# Supplementary material for: Multi-omics integration identifies regulatory factors underlying bovine subclinical mastitis
Source: J Anim Sci Biotechnol. 2024 Mar 14;15:46. doi: 10.1186/s40104-024-00996-8 (PMC10938844; doi:10.1186/s40104-024-00996-8)
Supplement: Supplementary file 1 — Additional file 1: Table S1A. Gene set score per gene set per sample. Table S1B. Adjusted p value (false discovery rate, FDR) and P value per gene set per sample. [file 40104_2024_996_MOESM1_ESM.xlsx]

## Sheet: TableS1A_GeneSetScore
Table S1A Gene set score per gene set per sample
	ID	category	name	HC_mean	SM_mean	SA_mean	SC_mean	SM.HC.diff	SM.HC.diff.abs	NumP0.01	Padj0.05	status	GR4CT	MK2694CT	SR23CT	SR45CT	SR51CT	GR70q3SA	ME2q3SA	ME30q1SA	ME32q3SA	ME51q4SA	ME9q3SA	MK2692q2SA	MK2700q4SA	MK2744q1SA	PI4639q1SA	PI7719q3SA	PI833q1SA	SR20q2SA	SR36q2SA	SR65q1SA	ME39q2SC	PI6908q2SC	SR65q2SC	MK2356q4SC
4802	REGULATION_OF_CELL_ACTIVATION	BP-GO	Regulation of cell activation	-1.0357	0.272553	0.428561	-0.312474	1.30826	1.30826	21	24	up	-1.14759	-0.677225	-1.10285	-1.06675	-1.1841	-0.0285166	-0.321268	0.815727	0.735966	-0.146105	0.717822	-0.127117	0.00997043	0.263386	0.42147	0.974979	0.597939	1.00153	0.982293	0.530332	-0.450079	0.0565549	-0.257137	-0.599233
5043	REGULATION_OF_GLYCOGEN_CATABOLIC_PROCESS	BP-GO	Regulation of glycogen catabolic process	-0.155896	0.0410254	0.0641585	-0.0457237	0.196922	0.196922	22	24	up	-0.173501	-0.096935	-0.166014	-0.160349	-0.182683	-0.00212884	-0.0434306	0.121274	0.10865	-0.0196497	0.106783	-0.0160524	0.00182894	0.0416729	0.0637126	0.14292	0.0890789	0.144817	0.144412	0.0784894	-0.0636523	0.0091524	-0.0386408	-0.0897542
1971	LEUKOCYTE_DIFFERENTIATION	BP-GO	Leukocyte differentiation	-1.07004	0.281588	0.433263	-0.287191	1.35162	1.35162	23	23	up	-1.20639	-0.56363	-1.13969	-1.09613	-1.34434	0.0293758	-0.197917	0.801683	0.702466	-0.0872484	0.707211	-0.0475305	0.0192254	0.32725	0.442836	0.902971	0.592624	0.873295	0.921161	0.511541	-0.353643	0.0758242	-0.263918	-0.607028
4902	REGULATION_OF_DEFENSE_RESPONSE	BP-GO	Regulation of defense response	-1.05524	0.277695	0.428096	-0.286308	1.33294	1.33294	23	23	up	-1.18791	-0.567622	-1.12391	-1.08149	-1.31528	0.0238728	-0.206788	0.794158	0.697769	-0.0915602	0.700414	-0.0541326	0.0181865	0.31795	0.436073	0.899524	0.586608	0.875205	0.916541	0.507619	-0.3584	0.073269	-0.26042	-0.59968
1764	IMMUNE_RESPONSE_REGULATING_SIGNALING_PATHWAY	BP-GO	Immune response regulating signaling pathway	-0.989961	0.260516	0.404764	-0.280414	1.25048	1.25048	22	23	up	-1.10754	-0.577618	-1.05428	-1.01657	-1.19379	0.00288617	-0.238428	0.758651	0.6738	-0.107018	0.668492	-0.0785706	0.0141022	0.279999	0.406644	0.87847	0.558653	0.874592	0.890908	0.488276	-0.373152	0.0629686	-0.244888	-0.566584
3875	POSITIVE_REGULATION_OF_IMMUNE_RESPONSE	BP-GO	Positive regulation of immune response	-0.929397	0.244578	0.388117	-0.293693	1.17398	1.17398	23	23	up	-1.02206	-0.658452	-0.98955	-0.959483	-1.01744	-0.0475332	-0.338268	0.747322	0.682018	-0.154865	0.656976	-0.145322	0.00561866	0.21579	0.375452	0.913815	0.54594	0.95894	0.916412	0.489462	-0.445413	0.0442627	-0.231394	-0.542229
5938	RESPONSE_TO_VIRUS	BP-GO	Response to virus	-0.915543	0.240932	0.375095	-0.262176	1.15648	1.15648	22	23	up	-1.02263	-0.545044	-0.97501	-0.940629	-1.0944	-0.00202209	-0.231189	0.704898	0.627766	-0.104052	0.620984	-0.0793459	0.0123305	0.254555	0.375486	0.820752	0.518662	0.821719	0.831407	0.454471	-0.35398	0.0568482	-0.226618	-0.524955
2772	NEGATIVE_REGULATION_OF_INTRACELLULAR_SIGNAL_TRANSDUCTION	BP-GO	Negative regulation of intracellular signal transduction	-0.896894	0.236025	0.357326	-0.218857	1.13292	1.13292	21	23	up	-1.02391	-0.388971	-0.955444	-0.915099	-1.20104	0.0607172	-0.0836873	0.646758	0.553283	-0.0340534	0.57167	0.0115684	0.0215894	0.30812	0.375718	0.692861	0.481312	0.632952	0.71463	0.406457	-0.228108	0.074226	-0.220145	-0.5014
4805	REGULATION_OF_CELL_CELL_ADHESION	BP-GO	Regulation of cell cell adhesion	-0.893518	0.235136	0.3617	-0.239477	1.12865	1.12865	23	23	up	-1.00757	-0.469359	-0.951682	-0.915251	-1.12372	0.0250884	-0.163995	0.669043	0.586035	-0.0722508	0.59022	-0.0388941	0.0161386	0.273789	0.369854	0.753023	0.494624	0.727699	0.768312	0.42681	-0.294247	0.063481	-0.220365	-0.506775
5184	REGULATION_OF_LYMPHOCYTE_ACTIVATION	BP-GO	Regulation of lymphocyte activation	-0.82632	0.217453	0.339102	-0.238731	1.04377	1.04377	21	23	up	-0.921746	-0.49996	-0.879976	-0.849314	-0.980606	-0.00529874	-0.21657	0.638629	0.570006	-0.0976726	0.562498	-0.0765608	0.010602	0.226493	0.338457	0.746926	0.469601	0.75117	0.755916	0.412329	-0.326058	0.0502812	-0.204636	-0.474509
3724	POSITIVE_REGULATION_OF_CYTOKINE_PRODUCTION	BP-GO	Positive regulation of cytokine production	-0.825869	0.217334	0.343491	-0.255754	1.0432	1.0432	23	23	up	-0.911253	-0.565166	-0.879362	-0.851727	-0.921837	-0.0336149	-0.280948	0.658055	0.597561	-0.128278	0.578751	-0.116852	0.00630079	0.199833	0.334713	0.796732	0.481443	0.828461	0.800599	0.429609	-0.379476	0.0418816	-0.205363	-0.48006
1967	LEUKOCYTE_CELL_CELL_ADHESION	BP-GO	Leukocyte cell cell adhesion	-0.799885	0.210496	0.326496	-0.224503	1.01038	1.01038	23	23	up	-0.896095	-0.458811	-0.851875	-0.821038	-0.971606	0.00574959	-0.184866	0.610602	0.541066	-0.0827701	0.538141	-0.0586173	0.0119129	0.229441	0.328997	0.703741	0.44993	0.69729	0.714409	0.392413	-0.295038	0.0518888	-0.197767	-0.457097
3656	POSITIVE_REGULATION_OF_CELL_ADHESION	BP-GO	Positive regulation of cell adhesion	-0.772336	0.203246	0.303684	-0.173396	0.975582	0.975582	20	23	up	-0.89049	-0.277439	-0.822873	-0.785487	-1.08539	0.0771586	-0.0154163	0.53957	0.45197	-0.00239511	0.477733	0.0453881	0.022364	0.288637	0.326666	0.552534	0.403843	0.476803	0.575775	0.334634	-0.149353	0.0712712	-0.188836	-0.426664
2445	MYELOID_CELL_DIFFERENTIATION	BP-GO	Myeloid cell differentiation	-0.738944	0.194459	0.296144	-0.186858	0.933403	0.933403	21	23	up	-0.839784	-0.34545	-0.787133	-0.755041	-0.967312	0.0392211	-0.0935535	0.540403	0.466476	-0.0397524	0.477312	-0.00585557	0.0161487	0.243735	0.308193	0.589998	0.401165	0.551126	0.605982	0.341555	-0.208383	0.0579604	-0.181696	-0.415316
5071	REGULATION_OF_HEMOPOIESIS	BP-GO	Regulation of hemopoiesis	-0.703227	0.18506	0.280162	-0.171574	0.888287	0.888287	21	23	up	-0.802835	-0.304885	-0.749135	-0.717498	-0.941784	0.0476479	-0.0655225	0.507075	0.433772	-0.0266554	0.448205	0.00912934	0.0169339	0.241626	0.294594	0.543178	0.377365	0.496165	0.560254	0.318665	-0.178774	0.0582106	-0.172608	-0.393124
5606	REGULATION_OF_T_CELL_ACTIVATION	BP-GO	Regulation of t cell activation	-0.686026	0.180533	0.28338	-0.205144	0.866559	0.866559	21	23	up	-0.761205	-0.441587	-0.730517	-0.706281	-0.790539	-0.015865	-0.205914	0.538207	0.484511	-0.0935029	0.473701	-0.0798925	0.00706283	0.177295	0.279552	0.640442	0.394769	0.655095	0.645833	0.34941	-0.292399	0.0383546	-0.170232	-0.396298
951	DEFENSE_RESPONSE_TO_SYMBIONT	BP-GO	Defense response to symbiont	-0.670335	0.176404	0.278361	-0.205933	0.846739	0.846739	22	23	up	-0.740603	-0.45241	-0.713766	-0.691046	-0.75385	-0.0245512	-0.221813	0.532216	0.482334	-0.101161	0.468158	-0.0909534	0.00552872	0.16476	0.272021	0.641839	0.389606	0.66494	0.645472	0.347012	-0.302838	0.0348021	-0.166606	-0.38909
42	ACTIVATION_OF_IMMUNE_RESPONSE	BP-GO	Activation of immune response	-0.667245	0.175591	0.279089	-0.212528	0.842836	0.842836	23	23	up	-0.732797	-0.47912	-0.710418	-0.689126	-0.724766	-0.0368917	-0.249154	0.538459	0.492365	-0.114178	0.473283	-0.108271	0.00361427	0.152331	0.269202	0.660963	0.393131	0.696045	0.662328	0.353111	-0.325012	0.03096	-0.166207	-0.389852
1763	IMMUNE_RESPONSE_REGULATING_CELL_SURFACE_RECEPTOR_SIGNALING_PATHWAY	BP-GO	Immune response regulating cell surface receptor signaling pathway	-0.651181	0.171364	0.267151	-0.187839	0.822545	0.822545	22	23	up	-0.726551	-0.392878	-0.693467	-0.669253	-0.773758	-0.00369335	-0.16957	0.502934	0.448718	-0.0764487	0.442994	-0.0596468	0.00842806	0.17894	0.266782	0.58776	0.369863	0.590636	0.594931	0.324638	-0.256037	0.0397666	-0.161249	-0.373838
5111	REGULATION_OF_INFLAMMATORY_RESPONSE	BP-GO	Regulation of inflammatory response	-0.646466	0.170123	0.262988	-0.178122	0.816588	0.816588	21	23	up	-0.726156	-0.358132	-0.68851	-0.663005	-0.796525	0.0101298	-0.136921	0.489658	0.431893	-0.0609585	0.431718	-0.0395652	0.0104597	0.190571	0.266584	0.55904	0.36129	0.548505	0.568653	0.313758	-0.228072	0.0435574	-0.159673	-0.3683
1322	EXOCYTOSIS	BP-GO	Exocytosis	-0.645613	0.169898	0.256469	-0.154743	0.815511	0.815511	20	23	up	-0.738675	-0.269315	-0.687782	-0.658249	-0.874044	0.0483245	-0.049723	0.462333	0.393727	-0.0195129	0.408806	0.0149048	0.0162412	0.226122	0.271034	0.490555	0.344491	0.442948	0.507059	0.289726	-0.155459	0.0547956	-0.158331	-0.359976
2992	NEGATIVE_REGULATION_OF_RESPONSE_TO_EXTERNAL_STIMULUS	BP-GO	Negative regulation of response to external stimulus	-0.609685	0.160444	0.243689	-0.151728	0.770129	0.770129	20	23	up	-0.69431	-0.275691	-0.649464	-0.622557	-0.806405	0.0363961	-0.0679978	0.443056	0.380908	-0.0284296	0.391459	0.000916471	0.013936	0.204881	0.25479	0.479638	0.329267	0.443648	0.493555	0.279314	-0.164294	0.0490148	-0.149793	-0.34184
6327	T_CELL_DIFFERENTIATION	BP-GO	T cell differentiation	-0.60657	0.159624	0.245849	-0.163721	0.766193	0.766193	21	23	up	-0.683327	-0.323021	-0.646046	-0.621517	-0.758939	0.0151314	-0.115656	0.455511	0.399703	-0.0511049	0.401785	-0.0291097	0.0106676	0.184083	0.250839	0.514563	0.33659	0.499216	0.524599	0.290917	-0.203348	0.0425327	-0.149652	-0.344417
3733	POSITIVE_REGULATION_OF_DEFENSE_RESPONSE	BP-GO	Positive regulation of defense response	-0.602028	0.158429	0.250318	-0.186158	0.760457	0.760457	22	23	up	-0.664432	-0.410925	-0.641025	-0.620832	-0.672928	-0.0240455	-0.203756	0.479378	0.435149	-0.0930139	0.42162	-0.0845282	0.00466259	0.146101	0.244051	0.579976	0.350758	0.60266	0.582877	0.312886	-0.275757	0.0306657	-0.149688	-0.349852
6385	Th1 and Th2 cell differentiation	KEGG	Th1 and th2 cell differentiation	-0.555523	0.14619	0.226115	-0.153527	0.701713	0.701713	22	23	up	-0.623733	-0.309516	-0.591649	-0.569813	-0.682903	0.00794162	-0.119397	0.421308	0.371887	-0.0532093	0.371432	-0.0350862	0.00887247	0.163047	0.228985	0.481749	0.310791	0.473437	0.489872	0.270091	-0.197432	0.0372042	-0.137233	-0.316646
3659	POSITIVE_REGULATION_OF_CELL_CELL_ADHESION	BP-GO	Positive regulation of cell cell adhesion	-0.553187	0.145575	0.228241	-0.164422	0.698762	0.698762	21	23	up	-0.61439	-0.352266	-0.589071	-0.569352	-0.640854	-0.0111437	-0.162285	0.432839	0.38907	-0.0736119	0.381011	-0.0620735	0.00594537	0.144509	0.225628	0.513505	0.317623	0.52372	0.51815	0.280733	-0.232659	0.0314153	-0.13722	-0.319222
6430	Toxoplasmosis	KEGG	Toxoplasmosis	-0.533886	0.140496	0.215755	-0.141724	0.674382	0.674382	22	23	up	-0.60283	-0.275233	-0.56865	-0.546643	-0.676073	0.0172454	-0.0928535	0.398185	0.347943	-0.0407294	0.351343	-0.0200282	0.00998501	0.165704	0.221275	0.44594	0.294579	0.428621	0.455483	0.253629	-0.171548	0.0385971	-0.131603	-0.30234
4167	POSITIVE_REGULATION_OF_RESPONSE_TO_BIOTIC_STIMULUS	BP-GO	Positive regulation of response to biotic stimulus	-0.508907	0.133923	0.213566	-0.16474	0.64283	0.64283	22	23	up	-0.557363	-0.375523	-0.541814	-0.526039	-0.543797	-0.0325048	-0.199976	0.413732	0.379824	-0.0918116	0.363526	-0.0887988	0.00209414	0.11209	0.204771	0.51186	0.301706	0.542856	0.512111	0.272017	-0.256152	0.0223219	-0.126895	-0.298235
3925	POSITIVE_REGULATION_OF_LEUKOCYTE_CELL_CELL_ADHESION	BP-GO	Positive regulation of leukocyte cell cell adhesion	-0.487659	0.128331	0.201498	-0.146043	0.615991	0.615991	21	23	up	-0.540974	-0.314729	-0.519284	-0.502094	-0.561215	-0.0116359	-0.147189	0.382833	0.344766	-0.0668542	0.336938	-0.0573016	0.00496624	0.125694	0.198674	0.455892	0.280774	0.466655	0.459659	0.248599	-0.208529	0.0271583	-0.121019	-0.281781
2055	LYMPHOCYTE_MEDIATED_IMMUNITY	BP-GO	Lymphocyte mediated immunity	-0.484835	0.127588	0.20131	-0.14887	0.612423	0.612423	21	23	up	-0.535702	-0.326927	-0.516248	-0.499801	-0.545495	-0.0176323	-0.160147	0.38485	0.348736	-0.0730318	0.338532	-0.0656061	0.00401772	0.119284	0.196761	0.464003	0.281738	0.48059	0.466653	0.250907	-0.218798	0.0252083	-0.120498	-0.281393
1260	Epstein-Barr virus infection	KEGG	Epstein-barr virus infection	-0.476837	0.125483	0.200065	-0.154199	0.60232	0.60232	22	23	up	-0.522332	-0.35125	-0.507672	-0.492863	-0.510069	-0.0301933	-0.186775	0.387476	0.355629	-0.085741	0.340464	-0.0828282	0.00200207	0.105273	0.1919	0.479137	0.282581	0.507925	0.479421	0.254713	-0.239512	0.020993	-0.118891	-0.279387
500	CD4_POSITIVE_ALPHA_BETA_T_CELL_DIFFERENTIATION	BP-GO	Cd4 positive alpha beta t cell differentiation	-0.463698	0.122026	0.190089	-0.133209	0.585724	0.585724	21	23	up	-0.517688	-0.277669	-0.493814	-0.476475	-0.552847	-0.00172413	-0.118686	0.357501	0.318636	-0.0534575	0.314921	-0.0411836	0.00613892	0.12827	0.190086	0.41693	0.262988	0.418099	0.422201	0.23061	-0.180606	0.0285852	-0.114797	-0.26602
5778	RESPONSE_TO_BMP	BP-GO	Response to bmp	-0.463153	0.121882	0.185477	-0.116598	0.585035	0.585035	22	23	up	-0.526661	-0.214531	-0.493361	-0.473155	-0.608057	0.0254429	-0.0566786	0.338112	0.29153	-0.0239848	0.298665	-0.00244526	0.0102521	0.153573	0.193277	0.368273	0.251073	0.343074	0.378446	0.213547	-0.128982	0.0365825	-0.113857	-0.260134
539	CELL_DEATH_IN_RESPONSE_TO_OXIDATIVE_STRESS	BP-GO	Cell death in response to oxidative stress	-0.450475	0.118546	0.179789	-0.111117	0.56902	0.56902	22	23	up	-0.513577	-0.199922	-0.479873	-0.459819	-0.599182	0.0285249	-0.0465217	0.326218	0.279832	-0.0192375	0.28828	0.0030032	0.0105446	0.15291	0.188461	0.351492	0.242586	0.323315	0.362069	0.205366	-0.1183	0.0366981	-0.110629	-0.252238
3874	POSITIVE_REGULATION_OF_IMMUNE_EFFECTOR_PROCESS	BP-GO	Positive regulation of immune effector process	-0.444129	0.116876	0.183851	-0.134279	0.561005	0.561005	21	23	up	-0.491943	-0.291494	-0.472921	-0.457488	-0.506798	-0.0126988	-0.138837	0.350127	0.316059	-0.0631617	0.308091	-0.0551798	0.00420417	0.112504	0.180675	0.418923	0.256608	0.430766	0.421975	0.227707	-0.193893	0.0241128	-0.110279	-0.257059
4660	RECEPTOR_SIGNALING_PATHWAY_VIA_STAT	BP-GO	Receptor signaling pathway via stat	-0.44374	0.116774	0.186537	-0.14484	0.560514	0.560514	22	23	up	-0.485295	-0.332	-0.472424	-0.458879	-0.470103	-0.0303162	-0.178864	0.362131	0.333128	-0.0821917	0.31813	-0.080239	0.0015266	0.0958874	0.178301	0.449814	0.263915	0.478757	0.449677	0.238405	-0.227086	0.01888	-0.110704	-0.26045
968	DENDRITIC_SPINE_DEVELOPMENT	BP-GO	Dendritic spine development	-0.439802	0.115737	0.175788	-0.109452	0.555539	0.555539	21	23	up	-0.500845	-0.198879	-0.468496	-0.449087	-0.581702	0.0262518	-0.0490573	0.319604	0.274774	-0.020511	0.282384	0.000657055	0.0100525	0.14779	0.183795	0.345996	0.237521	0.320037	0.356035	0.201488	-0.11852	0.0353564	-0.108055	-0.246589
5699	REGULATION_OF_VIRAL_GENOME_REPLICATION	BP-GO	Regulation of viral genome replication	-0.428253	0.112698	0.1737	-0.116058	0.540952	0.540952	23	23	up	-0.482174	-0.229842	-0.456121	-0.438885	-0.534245	0.00991256	-0.0834113	0.32214	0.282958	-0.0369156	0.284121	-0.0216496	0.00741472	0.129245	0.177002	0.364661	0.23797	0.354573	0.371607	0.205871	-0.145027	0.0298014	-0.105681	-0.243325
2750	NEGATIVE_REGULATION_OF_IMMUNE_RESPONSE	BP-GO	Negative regulation of immune response	-0.403736	0.106246	0.171968	-0.14021	0.509982	0.509982	23	23	up	-0.436637	-0.334238	-0.429768	-0.418923	-0.399113	-0.0414957	-0.194424	0.339199	0.316786	-0.0898442	0.297585	-0.0928203	-0.000721281	0.0742065	0.160478	0.433932	0.246066	0.473769	0.431293	0.225512	-0.232945	0.0130649	-0.101136	-0.239824
3095	NEGATIVE_REGULATION_OF_VIRAL_PROCESS	BP-GO	Negative regulation of viral process	-0.372361	0.0979897	0.152658	-0.107017	0.47035	0.47035	22	23	up	-0.415688	-0.223153	-0.396543	-0.382628	-0.44379	-0.00146159	-0.0954828	0.287135	0.255948	-0.0430111	0.252934	-0.0331811	0.00491801	0.102931	0.152634	0.334941	0.211218	0.335955	0.33916	0.185233	-0.145177	0.0229318	-0.0921867	-0.213636
5466	REGULATION_OF_PROTEIN_MATURATION	BP-GO	Regulation of protein maturation	-0.370887	0.0976018	0.148856	-0.0946011	0.468488	0.468488	22	23	up	-0.421026	-0.176494	-0.395067	-0.379103	-0.482744	0.0183416	-0.0500168	0.272175	0.235454	-0.0214074	0.240356	-0.00485321	0.00790141	0.121075	0.154518	0.298512	0.201924	0.280306	0.306291	0.172262	-0.107134	0.0286938	-0.0912355	-0.208729
1075	DNA_METHYLATION_OR_DEMETHYLATION	BP-GO	Dna methylation or demethylation	-0.366153	0.0963562	0.148441	-0.0989603	0.46251	0.46251	22	23	up	-0.412411	-0.195489	-0.389982	-0.375198	-0.457687	0.00891816	-0.0703071	0.275118	0.241491	-0.031083	0.242662	-0.0178793	0.00640672	0.110919	0.151391	0.310996	0.203273	0.301942	0.317016	0.175744	-0.123158	0.0256109	-0.0903433	-0.20795
1818	INSULIN_SECRETION_INVOLVED_IN_CELLULAR_RESPONSE_TO_GLUCOSE_STIMULUS	BP-GO	Insulin secretion involved in cellular response to glucose stimulus	-0.364079	0.0958104	0.145515	-0.0905832	0.45989	0.45989	22	23	up	-0.414627	-0.164545	-0.387834	-0.371762	-0.481629	0.0217716	-0.0405204	0.264549	0.227426	-0.0169366	0.233742	0.000600509	0.00832771	0.122382	0.152155	0.286354	0.196609	0.264826	0.294671	0.166772	-0.0980389	0.0292807	-0.0894495	-0.204125
1829	INTERLEUKIN_10_PRODUCTION	BP-GO	Interleukin 10 production	-0.362628	0.0954284	0.151348	-0.114269	0.458056	0.458056	22	23	up	-0.398971	-0.25568	-0.3861	-0.374312	-0.398075	-0.0180136	-0.130771	0.291215	0.265582	-0.059848	0.256024	-0.0559425	0.00227306	0.0846953	0.146559	0.355604	0.212785	0.372693	0.356713	0.190647	-0.172781	0.0174277	-0.0902683	-0.211455
602	CELLULAR_IRON_ION_HOMEOSTASIS	BP-GO	Cellular iron ion homeostasis	-0.361724	0.0951906	0.146599	-0.0975913	0.456915	0.456915	23	23	up	-0.407523	-0.192468	-0.385266	-0.370631	-0.452734	0.00909408	-0.0688103	0.271592	0.238291	-0.0303997	0.239561	-0.0172588	0.00637227	0.109843	0.149595	0.306731	0.200693	0.297511	0.312729	0.173443	-0.121132	0.025385	-0.0892421	-0.205377
3997	POSITIVE_REGULATION_OF_MONOOXYGENASE_ACTIVITY	BP-GO	Positive regulation of monooxygenase activity	-0.357584	0.0941011	0.143305	-0.090415	0.451685	0.451685	23	23	up	-0.406387	-0.167136	-0.380903	-0.365372	-0.468122	0.018993	-0.0452413	0.261498	0.225721	-0.0192222	0.230969	-0.00281455	0.00781658	0.117959	0.14914	0.285484	0.194123	0.26666	0.293221	0.165274	-0.100814	0.0280517	-0.0879244	-0.200974
4776	REGULATION_OF_CARBOHYDRATE_CATABOLIC_PROCESS	BP-GO	Regulation of carbohydrate catabolic process	-0.319373	0.0840454	0.128476	-0.0825704	0.403418	0.403418	22	23	up	-0.361902	-0.156212	-0.340186	-0.326633	-0.411929	0.0139635	-0.0472388	0.235649	0.204552	-0.0204159	0.208042	-0.00678633	0.00652629	0.102543	0.132826	0.260296	0.17466	0.246396	0.266664	0.149467	-0.0957181	0.0241672	-0.0786176	-0.180113
313	B_CELL_DIFFERENTIATION	BP-GO	B cell differentiation	-0.316756	0.083357	0.133451	-0.104496	0.400113	0.400113	21	23	up	-0.345776	-0.241208	-0.337223	-0.327748	-0.331827	-0.0234638	-0.131831	0.259774	0.239592	-0.0606449	0.228158	-0.0598738	0.000813215	0.0667394	0.127048	0.324325	0.18917	0.346755	0.323898	0.171308	-0.165552	0.0129382	-0.0790785	-0.186292
6056	SCF_DEPENDENT_PROTEASOMAL_UBIQUITIN_DEPENDENT_PROTEIN_CATABOLIC_PROCESS	BP-GO	Scf dependent proteasomal ubiquitin dependent protein catabolic process	-0.31342	0.0824789	0.126887	-0.0840499	0.395899	0.395899	22	23	up	-0.353399	-0.164823	-0.333822	-0.321051	-0.394004	0.00872	-0.0577075	0.234737	0.205643	-0.0254304	0.207079	-0.0137573	0.00564878	0.0959619	0.129724	0.26428	0.173534	0.255476	0.269629	0.149762	-0.103365	0.0222435	-0.0772998	-0.177778
4785	REGULATION_OF_CARDIAC_MUSCLE_CELL_PROLIFERATION	BP-GO	Regulation of cardiac muscle cell proliferation	-0.313038	0.0823784	0.128755	-0.0915349	0.395416	0.395416	23	23	up	-0.34855	-0.193584	-0.333356	-0.321933	-0.367767	-0.00381627	-0.086164	0.243197	0.217717	-0.0389601	0.214151	-0.0315802	0.00374202	0.0841081	0.127992	0.286168	0.178673	0.289532	0.289247	0.157322	-0.126945	0.0185134	-0.0775766	-0.180131
5805	RESPONSE_TO_ESTROGEN	BP-GO	Response to estrogen	-0.312091	0.0821292	0.123788	-0.0740927	0.39422	0.39422	21	23	up	-0.357491	-0.127477	-0.332481	-0.31808	-0.424926	0.0245327	-0.0213658	0.222674	0.189175	-0.00816315	0.196932	0.00887501	0.00802891	0.110407	0.131166	0.235056	0.166027	0.210905	0.243247	0.139329	-0.0729301	0.026835	-0.0765028	-0.173773
5366	REGULATION_OF_OXIDATIVE_STRESS_INDUCED_INTRINSIC_APOPTOTIC_SIGNALING_PATHWAY	BP-GO	Regulation of oxidative stress induced intrinsic apoptotic signaling pathway	-0.299376	0.078783	0.120197	-0.07652	0.378159	0.378159	22	23	up	-0.339755	-0.143071	-0.318892	-0.306034	-0.389126	0.0145425	-0.0409712	0.21988	0.190314	-0.0175641	0.194166	-0.00429152	0.00633809	0.0974839	0.124692	0.241421	0.163103	0.22698	0.247653	0.13921	-0.0869743	0.0230837	-0.0736521	-0.168537
6013	RNA_DECAPPING	BP-GO	Rna decapping	-0.298977	0.0786782	0.120064	-0.0765187	0.377656	0.377656	23	23	up	-0.339244	-0.143264	-0.318467	-0.305644	-0.388267	0.0143574	-0.0412942	0.219703	0.190224	-0.0177202	0.194005	-0.00452192	0.00630452	0.0971989	0.124505	0.241394	0.162957	0.227133	0.247588	0.139128	-0.0871724	0.023004	-0.073559	-0.168347
3092	NEGATIVE_REGULATION_OF_VIRAL_GENOME_REPLICATION	BP-GO	Negative regulation of viral genome replication	-0.297687	0.0783387	0.121645	-0.084061	0.376026	0.376026	23	23	up	-0.333196	-0.172696	-0.317032	-0.305645	-0.359867	0.00129908	-0.0707148	0.22783	0.202192	-0.0317141	0.200768	-0.0230125	0.00430602	0.0846015	0.122335	0.263397	0.167806	0.261812	0.267215	0.146561	-0.111393	0.0190625	-0.0736264	-0.170287
3891	POSITIVE_REGULATION_OF_INTERLEUKIN_10_PRODUCTION	BP-GO	Positive regulation of interleukin 10 production	-0.297631	0.0783239	0.125078	-0.097005	0.375955	0.375955	22	23	up	-0.325586	-0.222133	-0.316871	-0.30776	-0.315802	-0.0200962	-0.119428	0.242726	0.223206	-0.0548711	0.213241	-0.0534801	0.00106001	0.0645376	0.119622	0.301283	0.176915	0.320465	0.301234	0.159759	-0.151864	0.0127338	-0.074246	-0.174644
1237	EPIBOLY	BP-GO	Epiboly	-0.295013	0.0776351	0.121421	-0.0865625	0.372648	0.372648	23	23	up	-0.328307	-0.183576	-0.314159	-0.303446	-0.345579	-0.00408871	-0.0823236	0.229538	0.205666	-0.0372496	0.202108	-0.0304628	0.0034519	0.078804	0.12056	0.270563	0.168596	0.274211	0.273376	0.148568	-0.120567	0.0173019	-0.0731243	-0.16986
784	CHEMICAL_SYNAPTIC_TRANSMISSION_POSTSYNAPTIC	BP-GO	Chemical synaptic transmission postsynaptic	-0.292266	0.0769121	0.117614	-0.0757183	0.369178	0.369178	21	23	up	-0.331095	-0.14355	-0.311312	-0.298937	-0.376438	0.0125208	-0.043816	0.215829	0.187444	-0.0189619	0.190535	-0.00657715	0.00593331	0.0935981	0.12152	0.23866	0.159946	0.22619	0.244441	0.136941	-0.0880816	0.0220399	-0.0719527	-0.164879
322	Basal cell carcinoma	KEGG	Basal cell carcinoma	-0.2916	0.0767368	0.119191	-0.0824671	0.368337	0.368337	23	23	up	-0.32631	-0.169642	-0.310548	-0.299416	-0.352083	0.00106606	-0.069739	0.223315	0.19826	-0.0312891	0.196783	-0.022836	0.00418666	0.0826781	0.119807	0.258377	0.164463	0.257025	0.26208	0.143692	-0.109506	0.0186117	-0.072127	-0.166847
6321	T_CELL_ACTIVATION_INVOLVED_IN_IMMUNE_RESPONSE	BP-GO	T cell activation involved in immune response	-0.291218	0.0766363	0.122671	-0.0959922	0.367854	0.367854	22	23	up	-0.317944	-0.221459	-0.310035	-0.30131	-0.305341	-0.0214417	-0.120905	0.238739	0.220147	-0.0556143	0.209686	-0.0548608	0.000767417	0.0614806	0.116821	0.297945	0.173863	0.31844	0.297576	0.157416	-0.151958	0.0119336	-0.0726989	-0.171246
2028	LONG_TERM_SYNAPTIC_POTENTIATION	BP-GO	Long term synaptic potentiation	-0.291023	0.0765849	0.117535	-0.0769783	0.367608	0.367608	21	23	up	-0.328765	-0.148978	-0.309975	-0.29793	-0.369465	0.00985578	-0.0495779	0.216734	0.189217	-0.0217088	0.191252	-0.010269	0.00551191	0.0907526	0.120675	0.242276	0.160382	0.232393	0.24756	0.137973	-0.0926499	0.021174	-0.0717239	-0.164713
2561	NEGATIVE_REGULATION_OF_CALCIUM_ION_TRANSMEMBRANE_TRANSPORT	BP-GO	Negative regulation of calcium ion transmembrane transport	-0.289358	0.0761469	0.118727	-0.08353	0.365505	0.365505	23	23	up	-0.322813	-0.174815	-0.308148	-0.297399	-0.343616	-0.00174345	-0.0755828	0.223555	0.199493	-0.0340814	0.196908	-0.0266502	0.00372957	0.0794175	0.118534	0.261358	0.164395	0.262735	0.264526	0.144319	-0.113966	0.0176404	-0.0716554	-0.166139
3144	NEURON_INTRINSIC_APOPTOTIC_SIGNALING_PATHWAY_IN_RESPONSE_TO_OXIDATIVE_STRESS	BP-GO	Neuron intrinsic apoptotic signaling pathway in response to oxidative stress	-0.287626	0.0756911	0.116425	-0.0770627	0.363317	0.363317	23	23	up	-0.324356	-0.150991	-0.306349	-0.294618	-0.361817	0.00811814	-0.0526947	0.215338	0.188605	-0.0232122	0.189969	-0.0124602	0.00520147	0.088173	0.119063	0.242326	0.159203	0.234133	0.247255	0.137365	-0.0946395	0.0204472	-0.0709348	-0.163124
2893	NEGATIVE_REGULATION_OF_NOTCH_SIGNALING_PATHWAY	BP-GO	Negative regulation of notch signaling pathway	-0.283736	0.0746674	0.113547	-0.0711314	0.358404	0.358404	21	23	up	-0.322816	-0.130287	-0.302244	-0.289813	-0.37352	0.0160795	-0.0336003	0.206789	0.178112	-0.0141602	0.18268	-0.000796357	0.00635534	0.0945433	0.118467	0.224737	0.153602	0.208821	0.231058	0.130518	-0.0780842	0.0225567	-0.0697365	-0.159262
2013	LIVER_REGENERATION	BP-GO	Liver regeneration	-0.282462	0.074332	0.113348	-0.0719795	0.356794	0.356794	22	23	up	-0.320686	-0.134158	-0.300878	-0.288707	-0.367879	0.0140798	-0.037839	0.207206	0.179209	-0.0161832	0.182986	-0.00353789	0.00603445	0.0923126	0.117692	0.227145	0.153735	0.213172	0.23309	0.131124	-0.0813813	0.0218856	-0.0694803	-0.158942
4078	POSITIVE_REGULATION_OF_P38MAPK_CASCADE	BP-GO	Positive regulation of p38mapk cascade	-0.281231	0.0740082	0.114553	-0.0780356	0.35524	0.35524	22	23	up	-0.31558	-0.157887	-0.299517	-0.288518	-0.344653	0.00350314	-0.0616225	0.213647	0.188775	-0.027497	0.188338	-0.018499	0.0044132	0.0820574	0.115858	0.244801	0.157558	0.241095	0.248819	0.137053	-0.100928	0.0186816	-0.069489	-0.160407
1654	HINDBRAIN_MORPHOGENESIS	BP-GO	Hindbrain morphogenesis	-0.279079	0.0734418	0.111131	-0.0678944	0.352521	0.352521	21	23	up	-0.318722	-0.120249	-0.297299	-0.284709	-0.374415	0.0192321	-0.0252678	0.20101	0.171827	-0.0102289	0.177683	0.00408273	0.00676924	0.0961929	0.116952	0.21499	0.149621	0.19602	0.221825	0.126264	-0.0703364	0.0231966	-0.0684907	-0.155947
3928	POSITIVE_REGULATION_OF_LEUKOCYTE_MEDIATED_IMMUNITY	BP-GO	Positive regulation of leukocyte mediated immunity	-0.275874	0.0725983	0.114468	-0.0844146	0.348472	0.348472	20	23	up	-0.304988	-0.184904	-0.29375	-0.284341	-0.311386	-0.00954871	-0.0900217	0.218644	0.197956	-0.0410313	0.192344	-0.0366407	0.00235954	0.0683267	0.112019	0.263162	0.160104	0.27213	0.264757	0.142468	-0.123581	0.0144868	-0.0685497	-0.160015
2379	MORPHOGENESIS_OF_AN_EPITHELIAL_SHEET	BP-GO	Morphogenesis of an epithelial sheet	-0.274323	0.0721904	0.111738	-0.0761141	0.346514	0.346514	22	23	up	-0.307831	-0.153991	-0.29216	-0.28143	-0.336203	0.00342475	-0.0600915	0.208393	0.184131	-0.0268133	0.183708	-0.0180337	0.00430595	0.0800489	0.113013	0.238774	0.153684	0.235152	0.242695	0.133681	-0.0984344	0.018225	-0.0677819	-0.156465
2111	MALE_MEIOTIC_NUCLEAR_DIVISION	BP-GO	Male meiotic nuclear division	-0.272731	0.0717712	0.109448	-0.0695155	0.344502	0.344502	22	23	up	-0.309629	-0.129597	-0.290512	-0.278764	-0.355152	0.0135687	-0.0365949	0.200086	0.173061	-0.015654	0.176698	-0.00345316	0.0058226	0.089108	0.113634	0.219366	0.14845	0.2059	0.225101	0.126622	-0.078627	0.0211239	-0.0670875	-0.153472
5080	REGULATION_OF_HISTONE_DEACETYLATION	BP-GO	Regulation of histone deacetylation	-0.271796	0.0715252	0.110372	-0.0741506	0.343321	0.343321	22	23	up	-0.30573	-0.147755	-0.289478	-0.278626	-0.33739	0.0054769	-0.0547922	0.205018	0.180384	-0.0243104	0.180796	-0.0148998	0.00458233	0.0812638	0.112234	0.232879	0.151378	0.227268	0.237141	0.131161	-0.0935838	0.018673	-0.0670957	-0.154596
761	CEREBELLAR_CORTEX_MORPHOGENESIS	BP-GO	Cerebellar cortex morphogenesis	-0.271674	0.0714932	0.108743	-0.0681932	0.343168	0.343168	21	23	up	-0.309043	-0.125075	-0.289395	-0.277508	-0.357351	0.0152545	-0.032494	0.198097	0.17068	-0.0137113	0.174997	-0.000963884	0.00606372	0.0903917	0.113413	0.215434	0.147132	0.200332	0.221461	0.125057	-0.0750324	0.021556	-0.0667761	-0.152521
468	CARDIAC_MUSCLE_CELL_PROLIFERATION	BP-GO	Cardiac muscle cell proliferation	-0.268517	0.0706623	0.11224	-0.0852529	0.339179	0.339179	21	23	up	-0.295056	-0.191765	-0.285893	-0.277276	-0.292594	-0.0143942	-0.0992364	0.216374	0.197696	-0.0454587	0.190197	-0.0429274	0.00152304	0.0617256	0.108391	0.265187	0.158013	0.278866	0.265818	0.141822	-0.129938	0.0125927	-0.0668727	-0.156794
3493	PHOSPHOLIPID_DEPHOSPHORYLATION	BP-GO	Phospholipid dephosphorylation	-0.268222	0.0705847	0.10887	-0.0729845	0.338807	0.338807	21	23	up	-0.301821	-0.145082	-0.285674	-0.27493	-0.333603	0.00572044	-0.0533531	0.202102	0.177702	-0.0236491	0.178235	-0.0142545	0.00456995	0.080491	0.110798	0.229258	0.149253	0.223414	0.233521	0.129242	-0.0917562	0.0185208	-0.0662041	-0.152498
5309	REGULATION_OF_NEUROBLAST_PROLIFERATION	BP-GO	Regulation of neuroblast proliferation	-0.267787	0.0704702	0.109439	-0.0756629	0.338257	0.338257	22	23	up	-0.299703	-0.155523	-0.285188	-0.274953	-0.323567	0.0010939	-0.0637822	0.204998	0.181957	-0.0286095	0.180646	-0.0208075	0.00386219	0.0760339	0.110038	0.237073	0.150983	0.23572	0.240494	0.131886	-0.100346	0.0171257	-0.0662334	-0.153198
2238	METHYLGUANOSINE_CAP_DECAPPING	BP-GO	Methylguanosine cap decapping	-0.267679	0.0704418	0.107404	-0.0681677	0.338121	0.338121	22	23	up	-0.303929	-0.126966	-0.285131	-0.27359	-0.348777	0.0134166	-0.0356909	0.196311	0.169757	-0.0152565	0.173367	-0.0032478	0.0057298	0.0875504	0.111542	0.215127	0.145658	0.201813	0.220773	0.124216	-0.0769827	0.020762	-0.0658418	-0.150608
4049	POSITIVE_REGULATION_OF_NITRIC_OXIDE_SYNTHASE_BIOSYNTHETIC_PROCESS	BP-GO	Positive regulation of nitric oxide synthase biosynthetic process	-0.266853	0.0702246	0.114916	-0.0973679	0.337078	0.337078	22	23	up	-0.285866	-0.238838	-0.284023	-0.277679	-0.247861	-0.035177	-0.146157	0.229608	0.217009	-0.0677739	0.201224	-0.0723885	-0.00165226	0.0417856	0.105096	0.300553	0.165951	0.334406	0.297409	0.153845	-0.168635	0.00634421	-0.0670765	-0.160104
766	CEREBELLAR_PURKINJE_CELL_LAYER_MORPHOGENESIS	BP-GO	Cerebellar purkinje cell layer morphogenesis	-0.264813	0.0696877	0.107219	-0.0710547	0.334501	0.334501	22	23	up	-0.298569	-0.139413	-0.282051	-0.271268	-0.332766	0.00730232	-0.0489068	0.198378	0.173815	-0.0215573	0.175002	-0.0117168	0.00476284	0.0810185	0.109598	0.223411	0.146649	0.216035	0.227918	0.126577	-0.0874586	0.0187746	-0.0653138	-0.150221
2713	NEGATIVE_REGULATION_OF_GLIOGENESIS	BP-GO	Negative regulation of gliogenesis	-0.261178	0.0687312	0.10575	-0.070091	0.32991	0.32991	23	23	up	-0.294464	-0.137543	-0.278179	-0.267546	-0.328159	0.00718296	-0.0482791	0.195669	0.171448	-0.0212821	0.172611	-0.0115832	0.00469456	0.0798885	0.108091	0.220378	0.144645	0.213122	0.22482	0.124851	-0.0862943	0.0185112	-0.0644178	-0.148163
2351	MODULATION_OF_EXCITATORY_POSTSYNAPTIC_POTENTIAL	BP-GO	Modulation of excitatory postsynaptic potential	-0.255708	0.0672916	0.105189	-0.0748228	0.323	0.323	22	23	up	-0.284687	-0.158328	-0.272305	-0.262982	-0.300239	-0.00320251	-0.0705778	0.198717	0.177928	-0.0319171	0.174981	-0.0259179	0.00304379	0.0686247	0.10454	0.23391	0.145987	0.236741	0.23641	0.128563	-0.103858	0.0150977	-0.0633717	-0.147159
1071	DNA_METHYLATION	BP-GO	Dna methylation	-0.25501	0.067108	0.103609	-0.0697718	0.322118	0.322118	21	23	up	-0.286732	-0.139395	-0.271599	-0.261452	-0.315873	0.0048076	-0.0521623	0.192588	0.169569	-0.0231674	0.169825	-0.0144511	0.00424913	0.075935	0.105261	0.219084	0.142171	0.214141	0.223023	0.123266	-0.0884309	0.017422	-0.0629618	-0.145116
6301	SYNAPTIC_TRANSMISSION_GABAERGIC	BP-GO	Synaptic transmission gabaergic	-0.250551	0.0659344	0.102786	-0.0722587	0.316485	0.316485	22	23	up	-0.279559	-0.151108	-0.266821	-0.257502	-0.297765	-0.00139624	-0.0651877	0.193493	0.172626	-0.0293878	0.170434	-0.0229145	0.00324658	0.0688727	0.102651	0.226104	0.142299	0.227187	0.228868	0.124893	-0.0984667	0.0153081	-0.062042	-0.143834
2905	NEGATIVE_REGULATION_OF_OSSIFICATION	BP-GO	Negative regulation of ossification	-0.248839	0.065484	0.1011	-0.0680763	0.314323	0.314323	22	23	up	-0.279797	-0.135995	-0.265027	-0.255124	-0.308253	0.00470287	-0.0508736	0.187919	0.165455	-0.0225943	0.165708	-0.0140849	0.00414806	0.0741083	0.102715	0.213762	0.138725	0.208927	0.217608	0.120276	-0.086269	0.0170038	-0.0614379	-0.141602
5946	RESPONSE_TO_X_RAY	BP-GO	Response to x ray	-0.247789	0.0652076	0.0989902	-0.0614774	0.312996	0.312996	22	23	up	-0.282291	-0.111329	-0.263957	-0.252988	-0.328378	0.0151025	-0.0269289	0.17985	0.154503	-0.0112184	0.158916	0.000814525	0.00571097	0.0835588	0.103591	0.194385	0.133689	0.179456	0.200097	0.113327	-0.066185	0.0200124	-0.06087	-0.138867
2110	MALE_MEIOSIS_I	BP-GO	Male meiosis i	-0.242698	0.063868	0.0982624	-0.0651111	0.306566	0.306566	23	23	up	-0.273641	-0.127733	-0.258496	-0.248612	-0.305009	0.00670854	-0.044786	0.1818	0.159284	-0.0197396	0.160378	-0.0107154	0.00436752	0.0742675	0.100447	0.204725	0.134395	0.197949	0.208859	0.115996	-0.0801244	0.0172114	-0.0598588	-0.137672
5794	RESPONSE_TO_CORTICOSTERONE	BP-GO	Response to corticosterone	-0.242502	0.0638164	0.0976818	-0.0631791	0.306319	0.306319	23	23	up	-0.274514	-0.120456	-0.258302	-0.248096	-0.311143	0.00980578	-0.0376836	0.179487	0.156102	-0.0163646	0.158434	-0.00628781	0.0048346	0.0771148	0.100756	0.199058	0.132961	0.189277	0.203749	0.113984	-0.0741877	0.0181148	-0.0597186	-0.136925
5342	REGULATION_OF_NUCLEAR_TRANSCRIBED_MRNA_CATABOLIC_PROCESS_DEADENYLATION_DEPENDENT_DECAY	BP-GO	Regulation of nuclear transcribed mrna catabolic process deadenylation dependent decay	-0.241858	0.0636469	0.100738	-0.0754447	0.305505	0.305505	22	23	up	-0.266545	-0.167596	-0.257519	-0.249522	-0.268108	-0.0107461	-0.0843304	0.193343	0.175885	-0.0385431	0.170016	-0.0355051	0.00170841	0.0576767	0.0979083	0.234924	0.141377	0.245092	0.235894	0.12637	-0.112838	0.0119985	-0.0601678	-0.140772
184	ANTERIOR_POSTERIOR_AXIS_SPECIFICATION	BP-GO	Anterior posterior axis specification	-0.241493	0.0635508	0.0997517	-0.0722025	0.305044	0.305044	23	23	up	-0.267964	-0.155402	-0.257155	-0.248621	-0.278323	-0.00556554	-0.0724415	0.189445	0.170537	-0.0328938	0.16674	-0.0280962	0.00248915	0.0624287	0.0984095	0.225413	0.138957	0.230552	0.227314	0.122987	-0.102893	0.0135072	-0.059924	-0.1395
5591	REGULATION_OF_SYNAPTIC_TRANSMISSION_GABAERGIC	BP-GO	Regulation of synaptic transmission gabaergic	-0.239673	0.0630717	0.0990778	-0.071951	0.302744	0.302744	22	23	up	-0.265774	-0.155348	-0.255214	-0.246796	-0.275231	-0.00600697	-0.0729963	0.188354	0.169728	-0.0331692	0.165765	-0.0285728	0.00239707	0.0615052	0.0976069	0.22457	0.138116	0.23014	0.22637	0.122358	-0.103032	0.0132624	-0.0594866	-0.138547
354	BLASTOCYST_FORMATION	BP-GO	Blastocyst formation	-0.237901	0.0626056	0.0974574	-0.0680885	0.300507	0.300507	23	23	up	-0.265749	-0.141486	-0.253354	-0.244414	-0.284504	-0.000463872	-0.0599337	0.183123	0.163063	-0.026971	0.161325	-0.0205301	0.0032134	0.0662031	0.0975768	0.213161	0.134747	0.213352	0.215941	0.118055	-0.0918643	0.01479	-0.0588842	-0.136396
945	DEADENYLATION_DEPENDENT_DECAPPING_OF_NUCLEAR_TRANSCRIBED_MRNA	BP-GO	Deadenylation dependent decapping of nuclear transcribed mrna	-0.236272	0.0621768	0.0958056	-0.0639311	0.298449	0.298449	23	23	up	-0.266078	-0.126428	-0.251647	-0.242121	-0.295086	0.00563271	-0.0456457	0.177614	0.15595	-0.0201893	0.156657	-0.011711	0.00411563	0.0714594	0.0976743	0.200897	0.131221	0.195172	0.204759	0.11348	-0.0797028	0.0164902	-0.0583004	-0.134211
3834	POSITIVE_REGULATION_OF_GLYCOLYTIC_PROCESS	BP-GO	Positive regulation of glycolytic process	-0.235211	0.0618976	0.0944864	-0.0603103	0.297108	0.297108	21	23	up	-0.266825	-0.113135	-0.250543	-0.240474	-0.305077	0.0111108	-0.032907	0.172973	0.149834	-0.0141405	0.152735	-0.00382016	0.0049319	0.0762953	0.0979274	0.190236	0.12828	0.179196	0.195075	0.109568	-0.0689292	0.0180431	-0.0578757	-0.13248
4474	PROTEIN_LOCALIZATION_TO_CYTOPLASMIC_STRESS_GRANULE	BP-GO	Protein localization to cytoplasmic stress granule	-0.233983	0.0615744	0.0970934	-0.071622	0.295557	0.295557	23	23	up	-0.258661	-0.156924	-0.249144	-0.241168	-0.264015	-0.00814107	-0.0764484	0.185472	0.167938	-0.0348466	0.163161	-0.0311371	0.00199483	0.0579117	0.0950035	0.223276	0.13581	0.230923	0.224621	0.120861	-0.104895	0.0122745	-0.0581418	-0.135725
5671	REGULATION_OF_TRIGLYCERIDE_BIOSYNTHETIC_PROCESS	BP-GO	Regulation of triglyceride biosynthetic process	-0.233161	0.0613583	0.0921069	-0.0539488	0.29452	0.29452	20	23	up	-0.267898	-0.0898724	-0.248406	-0.2374	-0.322231	0.0206484	-0.0106782	0.164738	0.139048	-0.00358675	0.14577	0.00993498	0.00635028	0.0846583	0.098285	0.171495	0.123047	0.1512	0.178034	0.102658	-0.0500946	0.0207342	-0.0570861	-0.129349
2555	NEGATIVE_REGULATION_OF_BMP_SIGNALING_PATHWAY	BP-GO	Negative regulation of bmp signaling pathway	-0.227927	0.0599809	0.0927081	-0.0627461	0.287908	0.287908	21	23	up	-0.256056	-0.126058	-0.242752	-0.233749	-0.281022	0.00366266	-0.0480673	0.172577	0.152185	-0.0213938	0.15216	-0.0138199	0.00370164	0.067276	0.0940021	0.196942	0.127343	0.193139	0.200347	0.110567	-0.0802398	0.0153842	-0.0562939	-0.129835
70	ADENYLATE_CYCLASE_INHIBITING_G_PROTEIN_COUPLED_RECEPTOR_SIGNALING_PATHWAY	BP-GO	Adenylate cyclase inhibiting g protein coupled receptor signaling pathway	-0.226588	0.0596285	0.0913966	-0.0595021	0.286217	0.286217	22	23	up	-0.256226	-0.114342	-0.241348	-0.231894	-0.289132	0.00838785	-0.0369744	0.168249	0.14662	-0.0161291	0.14849	-0.00697816	0.00439987	0.0713285	0.0940463	0.187368	0.124567	0.17898	0.191611	0.106983	-0.0707848	0.0166971	-0.0558225	-0.128098
4386	PROSTATE_GLAND_DEVELOPMENT	BP-GO	Prostate gland development	-0.2251	0.0592369	0.0926156	-0.0659333	0.284337	0.284337	23	23	up	-0.250571	-0.139631	-0.239709	-0.231515	-0.264074	-0.00292935	-0.0623806	0.175008	0.156739	-0.028216	0.1541	-0.0229724	0.00266274	0.0603072	0.0920132	0.206107	0.12856	0.208705	0.208287	0.113242	-0.0916345	0.0132579	-0.0557894	-0.129567
1607	HEAD_MORPHOGENESIS	BP-GO	Head morphogenesis	-0.224888	0.0591811	0.0931604	-0.0682412	0.284069	0.284069	22	23	up	-0.248955	-0.148546	-0.239466	-0.231695	-0.25578	-0.00683909	-0.0712325	0.177575	0.160441	-0.0324252	0.156243	-0.0285232	0.00206679	0.0565843	0.0914349	0.21285	0.13011	0.219244	0.214322	0.115554	-0.0989531	0.0120888	-0.0558528	-0.130248
1953	LENS_FIBER_CELL_DIFFERENTIATION	BP-GO	Lens fiber cell differentiation	-0.219511	0.057766	0.0891808	-0.0600393	0.277277	0.277277	22	23	up	-0.246828	-0.119915	-0.233791	-0.225053	-0.271968	0.00417096	-0.0448267	0.165755	0.145932	-0.0199071	0.146165	-0.012393	0.00366256	0.0653948	0.0906118	0.188528	0.122366	0.184241	0.191925	0.106086	-0.0760589	0.0150063	-0.0541961	-0.124908
1610	HEART_FORMATION	BP-GO	Heart formation	-0.218835	0.0575881	0.0878111	-0.055748	0.276423	0.276423	22	23	up	-0.248459	-0.103871	-0.233102	-0.223671	-0.285071	0.0109371	-0.0292498	0.160511	0.138812	-0.0125066	0.14175	-0.0026999	0.00467951	0.0715455	0.0911848	0.175928	0.119093	0.165074	0.180538	0.101569	-0.0629949	0.0169642	-0.0538284	-0.123133
4681	REGULATION_OF_ACTIVIN_RECEPTOR_SIGNALING_PATHWAY	BP-GO	Regulation of activin receptor signaling pathway	-0.217627	0.0572704	0.0877683	-0.057097	0.274898	0.274898	23	23	up	-0.246124	-0.109621	-0.231804	-0.222715	-0.277874	0.00814201	-0.0353166	0.161535	0.140737	-0.0153983	0.142567	-0.0065799	0.00423889	0.0685882	0.090338	0.179806	0.119604	0.171667	0.183897	0.102699	-0.067823	0.0160622	-0.0536124	-0.123015
1881	IRON_IMPORT_INTO_CELL	BP-GO	Iron import into cell	-0.216338	0.056931	0.0873179	-0.0570199	0.273269	0.273269	23	23	up	-0.244513	-0.109969	-0.230428	-0.221439	-0.275341	0.00766237	-0.0360898	0.160879	0.140328	-0.0157741	0.141975	-0.00715533	0.00414834	0.0677776	0.0897484	0.179505	0.119079	0.171833	0.183494	0.102357	-0.0682376	0.0158394	-0.0533075	-0.122374
5455	REGULATION_OF_PROTEIN_LOCALIZATION_TO_CELL_SURFACE	BP-GO	Regulation of protein localization to cell surface	-0.216224	0.0569012	0.0879924	-0.059691	0.273126	0.273126	21	23	up	-0.242812	-0.120221	-0.230286	-0.221775	-0.266027	0.00319948	-0.0462258	0.163909	0.144642	-0.0205932	0.144508	-0.0135021	0.00346984	0.0635639	0.0891409	0.187318	0.120922	0.183977	0.190499	0.10506	-0.0766406	0.0145129	-0.0534116	-0.123225
807	CHONDROITIN_SULFATE_PROTEOGLYCAN_METABOLIC_PROCESS	BP-GO	Chondroitin sulfate proteoglycan metabolic process	-0.215941	0.0568267	0.0882332	-0.060948	0.272768	0.272768	22	23	up	-0.241717	-0.12516	-0.229974	-0.221709	-0.261147	0.000991215	-0.051185	0.165233	0.146621	-0.0229524	0.145608	-0.0166236	0.00313099	0.0614154	0.0887472	0.190981	0.121705	0.189784	0.193759	0.106285	-0.0807117	0.0138423	-0.0534069	-0.123516
5615	REGULATION_OF_T_CELL_MEDIATED_IMMUNITY	BP-GO	Regulation of t cell mediated immunity	-0.21379	0.0562605	0.0913338	-0.0752646	0.27005	0.27005	22	23	up	-0.230618	-0.18088	-0.227567	-0.222003	-0.207882	-0.0236559	-0.106786	0.18079	0.169403	-0.0493969	0.158564	-0.0515477	-0.000637178	0.0377177	0.0847664	0.232763	0.131018	0.255491	0.231062	0.120455	-0.126536	0.00642077	-0.0536043	-0.127339
4268	POSITIVE_REGULATION_OF_TRANSCRIPTION_FROM_RNA_POLYMERASE_II_PROMOTER_IN_RESPONSE_TO_HYPOXIA	BP-GO	Positive regulation of transcription from rna polymerase ii promoter in response to hypoxia	-0.212207	0.055844	0.0865964	-0.0594777	0.268051	0.268051	23	23	up	-0.237779	-0.121407	-0.226001	-0.217805	-0.258044	0.00166134	-0.0487347	0.161896	0.143409	-0.0218114	0.142688	-0.0153573	0.00318109	0.0609974	0.0872989	0.186459	0.119307	0.184616	0.189314	0.104022	-0.0780153	0.0138061	-0.052463	-0.121239
4334	POSTSYNAPSE_TO_NUCLEUS_SIGNALING_PATHWAY	BP-GO	Postsynapse to nucleus signaling pathway	-0.211619	0.0556893	0.0888541	-0.0686786	0.267309	0.267309	23	23	up	-0.231667	-0.15682	-0.225302	-0.218773	-0.225535	-0.0138046	-0.0838124	0.172244	0.158226	-0.0384901	0.151334	-0.0373357	0.000827103	0.0463407	0.0851138	0.213358	0.125582	0.226527	0.213411	0.113291	-0.107061	0.00919697	-0.0527755	-0.124075
2965	NEGATIVE_REGULATION_OF_PROTEIN_MATURATION	BP-GO	Negative regulation of protein maturation	-0.211586	0.0556805	0.0870142	-0.0618206	0.267267	0.267267	22	23	up	-0.235618	-0.130659	-0.225319	-0.21759	-0.248744	-0.00249874	-0.0580554	0.164323	0.147078	-0.0262462	0.1447	-0.0212304	0.00254152	0.0569253	0.0865211	0.193281	0.120733	0.195476	0.195377	0.106286	-0.085651	0.0125373	-0.0524325	-0.121736
5884	RESPONSE_TO_MUSCLE_ACTIVITY	BP-GO	Response to muscle activity	-0.210437	0.055378	0.0831782	-0.0488727	0.265815	0.265815	20	23	up	-0.241682	-0.0818073	-0.224194	-0.214293	-0.290208	0.0183357	-0.0103213	0.148892	0.125792	-0.00356225	0.131738	0.00853901	0.00568581	0.0761258	0.088668	0.155313	0.111182	0.137287	0.16116	0.0928382	-0.0457804	0.0186246	-0.0515312	-0.116804
3883	POSITIVE_REGULATION_OF_INSULIN_SECRETION_INVOLVED_IN_CELLULAR_RESPONSE_TO_GLUCOSE_STIMULUS	BP-GO	Positive regulation of insulin secretion involved in cellular response to glucose stimulus	-0.209797	0.0552098	0.0842027	-0.0535133	0.265007	0.265007	22	23	up	-0.238159	-0.0998393	-0.223475	-0.214445	-0.273068	0.0103739	-0.0282957	0.15396	0.133189	-0.0121108	0.135962	-0.00274717	0.00446935	0.0684863	0.087405	0.16886	0.114222	0.158563	0.17326	0.0974434	-0.0606043	0.0162307	-0.0516087	-0.118071
2563	NEGATIVE_REGULATION_OF_CALCIUM_ION_TRANSPORT_INTO_CYTOSOL	BP-GO	Negative regulation of calcium ion transport into cytosol	-0.209196	0.0550516	0.0848185	-0.0565739	0.264248	0.264248	22	23	up	-0.235605	-0.111821	-0.22281	-0.214369	-0.261375	0.00503831	-0.0402986	0.157224	0.138028	-0.0178204	0.138675	-0.0102962	0.00365175	0.0633183	0.0864877	0.177784	0.116161	0.172666	0.181213	0.100444	-0.0704725	0.0146156	-0.051618	-0.118821
2530	NEGATIVE_REGULATION_OF_ANTIGEN_PROCESSING_AND_PRESENTATION	BP-GO	Negative regulation of antigen processing and presentation	-0.208599	0.0548945	0.0843861	-0.0556987	0.263494	0.263494	23	23	up	-0.235348	-0.108778	-0.22218	-0.213638	-0.263052	0.00620225	-0.0375	0.155953	0.136475	-0.0164939	0.13759	-0.00858858	0.00382005	0.0642418	0.086389	0.175187	0.115327	0.168941	0.178819	0.099429	-0.0680413	0.0149222	-0.0514358	-0.11824
1154	EMBRYONIC_HEMOPOIESIS	BP-GO	Embryonic hemopoiesis	-0.206306	0.0542911	0.0838958	-0.0567266	0.260597	0.260597	21	23	up	-0.231806	-0.113843	-0.219725	-0.211565	-0.254593	0.00342643	-0.0432543	0.156129	0.137639	-0.019244	0.137661	-0.0123505	0.00336737	0.0609985	0.085099	0.178063	0.115216	0.174513	0.181165	0.10001	-0.0724178	0.0139577	-0.0509505	-0.117496
1134	ELASTIN_METABOLIC_PROCESS	BP-GO	Elastin metabolic process	-0.204025	0.0536907	0.08324	-0.0571189	0.257715	0.257715	23	23	up	-0.228649	-0.116476	-0.217287	-0.209396	-0.248316	0.00170525	-0.0466096	0.155578	0.137773	-0.0208535	0.137123	-0.0146114	0.00307481	0.0587466	0.0839464	0.179078	0.114661	0.177201	0.181842	0.0999443	-0.0748028	0.0133057	-0.0504369	-0.116542
5743	REPRODUCTIVE_BEHAVIOR	BP-GO	Reproductive behavior	-0.202987	0.0534177	0.0814779	-0.0518082	0.256405	0.256405	22	23	up	-0.230409	-0.0967205	-0.216221	-0.207489	-0.264096	0.00998433	-0.0274975	0.149	0.128918	-0.0117749	0.131579	-0.00273322	0.00431625	0.0662137	0.0845611	0.163472	0.110537	0.15356	0.16772	0.0943129	-0.058737	0.0156882	-0.049935	-0.114249
4058	POSITIVE_REGULATION_OF_NUCLEAR_TRANSCRIBED_MRNA_CATABOLIC_PROCESS_DEADENYLATION_DEPENDENT_DECAY	BP-GO	Positive regulation of nuclear transcribed mrna catabolic process deadenylation dependent decay	-0.202032	0.0531663	0.0826155	-0.0572682	0.255198	0.255198	22	23	up	-0.226004	-0.118038	-0.215159	-0.207469	-0.24349	0.000521126	-0.0488133	0.154874	0.137577	-0.0219138	0.136466	-0.0161314	0.0028677	0.0570789	0.0829797	0.179399	0.114039	0.178674	0.181925	0.0996898	-0.0762817	0.0128306	-0.0499789	-0.115643
5143	REGULATION_OF_KERATINOCYTE_MIGRATION	BP-GO	Regulation of keratinocyte migration	-0.199909	0.0526077	0.084347	-0.0664146	0.252517	0.252517	22	23	up	-0.217953	-0.154007	-0.212822	-0.206924	-0.207839	-0.0155772	-0.0849512	0.164484	0.151966	-0.0391062	0.144443	-0.0388822	0.000396605	0.0413996	0.0800851	0.206049	0.119716	0.220951	0.20564	0.10859	-0.105937	0.00793818	-0.0499302	-0.117729
5753	RESPIRATORY_ELECTRON_TRANSPORT_CHAIN	BP-GO	Respiratory electron transport chain	0.19802	-0.0521105	-0.0875621	0.080833	-0.25013	0.25013	21	23	down	0.207132	0.209985	0.210694	0.207492	0.154797	0.0402689	0.140718	-0.180274	-0.174972	0.0656281	-0.157603	0.0738917	0.00337471	-0.0177335	-0.0762063	-0.248145	-0.129196	-0.287015	-0.243251	-0.122918	0.151946	-0.000519876	0.0501938	0.121712
5670	REGULATION_OF_TRANSPOSITION	BP-GO	Regulation of transposition	-0.197197	0.0518938	0.0804677	-0.0552583	0.24909	0.24909	23	23	up	-0.220967	-0.112772	-0.210014	-0.202397	-0.239833	0.00156406	-0.0452413	0.15043	0.133245	-0.0202467	0.132583	-0.0142422	0.00295914	0.0567017	0.0811263	0.173234	0.110859	0.171502	0.175891	0.0966514	-0.0724585	0.0128355	-0.0487514	-0.112659
4976	REGULATION_OF_ER_TO_GOLGI_VESICLE_MEDIATED_TRANSPORT	BP-GO	Regulation of er to golgi vesicle mediated transport	-0.197057	0.0518572	0.0815658	-0.0595499	0.248915	0.248915	23	23	up	-0.218289	-0.129223	-0.209833	-0.20298	-0.224962	-0.00558635	-0.0614917	0.155316	0.140186	-0.0279725	0.13667	-0.0244146	0.00187265	0.0499626	0.0801705	0.185789	0.113835	0.190997	0.187151	0.101003	-0.0859381	0.0107129	-0.0489287	-0.114046
4645	RAP_PROTEIN_SIGNAL_TRANSDUCTION	BP-GO	Rap protein signal transduction	-0.196323	0.0516639	0.0801729	-0.0552447	0.247987	0.247987	22	23	up	-0.219853	-0.113155	-0.209082	-0.201539	-0.237985	0.00117546	-0.0459101	0.15003	0.133031	-0.0205702	0.132219	-0.0147227	0.00288814	0.0560928	0.080719	0.173143	0.110531	0.171789	0.175719	0.0964592	-0.0728599	0.0126658	-0.0485468	-0.112238
168	ANAPHASE_PROMOTING_COMPLEX_DEPENDENT_CATABOLIC_PROCESS	BP-GO	Anaphase promoting complex dependent catabolic process	-0.194212	0.0511084	0.0790432	-0.053647	0.24532	0.24532	22	23	up	-0.218074	-0.108107	-0.206842	-0.199203	-0.238834	0.00281974	-0.0416429	0.14726	0.12997	-0.0185552	0.129828	-0.0122045	0.00310841	0.0570423	0.0800593	0.168344	0.108635	0.165396	0.171191	0.0943978	-0.0689406	0.0130195	-0.0479757	-0.110691
4269	POSITIVE_REGULATION_OF_TRANSCRIPTION_FROM_RNA_POLYMERASE_II_PROMOTER_IN_RESPONSE_TO_STRESS	BP-GO	Positive regulation of transcription from rna polymerase ii promoter in response to stress	-0.190758	0.0501994	0.0777192	-0.0529999	0.240957	0.240957	21	23	up	-0.214017	-0.107357	-0.203161	-0.195712	-0.233543	0.00226273	-0.0420566	0.144995	0.128157	-0.0187739	0.127815	-0.0127093	0.00297624	0.0555528	0.0785717	0.166248	0.106919	0.163845	0.168954	0.0930322	-0.0686737	0.0126381	-0.0471374	-0.108826
749	CENTRIOLE_ELONGATION	BP-GO	Centriole elongation	-0.190542	0.0501427	0.0774256	-0.0521684	0.240685	0.240685	23	23	up	-0.214224	-0.10429	-0.202937	-0.195361	-0.235899	0.00353382	-0.0391084	0.143941	0.126759	-0.0173738	0.126926	-0.010881	0.00316607	0.0566835	0.0786429	0.163802	0.106254	0.160165	0.166734	0.0921397	-0.0661855	0.0130003	-0.0470464	-0.108442
2573	NEGATIVE_REGULATION_OF_CARDIAC_MUSCLE_TISSUE_GROWTH	BP-GO	Negative regulation of cardiac muscle tissue growth	-0.189967	0.0499913	0.0779653	-0.0549112	0.239958	0.239958	22	23	up	-0.211888	-0.115046	-0.202302	-0.195258	-0.22534	-0.00126491	-0.0498949	0.14685	0.131087	-0.0225051	0.129343	-0.0176675	0.00243025	0.0520257	0.0778036	0.171797	0.107979	0.172818	0.173856	0.0948212	-0.0750475	0.0115456	-0.0470461	-0.109097
6474	TRANSPOSITION	BP-GO	Transposition	-0.189789	0.0499446	0.0772656	-0.0525093	0.239734	0.239734	23	23	up	-0.213059	-0.105966	-0.202131	-0.194681	-0.23311	0.00261691	-0.0410103	0.144003	0.127146	-0.0182827	0.126953	-0.012124	0.0030166	0.0556134	0.0782187	0.164756	0.10622	0.16201	0.167514	0.0923338	-0.067633	0.012682	-0.0468873	-0.108199
4494	PROTEIN_LOCALIZATION_TO_PHAGOPHORE_ASSEMBLY_SITE	BP-GO	Protein localization to phagophore assembly site	-0.188015	0.0494775	0.0784866	-0.0593067	0.237492	0.237492	22	23	up	-0.206822	-0.132796	-0.200184	-0.194083	-0.206187	-0.00943976	-0.0680297	0.151058	0.137797	-0.0311382	0.132802	-0.0291475	0.00116335	0.0438188	0.075975	0.18455	0.110367	0.193508	0.185107	0.0989081	-0.0897725	0.00900629	-0.0468051	-0.109655
6480	TRIGLYCERIDE_CATABOLIC_PROCESS	BP-GO	Triglyceride catabolic process	-0.187869	0.0494392	0.0776869	-0.0564897	0.237308	0.237308	23	23	up	-0.208276	-0.122116	-0.200051	-0.193468	-0.215435	-0.00485777	-0.0575584	0.147747	0.133189	-0.0261614	0.130024	-0.0226095	0.00185633	0.0480715	0.0764912	0.176296	0.108327	0.180806	0.177679	0.0960037	-0.0810451	0.0103518	-0.0466334	-0.108632
3886	POSITIVE_REGULATION_OF_INTERFERON_ALPHA_PRODUCTION	BP-GO	Positive regulation of interferon alpha production	-0.187861	0.0494372	0.0774532	-0.055623	0.237298	0.237298	23	23	up	-0.208771	-0.118811	-0.200049	-0.193315	-0.21836	-0.00343071	-0.0543064	0.146745	0.131779	-0.0246156	0.129184	-0.0205763	0.00207268	0.0494066	0.0766673	0.173758	0.107713	0.176884	0.1754	0.0951177	-0.0783412	0.0107732	-0.0465892	-0.108335
4198	POSITIVE_REGULATION_OF_SMOOTH_MUSCLE_CELL_APOPTOTIC_PROCESS	BP-GO	Positive regulation of smooth muscle cell apoptotic process	-0.185707	0.0488702	0.076198	-0.0536087	0.234577	0.234577	22	23	up	-0.207178	-0.112195	-0.197766	-0.190867	-0.220529	-0.00111902	-0.0485084	0.143475	0.128032	-0.0218732	0.126374	-0.017104	0.00239358	0.0509692	0.0760737	0.167737	0.105507	0.168621	0.16977	0.0926223	-0.0731422	0.0113214	-0.0459877	-0.106626
3005	NEGATIVE_REGULATION_OF_RYANODINE_SENSITIVE_CALCIUM_RELEASE_CHANNEL_ACTIVITY	BP-GO	Negative regulation of ryanodine sensitive calcium release channel activity	-0.185065	0.0487012	0.0755269	-0.0518953	0.233766	0.233766	22	23	up	-0.207351	-0.105974	-0.197093	-0.189951	-0.224953	0.00140729	-0.0425958	0.141217	0.125107	-0.0190666	0.124461	-0.0134522	0.00276791	0.0531565	0.0761276	0.162684	0.104065	0.161116	0.165166	0.0907426	-0.0681152	0.012028	-0.0457539	-0.10574
4187	POSITIVE_REGULATION_OF_SEQUESTERING_OF_CALCIUM_ION	BP-GO	Positive regulation of sequestering of calcium ion	-0.185065	0.0487012	0.0755269	-0.0518953	0.233766	0.233766	22	23	up	-0.207351	-0.105974	-0.197093	-0.189951	-0.224953	0.00140729	-0.0425958	0.141217	0.125107	-0.0190666	0.124461	-0.0134522	0.00276791	0.0531565	0.0761276	0.162684	0.104065	0.161116	0.165166	0.0907426	-0.0681152	0.012028	-0.0457539	-0.10574
4020	POSITIVE_REGULATION_OF_NATURAL_KILLER_CELL_ACTIVATION	BP-GO	Positive regulation of natural killer cell activation	-0.184102	0.0484479	0.0758419	-0.0542796	0.23255	0.23255	22	23	up	-0.204727	-0.115554	-0.196048	-0.189408	-0.214773	-0.00298171	-0.0523534	0.143542	0.128768	-0.0237112	0.126376	-0.0196229	0.0020889	0.0487743	0.0751809	0.169607	0.105395	0.172301	0.171284	0.0929792	-0.0760537	0.01067	-0.0456457	-0.106089
2571	NEGATIVE_REGULATION_OF_CARDIAC_MUSCLE_CELL_PROLIFERATION	BP-GO	Negative regulation of cardiac muscle cell proliferation	-0.183829	0.048376	0.0756507	-0.0539037	0.232205	0.232205	22	23	up	-0.204596	-0.114256	-0.195759	-0.189078	-0.215457	-0.00248973	-0.0511654	0.142989	0.128097	-0.0231482	0.125904	-0.0188993	0.00215975	0.0491588	0.0751307	0.168491	0.105031	0.170707	0.170254	0.0925399	-0.0750182	0.0107983	-0.0455636	-0.105832
805	CHONDROITIN_SULFATE_BIOSYNTHETIC_PROCESS	BP-GO	Chondroitin sulfate biosynthetic process	-0.183034	0.0481668	0.0763903	-0.0576715	0.231201	0.231201	22	23	up	-0.201381	-0.129034	-0.194881	-0.188931	-0.200942	-0.009084	-0.0659868	0.146983	0.134043	-0.0301989	0.129222	-0.0282248	0.00114856	0.042757	0.0739756	0.179474	0.107398	0.188092	0.180035	0.0962225	-0.0871943	0.00879894	-0.045562	-0.106729
2999	NEGATIVE_REGULATION_OF_RIBOSOME_BIOGENESIS	BP-GO	Negative regulation of ribosome biogenesis	-0.180206	0.0474226	0.0742029	-0.0530034	0.227629	0.227629	22	23	up	-0.200469	-0.112622	-0.1919	-0.185378	-0.21066	-0.00270815	-0.0507662	0.140358	0.125836	-0.0229816	0.123579	-0.0189078	0.00207661	0.0479393	0.0736164	0.165644	0.103075	0.168077	0.167324	0.0908814	-0.0740459	0.0105064	-0.0446735	-0.103801
1564	Glycosylphosphatidylinositol (GPI)-anchor biosynthesis	KEGG	Glycosylphosphatidylinositol (gpi)-anchor biosynthesis	0.179805	-0.0473171	-0.0748711	0.0560106	-0.227122	0.227122	22	23	down	0.198203	0.124301	0.191449	0.18549	0.199582	0.00786128	0.062403	-0.143648	-0.130633	0.0285159	-0.126321	0.0262137	-0.00128945	-0.0429983	-0.0728041	-0.174424	-0.10505	-0.181858	-0.175167	-0.0938683	0.0836453	-0.00895783	0.0447268	0.104628
5522	REGULATION_OF_RIBOSOME_BIOGENESIS	BP-GO	Regulation of ribosome biogenesis	-0.17548	0.0461791	0.0716311	-0.0492659	0.22166	0.22166	22	23	up	-0.196579	-0.100708	-0.186886	-0.180123	-0.213106	0.00123847	-0.0406084	0.133971	0.118723	-0.0181831	0.118072	-0.0128922	0.00261001	0.0503138	0.0721731	0.154429	0.0987164	0.153036	0.156765	0.0861026	-0.0647693	0.0113767	-0.0433873	-0.100284
4478	PROTEIN_LOCALIZATION_TO_ENDOPLASMIC_RETICULUM_EXIT_SITE	BP-GO	Protein localization to endoplasmic reticulum exit site	-0.174632	0.0459559	0.0719261	-0.0514325	0.220588	0.220588	22	23	up	-0.194229	-0.1094	-0.185964	-0.179656	-0.203912	-0.00273738	-0.0494533	0.136096	0.122055	-0.0223931	0.119823	-0.018484	0.00199525	0.0463507	0.0713253	0.160722	0.0999352	0.163188	0.162329	0.0881404	-0.0719696	0.0101481	-0.0432951	-0.100613
2648	NEGATIVE_REGULATION_OF_CYTOPLASMIC_TRANSLATION	BP-GO	Negative regulation of cytoplasmic translation	-0.174503	0.0459217	0.0717278	-0.0508511	0.220424	0.220424	22	23	up	-0.194401	-0.107246	-0.18583	-0.179432	-0.205605	-0.00183859	-0.0473743	0.135368	0.121082	-0.0214056	0.119209	-0.017193	0.00212978	0.0471565	0.071385	0.159012	0.0994779	0.160607	0.16078	0.0875206	-0.0702189	0.0104057	-0.0432364	-0.100355
2103	MAINTENANCE_OF_PROTEIN_LOCATION_IN_NUCLEUS	BP-GO	Maintenance of protein location in nucleus	-0.172227	0.0453229	0.0703891	-0.0486755	0.21755	0.21755	21	23	up	-0.192746	-0.100074	-0.183418	-0.176838	-0.208058	0.000682126	-0.0410702	0.13186	0.117046	-0.0184234	0.116195	-0.0134128	0.00248071	0.0488811	0.0707679	0.152511	0.0971139	0.151662	0.154708	0.0848358	-0.0645779	0.0110081	-0.0425986	-0.0985337
895	CORTICOSTEROID_RECEPTOR_SIGNALING_PATHWAY	BP-GO	Corticosteroid receptor signaling pathway	-0.171322	0.0450847	0.0687152	-0.0435295	0.216407	0.216407	21	23	up	-0.194581	-0.0808814	-0.182493	-0.175089	-0.223566	0.00875169	-0.0224681	0.125529	0.108487	-0.00958632	0.110863	-0.00184415	0.00369221	0.0561891	0.0714108	0.137395	0.0931548	0.128714	0.141039	0.0793997	-0.0489594	0.013337	-0.0421358	-0.0963599
2690	NEGATIVE_REGULATION_OF_EXCITATORY_POSTSYNAPTIC_POTENTIAL	BP-GO	Negative regulation of excitatory postsynaptic potential	-0.167013	0.0439508	0.0721764	-0.0618953	0.210964	0.210964	23	23	up	-0.178355	-0.153131	-0.177752	-0.173949	-0.151879	-0.0235951	-0.0950705	0.144806	0.137371	-0.0441267	0.126862	-0.0475543	-0.00127362	0.0246722	0.0655768	0.190905	0.104537	0.213625	0.188651	0.0972619	-0.108531	0.00350372	-0.0420273	-0.100527
442	CARBOHYDRATE_IMPORT_ACROSS_PLASMA_MEMBRANE	BP-GO	Carbohydrate import across plasma membrane	-0.166859	0.0439102	0.0673858	-0.0441235	0.210769	0.210769	22	23	up	-0.188505	-0.0853702	-0.177725	-0.170817	-0.211875	0.00567098	-0.0283797	0.124251	0.108468	-0.012425	0.109643	-0.00585907	0.00316332	0.0520521	0.0691918	0.138874	0.0919466	0.133188	0.141907	0.0790945	-0.0530829	0.0121461	-0.0411225	-0.0944346
4294	POSITIVE_REGULATION_OF_UBIQUITIN_PROTEIN_LIGASE_ACTIVITY	BP-GO	Positive regulation of ubiquitin protein ligase activity	-0.165185	0.0434697	0.069	-0.052269	0.208655	0.208655	23	23	up	-0.181614	-0.117296	-0.175875	-0.170544	-0.180596	-0.00856362	-0.0603843	0.132905	0.121331	-0.0276497	0.116834	-0.025993	0.000981121	0.038245	0.0667157	0.16262	0.0970811	0.170752	0.163061	0.0870651	-0.079383	0.00783285	-0.0411298	-0.0963958
6303	SYNAPTIC_VESICLE_CLUSTERING	BP-GO	Synaptic vesicle clustering	-0.164532	0.0432979	0.0695102	-0.0549978	0.20783	0.20783	22	23	up	-0.179187	-0.128037	-0.175158	-0.170362	-0.169917	-0.0133757	-0.0711821	0.135763	0.12562	-0.0327868	0.119206	-0.0327921	0.000242219	0.0335532	0.0658431	0.17057	0.0987677	0.183374	0.170133	0.0897166	-0.0882407	0.00636928	-0.0411108	-0.0970091
4728	REGULATION_OF_ATPASE_COUPLED_CALCIUM_TRANSMEMBRANE_TRANSPORTER_ACTIVITY	BP-GO	Regulation of atpase coupled calcium transmembrane transporter activity	-0.163713	0.0430825	0.0670647	-0.0468509	0.206796	0.206796	22	23	up	-0.18288	-0.0973468	-0.174347	-0.168194	-0.195799	-0.000311594	-0.0412264	0.126012	0.112205	-0.018552	0.111012	-0.0141171	0.00221248	0.0455653	0.0671491	0.146675	0.0927236	0.146799	0.148589	0.0812357	-0.0632026	0.0101801	-0.0405213	-0.09386
1860	INTRACELLULAR_MRNA_LOCALIZATION	BP-GO	Intracellular mrna localization	-0.163668	0.0430704	0.0672659	-0.0476628	0.206738	0.206738	22	23	up	-0.182348	-0.100469	-0.174292	-0.168285	-0.192944	-0.00167342	-0.0443166	0.126928	0.113514	-0.0200213	0.111778	-0.0160528	0.00200528	0.0442763	0.0669591	0.149048	0.0932794	0.150495	0.150716	0.0820548	-0.0657624	0.00977463	-0.0405503	-0.0941131
3804	POSITIVE_REGULATION_OF_EXTRINSIC_APOPTOTIC_SIGNALING_PATHWAY_VIA_DEATH_DOMAIN_RECEPTORS	BP-GO	Positive regulation of extrinsic apoptotic signaling pathway via death domain receptors	-0.163542	0.0430374	0.0678669	-0.0500736	0.206579	0.206579	23	23	up	-0.180783	-0.109733	-0.174139	-0.168567	-0.184487	-0.00571239	-0.0534841	0.129651	0.117402	-0.02438	0.114054	-0.0217949	0.00139092	0.0404565	0.0663999	0.156098	0.0949338	0.161465	0.157034	0.0844893	-0.0733585	0.00857269	-0.0406388	-0.0948697
954	DEHYDROASCORBIC_ACID_TRANSPORT	BP-GO	Dehydroascorbic acid transport	-0.163281	0.0429687	0.066087	-0.0437247	0.20625	0.20625	23	23	up	-0.184145	-0.0856288	-0.17391	-0.167247	-0.205475	0.00464598	-0.0298288	0.122218	0.107031	-0.0131367	0.107821	-0.00702016	0.00295847	0.0500896	0.0675948	0.137498	0.0903612	0.132811	0.140304	0.0779572	-0.0536546	0.0116186	-0.0402676	-0.0925953
1103	DOPAMINERGIC_NEURON_DIFFERENTIATION	BP-GO	Dopaminergic neuron differentiation	-0.162214	0.0426879	0.0667559	-0.0475672	0.204902	0.204902	22	23	up	-0.180538	-0.100827	-0.172741	-0.166846	-0.190117	-0.00219963	-0.0451553	0.126178	0.113038	-0.0204292	0.111101	-0.0166809	0.0019054	0.0433761	0.0662964	0.148684	0.0926821	0.150643	0.150239	0.0816605	-0.0662024	0.00952786	-0.0402062	-0.0933882
2139	MATING_BEHAVIOR	BP-GO	Mating behavior	-0.1612	0.042421	0.0649555	-0.0420833	0.203621	0.203621	21	23	up	-0.182429	-0.0803994	-0.171702	-0.164933	-0.206536	0.00637634	-0.0253728	0.11941	0.103906	-0.0110318	0.1054	-0.00438184	0.00319221	0.051128	0.0669581	0.132572	0.0884448	0.126208	0.135665	0.0758572	-0.0495837	0.0119996	-0.0397013	-0.0910479
4600	PYRIDINE_NUCLEOTIDE_BIOSYNTHETIC_PROCESS	BP-GO	Pyridine nucleotide biosynthetic process	-0.159673	0.0420193	0.065279	-0.0452045	0.201693	0.201693	22	23	up	-0.178652	-0.0930732	-0.170049	-0.163961	-0.192632	0.000505433	-0.0383658	0.122337	0.10864	-0.017218	0.1078	-0.012616	0.00228064	0.0451992	0.0655937	0.14162	0.0900896	0.140956	0.143633	0.0787307	-0.0601112	0.0101682	-0.0394974	-0.0913777
3232	NUCLEAR_TRANSCRIBED_MRNA_CATABOLIC_PROCESS_DEADENYLATION_INDEPENDENT_DECAY	BP-GO	Nuclear transcribed mrna catabolic process deadenylation independent decay	-0.15923	0.0419026	0.0640495	-0.0411484	0.201132	0.201132	22	23	up	-0.180445	-0.0778111	-0.169607	-0.162847	-0.20544	0.00699288	-0.0234811	0.117466	0.101953	-0.0101451	0.103706	-0.00333921	0.00325853	0.0511539	0.0662271	0.129721	0.0870673	0.12276	0.132901	0.0745009	-0.0476634	0.0120583	-0.0391955	-0.0897927
6151	SMOOTH_MUSCLE_CELL_APOPTOTIC_PROCESS	BP-GO	Smooth muscle cell apoptotic process	-0.157135	0.0413513	0.0646673	-0.0460839	0.198486	0.198486	21	23	up	-0.174881	-0.0976935	-0.167333	-0.161623	-0.184144	-0.00214076	-0.0437642	0.122234	0.109509	-0.0198004	0.107628	-0.0161729	0.00184422	0.0420086	0.0642193	0.144046	0.0897844	0.145953	0.145551	0.0791098	-0.0641485	0.00922658	-0.0389476	-0.0904662
4435	PROTEIN_IMPORT_INTO_MITOCHONDRIAL_MATRIX	BP-GO	Protein import into mitochondrial matrix	0.15265	-0.0401711	-0.0623073	0.0428396	-0.192821	0.192821	21	23	down	0.171014	0.0875416	0.162572	0.156686	0.185438	-0.00110505	0.0352621	-0.116522	-0.103249	0.0157874	-0.102694	0.0111754	-0.00227465	-0.0437938	-0.0627868	-0.134288	-0.0858615	-0.13305	-0.136326	-0.0748834	0.0562903	-0.00990477	0.0377417	0.087231
5711	REGULATION_OF_WOUND_HEALING_SPREADING_OF_EPIDERMAL_CELLS	BP-GO	Regulation of wound healing spreading of epidermal cells	-0.151814	0.039951	0.0624112	-0.0442751	0.191765	0.191765	22	23	up	-0.169104	-0.0934378	-0.161668	-0.156108	-0.178751	-0.00165854	-0.041349	0.117809	0.105397	-0.0186863	0.103744	-0.0150416	0.00184392	0.0409699	0.0620961	0.138442	0.0865689	0.139887	0.13997	0.0761776	-0.0612007	0.00903526	-0.0376165	-0.0873186
1981	LEYDIG_CELL_DIFFERENTIATION	BP-GO	Leydig cell differentiation	-0.151744	0.0399326	0.0628518	-0.0460141	0.191677	0.191677	23	23	up	-0.168002	-0.10011	-0.16158	-0.156331	-0.172696	-0.00456217	-0.0479447	0.119783	0.108207	-0.0218221	0.105395	-0.0191713	0.00140254	0.0382296	0.0617025	0.143528	0.0877699	0.147791	0.14453	0.0779379	-0.0666694	0.00817247	-0.0376852	-0.0878743
6070	SECRETORY_GRANULE_ORGANIZATION	BP-GO	Secretory granule organization	-0.151156	0.0397779	0.0680019	-0.0660622	0.190934	0.190934	22	23	up	-0.155573	-0.176929	-0.160797	-0.159117	-0.103364	-0.0379353	-0.123805	0.142635	0.140644	-0.0578876	0.124513	-0.0666539	-0.0036676	0.00679335	0.0572667	0.202179	0.101695	0.238835	0.197143	0.0982766	-0.129606	-0.00173069	-0.0385279	-0.0943838
1520	GLUTAMINE_FAMILY_AMINO_ACID_CATABOLIC_PROCESS	BP-GO	Glutamine family amino acid catabolic process	0.15064	-0.0396421	-0.0641459	0.0522469	-0.190282	0.190282	21	23	down	0.162955	0.124451	0.160354	0.156295	0.149145	0.0153709	0.0722881	-0.126482	-0.118088	0.0334013	-0.110968	0.0344735	0.000252172	-0.0277923	-0.059891	-0.161708	-0.0917632	-0.176464	-0.160744	-0.084073	0.0867038	-0.00490775	0.0377321	0.0894592
4428	PROTEIN_HETEROOLIGOMERIZATION	BP-GO	Protein heterooligomerization	-0.148877	0.0391782	0.0609402	-0.0424294	0.188055	0.188055	21	23	up	-0.166409	-0.087854	-0.158549	-0.152922	-0.178652	6.77049e-06	-0.0368296	0.11439	0.101751	-0.0165567	0.100782	-0.0124245	0.00205598	0.0417078	0.0611002	0.132868	0.0841966	0.132699	0.134661	0.0736944	-0.0569258	0.00934333	-0.0368405	-0.0852945
2711	NEGATIVE_REGULATION_OF_GLIAL_CELL_DIFFERENTIATION	BP-GO	Negative regulation of glial cell differentiation	-0.148394	0.039051	0.0616245	-0.0455997	0.187445	0.187445	23	23	up	-0.163942	-0.100196	-0.158008	-0.152981	-0.166842	-0.00545442	-0.0491476	0.117832	0.106795	-0.0224154	0.103649	-0.0201623	0.00122096	0.0364551	0.0602155	0.14212	0.0862564	0.147253	0.142921	0.076831	-0.0670768	0.00769848	-0.0368826	-0.0861379
730	CELLULAR_RESPONSE_TO_VITAMIN_D	BP-GO	Cellular response to vitamin d	-0.147827	0.0389017	0.0595676	-0.0385955	0.186728	0.186728	21	23	up	-0.167293	-0.0737424	-0.157457	-0.15125	-0.18939	0.00584172	-0.0232807	0.109508	0.0952915	-0.0101227	0.096659	-0.00402635	0.00292652	0.0468811	0.0614024	0.121584	0.0811097	0.115753	0.124419	0.0695675	-0.0454809	0.0110024	-0.0364078	-0.0834956
5651	REGULATION_OF_TRANSCRIPTION_FROM_RNA_POLYMERASE_II_PROMOTER_IN_RESPONSE_TO_HYPOXIA	BP-GO	Regulation of transcription from rna polymerase ii promoter in response to hypoxia	-0.147241	0.0387477	0.0604479	-0.0426278	0.185989	0.185989	21	23	up	-0.164194	-0.0894255	-0.156801	-0.151354	-0.174433	-0.00109041	-0.0389236	0.113899	0.101713	-0.0175625	0.100317	-0.0138506	0.00186698	0.0402216	0.060291	0.133353	0.0837403	0.134252	0.134929	0.0735629	-0.0583768	0.00891633	-0.0364682	-0.0845824
1864	INTRACELLULAR_TRANSPORT_OF_VIRUS	BP-GO	Intracellular transport of virus	-0.146477	0.0385467	0.0605401	-0.0439288	0.185024	0.185024	22	23	up	-0.162455	-0.0947721	-0.155976	-0.150823	-0.16836	-0.00359778	-0.0444449	0.115063	0.103658	-0.0201921	0.101266	-0.0173579	0.00147612	0.0376581	0.0596623	0.137117	0.0843793	0.14045	0.13823	0.0747347	-0.06283	0.00812712	-0.0363534	-0.084659
2582	NEGATIVE_REGULATION_OF_CD8_POSITIVE_ALPHA_BETA_T_CELL_ACTIVATION	BP-GO	Negative regulation of cd8 positive alpha beta t cell activation	-0.145654	0.0383301	0.0590088	-0.0392153	0.183984	0.183984	23	23	up	-0.164143	-0.0771898	-0.155134	-0.149227	-0.182577	0.00379624	-0.0274016	0.109267	0.0958195	-0.0120955	0.0963845	-0.0067582	0.00258628	0.0443559	0.0602538	0.123272	0.080755	0.119429	0.125712	0.0697566	-0.0485213	0.0102614	-0.0359308	-0.0826706
5524	REGULATION_OF_RNA_BINDING	BP-GO	Regulation of rna binding	-0.143601	0.0377898	0.0594744	-0.0435276	0.181391	0.181391	23	23	up	-0.158997	-0.0946722	-0.15291	-0.147939	-0.163488	-0.00428873	-0.0453067	0.113335	0.102372	-0.0206201	0.0997226	-0.0181018	0.00133162	0.036205	0.0583951	0.135776	0.0830479	0.139782	0.136729	0.073738	-0.0630377	0.00774239	-0.0356622	-0.083153
3957	POSITIVE_REGULATION_OF_MAMMARY_GLAND_EPITHELIAL_CELL_PROLIFERATION	BP-GO	Positive regulation of mammary gland epithelial cell proliferation	-0.143577	0.0377834	0.0572338	-0.0351552	0.181361	0.181361	22	23	up	-0.163841	-0.0627258	-0.152949	-0.146512	-0.191858	0.00952155	-0.0138483	0.103673	0.0887661	-0.00566596	0.0916304	0.00156958	0.00342602	0.0491389	0.060121	0.111266	0.0771344	0.101868	0.114715	0.0651892	-0.0368912	0.0118237	-0.0352473	-0.0803061
1769	IMMUNOLOGICAL_MEMORY_FORMATION_PROCESS	BP-GO	Immunological memory formation process	-0.141424	0.037217	0.0585753	-0.0428767	0.178641	0.178641	23	23	up	-0.156581	-0.093271	-0.150592	-0.145698	-0.16098	-0.00423836	-0.0446533	0.111627	0.100835	-0.0203234	0.0982195	-0.0178482	0.00130921	0.0356425	0.0575081	0.133743	0.0817953	0.137703	0.13468	0.0726293	-0.0621099	0.0076207	-0.035122	-0.0818956
3175	NEUROTROPHIN_TRK_RECEPTOR_SIGNALING_PATHWAY	BP-GO	Neurotrophin trk receptor signaling pathway	-0.140833	0.0370613	0.0577708	-0.0405993	0.177894	0.177894	21	23	up	-0.157148	-0.0848724	-0.149978	-0.144737	-0.167429	-0.000757055	-0.0365784	0.108742	0.0970046	-0.0164886	0.0957833	-0.0128406	0.00182909	0.0387389	0.0577029	0.127043	0.0799735	0.127624	0.128601	0.0701845	-0.0552949	0.00861278	-0.0348726	-0.0808425
1433	G_PROTEIN_COUPLED_PURINERGIC_NUCLEOTIDE_RECEPTOR_SIGNALING_PATHWAY	BP-GO	G protein coupled purinergic nucleotide receptor signaling pathway	0.140686	-0.0370226	-0.0582971	0.0427567	-0.177709	0.177709	22	23	down	0.155703	0.0931804	0.149805	0.144955	0.159787	0.00438771	0.0448107	-0.111164	-0.100477	0.0204029	-0.0978069	0.0179993	-0.00127636	-0.0352957	-0.0571862	-0.133349	-0.0814414	-0.137455	-0.13425	-0.0723561	0.0621101	-0.00753021	0.0349437	0.0815031
1691	HISTONE_H3_K4_MONOMETHYLATION	BP-GO	Histone h3 k4 monomethylation	-0.140684	0.0370221	0.0570724	-0.0381664	0.177706	0.177706	23	23	up	-0.158374	-0.0756599	-0.149838	-0.144183	-0.175365	0.00318921	-0.027554	0.105872	0.0930197	-0.0121997	0.0933748	-0.00720765	0.0024256	0.0423949	0.0581378	0.119912	0.0782034	0.116664	0.122182	0.0676714	-0.0477693	0.0097701	-0.0347189	-0.0799476
4894	REGULATION_OF_CYTOPLASMIC_MRNA_PROCESSING_BODY_ASSEMBLY	BP-GO	Regulation of cytoplasmic mrna processing body assembly	-0.140077	0.0368625	0.0582297	-0.0432647	0.17694	0.17694	23	23	up	-0.154626	-0.0954225	-0.149151	-0.144444	-0.156743	-0.00551271	-0.0472222	0.111482	0.101168	-0.0215532	0.0980527	-0.0195507	0.00109732	0.034071	0.0567951	0.134801	0.0815778	0.139999	0.135491	0.0727502	-0.0640065	0.00715943	-0.0348264	-0.0813852
1907	KIDNEY_MESENCHYME_DEVELOPMENT	BP-GO	Kidney mesenchyme development	-0.139541	0.0367214	0.056673	-0.0380969	0.176263	0.176263	22	23	up	-0.156947	-0.0759633	-0.148619	-0.143053	-0.173124	0.00276633	-0.0282343	0.105289	0.0926548	-0.0125304	0.0928486	-0.0077145	0.00234569	0.0416786	0.0576157	0.119642	0.0777378	0.116805	0.121822	0.0673672	-0.0481326	0.00957338	-0.0344486	-0.0793797
6437	TRAIL_ACTIVATED_APOPTOTIC_SIGNALING_PATHWAY	BP-GO	Trail activated apoptotic signaling pathway	-0.138345	0.0364066	0.059864	-0.0515586	0.174752	0.174752	22	23	up	-0.147573	-0.127944	-0.147238	-0.144138	-0.124832	-0.0200199	-0.0798331	0.120281	0.114259	-0.0370664	0.105363	-0.0400679	-0.00112703	0.0199922	0.0542608	0.158978	0.0867957	0.178259	0.157025	0.0808603	-0.0908001	0.00276191	-0.0348273	-0.0833688
2221	METANEPHRIC_MESENCHYME_DEVELOPMENT	BP-GO	Metanephric mesenchyme development	-0.13677	0.0359922	0.0554038	-0.0368016	0.172762	0.172762	22	23	up	-0.154144	-0.0723982	-0.145672	-0.140121	-0.171515	0.00360083	-0.025648	0.102577	0.0899396	-0.0113186	0.0904846	-0.00629452	0.00243401	0.0416844	0.0565833	0.115689	0.075814	0.112045	0.117986	0.0654795	-0.0454934	0.00964622	-0.0337382	-0.0776209
1770	IMMUNOLOGICAL_MEMORY_PROCESS	BP-GO	Immunological memory process	-0.136721	0.0359792	0.0564111	-0.0406407	0.1727	0.1727	22	23	up	-0.151845	-0.0870773	-0.14559	-0.140717	-0.158375	-0.00276032	-0.040123	0.106981	0.0961651	-0.0181999	0.0941709	-0.0153503	0.00146847	0.0357099	0.0557635	0.126924	0.0785036	0.129455	0.128071	0.0693872	-0.0575136	0.00776253	-0.0339143	-0.0788975
6654	WOUND_HEALING_INVOLVED_IN_INFLAMMATORY_RESPONSE	BP-GO	Wound healing involved in inflammatory response	-0.13599	0.0357869	0.0555338	-0.038264	0.171777	0.171777	22	23	up	-0.152291	-0.0783688	-0.144829	-0.139603	-0.16486	0.000819544	-0.0317892	0.10392	0.0921433	-0.014243	0.091583	-0.0101906	0.00200138	0.0388598	0.0559136	0.119925	0.0765611	0.118981	0.12171	0.0668127	-0.050459	0.00877503	-0.0336275	-0.0777446
5430	REGULATION_OF_PROTEIN_ADP_RIBOSYLATION	BP-GO	Regulation of protein adp ribosylation	-0.135568	0.0356758	0.0548971	-0.0364043	0.171244	0.171244	22	23	up	-0.152832	-0.0714801	-0.144392	-0.138877	-0.170258	0.00369098	-0.0251451	0.101591	0.0890291	-0.0110872	0.0896179	-0.00606571	0.00243109	0.0414321	0.0561012	0.114456	0.0750956	0.110726	0.116755	0.0648286	-0.044863	0.00959743	-0.033438	-0.0769135
484	CARDIOBLAST_PROLIFERATION	BP-GO	Cardioblast proliferation	-0.135093	0.0355509	0.0549647	-0.0372511	0.170644	0.170644	23	23	up	-0.15173	-0.074949	-0.143879	-0.138554	-0.166354	0.00206958	-0.0287203	0.102358	0.0903001	-0.0127898	0.0902448	-0.00833536	0.00217861	0.0397798	0.0557026	0.116908	0.0755198	0.114752	0.118908	0.0655959	-0.0477501	0.0090883	-0.0333686	-0.0769742
2511	NEGATIVE_REGULATION_OF_ACUTE_INFLAMMATORY_RESPONSE	BP-GO	Negative regulation of acute inflammatory response	-0.134192	0.0353137	0.0542462	-0.0356834	0.169506	0.169506	22	23	up	-0.151486	-0.0694134	-0.142929	-0.137409	-0.169723	0.00423358	-0.0235688	0.100154	0.0875547	-0.0103467	0.0883691	-0.00517798	0.0024944	0.0415551	0.0556047	0.112266	0.0740855	0.108011	0.114646	0.0638121	-0.0433098	0.0096715	-0.0330814	-0.0760139
3895	POSITIVE_REGULATION_OF_INTERLEUKIN_18_PRODUCTION	BP-GO	Positive regulation of interleukin 18 production	-0.133779	0.035205	0.0558345	-0.0421553	0.168984	0.168984	23	23	up	-0.147187	-0.0943229	-0.142439	-0.13809	-0.146858	-0.00664483	-0.0482418	0.107433	0.0979769	-0.0220781	0.094451	-0.0206371	0.000838669	0.031246	0.054068	0.131187	0.0784994	0.137491	0.131596	0.0703322	-0.0637403	0.00642956	-0.0333014	-0.078009
873	CONNECTIVE_TISSUE_REPLACEMENT_INVOLVED_IN_INFLAMMATORY_RESPONSE_WOUND_HEALING	BP-GO	Connective tissue replacement involved in inflammatory response wound healing	-0.133774	0.0352037	0.0551566	-0.0396199	0.168978	0.168978	22	23	up	-0.148657	-0.0846475	-0.142453	-0.137659	-0.155453	-0.00246169	-0.0387136	0.104508	0.0938571	-0.0175487	0.0920013	-0.0146788	0.00147309	0.0351643	0.0545916	0.123765	0.0767094	0.126008	0.12493	0.0677438	-0.0558214	0.00766591	-0.0331762	-0.0771479
3604	POSITIVE_REGULATION_OF_ASPARTIC_TYPE_PEPTIDASE_ACTIVITY	BP-GO	Positive regulation of aspartic type peptidase activity	0.133272	-0.0350716	-0.0560072	0.0434369	-0.168344	0.168344	22	23	down	0.14579	0.0994675	0.141887	0.137808	0.141407	0.0089993	0.0534785	-0.108688	-0.099947	0.0245707	-0.0954845	0.0239481	-0.000474542	-0.0288978	-0.0535639	-0.134909	-0.0792184	-0.143499	-0.134887	-0.0715366	0.0680024	-0.00570167	0.0332456	0.0782014
4901	REGULATION_OF_DEACETYLASE_ACTIVITY	BP-GO	Regulation of deacetylase activity	-0.133188	0.0350495	0.0551009	-0.0401436	0.168237	0.168237	22	23	up	-0.147599	-0.0869382	-0.141823	-0.137173	-0.152405	-0.00360199	-0.0411655	0.104854	0.0945786	-0.0187181	0.0922714	-0.016254	0.00129205	0.0339317	0.0542078	0.125263	0.0768651	0.128615	0.126216	0.0681586	-0.0577553	0.00729203	-0.033065	-0.0770461
5015	REGULATION_OF_FOCAL_ADHESION_DISASSEMBLY	BP-GO	Regulation of focal adhesion disassembly	-0.133126	0.0350331	0.055233	-0.0407167	0.168159	0.168159	23	23	up	-0.147186	-0.0891566	-0.141752	-0.137209	-0.150325	-0.00457729	-0.0433714	0.105488	0.0954958	-0.019767	0.0927997	-0.0176378	0.00114326	0.0330004	0.0540597	0.126937	0.0772466	0.131235	0.127713	0.0687307	-0.0595774	0.0069998	-0.0330785	-0.0772105
3182	NEUTROPHIL_APOPTOTIC_PROCESS	BP-GO	Neutrophil apoptotic process	-0.131305	0.034554	0.0548547	-0.0415734	0.165859	0.165859	23	23	up	-0.14435	-0.093333	-0.139803	-0.135569	-0.143471	-0.0068482	-0.0480928	0.105674	0.0964861	-0.0220231	0.0928952	-0.0207202	0.000773675	0.0303625	0.0530271	0.129339	0.0771872	0.135843	0.129682	0.0692333	-0.0631791	0.00621421	-0.0326952	-0.0766334
5362	REGULATION_OF_OSTEOCLAST_DEVELOPMENT	BP-GO	Regulation of osteoclast development	-0.13066	0.0343841	0.0537835	-0.0383636	0.165044	0.165044	22	23	up	-0.14539	-0.0814022	-0.139139	-0.134399	-0.152968	-0.00185312	-0.0365568	0.10169	0.0911296	-0.0165434	0.0895371	-0.013552	0.00152241	0.0348622	0.0533899	0.119906	0.074688	0.121562	0.121144	0.0658259	-0.0534785	0.00765042	-0.0323875	-0.0752387
4076	POSITIVE_REGULATION_OF_OXIDATIVE_STRESS_INDUCED_NEURON_DEATH	BP-GO	Positive regulation of oxidative stress induced neuron death	-0.128505	0.033817	0.0536303	-0.0404829	0.162322	0.162322	22	23	up	-0.14139	-0.0905644	-0.136823	-0.132643	-0.141103	-0.00636574	-0.0463009	0.103186	0.0940971	-0.0211891	0.0907171	-0.0197991	0.000808197	0.0300301	0.0519384	0.125984	0.0753971	0.132023	0.12638	0.0675486	-0.0611949	0.00618111	-0.0319879	-0.0749298
5272	REGULATION_OF_MRNA_BINDING	BP-GO	Regulation of mrna binding	-0.128126	0.0337173	0.0531695	-0.0392282	0.161843	0.161843	23	23	up	-0.141634	-0.0859638	-0.136428	-0.132062	-0.144541	-0.00447271	-0.0418958	0.101573	0.0919755	-0.0190975	0.0893537	-0.0170713	0.0010901	0.0316979	0.0520209	0.122289	0.0743742	0.126491	0.123023	0.066191	-0.0574673	0.006717	-0.0318381	-0.0743245
3564	PORE_COMPLEX_ASSEMBLY	BP-GO	Pore complex assembly	0.127093	-0.0334454	-0.0535421	0.0419169	-0.160538	0.160538	22	23	down	0.138742	0.0967413	0.135305	0.131501	0.133174	0.00939759	0.0528563	-0.104218	-0.0961153	0.0243144	-0.0915342	0.0239993	-0.000328838	-0.0267937	-0.0509778	-0.1301	-0.0758938	-0.139083	-0.129931	-0.0687238	0.0663929	-0.0051962	0.0317283	0.0747428
4712	REGULATION_OF_ANTIGEN_PROCESSING_AND_PRESENTATION_OF_PEPTIDE_ANTIGEN	BP-GO	Regulation of antigen processing and presentation of peptide antigen	-0.1269	0.0333947	0.051903	-0.0360112	0.160295	0.160295	23	23	up	-0.141934	-0.0742944	-0.135145	-0.130322	-0.152805	0.000261241	-0.030811	0.0973251	0.0864794	-0.013836	0.0857555	-0.0102266	0.00179123	0.0357903	0.0521127	0.112801	0.0716585	0.112409	0.114376	0.0626578	-0.048039	0.0080396	-0.0313946	-0.072651
3695	POSITIVE_REGULATION_OF_CENTRIOLE_ELONGATION	BP-GO	Positive regulation of centriole elongation	-0.126334	0.0332457	0.0522856	-0.0381539	0.159579	0.159579	22	23	up	-0.139959	-0.0827552	-0.134524	-0.130127	-0.144303	-0.00354251	-0.0393337	0.099546	0.0898352	-0.0178911	0.0875964	-0.0155968	0.00120646	0.0320675	0.0514023	0.11904	0.0729632	0.122341	0.119921	0.0647288	-0.0550213	0.00687954	-0.0313671	-0.0731068
1096	DOLICHYL_DIPHOSPHATE_BIOSYNTHETIC_PROCESS	BP-GO	Dolichyl diphosphate biosynthetic process	-0.126147	0.0331966	0.0517137	-0.0362425	0.159344	0.159344	22	23	up	-0.140833	-0.0755521	-0.13434	-0.129623	-0.150387	-0.00047489	-0.0323012	0.0972606	0.0866891	-0.0145492	0.0856763	-0.0112121	0.00166918	0.0348897	0.0517112	0.113434	0.0715471	0.113758	0.114867	0.0627401	-0.0491442	0.00777473	-0.0312301	-0.0723706
5565	REGULATION_OF_SREBP_SIGNALING_PATHWAY	BP-GO	Regulation of srebp signaling pathway	-0.124406	0.0327385	0.0501722	-0.0326378	0.157145	0.157145	22	23	up	-0.140697	-0.0626587	-0.13251	-0.127314	-0.158852	0.00465702	-0.0201827	0.0923396	0.0804496	-0.00879955	0.0814969	-0.00375762	0.00242356	0.0392108	0.0516419	0.102781	0.0683703	0.0981257	0.10512	0.0587062	-0.0387659	0.00918269	-0.0306474	-0.0703206
3732	POSITIVE_REGULATION_OF_DEACETYLASE_ACTIVITY	BP-GO	Positive regulation of deacetylase activity	-0.124361	0.0327266	0.0518805	-0.0391005	0.157088	0.157088	23	23	up	-0.136876	-0.0873501	-0.132412	-0.128354	-0.136815	-0.00603323	-0.0445181	0.0997696	0.0909379	-0.0203682	0.0877176	-0.0189795	0.00080144	0.0291811	0.0502797	0.121696	0.0729117	0.127417	0.122103	0.065292	-0.0589809	0.00601943	-0.0309527	-0.0724877
6415	TOLL_LIKE_RECEPTOR_2_SIGNALING_PATHWAY	BP-GO	Toll like receptor 2 signaling pathway	0.123082	-0.03239	-0.0522683	0.0421537	-0.155472	0.155472	21	23	down	0.133456	0.0996412	0.131023	0.127613	0.123677	0.0116755	0.0570516	-0.102727	-0.0956155	0.0263344	-0.0901511	0.0269086	7.2034e-05	-0.0235358	-0.0490456	-0.130559	-0.0745987	-0.141757	-0.129931	-0.0681465	0.0691702	-0.00427112	0.0308033	0.0729123
2606	NEGATIVE_REGULATION_OF_CELL_SIZE	BP-GO	Negative regulation of cell size	-0.123065	0.0323854	0.051621	-0.0397482	0.15545	0.15545	22	23	up	-0.134834	-0.090468	-0.131023	-0.127192	-0.131805	-0.00771268	-0.0480221	0.099946	0.0917042	-0.0220421	0.0878219	-0.0212631	0.000528804	0.0272442	0.0495365	0.123517	0.0728958	0.130869	0.123604	0.0656883	-0.0616635	0.00544157	-0.0306816	-0.0720894
3645	POSITIVE_REGULATION_OF_CARDIAC_MUSCLE_CELL_PROLIFERATION	BP-GO	Positive regulation of cardiac muscle cell proliferation	-0.122615	0.032267	0.0507891	-0.0371909	0.154882	0.154882	22	23	up	-0.135746	-0.0809304	-0.130562	-0.126323	-0.139511	-0.00370266	-0.0387781	0.0968001	0.0874507	-0.0176507	0.0851724	-0.0155143	0.00113083	0.0308757	0.0498558	0.116005	0.0709282	0.119465	0.116812	0.0629867	-0.053902	0.00659884	-0.0304515	-0.0710089
4387	PROSTATE_GLAND_GROWTH	BP-GO	Prostate gland growth	-0.12112	0.0318737	0.0501746	-0.0367544	0.152994	0.152994	22	23	up	-0.134082	-0.080008	-0.128971	-0.124786	-0.137754	-0.00368517	-0.0383684	0.0956397	0.0864121	-0.0174655	0.0841505	-0.0153645	0.00111286	0.0304735	0.0492447	0.11464	0.0700756	0.118085	0.115432	0.0622361	-0.0532974	0.00651025	-0.0300812	-0.0701492
3056	NEGATIVE_REGULATION_OF_TOLL_LIKE_RECEPTOR_2_SIGNALING_PATHWAY	BP-GO	Negative regulation of toll like receptor 2 signaling pathway	0.120661	-0.0317529	-0.0509705	0.0403129	-0.152414	0.152414	22	23	down	0.13142	0.0938196	0.128454	0.124933	0.124679	0.00977572	0.0521258	-0.0995398	-0.0920914	0.0240082	-0.0874013	0.0240007	-0.000182708	-0.0246378	-0.0482908	-0.12503	-0.0724179	-0.134387	-0.124715	-0.0657738	0.0646488	-0.00468086	0.0301479	0.0711356
4010	POSITIVE_REGULATION_OF_MYELOID_CELL_APOPTOTIC_PROCESS	BP-GO	Positive regulation of myeloid cell apoptotic process	-0.11973	0.0315078	0.050408	-0.039368	0.151237	0.151237	22	23	up	-0.130775	-0.0906767	-0.127467	-0.123863	-0.125868	-0.00865421	-0.0493411	0.098041	0.0903513	-0.0226904	0.0861149	-0.0223256	0.000339962	0.0254278	0.0480495	0.12221	0.071412	0.130479	0.122087	0.0646194	-0.06217	0.00495398	-0.0298842	-0.0703719
1248	EPITHELIAL_CELL_MATURATION	BP-GO	Epithelial cell maturation	-0.119147	0.0313544	0.0491448	-0.0353596	0.150501	0.150501	22	23	up	-0.13236	-0.0756661	-0.126876	-0.122619	-0.138212	-0.00231109	-0.0347506	0.0931639	0.0837113	-0.0157583	0.0820111	-0.0132427	0.00129404	0.0312083	0.0486076	0.110442	0.0683725	0.112556	0.111459	0.0604099	-0.0499421	0.00679266	-0.0295522	-0.0687367
1316	EXCITATORY_SYNAPSE_ASSEMBLY	BP-GO	Excitatory synapse assembly	-0.119144	0.0313536	0.0494957	-0.0366794	0.150497	0.150497	22	23	up	-0.131588	-0.0807057	-0.126862	-0.122838	-0.133725	-0.00449144	-0.0397155	0.094684	0.0858545	-0.0181185	0.0832839	-0.0163478	0.000963281	0.0291643	0.0483322	0.114305	0.0693022	0.118535	0.114928	0.0617561	-0.0540674	0.00614787	-0.029616	-0.0691822
1119	DTMP_METABOLIC_PROCESS	BP-GO	Dtmp metabolic process	-0.116601	0.0306845	0.0480232	-0.0343356	0.147286	0.147286	22	23	up	-0.129689	-0.0730245	-0.124167	-0.119955	-0.13617	-0.00181842	-0.0329985	0.0908638	0.0814865	-0.0149417	0.0799996	-0.0123284	0.00133363	0.0309568	0.0476247	0.107296	0.0667223	0.108935	0.108371	0.0588451	-0.0480361	0.00677857	-0.0289076	-0.0671771
1559	GLYCOSYL_COMPOUND_CATABOLIC_PROCESS	BP-GO	Glycosyl compound catabolic process	0.116362	-0.0306215	-0.051784	0.0487377	-0.146983	0.146983	22	23	down	0.120995	0.128118	0.1238	0.122135	0.0867598	0.025707	0.0873447	-0.107361	-0.104829	0.0407777	-0.0938069	0.0463318	0.00229309	-0.00850547	-0.044524	-0.149441	-0.0767923	-0.174266	-0.146196	-0.0734934	0.0931559	0.000298762	0.0295558	0.0719406
3160	NEUROTRANSMITTER_BIOSYNTHETIC_PROCESS	BP-GO	Neurotransmitter biosynthetic process	-0.116286	0.0306016	0.0480524	-0.0348386	0.146888	0.146888	22	23	up	-0.128992	-0.0751014	-0.123827	-0.119731	-0.13378	-0.00279706	-0.0351494	0.0913052	0.0822342	-0.0159662	0.0803587	-0.0136959	0.00118084	0.0299516	0.0473725	0.108751	0.0669623	0.111339	0.109645	0.0592942	-0.0497678	0.0064695	-0.0288587	-0.0671975
4391	PROTEASOME_ASSEMBLY	BP-GO	Proteasome assembly	0.114833	-0.0302192	-0.0506378	0.0463505	-0.145052	0.145052	22	23	down	0.120423	0.119767	0.122187	0.120238	0.0915503	0.0224853	0.0796291	-0.103936	-0.100614	0.0371197	-0.090888	0.0416156	0.00182553	-0.0110961	-0.0443015	-0.142364	-0.0745513	-0.164063	-0.139682	-0.0707451	0.0864739	-0.000557758	0.0290821	0.0704038
4555	PROTON_TRANSPORTING_V_TYPE_ATPASE_COMPLEX_ASSEMBLY	BP-GO	Proton transporting v type atpase complex assembly	-0.11439	0.0301026	0.0476432	-0.0356746	0.144493	0.144493	23	23	up	-0.126071	-0.0792364	-0.121797	-0.118014	-0.126832	-0.00506942	-0.0398554	0.091435	0.0831741	-0.0182153	0.0804038	-0.016774	0.000809999	0.0272912	0.0463087	0.111087	0.0668606	0.115883	0.111548	0.0597602	-0.0533433	0.00567873	-0.0284568	-0.0665772
1779	INDOLALKYLAMINE_METABOLIC_PROCESS	BP-GO	Indolalkylamine metabolic process	-0.113819	0.0299524	0.0460333	-0.0303511	0.143772	0.143772	21	23	up	-0.128438	-0.0591998	-0.121229	-0.116562	-0.143667	0.00345045	-0.0203104	0.0850471	0.0744004	-0.00892789	0.0750351	-0.00459183	0.00209441	0.0351147	0.0471452	0.0954709	0.062898	0.0919981	0.0974646	0.054211	-0.0370003	0.00816169	-0.0280632	-0.0645024
2133	MAST_CELL_CYTOKINE_PRODUCTION	BP-GO	Mast cell cytokine production	-0.113574	0.029888	0.0474277	-0.0358857	0.143462	0.143462	23	23	up	-0.124901	-0.080448	-0.120925	-0.11725	-0.124348	-0.0058016	-0.041321	0.0913195	0.0833372	-0.0189173	0.0802798	-0.0177486	0.000687685	0.0263767	0.0458819	0.111658	0.0667121	0.117165	0.111976	0.059809	-0.054417	0.0054111	-0.0282766	-0.0662602
4508	PROTEIN_MONO_ADP_RIBOSYLATION	BP-GO	Protein mono adp ribosylation	-0.112976	0.0297306	0.0466243	-0.0336205	0.142707	0.142707	21	23	up	-0.125452	-0.072099	-0.120305	-0.116285	-0.130742	-0.00234343	-0.0332972	0.0884453	0.0795256	-0.0151068	0.0778527	-0.0127734	0.00120396	0.0294496	0.0460711	0.104992	0.0648965	0.107144	0.105929	0.0573753	-0.0476434	0.00639593	-0.0280262	-0.0652081
2394	MRNA_CLEAVAGE	BP-GO	Mrna cleavage	-0.11276	0.0296737	0.046599	-0.0337963	0.142434	0.142434	21	23	up	-0.125072	-0.0728779	-0.120072	-0.116102	-0.129675	-0.00273556	-0.0341366	0.0885527	0.0797634	-0.0155072	0.0779355	-0.0133138	0.0011415	0.0290215	0.045933	0.105494	0.0649416	0.108027	0.106357	0.0575105	-0.0483028	0.00626642	-0.0279843	-0.0651645
271	ATTACHMENT_OF_GPI_ANCHOR_TO_PROTEIN	BP-GO	Attachment of gpi anchor to protein	0.112619	-0.0296365	-0.0454584	0.0296957	-0.142255	0.142255	21	23	down	0.127278	0.0572958	0.119953	0.115276	0.14329	-0.00396744	0.0188358	-0.0837635	-0.0730711	0.0082346	-0.07392	0.00375524	-0.00215625	-0.0352628	-0.0467175	-0.0934826	-0.0619981	-0.0895093	-0.0955553	-0.0532971	0.0355627	-0.00823919	0.0277508	0.0637084
4341	POSTSYNAPTIC_SPECIALIZATION_ASSEMBLY	BP-GO	Postsynaptic specialization assembly	-0.112449	0.0295918	0.046844	-0.035104	0.142041	0.142041	22	23	up	-0.123911	-0.0780242	-0.11973	-0.116017	-0.124562	-0.00504065	-0.0393094	0.0899234	0.0818191	-0.0179682	0.0790729	-0.0165709	0.000787569	0.0267745	0.0455156	0.109304	0.0657505	0.114074	0.109747	0.0587815	-0.0525464	0.00556544	-0.0279756	-0.0654592
1461	GAS_HOMEOSTASIS	BP-GO	Gas homeostasis	-0.111404	0.0293167	0.0449825	-0.0294297	0.14072	0.14072	21	23	up	-0.125873	-0.0568854	-0.118659	-0.114042	-0.141559	0.00383482	-0.0188372	0.0829226	0.0723712	-0.00824301	0.0731751	-0.00384265	0.00211937	0.0347983	0.0462022	0.0926334	0.0613676	0.0887901	0.0946675	0.0527777	-0.035349	0.00812375	-0.0274541	-0.0630396
1938	LATE_ENDOSOME_TO_GOLGI_TRANSPORT	BP-GO	Late endosome to golgi transport	-0.110004	0.0289485	0.044492	-0.0293393	0.138953	0.138953	21	23	up	-0.12413	-0.0572365	-0.117166	-0.112656	-0.138834	0.00332583	-0.0196501	0.082203	0.0719157	-0.00863839	0.0725256	-0.00445072	0.00202285	0.0339294	0.045564	0.0922871	0.0607938	0.0889394	0.0942124	0.0523997	-0.0357772	0.00788549	-0.0271229	-0.0623424
1627	HEMOGLOBIN_BIOSYNTHETIC_PROCESS	BP-GO	Hemoglobin biosynthetic process	-0.10902	0.0286894	0.0452826	-0.0335352	0.137709	0.137709	22	23	up	-0.120422	-0.073743	-0.116083	-0.112395	-0.122455	-0.00406442	-0.0362374	0.0866068	0.0785146	-0.0165298	0.0761805	-0.0148941	0.00088831	0.0267287	0.044231	0.104512	0.063394	0.108339	0.10509	0.0564805	-0.0493873	0.00563888	-0.0270981	-0.0632943
6361	TELOMERASE_RNA_LOCALIZATION	BP-GO	Telomerase rna localization	0.108867	-0.0286493	-0.0487923	0.0468871	-0.137516	0.137516	22	23	down	0.112452	0.124785	0.115816	0.114485	0.0767979	0.0261783	0.0865634	-0.101931	-0.10017	0.0404541	-0.0890089	0.0463771	0.00246803	-0.00596454	-0.041389	-0.143587	-0.072755	-0.168878	-0.140167	-0.0700747	0.0911816	0.000908351	0.0277151	0.0677434
1187	ENDODERMAL_CELL_FATE_COMMITMENT	BP-GO	Endodermal cell fate commitment	-0.107902	0.0283952	0.0437826	-0.0293074	0.136297	0.136297	21	23	up	-0.121449	-0.0581612	-0.114923	-0.110591	-0.134384	0.00238916	-0.021263	0.0812414	0.0714002	-0.00941852	0.0716499	-0.00560917	0.00185176	0.0324627	0.0445833	0.0920713	0.0600047	0.089635	0.0938019	0.0519378	-0.0367458	0.00747665	-0.0266304	-0.0613299
599	CELLULAR_HYPEROSMOTIC_SALINITY_RESPONSE	BP-GO	Cellular hyperosmotic salinity response	-0.107368	0.0282548	0.0443071	-0.031941	0.135623	0.135623	21	23	up	-0.119231	-0.0684798	-0.114333	-0.110511	-0.124288	-0.00220965	-0.0316046	0.0840428	0.0755609	-0.014338	0.073978	-0.0121145	0.00114685	0.0280041	0.0437864	0.0997495	0.0616677	0.101777	0.100643	0.0545165	-0.0452455	0.0060836	-0.0266345	-0.0619677
2900	NEGATIVE_REGULATION_OF_OLIGODENDROCYTE_DIFFERENTIATION	BP-GO	Negative regulation of oligodendrocyte differentiation	-0.106115	0.0279251	0.0442959	-0.0334653	0.13404	0.13404	23	23	up	-0.116735	-0.074922	-0.112984	-0.109539	-0.116397	-0.00531569	-0.0383684	0.0852488	0.0777607	-0.0175613	0.0749461	-0.0164336	0.00065843	0.0247427	0.0428818	0.104139	0.062286	0.109183	0.104455	0.0558162	-0.0506447	0.00508673	-0.0264164	-0.061887
1685	HISTONE_H3_K36_DEMETHYLATION	BP-GO	Histone h3 k36 demethylation	-0.105994	0.027893	0.0428434	-0.0281707	0.133887	0.133887	21	23	up	-0.119662	-0.0547722	-0.112895	-0.108532	-0.134107	0.00336775	-0.018562	0.0790918	0.069133	-0.00814676	0.0697858	-0.00405603	0.00197385	0.0328452	0.0439232	0.0886329	0.0585074	0.0852488	0.0905174	0.0503882	-0.0341639	0.00764622	-0.0261292	-0.0600358
754	CERAMIDE_1_PHOSPHATE_TRANSPORT	BP-GO	Ceramide 1 phosphate transport	-0.100191	0.026366	0.0416435	-0.0309245	0.126557	0.126557	23	23	up	-0.110609	-0.0681721	-0.106681	-0.103311	-0.112182	-0.00390871	-0.0336978	0.0797142	0.0723269	-0.0153789	0.0701126	-0.0139349	0.000790065	0.0244016	0.0406272	0.096356	0.0583343	0.100041	0.0968557	0.0520137	-0.045716	0.00513095	-0.0249087	-0.0582041
1517	GLUTAMATE_SECRETION_NEUROTRANSMISSION	BP-GO	Glutamate secretion neurotransmission	-0.0994384	0.026168	0.0402237	-0.0265409	0.125606	0.125606	21	23	up	-0.112196	-0.0518139	-0.105912	-0.101839	-0.125432	0.00297391	-0.0178366	0.07433	0.0650401	-0.00784381	0.0655784	-0.00406947	0.00182363	0.03064	0.0411835	0.0834804	0.0549683	0.0804858	0.0852149	0.0473867	-0.0324022	0.00711848	-0.0245187	-0.056361
4966	REGULATION_OF_EOSINOPHIL_MIGRATION	BP-GO	Regulation of eosinophil migration	-0.0990909	0.0260765	0.041159	-0.0304827	0.125167	0.125167	22	23	up	-0.109454	-0.0670332	-0.105511	-0.102159	-0.111297	-0.00369696	-0.0329433	0.078721	0.0713667	-0.0150273	0.0692441	-0.0135415	0.000806998	0.0242919	0.0402024	0.0949986	0.0576216	0.0984792	0.0955233	0.0513383	-0.0448945	0.00512453	-0.0246302	-0.0575304
1133	ELASTIC_FIBER_ASSEMBLY	BP-GO	Elastic fiber assembly	-0.0990874	0.0260756	0.0412518	-0.0308348	0.125163	0.125163	23	23	up	-0.109245	-0.0683791	-0.105504	-0.102215	-0.110094	-0.00427994	-0.0342702	0.0791255	0.0719379	-0.015658	0.0695826	-0.0143715	0.000718525	0.0237446	0.0401277	0.0960292	0.0578687	0.100076	0.0964486	0.0516969	-0.0459966	0.00495196	-0.0246466	-0.057648
5136	REGULATION_OF_IRON_ION_TRANSPORT	BP-GO	Regulation of iron ion transport	-0.0968192	0.0254787	0.0403758	-0.0303851	0.122298	0.122298	23	23	up	-0.106595	-0.0677917	-0.103087	-0.0999181	-0.106704	-0.0046049	-0.0344489	0.0776095	0.0707073	-0.0157575	0.0682371	-0.0146448	0.000637927	0.0228048	0.0391559	0.0945809	0.0567247	0.0989452	0.0949142	0.0507749	-0.0457441	0.00471357	-0.024095	-0.0564151
2928	NEGATIVE_REGULATION_OF_PHOSPHOLIPASE_ACTIVITY	BP-GO	Negative regulation of phospholipase activity	-0.0936917	0.0246557	0.0380794	-0.0256829	0.118347	0.118347	21	23	up	-0.105318	-0.0513995	-0.0997862	-0.0960666	-0.115888	0.00168624	-0.019347	0.0708135	0.0623793	-0.00859851	0.062441	-0.00542347	0.001549	0.0278237	0.0386632	0.0806344	0.0522683	0.0788958	0.082067	0.0453379	-0.0326414	0.00637722	-0.0231348	-0.0533327
3354	OUTER_MITOCHONDRIAL_MEMBRANE_ORGANIZATION	BP-GO	Outer mitochondrial membrane organization	-0.0915175	0.0240836	0.0383192	-0.0293002	0.115601	0.115601	23	23	up	-0.100421	-0.0662894	-0.0974377	-0.0945438	-0.0988958	-0.00530849	-0.0347392	0.0740271	0.067776	-0.0159293	0.0650594	-0.0152041	0.000458028	0.0206605	0.0368917	0.0910965	0.0540269	0.0961494	0.0912388	0.0485854	-0.045048	0.00417291	-0.0228039	-0.053522
1269	ERROR_FREE_TRANSLESION_SYNTHESIS	BP-GO	Error free translesion synthesis	0.0898606	-0.0236475	-0.0375429	0.02846	-0.113508	0.113508	22	23	down	0.098783	0.0639069	0.0956761	0.0927802	0.0981569	0.004701	0.0329456	-0.0723298	-0.0660457	0.0150873	-0.0635825	0.0142005	-0.000527301	-0.0207656	-0.0362881	-0.0885405	-0.0528303	-0.0930056	-0.0887726	-0.0473896	0.0432646	-0.00424854	0.0223759	0.0524481
2652	NEGATIVE_REGULATION_OF_DENDRITIC_CELL_DIFFERENTIATION	BP-GO	Negative regulation of dendritic cell differentiation	-0.0895033	0.0235535	0.0363765	-0.0245327	0.113057	0.113057	21	23	up	-0.100611	-0.0490938	-0.0953253	-0.0917716	-0.110715	0.00161428	-0.0184744	0.0676454	0.0595872	-0.00821042	0.0596476	-0.00517615	0.00148027	0.0265831	0.0369352	0.0770236	0.0499302	0.0753594	0.0783928	0.0433089	-0.0311757	0.00609314	-0.0221004	-0.0509478
3646	POSITIVE_REGULATION_OF_CARDIOCYTE_DIFFERENTIATION	BP-GO	Positive regulation of cardiocyte differentiation	0.0864585	-0.0227522	-0.0363674	0.0283045	-0.109211	0.109211	21	23	down	0.0945063	0.0650067	0.0920467	0.0894222	0.0913109	0.00604507	0.0351647	-0.0706542	-0.065043	0.0161639	-0.0620654	0.0158307	-0.000276474	-0.0185532	-0.0347229	-0.0878872	-0.0514804	-0.0936606	-0.0878355	-0.0465364	0.0445073	-0.00363772	0.0215738	0.0507747
3447	PEROXISOME_FISSION	BP-GO	Peroxisome fission	0.0851448	-0.0224065	-0.0368353	0.0317012	-0.107551	0.107551	22	23	down	0.090842	0.0786261	0.0906183	0.0887052	0.0769326	0.0122706	0.0490181	-0.073992	-0.070271	0.0227578	-0.0648166	0.0245878	0.00068595	-0.0123517	-0.0334013	-0.0977534	-0.053397	-0.109571	-0.0965609	-0.0497344	0.0557873	-0.0017148	0.0214331	0.0512991
1551	GLYCOSIDE_CATABOLIC_PROCESS	BP-GO	Glycoside catabolic process	0.0849995	-0.0223683	-0.036297	0.0298644	-0.107368	0.107368	22	23	down	0.091725	0.0716874	0.0904775	0.0882549	0.0828529	0.00930681	0.0422321	-0.0718108	-0.0672553	0.0195329	-0.062985	0.0203544	0.000238405	-0.0150882	-0.0337142	-0.0923685	-0.0520486	-0.101309	-0.0917098	-0.0478304	0.0501224	-0.00258189	0.0213093	0.0506079
4460	PROTEIN_LOCALIZATION_TO_BASOLATERAL_PLASMA_MEMBRANE	BP-GO	Protein localization to basolateral plasma membrane	0.0800625	-0.0210691	-0.035189	0.0318806	-0.101132	0.101132	22	23	down	0.0842133	0.0818408	0.0851931	0.0837578	0.0653076	0.0149583	0.0538813	-0.0719635	-0.0694418	0.0251021	-0.0629476	0.0279912	0.00116376	-0.0084097	-0.0309777	-0.0979828	-0.0516708	-0.112414	-0.0962433	-0.0488798	0.0589301	-0.000601345	0.020255	0.0489387
82	ADP_TRANSPORT	BP-GO	Adp transport	0.077347	-0.0203545	-0.0333389	0.0283371	-0.0977015	0.0977015	22	23	down	0.0827908	0.0696664	0.0823228	0.0805041	0.0714512	0.0103861	0.0427964	-0.0666844	-0.0630868	0.01985	-0.0584357	0.0212525	0.000507746	-0.0119333	-0.0304379	-0.0874521	-0.0481818	-0.0974489	-0.0865062	-0.0447093	0.0492384	-0.00178264	0.0194476	0.046445
6412	TOLERANCE_INDUCTION_DEPENDENT_UPON_IMMUNE_RESPONSE	BP-GO	Tolerance induction dependent upon immune response	-0.0769453	0.0202488	0.032061	-0.024047	0.097194	0.097194	21	23	up	-0.0847731	-0.0534907	-0.0819274	-0.0793911	-0.085144	-0.00349291	-0.0269979	0.0615623	0.0560293	-0.0123424	0.0541327	-0.0114012	0.000532273	0.0182799	0.0311394	0.0748708	0.0450097	0.0781774	0.0751658	0.0402494	-0.0360387	0.00379532	-0.0191441	-0.0448007
4951	REGULATION_OF_ELECTRON_TRANSFER_ACTIVITY	BP-GO	Regulation of electron transfer activity	-0.0764957	0.0201305	0.0310136	-0.0206814	0.0966262	0.0966262	22	23	up	-0.0861558	-0.0408673	-0.0814738	-0.0783864	-0.0955953	0.0018518	-0.0147142	0.0574848	0.0504629	-0.00650606	0.0507029	-0.00375147	0.00133675	0.0231622	0.0316267	0.0649926	0.0424721	0.063112	0.0662481	0.036723	-0.0257514	0.0053472	-0.0188746	-0.0434467
5212	REGULATION_OF_MEIOTIC_CELL_CYCLE_PHASE_TRANSITION	BP-GO	Regulation of meiotic cell cycle phase transition	0.0704073	-0.0185282	-0.0295437	0.0227799	-0.0889355	0.0889355	21	23	down	0.077118	0.0519083	0.0749601	0.0727755	0.0752746	0.00447743	0.027622	-0.0572261	-0.0525293	0.0126809	-0.0502824	0.0122574	-0.000292697	-0.0155261	-0.0283325	-0.070781	-0.0417326	-0.0750503	-0.0708194	-0.0376215	0.0354015	-0.00309403	0.0175554	0.0412569
6359	TELENCEPHALON_REGIONALIZATION	BP-GO	Telencephalon regionalization	-0.067842	0.0178531	0.0282646	-0.0211899	0.0856951	0.0856951	22	23	up	-0.0747507	-0.0471159	-0.0722348	-0.0699964	-0.075112	-0.0030596	-0.0237581	0.0542649	0.0493808	-0.0108605	0.0477166	-0.0100238	0.000472343	0.0161361	0.0274579	0.0659773	0.0396761	0.0688732	0.0662411	0.0354751	-0.031737	0.00335223	-0.0168786	-0.0394962
3644	POSITIVE_REGULATION_OF_CARDIAC_MUSCLE_CELL_DIFFERENTIATION	BP-GO	Positive regulation of cardiac muscle cell differentiation	0.0633462	-0.0166701	-0.0264863	0.0201409	-0.0800163	0.0800163	21	23	down	0.0695903	0.0453495	0.0674452	0.0654175	0.0689286	0.00344325	0.0235192	-0.0510784	-0.0466855	0.0107757	-0.0448974	0.0101947	-0.000352097	-0.0145173	-0.0255646	-0.0626449	-0.0372973	-0.0659181	-0.0627852	-0.0334867	0.0307437	-0.00295673	0.0157774	0.0369992
2484	NATURAL_KILLER_CELL_ACTIVATION_INVOLVED_IN_IMMUNE_RESPONSE	BP-GO	Natural killer cell activation involved in immune response	-0.0627215	0.0165057	0.0285443	-0.0286391	0.0792271	0.0792271	20	23	up	-0.0638399	-0.0780991	-0.0667124	-0.0662308	-0.0387253	-0.0177665	-0.0559854	0.0606	0.0603525	-0.026213	0.0528503	-0.0305425	-0.00182908	0.00092094	0.023508	0.0874845	0.0430631	0.104661	0.0850288	0.0420314	-0.0576129	-0.00131694	-0.016047	-0.0395796
5997	RIBOSOMAL_LARGE_SUBUNIT_EXPORT_FROM_NUCLEUS	BP-GO	Ribosomal large subunit export from nucleus	0.0583559	-0.0153568	-0.0251573	0.0213949	-0.0737127	0.0737127	22	23	down	0.062454	0.0526201	0.0621099	0.0607404	0.0538552	0.00786154	0.0323467	-0.0503291	-0.0476222	0.0150038	-0.0441028	0.0160707	0.000386949	-0.00897939	-0.0229613	-0.0660251	-0.0363625	-0.0735921	-0.0653068	-0.0337476	0.0371971	-0.0013374	0.0146734	0.0350465
868	COMPLEMENT_ACTIVATION_ALTERNATIVE_PATHWAY	BP-GO	Complement activation alternative pathway	0.0544662	-0.0143332	-0.0238264	0.0212662	-0.0687994	0.0687994	21	23	down	0.0575356	0.0540651	0.0579598	0.0569093	0.045861	0.00947939	0.0350686	-0.04847	-0.0465555	0.0163226	-0.0424156	0.0180501	0.000686034	-0.00637387	-0.0211616	-0.065422	-0.0348538	-0.0745636	-0.0643645	-0.0328221	0.0387714	-0.000615048	0.0137587	0.0331499
5086	REGULATION_OF_HISTONE_H3_K9_TRIMETHYLATION	BP-GO	Regulation of histone h3 k9 trimethylation	-0.0383066	0.0100807	0.0179299	-0.0193539	0.0483872	0.0483872	20	23	up	-0.0379049	-0.0548089	-0.0407295	-0.0407622	-0.0173273	-0.013926	-0.0411963	0.0391582	0.0398858	-0.0193387	0.0340762	-0.0230335	-0.00158354	-0.00231913	0.0139707	0.0588832	0.0276141	0.0723583	0.0568276	0.0275713	-0.0410067	-0.00171346	-0.00989159	-0.0248038
3854	POSITIVE_REGULATION_OF_HISTONE_H3_K27_METHYLATION	BP-GO	Positive regulation of histone h3 k27 methylation	-0.0246315	0.00648197	0.011845	-0.0136294	0.0311134	0.0311134	20	23	up	-0.0236834	-0.0397647	-0.0261802	-0.0264092	-0.00711997	-0.0109103	-0.0309437	0.0265448	0.0275714	-0.0145523	0.0230549	-0.0175962	-0.00131488	-0.0033238	0.00873751	0.0413302	0.0185916	0.0518931	0.039655	0.0189375	-0.0300691	-0.00167995	-0.0064183	-0.0163503
3390	Pathways in cancer	KEGG	Pathways in cancer	-1.10135	0.289829	0.435016	-0.254621	1.39118	1.39118	22	22	up	-1.26555	-0.423719	-1.17336	-1.12134	-1.52278	0.0978788	-0.0496535	0.77791	0.656463	-0.0165688	0.688351	0.0474196	0.0300482	0.400211	0.464298	0.809456	0.58107	0.713255	0.840402	0.484698	-0.235972	0.0980409	-0.269639	-0.610915
3870	POSITIVE_REGULATION_OF_HYDROLASE_ACTIVITY	BP-GO	Positive regulation of hydrolase activity	-1.0288	0.270738	0.401185	-0.218439	1.29954	1.29954	22	22	up	-1.19349	-0.321716	-1.09622	-1.04422	-1.48837	0.123476	0.0265974	0.704293	0.58169	0.0192151	0.624271	0.0899355	0.0329294	0.403876	0.437742	0.699317	0.529105	0.578351	0.734016	0.432962	-0.159781	0.101056	-0.250929	-0.5641
2596	NEGATIVE_REGULATION_OF_CELL_DIFFERENTIATION	BP-GO	Negative regulation of cell differentiation	-1.01931	0.26824	0.397038	-0.214753	1.28755	1.28755	21	22	up	-1.18345	-0.312372	-1.08612	-1.03431	-1.48031	0.125094	0.0326322	0.69587	0.57361	0.0220232	0.616899	0.0930332	0.0330439	0.402733	0.43405	0.687976	0.523045	0.565449	0.722853	0.427263	-0.153088	0.100939	-0.248532	-0.558331
227	APOPTOTIC_SIGNALING_PATHWAY	BP-GO	Apoptotic signaling pathway	-0.986826	0.259691	0.380979	-0.195137	1.24652	1.24652	19	22	up	-1.15317	-0.253667	-1.0516	-0.9992	-1.47649	0.142191	0.0796087	0.65897	0.534583	0.0441468	0.584909	0.120096	0.0351886	0.409654	0.422866	0.628666	0.497368	0.48958	0.666241	0.400613	-0.108307	0.103955	-0.239987	-0.536211
5777	RESPONSE_TO_BACTERIUM	BP-GO	Response to bacterium	-0.964439	0.2538	0.39071	-0.259614	1.21824	1.21824	22	22	up	-1.08689	-0.510927	-1.02721	-0.988087	-1.20908	0.0252141	-0.181261	0.72345	0.634385	-0.0800053	0.638158	-0.0446383	0.0171366	0.293772	0.398976	0.8161	0.53468	0.790578	0.832266	0.46184	-0.321133	0.0679681	-0.237911	-0.547382
3942	POSITIVE_REGULATION_OF_LOCOMOTION	BP-GO	Positive regulation of locomotion	-0.941613	0.247793	0.362337	-0.181747	1.18941	1.18941	19	22	up	-1.10293	-0.225058	-1.00346	-0.952673	-1.42395	0.143023	0.0926927	0.623648	0.502861	0.0500777	0.553814	0.125057	0.0346907	0.397769	0.404415	0.586836	0.471442	0.446992	0.624017	0.377717	-0.0894406	0.101364	-0.228774	-0.510136
6320	T_CELL_ACTIVATION	BP-GO	T cell activation	-0.908709	0.239134	0.376512	-0.276033	1.14784	1.14784	21	22	up	-1.00579	-0.601337	-0.967609	-0.93626	-1.03255	-0.0281124	-0.288918	0.717865	0.648767	-0.131538	0.631614	-0.115934	0.00827884	0.228193	0.369402	0.860914	0.525943	0.887212	0.866772	0.467216	-0.400745	0.0487061	-0.225699	-0.526392
919	CYTOKINE_MEDIATED_SIGNALING_PATHWAY	BP-GO	Cytokine mediated signaling pathway	-0.877774	0.230993	0.356605	-0.24005	1.10877	1.10877	22	22	up	-0.987029	-0.479384	-0.934876	-0.899929	-1.08765	0.0167343	-0.179125	0.66278	0.583494	-0.0795436	0.584447	-0.0494776	0.0146542	0.261551	0.362343	0.753784	0.489289	0.736586	0.767374	0.42418	-0.304037	0.0600234	-0.216716	-0.499469
4171	POSITIVE_REGULATION_OF_RESPONSE_TO_EXTERNAL_STIMULUS	BP-GO	Positive regulation of response to external stimulus	-0.86687	0.228124	0.348927	-0.224888	1.09499	1.09499	21	22	up	-0.98186	-0.426937	-0.923357	-0.886706	-1.11549	0.0366334	-0.131107	0.640506	0.556461	-0.056787	0.565428	-0.0202256	0.017522	0.277143	0.360369	0.708767	0.47462	0.672267	0.725823	0.406482	-0.262206	0.0652221	-0.213429	-0.489139
1731	Human cytomegalovirus infection	KEGG	Human cytomegalovirus infection	-0.79289	0.208655	0.314798	-0.189379	1.00154	1.00154	21	22	up	-0.907568	-0.328218	-0.844683	-0.808297	-1.07568	0.060444	-0.05857	0.567035	0.482465	-0.0227777	0.501422	0.0198657	0.0201124	0.278732	0.333	0.600517	0.422608	0.540986	0.620984	0.355141	-0.188848	0.0676195	-0.194417	-0.441869
5504	REGULATION_OF_RESPONSE_TO_BIOTIC_STIMULUS	BP-GO	Regulation of response to biotic stimulus	-0.762146	0.200565	0.309181	-0.206744	0.962711	0.962711	21	22	up	-0.85799	-0.409806	-0.811739	-0.7811	-0.950097	0.0173106	-0.149196	0.573531	0.503895	-0.066055	0.505832	-0.0389995	0.0131456	0.229703	0.314962	0.649558	0.423647	0.631927	0.661861	0.366585	-0.258724	0.0529387	-0.188086	-0.433104
2400	MRNA_PROCESSING	BP-GO	Mrna processing	-0.754018	0.198426	0.304524	-0.199445	0.952443	0.952443	22	22	up	-0.851806	-0.38599	-0.803121	-0.771915	-0.957256	0.0255355	-0.128453	0.561542	0.490246	-0.0562461	0.49552	-0.0266064	0.0142809	0.235133	0.312659	0.627719	0.415536	0.602114	0.64141	0.357477	-0.240049	0.0548602	-0.185831	-0.42676
6115	SIGNAL_RELEASE	BP-GO	Signal release	-0.740377	0.194836	0.289649	-0.160713	0.935214	0.935214	20	22	up	-0.856849	-0.244934	-0.788866	-0.75206	-1.05918	0.0830586	0.00593005	0.510894	0.42432	0.00754814	0.452648	0.0564604	0.0228178	0.285213	0.314291	0.513548	0.383248	0.432125	0.53747	0.315166	-0.125964	0.0710102	-0.180752	-0.407144
2751	NEGATIVE_REGULATION_OF_IMMUNE_SYSTEM_PROCESS	BP-GO	Negative regulation of immune system process	-0.693282	0.182443	0.28937	-0.218536	0.875725	0.875725	21	22	up	-0.762722	-0.489096	-0.738157	-0.715633	-0.760802	-0.0345601	-0.250287	0.556837	0.507867	-0.11455	0.489545	-0.107125	0.00432732	0.161809	0.28018	0.680067	0.40686	0.712858	0.682167	0.364559	-0.330557	0.033283	-0.172581	-0.404291
5880	RESPONSE_TO_MOLECULE_OF_BACTERIAL_ORIGIN	BP-GO	Response to molecule of bacterial origin	-0.674755	0.177567	0.27265	-0.178993	0.852322	0.852322	21	22	up	-0.761964	-0.347376	-0.718692	-0.690856	-0.854884	0.0220029	-0.116881	0.503104	0.439546	-0.0512518	0.443926	-0.0250176	0.012651	0.209621	0.279686	0.563237	0.372217	0.541146	0.575335	0.320423	-0.21642	0.0488425	-0.166321	-0.382072
61	ADAPTIVE_IMMUNE_RESPONSE	BP-GO	Adaptive immune response	-0.6721	0.176868	0.282378	-0.218794	0.848968	0.848968	21	22	up	-0.73538	-0.500624	-0.71555	-0.694931	-0.714015	-0.0449527	-0.268714	0.547818	0.503615	-0.123445	0.481283	-0.120158	0.00245859	0.146138	0.270181	0.679589	0.39932	0.72249	0.679556	0.360497	-0.342124	0.0288814	-0.167647	-0.394287
5910	RESPONSE_TO_RADIATION	BP-GO	Response to radiation	-0.668122	0.175822	0.262491	-0.149187	0.843944	0.843944	21	22	up	-0.770806	-0.236904	-0.711846	-0.679362	-0.941693	0.0680876	-0.0102838	0.465828	0.389665	-0.000620937	0.412487	0.0411726	0.0195496	0.250946	0.282756	0.475602	0.348778	0.408789	0.49595	0.288652	-0.126664	0.0620506	-0.163316	-0.368818
115	ALPHA_BETA_T_CELL_ACTIVATION	BP-GO	Alpha beta t cell activation	-0.662817	0.174426	0.272637	-0.193868	0.837242	0.837242	22	22	up	-0.737978	-0.410097	-0.705837	-0.681659	-0.778514	-0.00817021	-0.182645	0.515001	0.461076	-0.0825901	0.453489	-0.0669947	0.00790962	0.178004	0.270994	0.606083	0.378356	0.613292	0.612585	0.333165	-0.26896	0.0391732	-0.164261	-0.381423
785	Chemokine signaling pathway	KEGG	Chemokine signaling pathway	-0.653452	0.171961	0.263181	-0.170115	0.825413	0.825413	22	22	up	-0.739787	-0.324093	-0.696028	-0.668504	-0.838848	0.0266346	-0.101061	0.483502	0.420428	-0.0438672	0.426796	-0.0166417	0.0130595	0.207994	0.271525	0.53601	0.35819	0.509448	0.54869	0.307014	-0.199507	0.0488751	-0.160913	-0.368917
1732	Human immunodeficiency virus 1 infection	KEGG	Human immunodeficiency virus 1 infection	-0.637477	0.167757	0.251558	-0.146495	0.805234	0.805234	21	22	up	-0.733033	-0.241885	-0.679163	-0.648898	-0.884407	0.0581112	-0.0254205	0.449247	0.378536	-0.0080122	0.397575	0.0295231	0.0176134	0.233014	0.268925	0.46594	0.335709	0.408843	0.484115	0.279649	-0.133825	0.0571784	-0.156028	-0.353307
1896	Kaposi sarcoma-associated herpesvirus infection	KEGG	Kaposi sarcoma-associated herpesvirus infection	-0.631814	0.166267	0.254902	-0.166113	0.798081	0.798081	22	22	up	-0.714341	-0.319587	-0.672968	-0.646642	-0.805535	0.0230604	-0.103846	0.469371	0.409155	-0.0453293	0.414238	-0.0199251	0.0122187	0.198584	0.262196	0.523035	0.34748	0.499965	0.534808	0.298512	-0.197996	0.0464608	-0.155664	-0.357254
6621	VIRAL_GENOME_REPLICATION	BP-GO	Viral genome replication	-0.622924	0.163927	0.247058	-0.147814	0.786852	0.786852	22	22	up	-0.713584	-0.254161	-0.663622	-0.634866	-0.848388	0.049087	-0.0423711	0.444367	0.377469	-0.0161629	0.393	0.0178859	0.0160437	0.220481	0.261819	0.468952	0.331333	0.42063	0.485321	0.278023	-0.145338	0.0535974	-0.152694	-0.346821
2576	NEGATIVE_REGULATION_OF_CATABOLIC_PROCESS	BP-GO	Negative regulation of catabolic process	-0.620536	0.163299	0.246759	-0.149676	0.783835	0.783835	21	22	up	-0.709434	-0.262458	-0.661059	-0.63284	-0.83689	0.0448891	-0.0513408	0.445463	0.379967	-0.0204421	0.393838	0.0121064	0.015374	0.215879	0.260311	0.474264	0.331776	0.430019	0.489846	0.279436	-0.15237	0.0522065	-0.152227	-0.346314
1730	HORMONE_TRANSPORT	BP-GO	Hormone transport	-0.597	0.157105	0.232133	-0.124248	0.754105	0.754105	20	22	up	-0.694027	-0.17711	-0.636139	-0.605524	-0.872197	0.075793	0.0248668	0.405798	0.33347	0.0156342	0.359833	0.0580871	0.0197366	0.238244	0.254536	0.398459	0.305262	0.324244	0.419343	0.248681	-0.0848798	0.059866	-0.145488	-0.326489
5275	REGULATION_OF_MRNA_METABOLIC_PROCESS	BP-GO	Regulation of mrna metabolic process	-0.59334	0.156142	0.241272	-0.163097	0.749482	0.749482	22	22	up	-0.666706	-0.327225	-0.631932	-0.608455	-0.73238	0.0099359	-0.124215	0.448973	0.395772	-0.0552577	0.395867	-0.0354043	0.00969695	0.175509	0.244756	0.511966	0.331327	0.501677	0.520904	0.287579	-0.208121	0.0401666	-0.146532	-0.337903
5114	REGULATION_OF_INNATE_IMMUNE_RESPONSE	BP-GO	Regulation of innate immune response	-0.590062	0.155279	0.244629	-0.179782	0.745341	0.745341	22	22	up	-0.652783	-0.392545	-0.628304	-0.608043	-0.668635	-0.0191509	-0.189648	0.466765	0.422153	-0.0863835	0.410657	-0.0765576	0.00523982	0.147335	0.239755	0.560616	0.341899	0.578562	0.564258	0.303937	-0.261917	0.0313619	-0.146582	-0.341992
2584	NEGATIVE_REGULATION_OF_CELL_ADHESION	BP-GO	Negative regulation of cell adhesion	-0.583119	0.153452	0.229072	-0.130121	0.736572	0.736572	19	22	up	-0.672788	-0.206437	-0.621281	-0.592915	-0.822175	0.0595663	-0.00865369	0.406464	0.33995	-0.000389004	0.359925	0.0361355	0.0170838	0.219151	0.2468	0.414843	0.304344	0.356392	0.432627	0.251841	-0.110282	0.0541979	-0.142533	-0.321866
5844	RESPONSE_TO_INTERLEUKIN_1	BP-GO	Response to interleukin 1	-0.569039	0.149747	0.225678	-0.134993	0.718786	0.718786	22	22	up	-0.651876	-0.232042	-0.606217	-0.579942	-0.775117	0.0448983	-0.038575	0.405887	0.34476	-0.0147026	0.358971	0.0164205	0.0146646	0.201463	0.239177	0.428284	0.302647	0.384086	0.443247	0.253937	-0.132657	0.048978	-0.139483	-0.316808
1817	INSULIN_SECRETION	BP-GO	Insulin secretion	-0.567156	0.149252	0.217845	-0.107974	0.716408	0.716408	19	22	up	-0.665192	-0.129846	-0.604418	-0.573567	-0.862758	0.0886165	0.0614576	0.373913	0.300454	0.0328377	0.332131	0.0788435	0.0212698	0.241901	0.2439	0.349085	0.282905	0.262456	0.371927	0.225981	-0.0491965	0.0617845	-0.137723	-0.306761
1788	Influenza A	KEGG	Influenza a	-0.552162	0.145306	0.229873	-0.171822	0.697467	0.697467	22	22	up	-0.608765	-0.381025	-0.58792	-0.569589	-0.61351	-0.023843	-0.190954	0.44092	0.400865	-0.0872466	0.387743	-0.0800749	0.00400499	0.132323	0.223611	0.535108	0.322469	0.55765	0.537446	0.288075	-0.256302	0.0275967	-0.137342	-0.32124
889	Coronavirus disease - COVID-19	KEGG	Coronavirus disease - covid-19	-0.5499	0.14471	0.23175	-0.181686	0.69461	0.69461	22	22	up	-0.600118	-0.419804	-0.585429	-0.569028	-0.57512	-0.0411917	-0.229905	0.451296	0.41639	-0.105777	0.396357	-0.104595	0.00134232	0.115433	0.220502	0.563851	0.328601	0.603234	0.563026	0.29768	-0.288271	0.0223259	-0.137296	-0.323503
1637	Hepatitis B	KEGG	Hepatitis b	-0.547892	0.144182	0.219304	-0.137525	0.692074	0.692074	21	22	up	-0.623255	-0.252236	-0.583629	-0.559656	-0.720683	0.0307665	-0.0655259	0.399506	0.344211	-0.0276493	0.352918	-0.00194044	0.0122292	0.182297	0.228723	0.434466	0.296724	0.404008	0.446622	0.252205	-0.151315	0.0434733	-0.134669	-0.307591
116	ALPHA_BETA_T_CELL_DIFFERENTIATION	BP-GO	Alpha beta t cell differentiation	-0.544262	0.143227	0.221807	-0.151449	0.687489	0.687489	21	22	up	-0.610487	-0.307192	-0.579647	-0.558436	-0.665547	0.00607244	-0.120867	0.41396	0.366029	-0.0539801	0.364901	-0.0368079	0.00843352	0.158141	0.224129	0.475013	0.305221	0.468527	0.482662	0.265672	-0.196663	0.0359451	-0.134502	-0.310577
1894	JAK-STAT signaling pathway	KEGG	Jak-stat signaling pathway	-0.53982	0.142058	0.21716	-0.139576	0.681878	0.681878	21	22	up	-0.611699	-0.264081	-0.575	-0.552094	-0.696227	0.0235835	-0.0798874	0.39832	0.345762	-0.0345278	0.351655	-0.0114968	0.0110283	0.173306	0.224507	0.439999	0.295228	0.416521	0.450759	0.252649	-0.161823	0.0408433	-0.132884	-0.30444
6032	RNA_SPLICING_VIA_TRANSESTERIFICATION_REACTIONS	BP-GO	Rna splicing via transesterification reactions	-0.511985	0.134733	0.208751	-0.142834	0.646718	0.646718	22	22	up	-0.574069	-0.290373	-0.545269	-0.52538	-0.624833	0.00510725	-0.115078	0.389833	0.344917	-0.0514339	0.343615	-0.0354868	0.0078416	0.148196	0.210761	0.447915	0.287378	0.442401	0.455001	0.250291	-0.186145	0.0336345	-0.126543	-0.292283
2429	MUSCLE_CELL_PROLIFERATION	BP-GO	Muscle cell proliferation	-0.507158	0.133463	0.198012	-0.108597	0.64062	0.64062	20	22	up	-0.587809	-0.162088	-0.540384	-0.51491	-0.730598	0.0593569	0.00966873	0.348243	0.288236	0.00783569	0.308623	0.0421815	0.0160035	0.197677	0.215599	0.347415	0.261472	0.28925	0.364246	0.214367	-0.0816262	0.0493697	-0.123742	-0.278388
1734	Human T-cell leukemia virus 1 infection	KEGG	Human t-cell leukemia virus 1 infection	-0.495248	0.130328	0.199455	-0.128895	0.625577	0.625577	21	22	up	-0.560701	-0.245496	-0.527516	-0.50665	-0.635877	0.0202439	-0.0764623	0.366403	0.318583	-0.0331843	0.323433	-0.0125306	0.00990651	0.157692	0.205795	0.406138	0.271446	0.38595	0.415758	0.232649	-0.151096	0.0370593	-0.121953	-0.279589
1471	GENE_SILENCING_BY_RNA	BP-GO	Gene silencing by rna	-0.495115	0.130293	0.196119	-0.116552	0.625409	0.625409	22	22	up	-0.567718	-0.198448	-0.527471	-0.50445	-0.67749	0.0405573	-0.0301663	0.352117	0.298504	-0.0111775	0.311465	0.016412	0.0129858	0.176689	0.208294	0.37	0.262693	0.330096	0.38329	0.220026	-0.1126	0.0430563	-0.121319	-0.275345
2150	Measles	KEGG	Measles	-0.493635	0.129904	0.200932	-0.136449	0.623539	0.623539	21	22	up	-0.554232	-0.275135	-0.525736	-0.506338	-0.606736	0.00701357	-0.106195	0.374402	0.3305	-0.0473285	0.330078	-0.0312392	0.00787747	0.144843	0.20347	0.428157	0.276186	0.420813	0.435367	0.240029	-0.175519	0.0330467	-0.121946	-0.281379
3847	POSITIVE_REGULATION_OF_HEMOPOIESIS	BP-GO	Positive regulation of hemopoiesis	-0.491338	0.1293	0.19566	-0.119552	0.620638	0.620638	20	22	up	-0.561123	-0.211777	-0.523417	-0.501255	-0.659121	0.0338286	-0.044556	0.353913	0.302544	-0.0180421	0.312843	0.00714402	0.0119131	0.169326	0.205898	0.37856	0.263432	0.345191	0.390588	0.222316	-0.123891	0.0408301	-0.120584	-0.274562
5273	REGULATION_OF_MRNA_CATABOLIC_PROCESS	BP-GO	Regulation of mrna catabolic process	-0.48744	0.128274	0.196535	-0.127705	0.615714	0.615714	22	22	up	-0.551371	-0.24484	-0.519193	-0.498804	-0.622993	0.0185343	-0.0784234	0.361598	0.314929	-0.0341665	0.319147	-0.0143133	0.00953943	0.153903	0.202376	0.4022	0.267761	0.38368	0.411417	0.229841	-0.151346	0.036064	-0.120072	-0.275466
5090	REGULATION_OF_HISTONE_MODIFICATION	BP-GO	Regulation of histone modification	-0.485474	0.127756	0.196616	-0.130467	0.613231	0.613231	21	22	up	-0.547238	-0.256364	-0.517074	-0.497342	-0.609354	0.0130486	-0.0904303	0.363918	0.318983	-0.0398868	0.321024	-0.0219621	0.00868022	0.148212	0.200879	0.410172	0.268992	0.396979	0.418374	0.232258	-0.160976	0.0343188	-0.119748	-0.275465
2650	NEGATIVE_REGULATION_OF_DEFENSE_RESPONSE	BP-GO	Negative regulation of defense response	-0.485328	0.127718	0.197472	-0.133859	0.613046	0.613046	22	22	up	-0.545076	-0.269381	-0.516891	-0.497767	-0.597525	0.00738164	-0.1033	0.367762	0.324459	-0.0460057	0.324239	-0.0300211	0.00781863	0.14286	0.200107	0.42009	0.271331	0.412397	0.427266	0.235689	-0.171645	0.0326343	-0.119879	-0.276544
3392	PATTERN_RECOGNITION_RECEPTOR_SIGNALING_PATHWAY	BP-GO	Pattern recognition receptor signaling pathway	-0.481923	0.126822	0.19364	-0.123748	0.608744	0.608744	21	22	up	-0.546592	-0.232484	-0.513336	-0.492737	-0.624465	0.0224699	-0.0680947	0.35461	0.307285	-0.0292918	0.31311	-0.0082472	0.0100602	0.156045	0.200606	0.390297	0.262959	0.367963	0.400159	0.224676	-0.141787	0.0368813	-0.11859	-0.271497
3346	Osteoclast differentiation	KEGG	Osteoclast differentiation	-0.473885	0.124706	0.192066	-0.12789	0.598591	0.598591	22	22	up	-0.533861	-0.252295	-0.504725	-0.485559	-0.592982	0.0118501	-0.0902917	0.355849	0.312241	-0.0398949	0.313879	-0.0227012	0.00833845	0.143842	0.195972	0.401953	0.26295	0.389936	0.409799	0.227262	-0.158812	0.0332373	-0.116915	-0.269071
3202	NOD-like receptor signaling pathway	KEGG	Nod-like receptor signaling pathway	-0.468199	0.12321	0.189696	-0.126113	0.591409	0.591409	21	22	up	-0.527597	-0.248341	-0.498671	-0.479692	-0.586691	0.0121086	-0.0882957	0.3513	0.3081	-0.0389824	0.309879	-0.0218581	0.00829918	0.142492	0.193671	0.39642	0.259623	0.384158	0.404244	0.224287	-0.156148	0.032957	-0.115501	-0.26576
6200	Sphingolipid signaling pathway	KEGG	Sphingolipid signaling pathway	-0.457973	0.120519	0.179514	-0.100712	0.578492	0.578492	21	22	up	-0.529261	-0.156472	-0.487956	-0.465417	-0.650757	0.0492304	-0.00122141	0.317521	0.264583	0.00234469	0.281248	0.0318667	0.0137886	0.174412	0.19414	0.32147	0.237981	0.273188	0.33588	0.196278	-0.0819806	0.0432898	-0.111871	-0.252286
100	Alcoholic liver disease	KEGG	Alcoholic liver disease	-0.453939	0.119458	0.181162	-0.111935	0.573396	0.573396	21	22	up	-0.517547	-0.201322	-0.483564	-0.463349	-0.603912	0.0288039	-0.0467437	0.328685	0.281925	-0.0193209	0.290462	0.00311117	0.0106347	0.154141	0.189917	0.354089	0.244426	0.325638	0.364759	0.206908	-0.119097	0.0369979	-0.111478	-0.254165
5187	REGULATION_OF_LYMPHOCYTE_DIFFERENTIATION	BP-GO	Regulation of lymphocyte differentiation	-0.453416	0.11932	0.180657	-0.110695	0.572737	0.572737	19	22	up	-0.517599	-0.196846	-0.483016	-0.462629	-0.606992	0.0306063	-0.0425095	0.327025	0.279795	-0.0173115	0.289055	0.00572186	0.0109009	0.155684	0.18993	0.350427	0.243361	0.320227	0.361416	0.205535	-0.115486	0.037498	-0.111295	-0.253496
498	CD4_POSITIVE_ALPHA_BETA_T_CELL_ACTIVATION	BP-GO	Cd4 positive alpha beta t cell activation	-0.453152	0.119251	0.18716	-0.13541	0.572403	0.572403	22	22	up	-0.502868	-0.291318	-0.482542	-0.466515	-0.522518	-0.0103191	-0.13565	0.355399	0.319885	-0.0615893	0.312808	-0.0525442	0.00468966	0.117262	0.184677	0.422757	0.260695	0.43228	0.426347	0.230703	-0.19284	0.0253824	-0.112441	-0.261741
6386	Th17 cell differentiation	KEGG	Th17 cell differentiation	-0.447941	0.117879	0.182168	-0.123203	0.56582	0.56582	22	22	up	-0.503287	-0.247317	-0.477075	-0.459364	-0.552662	0.00738046	-0.0940504	0.339036	0.298906	-0.0418474	0.29893	-0.0269003	0.0073024	0.132387	0.184763	0.386722	0.250186	0.379072	0.393448	0.217182	-0.157349	0.0302881	-0.110628	-0.255124
4693	REGULATION_OF_ALPHA_BETA_T_CELL_ACTIVATION	BP-GO	Regulation of alpha beta t cell activation	-0.447649	0.117802	0.182688	-0.12552	0.565451	0.565451	21	22	up	-0.501563	-0.256306	-0.476746	-0.459467	-0.544164	0.0034185	-0.103001	0.341578	0.302605	-0.0461042	0.301049	-0.0325187	0.00669742	0.128593	0.184145	0.393487	0.251714	0.389682	0.399493	0.219487	-0.164735	0.0290985	-0.110673	-0.255769
3348	OSTEOCLAST_DIFFERENTIATION	BP-GO	Osteoclast differentiation	-0.447023	0.117638	0.182674	-0.126247	0.56466	0.56466	21	22	up	-0.500335	-0.259394	-0.476072	-0.458976	-0.540337	0.0019228	-0.106253	0.342141	0.303649	-0.0476539	0.301499	-0.0345967	0.00646191	0.127016	0.1837	0.39558	0.251999	0.393227	0.401309	0.220101	-0.167327	0.028617	-0.110562	-0.255718
1638	Hepatitis C	KEGG	Hepatitis c	-0.44155	0.116197	0.180279	-0.124107	0.557747	0.557747	22	22	up	-0.494556	-0.25395	-0.470248	-0.453257	-0.53574	0.0028805	-0.102717	0.337267	0.298966	-0.0460081	0.297234	-0.0327756	0.00653163	0.12638	0.181575	0.388997	0.248494	0.385721	0.394833	0.2168	-0.163421	0.0285567	-0.109179	-0.252386
3878	POSITIVE_REGULATION_OF_INFLAMMATORY_RESPONSE	BP-GO	Positive regulation of inflammatory response	-0.439047	0.115539	0.180293	-0.127291	0.554585	0.554585	22	22	up	-0.489488	-0.267348	-0.467552	-0.451339	-0.519506	-0.00355309	-0.11675	0.339836	0.303586	-0.0526948	0.299302	-0.0417296	0.00552124	0.119651	0.179739	0.39817	0.249827	0.401142	0.402813	0.219538	-0.17464	0.0264977	-0.108751	-0.252271
3395	PD-L1 expression and PD-1 checkpoint pathway in cancer	KEGG	Pd-l1 expression and pd-1 checkpoint pathway in cancer	-0.434208	0.114265	0.177388	-0.122444	0.548473	0.548473	21	22	up	-0.486099	-0.251254	-0.462425	-0.445787	-0.525473	0.00217223	-0.102513	0.33212	0.294645	-0.045958	0.292678	-0.0331711	0.00632286	0.12366	0.178472	0.3837	0.244644	0.381119	0.389319	0.213603	-0.161953	0.0278867	-0.107384	-0.248324
399	C-type lectin receptor signaling pathway	KEGG	C-type lectin receptor signaling pathway	-0.430663	0.113332	0.172029	-0.10678	0.543995	0.543995	21	22	up	-0.490669	-0.193229	-0.458764	-0.439688	-0.570963	0.0263624	-0.0465435	0.312505	0.268418	-0.0193744	0.276132	0.00157795	0.00994309	0.145334	0.180058	0.337643	0.232305	0.311587	0.347591	0.196895	-0.114815	0.0348157	-0.10579	-0.241331
1670	HISTONE_DEACETYLATION	BP-GO	Histone deacetylation	-0.427422	0.112479	0.173376	-0.115884	0.539901	0.539901	22	22	up	-0.481207	-0.229593	-0.455234	-0.438041	-0.533032	0.00980807	-0.0834433	0.321574	0.282493	-0.0369362	0.283619	-0.021729	0.00738739	0.128914	0.176647	0.364103	0.237544	0.354119	0.371021	0.205524	-0.144906	0.0297183	-0.105478	-0.24287
3866	POSITIVE_REGULATION_OF_HORMONE_SECRETION	BP-GO	Positive regulation of hormone secretion	-0.426824	0.112322	0.166537	-0.0909839	0.539146	0.539146	21	22	up	-0.494939	-0.134844	-0.45479	-0.433279	-0.616266	0.0506333	0.00968269	0.292607	0.241912	0.00732919	0.259341	0.0364664	0.0135715	0.167001	0.181533	0.291181	0.219765	0.241571	0.305469	0.179991	-0.0674123	0.0417502	-0.104121	-0.234152
670	CELLULAR_RESPONSE_TO_INTERLEUKIN_1	BP-GO	Cellular response to interleukin 1	-0.426538	0.112247	0.173583	-0.117765	0.538785	0.538785	21	22	up	-0.478978	-0.237214	-0.454277	-0.437491	-0.524731	0.0062865	-0.0912449	0.323354	0.285354	-0.0406504	0.28508	-0.0266708	0.00684105	0.125367	0.175842	0.369559	0.238549	0.362993	0.37583	0.207263	-0.151233	0.0286217	-0.105364	-0.243086
3880	POSITIVE_REGULATION_OF_INNATE_IMMUNE_RESPONSE	BP-GO	Positive regulation of innate immune response	-0.42615	0.112145	0.181542	-0.148096	0.538294	0.538294	22	22	up	-0.460818	-0.353184	-0.453627	-0.442197	-0.420923	-0.0439681	-0.205602	0.358147	0.334539	-0.0950147	0.314205	-0.0982136	-0.000786922	0.078168	0.169366	0.458321	0.259799	0.500533	0.455505	0.238136	-0.246196	0.0137403	-0.106756	-0.253173
6663	Yersinia infection	KEGG	Yersinia infection	-0.425602	0.112001	0.173321	-0.117951	0.537603	0.537603	22	22	up	-0.477669	-0.238387	-0.453277	-0.436606	-0.522073	0.00554025	-0.0927129	0.323156	0.285449	-0.0413543	0.284883	-0.0276555	0.00671494	0.124406	0.175364	0.370047	0.238339	0.364207	0.376172	0.207261	-0.152288	0.0283424	-0.105154	-0.242703
4000	POSITIVE_REGULATION_OF_MRNA_METABOLIC_PROCESS	BP-GO	Positive regulation of mrna metabolic process	-0.424388	0.111681	0.172413	-0.116065	0.536069	0.536069	21	22	up	-0.477208	-0.231795	-0.451996	-0.4351	-0.525841	0.00808118	-0.0866255	0.320449	0.282118	-0.0384683	0.282575	-0.0239351	0.00708358	0.126446	0.175185	0.364458	0.236566	0.356152	0.371027	0.205089	-0.147015	0.0290174	-0.104779	-0.241486
371	BONE_MINERALIZATION	BP-GO	Bone mineralization	-0.422482	0.11118	0.170718	-0.112091	0.533662	0.533662	21	22	up	-0.477075	-0.217572	-0.449993	-0.432567	-0.535204	0.0137462	-0.0732519	0.315029	0.275241	-0.0321231	0.277972	-0.0157075	0.00791655	0.131221	0.175115	0.352712	0.233068	0.33891	0.360282	0.200644	-0.135564	0.0305726	-0.104139	-0.239232
5359	REGULATION_OF_OSSIFICATION	BP-GO	Regulation of ossification	-0.406667	0.107018	0.159295	-0.0890211	0.513685	0.513685	20	22	up	-0.470207	-0.137385	-0.433295	-0.413209	-0.57924	0.0443893	0.000450585	0.281479	0.234279	0.00281179	0.249346	0.0292568	0.0123462	0.155504	0.172476	0.284262	0.211033	0.240734	0.297179	0.173873	-0.0715208	0.0386395	-0.0993184	-0.223885
2609	NEGATIVE_REGULATION_OF_CELLULAR_AMIDE_METABOLIC_PROCESS	BP-GO	Negative regulation of cellular amide metabolic process	-0.402567	0.105939	0.160851	-0.0999832	0.508506	0.508506	19	22	up	-0.458561	-0.181269	-0.428834	-0.411033	-0.533141	0.0243634	-0.0441431	0.292313	0.251182	-0.0184128	0.258282	0.00107731	0.00925208	0.135591	0.168276	0.316111	0.217269	0.292026	0.32536	0.184223	-0.107854	0.0324619	-0.0988969	-0.225644
850	COGNITION	BP-GO	Cognition	-0.401032	0.105535	0.159829	-0.0980698	0.506566	0.506566	19	22	up	-0.457704	-0.174729	-0.42721	-0.409208	-0.536308	0.0267996	-0.0382147	0.289432	0.247735	-0.0156044	0.255817	0.00467532	0.0096004	0.137444	0.167952	0.310421	0.21536	0.283972	0.320091	0.181957	-0.102656	0.0330857	-0.0984447	-0.224265
3007	NEGATIVE_REGULATION_OF_SECRETION	BP-GO	Negative regulation of secretion	-0.390461	0.102753	0.157215	-0.101482	0.493214	0.493214	20	22	up	-0.442147	-0.193015	-0.415903	-0.399427	-0.501813	0.016193	-0.0597546	0.288715	0.250947	-0.0259114	0.254864	-0.00954823	0.00784569	0.124544	0.162281	0.319793	0.213913	0.303651	0.327419	0.18328	-0.118687	0.0292868	-0.096143	-0.220384
6329	T_CELL_DIFFERENTIATION_INVOLVED_IN_IMMUNE_RESPONSE	BP-GO	T cell differentiation involved in immune response	-0.384387	0.101154	0.159358	-0.117107	0.485541	0.485541	22	22	up	-0.425251	-0.255683	-0.409299	-0.396099	-0.435603	-0.0124606	-0.123509	0.304057	0.274991	-0.056257	0.267508	-0.0498509	0.00341569	0.0959935	0.156187	0.365178	0.222719	0.376855	0.367554	0.197986	-0.170593	0.0204347	-0.0954884	-0.222782
5365	REGULATION_OF_OXIDATIVE_STRESS_INDUCED_CELL_DEATH	BP-GO	Regulation of oxidative stress induced cell death	-0.383924	0.101033	0.153439	-0.0954896	0.484957	0.484957	22	22	up	-0.437245	-0.173396	-0.408973	-0.39202	-0.507986	0.0230093	-0.042613	0.278933	0.239772	-0.0178045	0.246452	0.000705823	0.00878935	0.1291	0.160455	0.301872	0.207304	0.279121	0.310652	0.175831	-0.103286	0.0308918	-0.0943235	-0.215241
3641	POSITIVE_REGULATION_OF_CANONICAL_WNT_SIGNALING_PATHWAY	BP-GO	Positive regulation of canonical wnt signaling pathway	-0.380685	0.10018	0.15261	-0.0964308	0.480866	0.480866	21	22	up	-0.432539	-0.178601	-0.40551	-0.389006	-0.497771	0.0199317	-0.0488207	0.278594	0.240587	-0.0207762	0.24606	-0.00340703	0.00827783	0.125309	0.158739	0.304438	0.206787	0.284678	0.312623	0.17613	-0.107872	0.0297787	-0.0936132	-0.214017
918	Cytokine-cytokine receptor interaction	KEGG	Cytokine-cytokine receptor interaction	-0.38061	0.10016	0.156438	-0.11088	0.48077	0.48077	21	22	up	-0.424028	-0.233794	-0.405317	-0.391355	-0.448555	-0.0039582	-0.10321	0.295217	0.264043	-0.0466318	0.259979	-0.0374259	0.00465319	0.102902	0.155705	0.346731	0.21695	0.350159	0.350597	0.19086	-0.153057	0.0227113	-0.0943019	-0.218874
2068	MACROMOLECULE_DEACYLATION	BP-GO	Macromolecule deacylation	-0.379605	0.099896	0.153266	-0.100241	0.479501	0.479501	20	22	up	-0.428934	-0.193681	-0.404327	-0.388587	-0.482496	0.0131338	-0.0640351	0.28251	0.246537	-0.0280155	0.249303	-0.0129986	0.00723183	0.118637	0.157441	0.315527	0.20908	0.302367	0.32247	0.179797	-0.120324	0.0277012	-0.0935471	-0.214792
4225	POSITIVE_REGULATION_OF_SYNAPTIC_TRANSMISSION	BP-GO	Positive regulation of synaptic transmission	-0.377625	0.099375	0.151985	-0.0979121	0.477	0.477	21	22	up	-0.427748	-0.185778	-0.402232	-0.386257	-0.48611	0.0160464	-0.0569118	0.278955	0.242318	-0.024642	0.24626	-0.00868501	0.00764628	0.120811	0.156995	0.308596	0.206716	0.292611	0.316042	0.177017	-0.114055	0.0284381	-0.092971	-0.21306
4938	REGULATION_OF_DNA_RECOMBINATION	BP-GO	Regulation of dna recombination	-0.377337	0.0992993	0.154181	-0.106508	0.476637	0.476637	21	22	up	-0.422374	-0.218731	-0.401858	-0.387417	-0.456306	0.00172099	-0.0894662	0.288737	0.256218	-0.0401192	0.254442	-0.029064	0.00546943	0.107307	0.155076	0.33374	0.212673	0.331659	0.338594	0.18573	-0.141057	0.0241849	-0.093324	-0.215834
5339	REGULATION_OF_NOTCH_SIGNALING_PATHWAY	BP-GO	Regulation of notch signaling pathway	-0.371858	0.0978573	0.148453	-0.0918775	0.469715	0.469715	21	22	up	-0.423858	-0.165614	-0.396124	-0.379597	-0.494095	0.0232949	-0.0389764	0.269462	0.231244	-0.0161529	0.238117	0.0021203	0.00866611	0.125988	0.155539	0.290596	0.200358	0.267581	0.299282	0.169681	-0.0981309	0.0302191	-0.0913292	-0.208269
1876	INTRINSIC_APOPTOTIC_SIGNALING_PATHWAY_IN_RESPONSE_TO_OXIDATIVE_STRESS	BP-GO	Intrinsic apoptotic signaling pathway in response to oxidative stress	-0.37114	0.0976685	0.149381	-0.0962519	0.468809	0.468809	22	22	up	-0.42039	-0.182669	-0.395325	-0.379628	-0.477689	0.0157356	-0.0560147	0.274189	0.238191	-0.0242569	0.242051	-0.008586	0.00750963	0.118704	0.154294	0.303359	0.203181	0.287682	0.31067	0.173999	-0.112163	0.0279393	-0.0913754	-0.209409
3422	PEPTIDYL_LYSINE_METHYLATION	BP-GO	Peptidyl lysine methylation	-0.369832	0.0973243	0.146716	-0.087895	0.467157	0.467157	20	22	up	-0.423577	-0.151421	-0.393994	-0.376945	-0.503224	0.0289164	-0.0256723	0.26398	0.224328	-0.0098415	0.233458	0.0102959	0.00949083	0.130688	0.155414	0.27882	0.196811	0.250351	0.288498	0.165203	-0.086717	0.0317539	-0.0906615	-0.205955
3122	NEURAL_TUBE_FORMATION	BP-GO	Neural tube formation	-0.368326	0.0969279	0.144325	-0.08081	0.465254	0.465254	20	22	up	-0.425769	-0.125126	-0.392441	-0.374282	-0.524011	0.0399038	-0.000275979	0.255151	0.212486	0.0022215	0.226013	0.0260707	0.0111366	0.140562	0.156177	0.257994	0.191265	0.218862	0.269639	0.157666	-0.0653461	0.0349077	-0.0899634	-0.202838
1882	IRON_ION_HOMEOSTASIS	BP-GO	Iron ion homeostasis	-0.366583	0.0964692	0.146105	-0.0896657	0.463052	0.463052	22	22	up	-0.418375	-0.159797	-0.390513	-0.37406	-0.490171	0.0244644	-0.0350075	0.264592	0.226488	-0.0142999	0.233862	0.00422653	0.0087707	0.125606	0.153521	0.283814	0.196875	0.25967	0.292648	0.166347	-0.0939001	0.0302339	-0.0899893	-0.205007
4768	REGULATION_OF_CALCIUM_ION_TRANSMEMBRANE_TRANSPORTER_ACTIVITY	BP-GO	Regulation of calcium ion transmembrane transporter activity	-0.364347	0.0958808	0.145	-0.0883145	0.460228	0.460228	22	22	up	-0.416292	-0.155752	-0.388137	-0.371644	-0.489911	0.0256429	-0.03177	0.262051	0.2238	-0.0127752	0.231659	0.00609185	0.0089186	0.126084	0.152752	0.279729	0.195107	0.254443	0.288749	0.164512	-0.0908145	0.030442	-0.0894011	-0.203484
6261	STRIATED_MUSCLE_CELL_PROLIFERATION	BP-GO	Striated muscle cell proliferation	-0.36207	0.0952815	0.150016	-0.109973	0.457351	0.457351	22	22	up	-0.400756	-0.239561	-0.385538	-0.373045	-0.411448	-0.0111846	-0.11508	0.286017	0.258481	-0.0523926	0.251653	-0.0461697	0.00330117	0.0909379	0.147188	0.342997	0.209552	0.353459	0.345334	0.186149	-0.159643	0.0194116	-0.089928	-0.209735
6481	TRIGLYCERIDE_METABOLIC_PROCESS	BP-GO	Triglyceride metabolic process	-0.358872	0.0944401	0.140833	-0.0795327	0.453313	0.453313	21	22	up	-0.414377	-0.124956	-0.382363	-0.364809	-0.507857	0.0375644	-0.00326441	0.24952	0.208327	0.000740508	0.220982	0.0235282	0.0106513	0.135722	0.152003	0.253704	0.186918	0.216853	0.264813	0.154432	-0.0661583	0.0336229	-0.0876933	-0.197902
5367	REGULATION_OF_OXIDOREDUCTASE_ACTIVITY	BP-GO	Regulation of oxidoreductase activity	-0.356328	0.0937706	0.142678	-0.0896311	0.450099	0.450099	21	22	up	-0.405231	-0.164769	-0.379569	-0.364011	-0.468061	0.0196961	-0.043329	0.260042	0.22417	-0.0183212	0.229708	-0.00170818	0.00790591	0.118266	0.148713	0.283116	0.193112	0.263611	0.290965	0.164218	-0.0990025	0.0281808	-0.0875928	-0.20011
6397	Thyroid cancer	KEGG	Thyroid cancer	-0.355377	0.0935203	0.140061	-0.081006	0.448898	0.448898	22	22	up	-0.409033	-0.132319	-0.378621	-0.361633	-0.49528	0.0334876	-0.0116841	0.249681	0.209949	-0.00328425	0.220999	0.0180138	0.00998467	0.130922	0.150056	0.257813	0.186682	0.224923	0.268143	0.155222	-0.0725371	0.0321984	-0.0869491	-0.196736
4377	Prolactin signaling pathway	KEGG	Prolactin signaling pathway	-0.355093	0.0934455	0.140415	-0.0826883	0.448538	0.448538	21	22	up	-0.407688	-0.138883	-0.378305	-0.361637	-0.488952	0.0305765	-0.0182437	0.251496	0.21262	-0.00640431	0.222509	0.0138914	0.00953918	0.128115	0.149574	0.262721	0.187765	0.232657	0.272521	0.156881	-0.077938	0.0313199	-0.086965	-0.19717
4733	REGULATION_OF_AUTOPHAGY_OF_MITOCHONDRION	BP-GO	Regulation of autophagy of mitochondrion	-0.353707	0.0930809	0.141742	-0.0893982	0.446788	0.446788	22	22	up	-0.402002	-0.165185	-0.376774	-0.361405	-0.463171	0.0188475	-0.0446131	0.258621	0.223214	-0.0189484	0.22843	-0.00269793	0.00774101	0.116737	0.147531	0.282282	0.191992	0.263603	0.289946	0.163445	-0.0996063	0.0277655	-0.0869694	-0.198783
1189	Endometrial cancer	KEGG	Endometrial cancer	-0.349696	0.0920252	0.138124	-0.0808464	0.441721	0.441721	21	22	up	-0.401832	-0.134538	-0.372559	-0.356042	-0.483507	0.0310777	-0.0157664	0.246999	0.208438	-0.00526116	0.218562	0.015056	0.00954072	0.127073	0.147422	0.257015	0.184499	0.22647	0.266841	0.153899	-0.0749252	0.0311294	-0.0856146	-0.193975
3373	p53 signaling pathway	KEGG	P53 signaling pathway	-0.349222	0.0919006	0.145405	-0.108742	0.441123	0.441123	21	22	up	-0.384981	-0.241256	-0.371837	-0.360256	-0.387781	-0.0151975	-0.121039	0.278948	0.253649	-0.0553076	0.245302	-0.050812	0.00251517	0.083579	0.141411	0.338645	0.204	0.353016	0.340102	0.18227	-0.162324	0.0174191	-0.0868676	-0.203197
2800	NEGATIVE_REGULATION_OF_LIPID_METABOLIC_PROCESS	BP-GO	Negative regulation of lipid metabolic process	-0.347285	0.0913909	0.13982	-0.0902177	0.438676	0.438676	22	22	up	-0.393281	-0.171509	-0.369914	-0.355253	-0.446469	0.0144729	-0.0529869	0.256741	0.223129	-0.02297	0.226641	-0.00839218	0.00698882	0.110839	0.144345	0.284307	0.190229	0.269881	0.291103	0.16297	-0.10543	0.0260692	-0.0855098	-0.196001
6448	TRANSCRIPTION_INITIATION_FROM_RNA_POLYMERASE_II_PROMOTER	BP-GO	Transcription initiation from rna polymerase ii promoter	-0.345706	0.0909754	0.142101	-0.100746	0.436682	0.436682	21	22	up	-0.385124	-0.212481	-0.368147	-0.355472	-0.407308	-0.00365006	-0.0938704	0.268183	0.239883	-0.0424148	0.23617	-0.0340719	0.00421815	0.0934145	0.14142	0.315032	0.197079	0.318199	0.318534	0.173391	-0.139125	0.0206123	-0.0856557	-0.198814
5307	REGULATION_OF_NERVOUS_SYSTEM_PROCESS	BP-GO	Regulation of nervous system process	-0.344771	0.0907292	0.136274	-0.0800637	0.4355	0.4355	21	22	up	-0.395966	-0.134002	-0.36731	-0.351088	-0.47549	0.0300526	-0.0168824	0.24393	0.20608	-0.00582312	0.215828	0.0140073	0.00931724	0.124733	0.145272	0.254437	0.182151	0.224893	0.264019	0.152095	-0.0749819	0.0305173	-0.0844263	-0.191364
3193	NF-kappa B signaling pathway	KEGG	Nf-kappa b signaling pathway	-0.344268	0.0905967	0.14287	-0.105428	0.434864	0.434864	22	22	up	-0.38055	-0.23107	-0.366575	-0.354848	-0.388294	-0.0120567	-0.11266	0.272948	0.247172	-0.0513561	0.240111	-0.045925	0.00292317	0.0851342	0.139773	0.328654	0.199856	0.339982	0.330619	0.177876	-0.154485	0.0180368	-0.0855486	-0.199714
2562	NEGATIVE_REGULATION_OF_CALCIUM_ION_TRANSPORT	BP-GO	Negative regulation of calcium ion transport	-0.343573	0.090414	0.138621	-0.0903627	0.433987	0.433987	22	22	up	-0.388431	-0.173911	-0.365952	-0.351642	-0.437931	0.0124867	-0.0565917	0.255276	0.222546	-0.0247073	0.225289	-0.010911	0.00663632	0.107938	0.142572	0.284515	0.188978	0.272022	0.290907	0.16236	-0.107769	0.0252491	-0.08465	-0.194281
6319	T cell receptor signaling pathway	KEGG	T cell receptor signaling pathway	-0.343041	0.0902738	0.140247	-0.0971265	0.433314	0.433314	21	22	up	-0.383809	-0.199994	-0.365331	-0.352254	-0.413815	0.00107011	-0.0824606	0.262839	0.233416	-0.037008	0.231605	-0.0271266	0.00489731	0.0970907	0.140919	0.304283	0.193554	0.302871	0.308606	0.169154	-0.129172	0.0218405	-0.0848562	-0.196318
4371	Progesterone-mediated oocyte maturation	KEGG	Progesterone-mediated oocyte maturation	-0.342294	0.0900774	0.134679	-0.0771787	0.432372	0.432372	20	22	up	-0.394466	-0.124222	-0.364689	-0.348178	-0.479915	0.0336499	-0.00807664	0.239515	0.200847	-0.00165297	0.212048	0.0193376	0.00982869	0.12741	0.144707	0.245848	0.179214	0.212815	0.25605	0.148645	-0.0672264	0.0314254	-0.0837068	-0.189207
3375	PANCREAS_DEVELOPMENT	BP-GO	Pancreas development	-0.339267	0.0892808	0.136666	-0.0884147	0.428548	0.428548	22	22	up	-0.384038	-0.168618	-0.361371	-0.347098	-0.435211	0.0136765	-0.0528162	0.251136	0.218432	-0.0229401	0.221678	-0.00885677	0.00675735	0.107846	0.140955	0.278562	0.186035	0.264918	0.285118	0.159493	-0.10387	0.0253306	-0.0835492	-0.19157
5439	REGULATION_OF_PROTEIN_DEACETYLATION	BP-GO	Regulation of protein deacetylation	-0.336192	0.0884716	0.137987	-0.0972114	0.424664	0.424664	22	22	up	-0.374968	-0.203727	-0.358021	-0.345561	-0.398683	-0.00229262	-0.0884242	0.259924	0.232044	-0.0398866	0.228935	-0.0313439	0.00429272	0.0920214	0.137686	0.304133	0.191118	0.305992	0.307765	0.167842	-0.132917	0.0204167	-0.0832611	-0.193084
1726	HORMONE_BIOSYNTHETIC_PROCESS	BP-GO	Hormone biosynthetic process	-0.335899	0.0883943	0.131388	-0.0728326	0.424293	0.424293	20	22	up	-0.388787	-0.110816	-0.357898	-0.341185	-0.480806	0.0378152	0.00299254	0.231692	0.192377	0.00356812	0.205282	0.0258042	0.0103722	0.129521	0.142606	0.232754	0.173817	0.195685	0.243631	0.142904	-0.0568971	0.0322555	-0.0820008	-0.184688
1872	INTRINSIC_APOPTOTIC_SIGNALING_PATHWAY_IN_RESPONSE_TO_ENDOPLASMIC_RETICULUM_STRESS	BP-GO	Intrinsic apoptotic signaling pathway in response to endoplasmic reticulum stress	-0.328817	0.0865309	0.134912	-0.0949	0.415348	0.415348	22	22	up	-0.366847	-0.198575	-0.350169	-0.337951	-0.390545	-0.00194676	-0.0858114	0.254016	0.226663	-0.0386917	0.22374	-0.0302354	0.00424339	0.0902798	0.134702	0.296937	0.186799	0.298469	0.300544	0.163978	-0.129442	0.0200562	-0.0814259	-0.188788
1515	GLUTAMATE_RECEPTOR_SIGNALING_PATHWAY	BP-GO	Glutamate receptor signaling pathway	-0.328265	0.0863856	0.129323	-0.07463	0.414651	0.414651	22	22	up	-0.377941	-0.121477	-0.349737	-0.334011	-0.45816	0.0312563	-0.0100559	0.230407	0.193614	-0.00268348	0.20395	0.0171002	0.00927199	0.121237	0.138649	0.237571	0.172302	0.206876	0.247171	0.14318	-0.066391	0.0298375	-0.0803061	-0.18166
1379	FC_RECEPTOR_SIGNALING_PATHWAY	BP-GO	Fc receptor signaling pathway	-0.327689	0.086234	0.131156	-0.0822229	0.413923	0.413923	20	22	up	-0.37278	-0.150746	-0.349064	-0.33472	-0.431135	0.0184505	-0.0390782	0.238906	0.205821	-0.0164834	0.211048	-0.00109039	0.00732166	0.109077	0.136803	0.259763	0.177447	0.241498	0.267042	0.150811	-0.0904069	0.0260155	-0.0805428	-0.183957
5188	REGULATION_OF_LYMPHOCYTE_MEDIATED_IMMUNITY	BP-GO	Regulation of lymphocyte mediated immunity	-0.326418	0.0858994	0.131957	-0.0868156	0.412317	0.412317	19	22	up	-0.368474	-0.16891	-0.347671	-0.334245	-0.412788	0.0102703	-0.0573937	0.243642	0.213001	-0.0251981	0.214971	-0.0126349	0.00606334	0.101055	0.135253	0.273133	0.180223	0.262809	0.278918	0.155238	-0.105402	0.0235174	-0.0804704	-0.184907
3020	NEGATIVE_REGULATION_OF_SMOOTH_MUSCLE_CELL_PROLIFERATION	BP-GO	Negative regulation of smooth muscle cell proliferation	-0.325994	0.085788	0.128765	-0.0753741	0.411782	0.411782	21	22	up	-0.374593	-0.125447	-0.347308	-0.331912	-0.450712	0.0289594	-0.014725	0.230266	0.194322	-0.00491752	0.203756	0.0140186	0.00889226	0.118449	0.137428	0.239617	0.171999	0.211154	0.248774	0.143476	-0.0698696	0.029016	-0.0798122	-0.18083
4288	POSITIVE_REGULATION_OF_TUMOR_NECROSIS_FACTOR_SUPERFAMILY_CYTOKINE_PRODUCTION	BP-GO	Positive regulation of tumor necrosis factor superfamily cytokine production	-0.325948	0.0857758	0.136038	-0.102707	0.411724	0.411724	21	22	up	-0.358617	-0.229804	-0.347046	-0.33645	-0.357822	-0.0161855	-0.117529	0.261754	0.238713	-0.0537878	0.230124	-0.0502753	0.00204406	0.076134	0.131735	0.319623	0.191259	0.334979	0.320622	0.171359	-0.155293	0.0156667	-0.0811375	-0.190065
3860	POSITIVE_REGULATION_OF_HISTONE_MODIFICATION	BP-GO	Positive regulation of histone modification	-0.325695	0.0857093	0.132727	-0.0906083	0.411404	0.411404	21	22	up	-0.365338	-0.183747	-0.346871	-0.334173	-0.398347	0.0036691	-0.0722488	0.247696	0.219003	-0.0322644	0.218342	-0.0219763	0.0050521	0.0946675	0.134127	0.284193	0.182634	0.280277	0.288777	0.158961	-0.117619	0.0215205	-0.080487	-0.185847
179	ANIMAL_ORGAN_REGENERATION	BP-GO	Animal organ regeneration	-0.325263	0.0855954	0.128714	-0.0761006	0.410858	0.410858	22	22	up	-0.37323	-0.128585	-0.346522	-0.331317	-0.446659	0.0274157	-0.0180596	0.230782	0.195341	-0.00650732	0.204163	0.0118811	0.00864802	0.116798	0.136934	0.241701	0.172245	0.214737	0.25057	0.144068	-0.0725112	0.0285137	-0.0796768	-0.180728
3585	POSITIVE_REGULATION_OF_ALPHA_BETA_T_CELL_ACTIVATION	BP-GO	Positive regulation of alpha beta t cell activation	-0.320758	0.08441	0.127821	-0.0783811	0.405168	0.405168	20	22	up	-0.36612	-0.139532	-0.341697	-0.327287	-0.429153	0.0215312	-0.0303466	0.231429	0.198052	-0.012377	0.204555	0.00387625	0.00769327	0.110022	0.134346	0.248114	0.172211	0.226867	0.255866	0.145475	-0.0819254	0.0264914	-0.0787363	-0.179354
5308	REGULATION_OF_NEURAL_PRECURSOR_CELL_PROLIFERATION	BP-GO	Regulation of neural precursor cell proliferation	-0.32018	0.084258	0.124988	-0.0684807	0.404438	0.404438	20	22	up	-0.371143	-0.102028	-0.341157	-0.325061	-0.461511	0.0376037	0.00640087	0.219763	0.181842	0.00508793	0.194765	0.0268158	0.0101232	0.12492	0.136129	0.2191	0.165018	0.182253	0.22975	0.135254	-0.0512859	0.0312068	-0.0781175	-0.175726
3141	NEURON_DEATH_IN_RESPONSE_TO_OXIDATIVE_STRESS	BP-GO	Neuron death in response to oxidative stress	-0.319724	0.0841379	0.127082	-0.0769017	0.403862	0.403862	22	22	up	-0.365654	-0.1344	-0.340605	-0.326027	-0.431935	0.0234871	-0.0256363	0.229269	0.195421	-0.0101444	0.202711	0.00674827	0.00797567	0.111565	0.134167	0.243723	0.170791	0.220579	0.251817	0.143754	-0.0778284	0.0270048	-0.0784226	-0.178361
2175	MEMBRANE_DEPOLARIZATION	BP-GO	Membrane depolarization	-0.316504	0.0832904	0.129664	-0.090611	0.399794	0.399794	21	22	up	-0.353537	-0.188333	-0.337062	-0.325172	-0.378415	-0.000660366	-0.0798342	0.243656	0.216981	-0.035929	0.214652	-0.0273748	0.00426854	0.088036	0.129811	0.283666	0.179285	0.283962	0.287356	0.157087	-0.122298	0.0196639	-0.0783407	-0.181469
5287	REGULATION_OF_MYELINATION	BP-GO	Regulation of myelination	-0.311044	0.0818536	0.125359	-0.0812927	0.392897	0.392897	22	22	up	-0.351954	-0.155481	-0.331307	-0.318262	-0.398214	0.0121539	-0.049299	0.230513	0.20064	-0.0214484	0.203462	-0.00866813	0.00613683	0.098514	0.12918	0.256071	0.170723	0.243936	0.262012	0.146463	-0.0959577	0.0231096	-0.0766102	-0.175712
3372	P38MAPK_CASCADE	BP-GO	P38mapk cascade	-0.310556	0.0817252	0.126029	-0.0844136	0.392281	0.392281	22	22	up	-0.34951	-0.167637	-0.330762	-0.318307	-0.386562	0.00677205	-0.0614351	0.233896	0.205602	-0.0272206	0.206279	-0.0162924	0.00531379	0.0933344	0.128304	0.265178	0.172746	0.258267	0.27014	0.149548	-0.105957	0.021488	-0.0766488	-0.176537
5268	REGULATION_OF_MONOOXYGENASE_ACTIVITY	BP-GO	Regulation of monooxygenase activity	-0.309993	0.0815772	0.123478	-0.0755494	0.391571	0.391571	22	22	up	-0.35395	-0.134081	-0.330231	-0.31627	-0.415435	0.021141	-0.0285711	0.223431	0.191078	-0.0116017	0.197495	0.00421961	0.00748551	0.106641	0.129879	0.239198	0.166289	0.218341	0.24675	0.140388	-0.0785469	0.0257006	-0.0760841	-0.173267
4077	POSITIVE_REGULATION_OF_OXIDOREDUCTASE_ACTIVITY	BP-GO	Positive regulation of oxidoreductase activity	-0.309125	0.0813487	0.124131	-0.0790851	0.390474	0.390474	22	22	up	-0.350777	-0.148009	-0.329277	-0.316013	-0.40155	0.0148955	-0.0425802	0.227125	0.196631	-0.0182668	0.20056	-0.00460312	0.0065262	0.100546	0.128738	0.249497	0.168467	0.234703	0.25591	0.143819	-0.0900351	0.0237998	-0.0760542	-0.174051
43	ACTIVATION_OF_INNATE_IMMUNE_RESPONSE	BP-GO	Activation of innate immune response	-0.307128	0.0808232	0.131314	-0.108517	0.387951	0.387951	22	22	up	-0.331075	-0.26135	-0.326917	-0.318993	-0.297306	-0.0346327	-0.154885	0.260175	0.244001	-0.0716655	0.228171	-0.074977	-0.00101379	0.0535768	0.121693	0.335535	0.188496	0.368816	0.332974	0.173446	-0.183008	0.00903216	-0.0770266	-0.183067
2172	Melanoma	KEGG	Melanoma	-0.305644	0.0804325	0.121313	-0.0728703	0.386076	0.386076	21	22	up	-0.349926	-0.12602	-0.32561	-0.311561	-0.415101	0.0235171	-0.0220832	0.218429	0.185767	-0.00854537	0.193161	0.00796698	0.00778587	0.107649	0.128392	0.231103	0.162814	0.207944	0.239032	0.136766	-0.0723865	0.0261302	-0.0749374	-0.170287
1845	INTERLEUKIN_8_PRODUCTION	BP-GO	Interleukin 8 production	-0.304992	0.0802611	0.12586	-0.0907362	0.385253	0.385253	22	22	up	-0.338687	-0.19454	-0.324776	-0.313919	-0.353039	-0.00628364	-0.0897921	0.238738	0.214646	-0.0407362	0.210147	-0.0344224	0.00325671	0.0795424	0.124379	0.283362	0.175177	0.289129	0.285898	0.154865	-0.128538	0.0172791	-0.0756586	-0.176028
2315	MITOCHONDRION_LOCALIZATION	BP-GO	Mitochondrion localization	-0.304606	0.0801595	0.119532	-0.0674879	0.384765	0.384765	20	22	up	-0.351728	-0.105991	-0.324544	-0.309642	-0.431124	0.0319144	-0.00270192	0.211768	0.176795	0.00066127	0.187548	0.0200135	0.00904524	0.115227	0.129022	0.215287	0.15864	0.183979	0.224721	0.131061	-0.056097	0.0285476	-0.074432	-0.16797
2121	MAMMARY_GLAND_EPITHELIUM_DEVELOPMENT	BP-GO	Mammary gland epithelium development	-0.298751	0.0786188	0.117129	-0.0657934	0.37737	0.37737	19	22	up	-0.3452	-0.102437	-0.31831	-0.303624	-0.424187	0.031957	-0.00115596	0.20724	0.172752	0.00135878	0.18356	0.0205632	0.00897089	0.113627	0.126625	0.209986	0.155311	0.178643	0.219357	0.128137	-0.0537773	0.0281928	-0.072982	-0.164607
4295	POSITIVE_REGULATION_OF_UBIQUITIN_PROTEIN_TRANSFERASE_ACTIVITY	BP-GO	Positive regulation of ubiquitin protein transferase activity	-0.298047	0.0784333	0.120787	-0.0803938	0.37648	0.37648	22	22	up	-0.335793	-0.158519	-0.317444	-0.305382	-0.373095	0.00752228	-0.0566307	0.223761	0.196314	-0.0250167	0.197372	-0.0141792	0.00525492	0.0905335	0.123264	0.252683	0.165351	0.245058	0.25763	0.142892	-0.0997526	0.0209249	-0.0735311	-0.169216
193	ANTIGEN_PROCESSING_AND_PRESENTATION	BP-GO	Antigen processing and presentation	-0.298023	0.0784272	0.118346	-0.07127	0.37645	0.37645	20	22	up	-0.341076	-0.123704	-0.31749	-0.303829	-0.404017	0.0225732	-0.0223469	0.213233	0.181488	-0.00871937	0.188554	0.00725915	0.00753752	0.10463	0.125146	0.225975	0.158908	0.203741	0.233641	0.133577	-0.0712583	0.025373	-0.0730796	-0.166115
1713	HISTONE_PHOSPHORYLATION	BP-GO	Histone phosphorylation	-0.297755	0.0783565	0.122063	-0.0855425	0.376111	0.376111	22	22	up	-0.33242	-0.178318	-0.317092	-0.30596	-0.354983	-0.00111489	-0.0762292	0.229567	0.204613	-0.0343351	0.202225	-0.0264563	0.00394081	0.0823584	0.122059	0.267737	0.168876	0.268496	0.27112	0.148087	-0.115988	0.0183531	-0.0737146	-0.170821
2779	NEGATIVE_REGULATION_OF_ION_TRANSMEMBRANE_TRANSPORTER_ACTIVITY	BP-GO	Negative regulation of ion transmembrane transporter activity	-0.291348	0.0766705	0.115833	-0.0701906	0.368018	0.368018	21	22	up	-0.333135	-0.122906	-0.310375	-0.29711	-0.393213	0.0212143	-0.0237897	0.209053	0.178262	-0.00944786	0.18483	0.00588127	0.00723926	0.101487	0.122236	0.222426	0.155713	0.201518	0.229767	0.131112	-0.0712772	0.0245524	-0.071468	-0.162569
5673	REGULATION_OF_TRIGLYCERIDE_METABOLIC_PROCESS	BP-GO	Regulation of triglyceride metabolic process	-0.290658	0.0764889	0.117512	-0.0773479	0.367147	0.367147	22	22	up	-0.328081	-0.150571	-0.309583	-0.297635	-0.367419	0.00907376	-0.0512686	0.217	0.189737	-0.0225149	0.191462	-0.0113523	0.00538826	0.0899176	0.120427	0.243337	0.160509	0.234214	0.248476	0.138275	-0.0939903	0.0209199	-0.0716567	-0.164665
4939	REGULATION_OF_DNA_REPAIR	BP-GO	Regulation of dna repair	-0.287343	0.0756165	0.118633	-0.0856949	0.362959	0.362959	20	22	up	-0.318966	-0.184082	-0.30598	-0.295788	-0.331899	-0.0062656	-0.085383	0.225164	0.202565	-0.038753	0.198188	-0.0329226	0.00301583	0.0746156	0.117138	0.267577	0.165188	0.273346	0.269904	0.146116	-0.121754	0.0161771	-0.0712906	-0.165912
2158	MEIOSIS_I_CELL_CYCLE_PROCESS	BP-GO	Meiosis i cell cycle process	-0.285223	0.0750587	0.113908	-0.0706244	0.360282	0.360282	20	22	up	-0.32502	-0.127611	-0.303835	-0.291185	-0.378465	0.0176162	-0.0304685	0.206859	0.177616	-0.0126619	0.182788	0.00126815	0.00660896	0.0963998	0.11927	0.223339	0.153786	0.205931	0.229956	0.130305	-0.0757445	0.0231044	-0.070059	-0.159799
2517	NEGATIVE_REGULATION_OF_ALPHA_BETA_T_CELL_ACTIVATION	BP-GO	Negative regulation of alpha beta t cell activation	-0.283995	0.0747355	0.117521	-0.0857088	0.358731	0.358731	22	22	up	-0.31466	-0.185801	-0.302407	-0.292512	-0.324595	-0.00786387	-0.0881945	0.223708	0.201849	-0.0401109	0.196857	-0.0349193	0.0027272	0.0721803	0.115564	0.267423	0.163977	0.274747	0.269421	0.145447	-0.123498	0.0154945	-0.0705095	-0.164322
2403	MRNA_TRANSCRIPTION	BP-GO	Mrna transcription	-0.282425	0.0743224	0.112797	-0.0699572	0.356748	0.356748	22	22	up	-0.321817	-0.126457	-0.300854	-0.288333	-0.374665	0.0174011	-0.0302659	0.204859	0.175916	-0.0125835	0.181019	0.0011955	0.00653771	0.0954146	0.118095	0.221223	0.152296	0.204027	0.227768	0.129052	-0.0750815	0.0228652	-0.0693729	-0.15824
505	CD8_POSITIVE_ALPHA_BETA_T_CELL_ACTIVATION	BP-GO	Cd8 positive alpha beta t cell activation	-0.279824	0.0736378	0.111204	-0.0672355	0.353461	0.353461	21	22	up	-0.320062	-0.117363	-0.298099	-0.285328	-0.378266	0.0206701	-0.022177	0.200578	0.170921	-0.00875489	0.177347	0.00606864	0.00699764	0.097749	0.117438	0.213105	0.149428	0.192738	0.220209	0.125744	-0.0678997	0.0236684	-0.0686324	-0.156078
3126	NEUROBLAST_PROLIFERATION	BP-GO	Neuroblast proliferation	-0.279241	0.0734845	0.116204	-0.0867146	0.352726	0.352726	21	22	up	-0.307972	-0.192007	-0.297326	-0.288024	-0.310876	-0.0117613	-0.0958941	0.222776	0.202435	-0.0438014	0.195917	-0.0400732	0.00207042	0.0671967	0.113123	0.27009	0.162953	0.281202	0.271326	0.145503	-0.129056	0.014044	-0.0694485	-0.162398
4190	POSITIVE_REGULATION_OF_SIGNALING_RECEPTOR_ACTIVITY	BP-GO	Positive regulation of signaling receptor activity	-0.277282	0.0729689	0.116932	-0.0918935	0.350251	0.350251	22	22	up	-0.302441	-0.212751	-0.295195	-0.286974	-0.289049	-0.0212328	-0.11698	0.227884	0.210416	-0.0538376	0.20013	-0.0533993	0.000606746	0.0577728	0.111128	0.285136	0.165891	0.305443	0.284637	0.150388	-0.146232	0.011121	-0.0692441	-0.163218
119	ALTERNATIVE_MRNA_SPLICING_VIA_SPLICEOSOME	BP-GO	Alternative mrna splicing via spliceosome	-0.276976	0.0728885	0.114403	-0.0827907	0.349865	0.349865	22	22	up	-0.307349	-0.178156	-0.29494	-0.285148	-0.319288	-0.00634912	-0.0830077	0.217257	0.195562	-0.03769	0.191219	-0.0321757	0.00286007	0.0716336	0.112873	0.258473	0.15936	0.264334	0.260659	0.141036	-0.117947	0.0155019	-0.0687278	-0.15999
3484	PHOSPHATIDYLINOSITOL_DEPHOSPHORYLATION	BP-GO	Phosphatidylinositol dephosphorylation	-0.274178	0.072152	0.110989	-0.0734864	0.34633	0.34633	22	22	up	-0.309174	-0.144034	-0.292025	-0.280847	-0.344808	0.00769417	-0.0503319	0.2053	0.17983	-0.0221749	0.181112	-0.0119408	0.00495153	0.0840087	0.11349	0.231074	0.151778	0.223308	0.235765	0.13097	-0.0902984	0.019478	-0.0676194	-0.155506
4803	REGULATION_OF_CELL_ADHESION_MEDIATED_BY_INTEGRIN	BP-GO	Regulation of cell adhesion mediated by integrin	0.274107	-0.0721334	-0.115335	0.0898739	-0.346241	0.346241	22	22	down	0.299541	0.206622	0.291823	0.283526	0.289023	0.0193925	0.112003	-0.22416	-0.206435	0.0514921	-0.196904	0.0505132	-0.000842051	-0.0586079	-0.110057	-0.279039	-0.16331	-0.297564	-0.278835	-0.147679	0.141535	-0.0114658	0.068404	0.161022
760	CEREBELLAR_CORTEX_FORMATION	BP-GO	Cerebellar cortex formation	-0.273708	0.0720285	0.109073	-0.0668896	0.345737	0.345737	22	22	up	-0.312413	-0.119087	-0.291576	-0.279281	-0.366185	0.0183637	-0.0259164	0.197489	0.16901	-0.0105715	0.174555	0.00329447	0.0065634	0.0938749	0.114638	0.211736	0.146954	0.193615	0.21835	0.124142	-0.0699259	0.0226028	-0.0671874	-0.153048
514	CELL_ADHESION_MEDIATED_BY_INTEGRIN	BP-GO	Cell adhesion mediated by integrin	0.273299	-0.0719209	-0.11768	0.0996768	-0.34522	0.34522	22	22	down	0.292796	0.244443	0.290884	0.284379	0.253994	0.0359557	0.149526	-0.235105	-0.222181	0.0693341	-0.206043	0.0740359	0.0016814	-0.0428614	-0.107643	-0.307687	-0.169929	-0.342289	-0.304479	-0.157518	0.172574	-0.00651844	0.0686946	0.163957
2424	MUSCLE_CELL_APOPTOTIC_PROCESS	BP-GO	Muscle cell apoptotic process	-0.2722	0.0716317	0.109556	-0.0705833	0.343832	0.343832	21	22	up	-0.308327	-0.133936	-0.289938	-0.278424	-0.350378	0.0115564	-0.0410464	0.201084	0.174678	-0.0177735	0.177515	-0.00627482	0.00551006	0.0870739	0.113164	0.222461	0.14901	0.210948	0.227826	0.127604	-0.0822326	0.0204958	-0.0670158	-0.153581
4064	POSITIVE_REGULATION_OF_NUCLEOTIDE_METABOLIC_PROCESS	BP-GO	Positive regulation of nucleotide metabolic process	-0.26941	0.0708972	0.106947	-0.0642881	0.340307	0.340307	21	22	up	-0.30841	-0.111296	-0.287008	-0.274635	-0.365699	0.0206356	-0.0196782	0.1926	0.163837	-0.00763352	0.170317	0.00688936	0.00684867	0.0947997	0.11316	0.203871	0.143553	0.183549	0.210843	0.12061	-0.063982	0.0230048	-0.0660563	-0.150119
5061	REGULATION_OF_HEART_GROWTH	BP-GO	Regulation of heart growth	-0.268335	0.0706144	0.109782	-0.0762649	0.338949	0.338949	21	22	up	-0.300056	-0.157548	-0.285768	-0.27559	-0.322711	0.000357968	-0.0655938	0.205933	0.183055	-0.0294672	0.181447	-0.0219014	0.00375812	0.0754978	0.11017	0.238867	0.151608	0.238228	0.242162	0.132612	-0.101948	0.0169425	-0.0663908	-0.153663
2778	NEGATIVE_REGULATION_OF_ION_TRANSMEMBRANE_TRANSPORT	BP-GO	Negative regulation of ion transmembrane transport	-0.26815	0.0705657	0.107394	-0.0675422	0.338715	0.338715	20	22	up	-0.304897	-0.124344	-0.285639	-0.273947	-0.351922	0.0146708	-0.032951	0.195797	0.168845	-0.0139511	0.172952	-0.00150081	0.00592654	0.0888576	0.111893	0.213323	0.145388	0.198792	0.219202	0.123673	-0.0747891	0.0211623	-0.0659212	-0.150621
185	ANTERIOR_POSTERIOR_PATTERN_SPECIFICATION	BP-GO	Anterior posterior pattern specification	-0.268057	0.0705414	0.108441	-0.0715833	0.338599	0.338599	18	22	up	-0.302426	-0.139816	-0.285509	-0.274534	-0.338003	0.00795607	-0.0482208	0.200415	0.175389	-0.0212104	0.176816	-0.0110566	0.00490678	0.0825398	0.111011	0.225147	0.148205	0.217133	0.229812	0.127778	-0.0874621	0.0191714	-0.0660972	-0.151946
4948	REGULATION_OF_DOUBLE_STRAND_BREAK_REPAIR_VIA_HOMOLOGOUS_RECOMBINATION	BP-GO	Regulation of double strand break repair via homologous recombination	-0.266628	0.0701651	0.110721	-0.0819209	0.336793	0.336793	21	22	up	-0.294571	-0.179987	-0.283902	-0.274867	-0.29981	-0.00978254	-0.088266	0.211702	0.191867	-0.0402558	0.186221	-0.0362015	0.00219645	0.0655176	0.108195	0.255324	0.154974	0.264529	0.256765	0.138036	-0.120487	0.0138375	-0.0662686	-0.154765
3627	POSITIVE_REGULATION_OF_BLOOD_VESSEL_ENDOTHELIAL_CELL_MIGRATION	BP-GO	Positive regulation of blood vessel endothelial cell migration	-0.266594	0.0701564	0.107907	-0.0714065	0.336751	0.336751	21	22	up	-0.300651	-0.139869	-0.283949	-0.273071	-0.335432	0.00755967	-0.0487615	0.199567	0.174779	-0.0214768	0.176057	-0.011499	0.00482645	0.0817585	0.110361	0.224544	0.147547	0.216916	0.229119	0.127299	-0.0876527	0.0189624	-0.0657469	-0.151189
293	AXIS_SPECIFICATION	BP-GO	Axis specification	-0.265431	0.0698502	0.109075	-0.0772441	0.335281	0.335281	22	22	up	-0.295758	-0.162731	-0.282662	-0.272911	-0.313093	-0.00262494	-0.0716687	0.205785	0.184006	-0.0323736	0.181225	-0.0259073	0.0032656	0.0718894	0.108603	0.241564	0.15124	0.243823	0.244285	0.133019	-0.106483	0.0158785	-0.0657606	-0.152611
3197	NITRIC_OXIDE_SYNTHASE_BIOSYNTHETIC_PROCESS	BP-GO	Nitric oxide synthase biosynthetic process	-0.264436	0.0695884	0.113928	-0.0966851	0.334024	0.334024	22	22	up	-0.28316	-0.237435	-0.281449	-0.275197	-0.244939	-0.0351874	-0.145582	0.227758	0.215367	-0.0675162	0.199594	-0.0722014	-0.00168721	0.0410986	0.104102	0.298414	0.164588	0.33228	0.295238	0.152655	-0.16773	0.00618943	-0.0664785	-0.158721
78	Adipocytokine signaling pathway	KEGG	Adipocytokine signaling pathway	-0.264112	0.0695032	0.106305	-0.0685023	0.333615	0.333615	20	22	up	-0.299155	-0.130019	-0.281322	-0.270153	-0.339911	0.0111861	-0.0398881	0.195128	0.169514	-0.0172745	0.172256	-0.00612672	0.00534225	0.0844614	0.109798	0.215898	0.144594	0.204754	0.221099	0.123829	-0.0798401	0.0198788	-0.0650253	-0.149023
1690	HISTONE_H3_K4_METHYLATION	BP-GO	Histone h3 k4 methylation	-0.263684	0.0693905	0.104755	-0.0632253	0.333074	0.333074	21	22	up	-0.301678	-0.110089	-0.280906	-0.268849	-0.356896	0.0196961	-0.020401	0.188856	0.160848	-0.00801369	0.16699	0.00602938	0.00662712	0.0923154	0.110692	0.200427	0.140716	0.181022	0.20716	0.118356	-0.0635703	0.0223678	-0.0646673	-0.147031
1611	HEART_GROWTH	BP-GO	Heart growth	-0.262346	0.0690385	0.108227	-0.0779184	0.331385	0.331385	21	22	up	-0.291405	-0.16684	-0.279364	-0.270003	-0.304118	-0.00518963	-0.0767462	0.205206	0.184421	-0.034807	0.180637	-0.0293024	0.00283401	0.0686221	0.107015	0.243359	0.150591	0.24811	0.245579	0.133077	-0.110157	0.0149267	-0.0650731	-0.15137
5363	REGULATION_OF_OSTEOCLAST_DIFFERENTIATION	BP-GO	Regulation of osteoclast differentiation	-0.260081	0.0684424	0.107416	-0.0777083	0.328523	0.328523	21	22	up	-0.28862	-0.167166	-0.276949	-0.267749	-0.299921	-0.00590856	-0.077823	0.203967	0.18358	-0.0353333	0.179524	-0.0301372	0.00269369	0.067314	0.105995	0.242612	0.149617	0.248064	0.244675	0.1324	-0.110652	0.0145721	-0.0645339	-0.15022
5368	REGULATION_OF_P38MAPK_CASCADE	BP-GO	Regulation of p38mapk cascade	-0.259912	0.0683979	0.104964	-0.0687243	0.32831	0.32831	21	22	up	-0.293634	-0.132957	-0.276838	-0.266077	-0.330053	0.00884319	-0.0441845	0.193536	0.168949	-0.0193437	0.170783	-0.00911284	0.0049289	0.0810894	0.10778	0.216304	0.143219	0.207438	0.221031	0.123198	-0.0826678	0.0189226	-0.0640553	-0.147097
1955	LENS_MORPHOGENESIS_IN_CAMERA_TYPE_EYE	BP-GO	Lens morphogenesis in camera type eye	-0.259692	0.0683399	0.105605	-0.0714032	0.328032	0.328032	22	22	up	-0.291792	-0.143292	-0.276582	-0.266311	-0.320482	0.00431716	-0.0544379	0.196528	0.173252	-0.0242193	0.173281	-0.0155407	0.00423935	0.0767867	0.10712	0.224132	0.145028	0.21966	0.228039	0.125887	-0.0911496	0.0175707	-0.0641348	-0.147899
764	CEREBELLAR_PURKINJE_CELL_LAYER_DEVELOPMENT	BP-GO	Cerebellar purkinje cell layer development	-0.259581	0.0683107	0.105346	-0.0705703	0.327891	0.327891	22	22	up	-0.292134	-0.140168	-0.27647	-0.266062	-0.323069	0.00563993	-0.0513979	0.195519	0.171874	-0.0227748	0.172432	-0.0136474	0.00443846	0.0779951	0.107241	0.221688	0.1444	0.215931	0.225832	0.125014	-0.0886036	0.0179548	-0.0640681	-0.147564
5877	RESPONSE_TO_MINERALOCORTICOID	BP-GO	Response to mineralocorticoid	-0.258693	0.0680772	0.104711	-0.0692981	0.326771	0.326771	22	22	up	-0.291736	-0.135754	-0.275533	-0.26498	-0.325464	0.00732265	-0.0473459	0.193662	0.169612	-0.0208544	0.170847	-0.0111767	0.00468145	0.0793233	0.107089	0.217912	0.143179	0.210523	0.22235	0.123535	-0.0850796	0.0183966	-0.0637988	-0.146711
5046	REGULATION_OF_GLYCOLYTIC_PROCESS	BP-GO	Regulation of glycolytic process	-0.256749	0.0675654	0.102501	-0.0634443	0.324314	0.324314	22	22	up	-0.292648	-0.114377	-0.273504	-0.262093	-0.341121	0.0160713	-0.02694	0.186059	0.159674	-0.0111664	0.164415	0.00144595	0.00598159	0.0869763	0.10739	0.200664	0.138342	0.184786	0.206659	0.117164	-0.0677783	0.020861	-0.0630585	-0.143802
5120	REGULATION_OF_INSULIN_SECRETION_INVOLVED_IN_CELLULAR_RESPONSE_TO_GLUCOSE_STIMULUS	BP-GO	Regulation of insulin secretion involved in cellular response to glucose stimulus	-0.254964	0.0670958	0.10181	-0.0630812	0.32206	0.32206	21	22	up	-0.290569	-0.113879	-0.271602	-0.260285	-0.338486	0.015831	-0.0270455	0.184855	0.158691	-0.011228	0.163347	0.00125286	0.00592052	0.0862514	0.106627	0.199497	0.137435	0.183854	0.205427	0.116429	-0.0675504	0.020678	-0.062624	-0.142829
3231	NUCLEAR_TRANSCRIBED_MRNA_CATABOLIC_PROCESS_DEADENYLATION_DEPENDENT_DECAY	BP-GO	Nuclear transcribed mrna catabolic process deadenylation dependent decay	-0.253887	0.0668124	0.105165	-0.0770084	0.3207	0.3207	21	22	up	-0.281077	-0.167577	-0.270344	-0.261566	-0.288873	-0.00766742	-0.0802959	0.200436	0.181077	-0.0365484	0.176359	-0.0321249	0.00234142	0.0639309	0.103232	0.240202	0.146865	0.247368	0.241873	0.130421	-0.111612	0.0136635	-0.0630533	-0.147032
251	ASSOCIATIVE_LEARNING	BP-GO	Associative learning	-0.253831	0.0667975	0.104433	-0.0743351	0.320628	0.320628	21	22	up	-0.28256	-0.157401	-0.270305	-0.261062	-0.297825	-0.0032809	-0.0702917	0.19733	0.176722	-0.0317931	0.173756	-0.0258727	0.00300598	0.0680254	0.10376	0.232374	0.144959	0.235282	0.234836	0.127682	-0.103288	0.0149567	-0.0629094	-0.1461
2796	NEGATIVE_REGULATION_OF_LIPID_BIOSYNTHETIC_PROCESS	BP-GO	Negative regulation of lipid biosynthetic process	-0.253471	0.0667029	0.100273	-0.0591851	0.320174	0.320174	21	22	up	-0.29092	-0.0997509	-0.270039	-0.258169	-0.348475	0.0215603	-0.0136278	0.179707	0.152033	-0.00485916	0.158986	0.00953745	0.00676892	0.0912015	0.106735	0.188006	0.134143	0.166803	0.194953	0.112148	-0.0561362	0.0222781	-0.0620848	-0.140798
6165	SNRNA_METABOLIC_PROCESS	BP-GO	Snrna metabolic process	-0.24902	0.0655315	0.0990195	-0.0600485	0.314551	0.314551	21	22	up	-0.284704	-0.105262	-0.265282	-0.253954	-0.335897	0.0180406	-0.020542	0.178745	0.152454	-0.00817442	0.158031	0.00489633	0.00617362	0.0866567	0.104465	0.190273	0.133129	0.172492	0.196531	0.11212	-0.0610951	0.0209582	-0.0610876	-0.138969
2902	NEGATIVE_REGULATION_OF_ORGANELLE_ASSEMBLY	BP-GO	Negative regulation of organelle assembly	-0.24832	0.0653473	0.100262	-0.0655836	0.313667	0.313667	21	22	up	-0.280582	-0.126739	-0.264492	-0.254197	-0.315589	0.00857354	-0.0419297	0.184817	0.161291	-0.0183459	0.163093	-0.0085287	0.00472799	0.0775897	0.102988	0.206435	0.136778	0.197843	0.210974	0.117626	-0.0787447	0.0181155	-0.0611947	-0.140511
4313	POSITIVE_REGULATION_OF_VIRAL_PROCESS	BP-GO	Positive regulation of viral process	-0.247858	0.0652258	0.0988653	-0.0609223	0.313084	0.313084	21	22	up	-0.282703	-0.109176	-0.264035	-0.252963	-0.330412	0.0160514	-0.0247849	0.179241	0.153617	-0.0101988	0.158408	0.00216021	0.00585586	0.0844673	0.103739	0.192764	0.133322	0.176914	0.198648	0.112775	-0.0644156	0.0202973	-0.060859	-0.138712
765	CEREBELLAR_PURKINJE_CELL_LAYER_FORMATION	BP-GO	Cerebellar purkinje cell layer formation	-0.246804	0.0649483	0.10049	-0.0683321	0.311752	0.311752	22	22	up	-0.277035	-0.137985	-0.262852	-0.253173	-0.302973	0.00332274	-0.053513	0.187319	0.165421	-0.0238619	0.165137	-0.0158806	0.00391062	0.0722449	0.101706	0.214392	0.138164	0.210899	0.217964	0.120121	-0.0881025	0.0164681	-0.060975	-0.140719
5493	REGULATION_OF_RECEPTOR_SIGNALING_PATHWAY_VIA_STAT	BP-GO	Regulation of receptor signaling pathway via stat	-0.246676	0.0649148	0.102189	-0.0748629	0.311591	0.311591	21	22	up	-0.273069	-0.162977	-0.262666	-0.254144	-0.280527	-0.00751845	-0.078172	0.194791	0.176002	-0.0355848	0.171391	-0.0313105	0.00226448	0.0620507	0.100291	0.233502	0.142723	0.240531	0.235113	0.12676	-0.108572	0.013255	-0.0612645	-0.14287
1091	DNA_TEMPLATED_TRANSCRIPTION_INITIATION	BP-GO	Dna templated transcription initiation	-0.246366	0.0648332	0.102749	-0.0773512	0.311199	0.311199	20	22	up	-0.271222	-0.172629	-0.262315	-0.254257	-0.271407	-0.0117724	-0.0877833	0.197523	0.179976	-0.0401557	0.173668	-0.0373432	0.00161497	0.0579777	0.0996293	0.240768	0.144365	0.251926	0.241606	0.129236	-0.116504	0.011978	-0.0613137	-0.143565
3608	POSITIVE_REGULATION_OF_ATP_METABOLIC_PROCESS	BP-GO	Positive regulation of atp metabolic process	-0.245634	0.0646407	0.0974355	-0.05834	0.310275	0.310275	21	22	up	-0.281353	-0.100426	-0.261682	-0.250352	-0.334359	0.0192681	-0.0169086	0.175286	0.148932	-0.00646882	0.155021	0.00692738	0.00631308	0.0868587	0.103231	0.185076	0.130691	0.166106	0.191514	0.109686	-0.0574772	0.0211087	-0.0602135	-0.136778
1757	IL-17 signaling pathway	KEGG	Il-17 signaling pathway	-0.244904	0.0644483	0.103452	-0.0818147	0.309352	0.309352	21	22	up	-0.266745	-0.190395	-0.26072	-0.253573	-0.253084	-0.0198291	-0.10577	0.202025	0.186904	-0.0487155	0.177389	-0.0486959	0.000372741	0.0500187	0.0980165	0.253748	0.14698	0.272728	0.253113	0.133492	-0.131193	0.00950436	-0.0611903	-0.14438
3311	OOCYTE_DIFFERENTIATION	BP-GO	Oocyte differentiation	-0.244627	0.0643756	0.0975442	-0.0600065	0.309003	0.309003	21	22	up	-0.27909	-0.107288	-0.260595	-0.249646	-0.326519	0.0160432	-0.0240041	0.176764	0.151417	-0.00984823	0.156225	0.00241832	0.00581002	0.0835547	0.102412	0.189895	0.131499	0.174057	0.195739	0.111181	-0.0631956	0.0200921	-0.0600598	-0.136863
6335	T_CELL_MEDIATED_IMMUNITY	BP-GO	T cell mediated immunity	-0.242279	0.0637575	0.101336	-0.0771635	0.306036	0.306036	20	22	up	-0.266084	-0.173947	-0.257955	-0.250222	-0.263184	-0.0133857	-0.0904461	0.195509	0.17877	-0.0414477	0.171844	-0.0392997	0.00131383	0.055321	0.097749	0.23998	0.142743	0.252709	0.240478	0.12821	-0.117994	0.0112445	-0.06035	-0.141554
2748	NEGATIVE_REGULATION_OF_I_KAPPAB_KINASE_NF_KAPPAB_SIGNALING	BP-GO	Negative regulation of i kappab kinase nf kappab signaling	-0.241369	0.0635182	0.0951742	-0.0551917	0.304888	0.304888	20	22	up	-0.277711	-0.090531	-0.257155	-0.245647	-0.335802	0.0224587	-0.00858656	0.169781	0.142877	-0.00254003	0.150268	0.0118278	0.00673816	0.0886537	0.101881	0.175611	0.126915	0.15355	0.182575	0.105602	-0.0498075	0.0217844	-0.0590636	-0.13368
540	CELL_DIFFERENTIATION_IN_HINDBRAIN	BP-GO	Cell differentiation in hindbrain	-0.239967	0.0631492	0.0974548	-0.0654968	0.303116	0.303116	22	22	up	-0.26991	-0.130565	-0.255578	-0.246002	-0.29778	0.0047866	-0.0484872	0.181044	0.159308	-0.0215165	0.159653	-0.0132247	0.0040383	0.0717016	0.0990844	0.205695	0.133672	0.200788	0.209448	0.115832	-0.0827173	0.0164719	-0.0592399	-0.136502
5023	REGULATION_OF_GENE_SILENCING_BY_RNA	BP-GO	Regulation of gene silencing by rna	-0.2394	0.0630001	0.0946559	-0.0557094	0.3024	0.3024	21	22	up	-0.274882	-0.093487	-0.25505	-0.243806	-0.329777	0.0206777	-0.0121556	0.169512	0.143284	-0.00424922	0.149977	0.00945556	0.00644083	0.0864332	0.100849	0.177012	0.126563	0.156682	0.183631	0.105728	-0.0524253	0.0211343	-0.0586291	-0.132917
5681	REGULATION_OF_UBIQUITIN_PROTEIN_TRANSFERASE_ACTIVITY	BP-GO	Regulation of ubiquitin protein transferase activity	-0.238424	0.0627433	0.0958663	-0.0614682	0.301168	0.301168	20	22	up	-0.270276	-0.115955	-0.253964	-0.243816	-0.308112	0.0107114	-0.0346118	0.175721	0.152424	-0.0149304	0.155144	-0.00465733	0.00491569	0.0768213	0.099196	0.193812	0.130268	0.183156	0.198618	0.111406	-0.070914	0.0181267	-0.0586827	-0.134403
1885	IRON_ION_TRANSPORT	BP-GO	Iron ion transport	-0.238338	0.0627205	0.0949135	-0.0580035	0.301058	0.301058	20	22	up	-0.272182	-0.102773	-0.253898	-0.24315	-0.319686	0.0163903	-0.0216569	0.171689	0.146776	-0.00877264	0.151764	0.00343803	0.00577586	0.0821182	0.0998742	0.183666	0.127793	0.167498	0.189497	0.107853	-0.0601331	0.0198001	-0.0584931	-0.133188
5214	REGULATION_OF_MEMBRANE_DEPOLARIZATION	BP-GO	Regulation of membrane depolarization	-0.233891	0.0615503	0.0949974	-0.0638761	0.295442	0.295442	21	22	up	-0.263054	-0.127403	-0.249107	-0.23978	-0.290112	0.00460333	-0.0474009	0.176503	0.155336	-0.0210389	0.155647	-0.0129782	0.00392664	0.069828	0.0965679	0.200597	0.130314	0.195874	0.204244	0.112938	-0.0807405	0.0160365	-0.0577418	-0.133059
3612	POSITIVE_REGULATION_OF_AUTOPHAGY_OF_MITOCHONDRION	BP-GO	Positive regulation of autophagy of mitochondrion	-0.233598	0.0614731	0.0920479	-0.0531826	0.295071	0.295071	20	22	up	-0.268904	-0.0867305	-0.248877	-0.237699	-0.325778	0.0221186	-0.00743793	0.164047	0.1379	-0.00204365	0.145206	0.0119924	0.00657929	0.086158	0.0986488	0.169278	0.122665	0.147555	0.176087	0.101965	-0.047479	0.0211962	-0.0571505	-0.129297
365	BODY_MORPHOGENESIS	BP-GO	Body morphogenesis	-0.233352	0.0614085	0.0952451	-0.0654787	0.294761	0.294761	22	22	up	-0.261429	-0.133788	-0.24852	-0.239521	-0.283504	0.00170405	-0.0538706	0.178114	0.15782	-0.0241178	0.156978	-0.0170625	0.00347944	0.0669603	0.0959823	0.205257	0.131248	0.203349	0.208374	0.114463	-0.0860215	0.0151455	-0.0576943	-0.133345
1824	INTERFERON_GAMMA_MEDIATED_SIGNALING_PATHWAY	BP-GO	Interferon gamma mediated signaling pathway	-0.231808	0.061002	0.093847	-0.0621669	0.29281	0.29281	22	22	up	-0.261375	-0.121916	-0.246897	-0.237452	-0.291398	0.00644445	-0.0426921	0.173616	0.1521	-0.0188138	0.15316	-0.010182	0.00417714	0.0709695	0.0959441	0.195473	0.128349	0.188965	0.199428	0.110768	-0.076459	0.01645	-0.0571717	-0.131487
5864	RESPONSE_TO_LEPTIN	BP-GO	Response to leptin	-0.229796	0.0604726	0.0912317	-0.0548738	0.290269	0.290269	22	22	up	-0.263039	-0.095078	-0.244807	-0.234259	-0.311797	0.017538	-0.0169292	0.164324	0.139809	-0.00657977	0.145311	0.00578601	0.00583203	0.080801	0.0965129	0.174007	0.122472	0.156734	0.179942	0.102915	-0.0546942	0.0196035	-0.0563454	-0.128059
3236	NUCLEAR_TRANSCRIBED_MRNA_POLY_A_TAIL_SHORTENING	BP-GO	Nuclear transcribed mrna poly a tail shortening	-0.227754	0.0599352	0.0938783	-0.0673516	0.287689	0.287689	22	22	up	-0.253152	-0.143724	-0.24253	-0.234352	-0.265011	-0.00402215	-0.0655262	0.17781	0.159628	-0.0296943	0.156536	-0.0247505	0.00253361	0.0600265	0.0929649	0.210413	0.130528	0.214069	0.212428	0.115231	-0.0947176	0.0131014	-0.0564784	-0.131312
759	CEREBELLAR_CORTEX_DEVELOPMENT	BP-GO	Cerebellar cortex development	-0.22748	0.0598632	0.090917	-0.0565886	0.287343	0.287343	21	22	up	-0.259068	-0.102777	-0.242322	-0.232279	-0.300956	0.0136173	-0.0252853	0.165283	0.142084	-0.0105668	0.146036	0.00039537	0.00520538	0.0764785	0.0950697	0.178892	0.122837	0.165427	0.184091	0.104192	-0.0612288	0.018299	-0.0558884	-0.127536
4291	POSITIVE_REGULATION_OF_TYPE_I_INTERFERON_PRODUCTION	BP-GO	Positive regulation of type i interferon production	-0.226714	0.0596615	0.0962029	-0.0773689	0.286375	0.286375	22	22	up	-0.245983	-0.182479	-0.241342	-0.235013	-0.22875	-0.0210486	-0.104046	0.1889	0.175671	-0.0480121	0.165788	-0.0489137	-6.33213e-05	0.0437808	0.090398	0.239675	0.137213	0.259859	0.2386	0.125241	-0.126544	0.00800247	-0.0567252	-0.134209
1722	HOMOLOGOUS_CHROMOSOME_SEGREGATION	BP-GO	Homologous chromosome segregation	-0.225609	0.0593709	0.0904862	-0.0573113	0.28498	0.28498	21	22	up	-0.256245	-0.106466	-0.24032	-0.230568	-0.294448	0.0115441	-0.029544	0.165293	0.142845	-0.0126032	0.145982	-0.00240117	0.00486509	0.0740119	0.0940414	0.180898	0.122665	0.169448	0.1857	0.104547	-0.0644371	0.0175688	-0.0554869	-0.12689
1672	HISTONE_DEUBIQUITINATION	BP-GO	Histone deubiquitination	-0.225376	0.0593095	0.0967699	-0.0811669	0.284686	0.284686	22	22	up	-0.242055	-0.197642	-0.239886	-0.23434	-0.212958	-0.0279479	-0.119428	0.19269	0.181546	-0.0553327	0.168917	-0.0586283	-0.00112827	0.0369413	0.088982	0.250715	0.139404	0.277596	0.248377	0.128844	-0.13909	0.00587887	-0.0565985	-0.134858
655	CELLULAR_RESPONSE_TO_GLUCOSE_STARVATION	BP-GO	Cellular response to glucose starvation	-0.224924	0.0591904	0.0908547	-0.0595504	0.284114	0.284114	20	22	up	-0.254061	-0.115355	-0.239571	-0.230272	-0.28536	0.00752479	-0.038528	0.167573	0.146331	-0.0168783	0.147868	-0.00806836	0.00424598	0.0700536	0.0932547	0.187413	0.123994	0.179864	0.19148	0.106693	-0.0717816	0.0163375	-0.0554362	-0.127321
6567	VASCULAR_ENDOTHELIAL_GROWTH_FACTOR_PRODUCTION	BP-GO	Vascular endothelial growth factor production	-0.224798	0.0591574	0.0905533	-0.0585772	0.283956	0.283956	22	22	up	-0.254467	-0.111702	-0.239445	-0.229986	-0.288392	0.0090725	-0.0349721	0.166396	0.144723	-0.0151887	0.146878	-0.00585355	0.00447901	0.0714687	0.0933978	0.184556	0.123262	0.175506	0.188902	0.105674	-0.0688045	0.0167872	-0.0553593	-0.126932
6308	SYNAPTIC_VESICLE_LOCALIZATION	BP-GO	Synaptic vesicle localization	-0.22148	0.0582842	0.0918585	-0.0676192	0.279764	0.279764	21	22	up	-0.244942	-0.147868	-0.235833	-0.228252	-0.250504	-0.00741601	-0.0717029	0.175359	0.158679	-0.0326706	0.154273	-0.0290602	0.00193223	0.055089	0.0899636	0.210831	0.128429	0.217788	0.212157	0.114223	-0.0987414	0.0117044	-0.0550264	-0.128414
3685	POSITIVE_REGULATION_OF_CELL_SUBSTRATE_JUNCTION_ORGANIZATION	BP-GO	Positive regulation of cell substrate junction organization	-0.221452	0.058277	0.0889635	-0.0567976	0.279729	0.279729	22	22	up	-0.251208	-0.106575	-0.235888	-0.22641	-0.287181	0.0104361	-0.0310386	0.162873	0.141094	-0.0133402	0.143815	-0.00363205	0.00463965	0.0718092	0.0921961	0.179152	0.120787	0.168782	0.183704	0.103175	-0.0649442	0.0169804	-0.054491	-0.124735
4004	POSITIVE_REGULATION_OF_MUSCLE_CELL_APOPTOTIC_PROCESS	BP-GO	Positive regulation of muscle cell apoptotic process	-0.220229	0.0579551	0.089181	-0.0591421	0.278184	0.278184	22	22	up	-0.248273	-0.116133	-0.234564	-0.225606	-0.276571	0.00599001	-0.0408616	0.165037	0.144633	-0.0180176	0.145587	-0.0098622	0.00394839	0.0673005	0.0911353	0.185944	0.121995	0.179891	0.189678	0.105317	-0.0728909	0.0155892	-0.05432	-0.124947
3674	POSITIVE_REGULATION_OF_CELL_KILLING	BP-GO	Positive regulation of cell killing	-0.220153	0.0579351	0.0912651	-0.0670525	0.278088	0.278088	20	22	up	-0.243569	-0.146365	-0.234422	-0.226858	-0.249553	-0.00710458	-0.0706653	0.174123	0.157466	-0.0321858	0.153193	-0.0285059	0.00196116	0.0550092	0.0894583	0.209095	0.127546	0.215751	0.210461	0.113374	-0.0976446	0.0117132	-0.0546889	-0.12759
4626	PYRIMIDINE_NUCLEOTIDE_METABOLIC_PROCESS	BP-GO	Pyrimidine nucleotide metabolic process	-0.219926	0.0578753	0.0874512	-0.0530345	0.277801	0.277801	21	22	up	-0.25144	-0.0929701	-0.234288	-0.224284	-0.296648	0.0159302	-0.0181481	0.157863	0.134645	-0.00722227	0.139569	0.00432048	0.00545193	0.0765299	0.0922602	0.168048	0.117577	0.152347	0.173574	0.0990227	-0.0539622	0.0185088	-0.0539506	-0.122734
6632	VISUAL_BEHAVIOR	BP-GO	Visual behavior	-0.219636	0.0577989	0.0882714	-0.056473	0.277435	0.277435	22	22	up	-0.249065	-0.10624	-0.233952	-0.224577	-0.284345	0.0101171	-0.0313154	0.161699	0.140166	-0.0134834	0.142772	-0.00393459	0.00456619	0.0710015	0.0914104	0.178096	0.119896	0.168038	0.182569	0.102472	-0.064853	0.0167721	-0.0540509	-0.12376
5094	REGULATION_OF_HORMONE_BIOSYNTHETIC_PROCESS	BP-GO	Regulation of hormone biosynthetic process	-0.217525	0.0572435	0.08676	-0.0534436	0.274769	0.274769	22	22	up	-0.24812	-0.0957269	-0.231723	-0.222002	-0.290055	0.0141251	-0.0216651	0.157279	0.13478	-0.00890944	0.138999	0.00195005	0.00514499	0.0741659	0.091048	0.169106	0.11699	0.155159	0.174277	0.0989501	-0.0564604	0.0178245	-0.05341	-0.121729
6026	RNA_POLYADENYLATION	BP-GO	Rna polyadenylation	-0.216803	0.0570533	0.0879808	-0.0589246	0.273856	0.273856	21	22	up	-0.244001	-0.117008	-0.230909	-0.222213	-0.269882	0.00473672	-0.0428679	0.163279	0.143524	-0.0189932	0.144	-0.011361	0.00371099	0.0651663	0.0895714	0.185108	0.120592	0.180275	0.188574	0.104396	-0.0739524	0.0150037	-0.0535091	-0.123241
1178	ENDOCRINE_PROCESS	BP-GO	Endocrine process	-0.216764	0.0570433	0.090399	-0.0680406	0.273808	0.273808	22	22	up	-0.238643	-0.151824	-0.230798	-0.223705	-0.238853	-0.0103303	-0.0771732	0.173771	0.158324	-0.0353011	0.152785	-0.0328171	0.0014251	0.0510374	0.0876621	0.21179	0.127007	0.221581	0.212532	0.113691	-0.102454	0.0105469	-0.0539459	-0.12631
52	ACTIVIN_RECEPTOR_SIGNALING_PATHWAY	BP-GO	Activin receptor signaling pathway	-0.214947	0.0565649	0.0869042	-0.0572073	0.271512	0.271512	21	22	up	-0.242618	-0.111377	-0.228942	-0.220107	-0.271689	0.00669842	-0.0379409	0.160483	0.140325	-0.0166629	0.141597	-0.00841203	0.00398293	0.0664846	0.0890563	0.179973	0.118704	0.173238	0.183771	0.102264	-0.0695298	0.0154672	-0.0529918	-0.121775
799	CHONDROCYTE_DEVELOPMENT	BP-GO	Chondrocyte development	-0.213662	0.0562268	0.0855613	-0.0537775	0.269889	0.269889	22	22	up	-0.242966	-0.0989244	-0.227598	-0.218274	-0.280548	0.0117561	-0.0261043	0.155965	0.134471	-0.0110444	0.13777	-0.00110138	0.00473234	0.070864	0.0891648	0.169858	0.115817	0.158215	0.174555	0.0985021	-0.0594665	0.0168818	-0.0525241	-0.120001
4843	REGULATION_OF_CELLULAR_RESPIRATION	BP-GO	Regulation of cellular respiration	-0.213533	0.0561929	0.0853267	-0.0530591	0.269726	0.269726	21	22	up	-0.243219	-0.0962464	-0.227465	-0.218027	-0.282707	0.0128813	-0.0235096	0.15508	0.133275	-0.0098118	0.137024	0.000512059	0.00490123	0.0718822	0.0892532	0.167748	0.115264	0.155013	0.172646	0.0977426	-0.0572875	0.0172064	-0.0524589	-0.119697
5243	REGULATION_OF_MITOCHONDRIAL_FISSION	BP-GO	Regulation of mitochondrial fission	-0.213375	0.0561514	0.0864097	-0.057317	0.269527	0.269527	20	22	up	-0.240537	-0.112578	-0.227264	-0.218587	-0.267911	0.00577812	-0.039648	0.159919	0.140157	-0.0174845	0.141071	-0.00959156	0.00382165	0.0651822	0.0882958	0.180202	0.118209	0.174362	0.183815	0.102056	-0.0706707	0.0150965	-0.0526302	-0.121063
1441	G1_TO_G0_TRANSITION	BP-GO	G1 to g0 transition	-0.211961	0.0557792	0.0843507	-0.0513637	0.26774	0.26774	22	22	up	-0.242188	-0.090557	-0.225801	-0.216203	-0.285056	0.0149407	-0.0184305	0.152434	0.130174	-0.00740738	0.134756	0.00357638	0.0051919	0.0733716	0.088867	0.162694	0.113495	0.147961	0.167945	0.0956915	-0.0527888	0.0177165	-0.0520089	-0.118373
4048	POSITIVE_REGULATION_OF_NITRIC_OXIDE_SYNTHASE_ACTIVITY	BP-GO	Positive regulation of nitric oxide synthase activity	-0.210117	0.0552938	0.0838267	-0.0517044	0.26541	0.26541	21	22	up	-0.239622	-0.0927756	-0.22383	-0.214454	-0.279901	0.0135104	-0.0212316	0.152016	0.130321	-0.00875069	0.134343	0.00169329	0.00494949	0.0715147	0.0879302	0.163583	0.113063	0.150242	0.168554	0.0956626	-0.0547904	0.017178	-0.0515949	-0.11761
5344	REGULATION_OF_NUCLEAR_TRANSCRIBED_MRNA_POLY_A_TAIL_SHORTENING	BP-GO	Regulation of nuclear transcribed mrna poly a tail shortening	-0.209361	0.0550949	0.0849747	-0.0569545	0.264455	0.264455	22	22	up	-0.235594	-0.113193	-0.222982	-0.214594	-0.260439	0.00448727	-0.0415942	0.157735	0.138683	-0.0184353	0.139108	-0.0110947	0.00357043	0.062848	0.0864858	0.178908	0.11649	0.174325	0.182239	0.100866	-0.0715782	0.014463	-0.0516749	-0.119028
5983	RIBONUCLEOSIDE_DIPHOSPHATE_BIOSYNTHETIC_PROCESS	BP-GO	Ribonucleoside diphosphate biosynthetic process	-0.208651	0.0549082	0.0834844	-0.0522526	0.263559	0.263559	22	22	up	-0.237422	-0.0955975	-0.222262	-0.213111	-0.274864	0.0119158	-0.0245004	0.152003	0.130888	-0.0103139	0.134284	-0.000455343	0.0046874	0.0696101	0.0871284	0.165103	0.112915	0.15331	0.169768	0.0959228	-0.0572477	0.0166146	-0.0512794	-0.117098
1721	HOMOLOGOUS_CHROMOSOME_PAIRING_AT_MEIOSIS	BP-GO	Homologous chromosome pairing at meiosis	-0.208038	0.0547468	0.0840328	-0.0550756	0.262785	0.262785	22	22	up	-0.23499	-0.106679	-0.221585	-0.212984	-0.263951	0.00696677	-0.0356199	0.154988	0.135339	-0.0156037	0.136763	-0.00745282	0.00392827	0.0648009	0.0862547	0.173331	0.114683	0.166342	0.177094	0.0986785	-0.0663797	0.015113	-0.0512742	-0.117762
4304	POSITIVE_REGULATION_OF_VASCULAR_ENDOTHELIAL_GROWTH_FACTOR_PRODUCTION	BP-GO	Positive regulation of vascular endothelial growth factor production	-0.207838	0.0546943	0.0837213	-0.0541567	0.262533	0.262533	22	22	up	-0.23527	-0.103271	-0.22138	-0.212634	-0.266638	0.0083899	-0.0323294	0.153841	0.133802	-0.0140408	0.135796	-0.00540927	0.00414138	0.0660786	0.0863517	0.170629	0.113962	0.16226	0.174647	0.0977001	-0.06361	0.0155212	-0.0511827	-0.117355
2908	NEGATIVE_REGULATION_OF_OSTEOCLAST_DIFFERENTIATION	BP-GO	Negative regulation of osteoclast differentiation	-0.20675	0.0544078	0.0825728	-0.0512108	0.261158	0.261158	21	22	up	-0.235587	-0.0925675	-0.220241	-0.211074	-0.274279	0.0127409	-0.0221506	0.149966	0.128777	-0.0092091	0.132514	0.000878634	0.00478631	0.0698507	0.0864518	0.161943	0.111487	0.149351	0.166734	0.0944715	-0.0549589	0.0167392	-0.0507845	-0.115839
3255	NUCLEOSIDE_DIPHOSPHATE_BIOSYNTHETIC_PROCESS	BP-GO	Nucleoside diphosphate biosynthetic process	-0.206232	0.0542715	0.0821738	-0.050362	0.260503	0.260503	22	22	up	-0.235417	-0.0895852	-0.219695	-0.210424	-0.276038	0.0138985	-0.0193862	0.148759	0.127284	-0.00789826	0.131487	0.00257055	0.00495474	0.0707902	0.0863847	0.159428	0.1107	0.145713	0.164422	0.0934995	-0.05257	0.0170489	-0.050622	-0.115305
819	CHROMOSOME_ORGANIZATION_INVOLVED_IN_MEIOTIC_CELL_CYCLE	BP-GO	Chromosome organization involved in meiotic cell cycle	-0.206012	0.0542136	0.0825205	-0.0519371	0.260225	0.260225	21	22	up	-0.234217	-0.0957074	-0.219448	-0.210473	-0.270214	0.0111946	-0.0254898	0.150478	0.129794	-0.0108011	0.132919	-0.00126216	0.00454157	0.0681949	0.0859545	0.164026	0.11173	0.152936	0.168529	0.095062	-0.0576033	0.0162358	-0.0506476	-0.115733
4311	POSITIVE_REGULATION_OF_VIRAL_GENOME_REPLICATION	BP-GO	Positive regulation of viral genome replication	-0.205403	0.0540535	0.0828274	-0.0538484	0.259457	0.259457	22	22	up	-0.232323	-0.103306	-0.218784	-0.210198	-0.262407	0.0077531	-0.033177	0.152414	0.132765	-0.0144593	0.134519	-0.00611285	0.00401117	0.0647998	0.0852723	0.169585	0.112857	0.161836	0.173459	0.0968883	-0.0638839	0.0151802	-0.050599	-0.116091
6020	RNA_MEDIATED_GENE_SILENCING_BY_INHIBITION_OF_TRANSLATION	BP-GO	Rna mediated gene silencing by inhibition of translation	-0.204198	0.0537364	0.0814347	-0.0501322	0.257935	0.257935	22	22	up	-0.23294	-0.0897204	-0.217526	-0.208394	-0.27241	0.013321	-0.0201982	0.1476	0.126462	-0.00829728	0.130448	0.00191782	0.00483907	0.0696795	0.0854776	0.158637	0.109796	0.145485	0.163502	0.09285	-0.0528854	0.0167506	-0.0501359	-0.114258
2737	NEGATIVE_REGULATION_OF_HISTONE_MODIFICATION	BP-GO	Negative regulation of histone modification	-0.20407	0.0537026	0.0850298	-0.0637746	0.257772	0.257772	21	22	up	-0.224831	-0.141859	-0.217283	-0.210556	-0.22582	-0.00926105	-0.0715962	0.16327	0.148595	-0.0327311	0.143566	-0.0302339	0.00141207	0.0484835	0.0825866	0.198563	0.119371	0.20733	0.199346	0.106745	-0.0955747	0.0100665	-0.0507728	-0.118817
2443	MYELOID_CELL_APOPTOTIC_PROCESS	BP-GO	Myeloid cell apoptotic process	-0.204026	0.0536911	0.0871832	-0.0719042	0.257717	0.257717	22	22	up	-0.220041	-0.172912	-0.217173	-0.211877	-0.198127	-0.0227025	-0.102198	0.172622	0.161792	-0.0472784	0.151397	-0.0493743	-0.000627331	0.0358762	0.0808792	0.222358	0.125089	0.244171	0.220711	0.115033	-0.120997	0.00609001	-0.05116	-0.12155
5288	REGULATION_OF_MYELOID_CELL_APOPTOTIC_PROCESS	BP-GO	Regulation of myeloid cell apoptotic process	-0.202696	0.0533411	0.0859394	-0.0689024	0.256037	0.256037	22	22	up	-0.220082	-0.162116	-0.215777	-0.210071	-0.205434	-0.0183728	-0.0920079	0.168577	0.156622	-0.0424429	0.147964	-0.0430966	1.10391e-05	0.0395607	0.0808776	0.213494	0.122487	0.231106	0.212613	0.111698	-0.112294	0.00728657	-0.0507027	-0.119899
4799	REGULATION_OF_CD8_POSITIVE_ALPHA_BETA_T_CELL_ACTIVATION	BP-GO	Regulation of cd8 positive alpha beta t cell activation	-0.201974	0.0531511	0.0809205	-0.0509845	0.255125	0.255125	21	22	up	-0.229588	-0.0940809	-0.215146	-0.206359	-0.264696	0.0108673	-0.0252358	0.147605	0.127356	-0.0107062	0.130377	-0.00139096	0.00443621	0.0667573	0.0842563	0.161002	0.109587	0.150235	0.165397	0.0932656	-0.0566783	0.0158857	-0.0496582	-0.113487
5873	RESPONSE_TO_MANGANESE_ION	BP-GO	Response to manganese ion	-0.201823	0.0531112	0.0804874	-0.0495493	0.254934	0.254934	21	22	up	-0.23023	-0.0886778	-0.214996	-0.20597	-0.26924	0.0131655	-0.0199644	0.145884	0.124992	-0.00820131	0.12893	0.00189478	0.0047827	0.0688684	0.0844831	0.156792	0.108519	0.143794	0.161601	0.0917701	-0.0522711	0.0165556	-0.0495527	-0.112929
4620	PYRIMIDINE_NUCLEOSIDE_MONOPHOSPHATE_BIOSYNTHETIC_PROCESS	BP-GO	Pyrimidine nucleoside monophosphate biosynthetic process	-0.199712	0.0525557	0.0787214	-0.0455658	0.252267	0.252267	20	22	up	-0.229839	-0.0745231	-0.212774	-0.203234	-0.278187	0.0187483	-0.00672717	0.140363	0.118055	-0.00192222	0.124237	0.0100225	0.00560037	0.0735084	0.0843184	0.145009	0.10494	0.126594	0.150801	0.087274	-0.0408976	0.0180736	-0.048865	-0.110574
2492	NCRNA_3_END_PROCESSING	BP-GO	Ncrna 3 end processing	-0.198352	0.0521978	0.0806417	-0.0544669	0.250549	0.250549	22	22	up	-0.22291	-0.109177	-0.211253	-0.203395	-0.245022	0.00341386	-0.0413143	0.150026	0.132215	-0.0183725	0.132283	-0.0117041	0.00325566	0.0587585	0.0818328	0.170985	0.110722	0.167456	0.17399	0.0960797	-0.0693993	0.0134549	-0.0489825	-0.112941
946	DECIDUALIZATION	BP-GO	Decidualization	-0.197563	0.0519902	0.0784386	-0.0471914	0.249553	0.249553	22	22	up	-0.226134	-0.0817978	-0.210468	-0.201403	-0.268011	0.0150536	-0.01461	0.141292	0.120222	-0.00568321	0.124942	0.00493972	0.00501029	0.0694443	0.0829721	0.149642	0.105303	0.134816	0.154741	0.0884941	-0.0470684	0.0168465	-0.0484426	-0.110101
1806	INOSITOL_PHOSPHATE_CATABOLIC_PROCESS	BP-GO	Inositol phosphate catabolic process	-0.196936	0.0518251	0.0797809	-0.0530088	0.248761	0.248761	22	22	up	-0.221942	-0.104316	-0.209753	-0.201764	-0.246903	0.00515473	-0.0369991	0.147722	0.129534	-0.0163303	0.130306	-0.00910637	0.00350017	0.0599931	0.0814705	0.166634	0.109178	0.161417	0.169937	0.0943026	-0.065563	0.0138807	-0.0485805	-0.111772
6087	SENSORY_PERCEPTION_OF_PAIN	BP-GO	Sensory perception of pain	-0.196643	0.0517482	0.0810457	-0.0581174	0.248392	0.248392	20	22	up	-0.218592	-0.123961	-0.209402	-0.202334	-0.228927	-0.00341629	-0.056447	0.153482	0.137768	-0.025577	0.135121	-0.0212893	0.00219609	0.05188	0.0802733	0.181571	0.112674	0.184673	0.183321	0.0994562	-0.0816727	0.0113285	-0.048762	-0.113363
202	ANTIGEN_PROCESSING_AND_PRESENTATION_OF_PEPTIDE_ANTIGEN	BP-GO	Antigen processing and presentation of peptide antigen	-0.196118	0.0516101	0.0780482	-0.0475326	0.247728	0.247728	20	22	up	-0.224081	-0.0838192	-0.208924	-0.200045	-0.263722	0.0138107	-0.0170833	0.14105	0.120458	-0.00686813	0.124691	0.00329013	0.00480182	0.0678751	0.0822231	0.150557	0.105017	0.136939	0.155413	0.0885474	-0.0488683	0.0163884	-0.048122	-0.109529
568	CELL_PROLIFERATION_INVOLVED_IN_HEART_MORPHOGENESIS	BP-GO	Cell proliferation involved in heart morphogenesis	-0.19599	0.0515764	0.0784324	-0.0491335	0.247567	0.247567	22	22	up	-0.222985	-0.0899936	-0.208775	-0.200188	-0.25801	0.0111076	-0.0232076	0.142839	0.12303	-0.00978028	0.126185	-0.000548973	0.00439006	0.0653064	0.0818308	0.155235	0.1061	0.144241	0.159602	0.0901549	-0.0539351	0.0155813	-0.0481704	-0.11001
1790	INNATE_IMMUNE_RESPONSE_ACTIVATING_SIGNAL_TRANSDUCTION	BP-GO	Innate immune response activating signal transduction	-0.195219	0.0513733	0.0805895	-0.0581874	0.246592	0.246592	22	22	up	-0.216722	-0.124938	-0.207881	-0.200951	-0.225602	-0.00420226	-0.0578844	0.152937	0.137567	-0.0262694	0.134616	-0.0222897	0.00205721	0.0507444	0.0795898	0.181693	0.112204	0.18556	0.183284	0.0992367	-0.0826153	0.0110067	-0.0484327	-0.112708
1042	DIGESTIVE_TRACT_MORPHOGENESIS	BP-GO	Digestive tract morphogenesis	-0.194705	0.0512382	0.0765901	-0.0438312	0.245943	0.245943	19	22	up	-0.224423	-0.070394	-0.207445	-0.19804	-0.273225	0.0192562	-0.0043315	0.136162	0.114133	-0.000815374	0.12055	0.011164	0.0056083	0.0725819	0.0823276	0.13964	0.101892	0.120738	0.145464	0.0844817	-0.0380217	0.0179096	-0.0476111	-0.107602
4312	POSITIVE_REGULATION_OF_VIRAL_LIFE_CYCLE	BP-GO	Positive regulation of viral life cycle	-0.193679	0.0509681	0.078753	-0.0532253	0.244647	0.244647	22	22	up	-0.217635	-0.106763	-0.206276	-0.198611	-0.239109	0.003265	-0.0404969	0.146539	0.129167	-0.0180138	0.129207	-0.0115258	0.00316859	0.0573102	0.0798965	0.167078	0.108143	0.163699	0.17	0.0938586	-0.067894	0.0131177	-0.0478306	-0.110294
3347	OSTEOCLAST_DEVELOPMENT	BP-GO	Osteoclast development	-0.1919	0.0504999	0.0779901	-0.0525884	0.242399	0.242399	22	22	up	-0.215722	-0.105218	-0.204382	-0.196761	-0.237415	0.00347922	-0.0395687	0.145022	0.12774	-0.0175839	0.127877	-0.0110721	0.00317652	0.0570125	0.0791931	0.16511	0.107045	0.161525	0.168049	0.0928454	-0.066808	0.0130694	-0.0473839	-0.109231
1901	KERATINOCYTE_MIGRATION	BP-GO	Keratinocyte migration	-0.191571	0.0504135	0.0802925	-0.0616325	0.241985	0.241985	22	22	up	-0.210034	-0.139904	-0.203962	-0.197956	-0.206001	-0.0116058	-0.0738431	0.155304	0.14236	-0.033879	0.136476	-0.0325296	0.000883895	0.0427854	0.0771625	0.191565	0.113304	0.202622	0.191774	0.102008	-0.0952323	0.0085891	-0.0477494	-0.112138
262	ATP_SYNTHESIS_COUPLED_ELECTRON_TRANSPORT	BP-GO	Atp synthesis coupled electron transport	0.19109	-0.0502869	-0.0838321	0.0755078	-0.241377	0.241377	22	22	down	0.201337	0.193107	0.20334	0.199812	0.157855	0.0347383	0.126407	-0.171087	-0.164793	0.0588695	-0.149678	0.0654359	0.00263147	-0.0209748	-0.0740575	-0.232153	-0.122914	-0.265663	-0.228176	-0.116069	0.138829	-0.00172012	0.0483153	0.116607
3521	PLACENTA_BLOOD_VESSEL_DEVELOPMENT	BP-GO	Placenta blood vessel development	-0.189962	0.0499901	0.0764281	-0.0491526	0.239952	0.239952	21	22	up	-0.215236	-0.0930669	-0.202342	-0.194288	-0.24488	0.00823973	-0.0282473	0.14021	0.121732	-0.0122145	0.123782	-0.00413013	0.00387185	0.0609306	0.0789964	0.15494	0.103916	0.146736	0.158716	0.0889436	-0.0570574	0.0143552	-0.0467636	-0.107144
3133	NEUROMUSCULAR_PROCESS_CONTROLLING_BALANCE	BP-GO	Neuromuscular process controlling balance	-0.189514	0.0498721	0.0757442	-0.0471484	0.239386	0.239386	20	22	up	-0.215827	-0.0856399	-0.201879	-0.193512	-0.250712	0.0113374	-0.0210815	0.137702	0.118377	-0.00881097	0.121667	0.00031918	0.00433552	0.0637077	0.0792018	0.149048	0.102339	0.137837	0.153378	0.0868069	-0.0510233	0.0152428	-0.0465609	-0.106252
3887	POSITIVE_REGULATION_OF_INTERFERON_BETA_PRODUCTION	BP-GO	Positive regulation of interferon beta production	-0.188535	0.0496145	0.080039	-0.064477	0.23815	0.23815	22	22	up	-0.20448	-0.152273	-0.2007	-0.19546	-0.189764	-0.0177303	-0.0870399	0.157248	0.146311	-0.0401718	0.138002	-0.0409988	-8.69677e-05	0.0361962	0.0751467	0.199715	0.114203	0.216719	0.19878	0.104291	-0.105662	0.00658799	-0.0471794	-0.111654
3960	POSITIVE_REGULATION_OF_MAST_CELL_ACTIVATION	BP-GO	Positive regulation of mast cell activation	-0.188395	0.0495776	0.0746217	-0.0443378	0.237972	0.237972	20	22	up	-0.216027	-0.0754687	-0.200706	-0.191945	-0.257827	0.0154506	-0.0114369	0.13397	0.113565	-0.00423334	0.118504	0.0062709	0.00494396	0.0672484	0.0792594	0.140755	0.0999487	0.125554	0.145815	0.0837103	-0.0428107	0.0163886	-0.0461622	-0.104767
2769	NEGATIVE_REGULATION_OF_INTERLEUKIN_8_PRODUCTION	BP-GO	Negative regulation of interleukin 8 production	-0.188315	0.0495565	0.0754305	-0.0474711	0.237871	0.237871	21	22	up	-0.2141	-0.0874687	-0.200596	-0.192392	-0.247017	0.0102403	-0.0232833	0.137547	0.118637	-0.00986528	0.121496	-0.00114319	0.00415256	0.0623437	0.0785717	0.149922	0.102129	0.139778	0.15404	0.0868914	-0.052641	0.0148433	-0.0462966	-0.10579
1186	ENDODERMAL_CELL_DIFFERENTIATION	BP-GO	Endodermal cell differentiation	-0.188297	0.049552	0.0761631	-0.0502399	0.237849	0.237849	21	22	up	-0.212465	-0.098046	-0.200556	-0.192839	-0.23758	0.00566136	-0.0337074	0.140731	0.123131	-0.0148207	0.124162	-0.00766334	0.00345779	0.0580483	0.0779891	0.158026	0.104076	0.152326	0.161316	0.0897133	-0.0613005	0.0134885	-0.046428	-0.10672
1625	HEMATOPOIETIC_STEM_CELL_PROLIFERATION	BP-GO	Hematopoietic stem cell proliferation	-0.187148	0.0492495	0.074923	-0.0470258	0.236398	0.236398	21	22	up	-0.212861	-0.0863497	-0.199355	-0.191175	-0.246	0.0104265	-0.0225706	0.13652	0.117657	-0.00953392	0.120598	-0.000780578	0.0041647	0.0621914	0.0781164	0.148551	0.10139	0.138227	0.152688	0.0861988	-0.0518425	0.0148251	-0.0460025	-0.105084
2138	MATING	BP-GO	Mating	-0.187141	0.0492475	0.0750506	-0.0475139	0.236388	0.236388	21	22	up	-0.212568	-0.0882164	-0.199343	-0.191249	-0.244327	0.00961727	-0.0244117	0.13708	0.118448	-0.0104092	0.121066	-0.00193252	0.00404185	0.061431	0.0780116	0.149979	0.101731	0.140441	0.15397	0.0866953	-0.0533712	0.0145854	-0.0460246	-0.105245
4113	POSITIVE_REGULATION_OF_PROTEIN_DEACETYLATION	BP-GO	Positive regulation of protein deacetylation	-0.186769	0.0491498	0.079297	-0.063902	0.235919	0.235919	22	22	up	-0.202548	-0.150957	-0.198819	-0.193634	-0.187888	-0.0176119	-0.0863332	0.155808	0.144987	-0.0398471	0.136737	-0.0406827	-9.33849e-05	0.0358125	0.0744368	0.197929	0.113154	0.21482	0.196994	0.103343	-0.104763	0.00651219	-0.0467389	-0.110618
4030	POSITIVE_REGULATION_OF_NEUROBLAST_PROLIFERATION	BP-GO	Positive regulation of neuroblast proliferation	-0.186437	0.0490624	0.074431	-0.0460699	0.235499	0.235499	22	22	up	-0.212505	-0.0830549	-0.198604	-0.190318	-0.247704	0.01167	-0.0195626	0.135106	0.115947	-0.00810859	0.119389	0.00104981	0.00434349	0.0631574	0.0779808	0.145712	0.100457	0.134182	0.150065	0.0850782	-0.0492172	0.0151481	-0.0457897	-0.104421
2672	NEGATIVE_REGULATION_OF_ENDOPLASMIC_RETICULUM_STRESS_INDUCED_INTRINSIC_APOPTOTIC_SIGNALING_PATHWAY	BP-GO	Negative regulation of endoplasmic reticulum stress induced intrinsic apoptotic signaling pathway	-0.186006	0.0489489	0.0749952	-0.0487245	0.234955	0.234955	21	22	up	-0.210406	-0.0934023	-0.198123	-0.190341	-0.237757	0.00708476	-0.0298986	0.137976	0.120164	-0.0130247	0.121779	-0.00544468	0.00364206	0.0587401	0.0772275	0.153457	0.102172	0.146378	0.156976	0.0876991	-0.0577302	0.0137655	-0.0458187	-0.105115
1917	L_ASCORBIC_ACID_METABOLIC_PROCESS	BP-GO	L ascorbic acid metabolic process	-0.185504	0.0488168	0.0741133	-0.0460448	0.234321	0.234321	22	22	up	-0.211322	-0.0834233	-0.197608	-0.1894	-0.245767	0.0112725	-0.020237	0.134666	0.1157	-0.00843514	0.11899	0.000561577	0.00427032	0.0625236	0.0775479	0.145584	0.100099	0.134441	0.149854	0.084862	-0.0496126	0.014972	-0.0455706	-0.103968
4135	POSITIVE_REGULATION_OF_PROTEIN_MATURATION	BP-GO	Positive regulation of protein maturation	-0.185114	0.0487143	0.0730051	-0.0423761	0.233829	0.233829	20	22	up	-0.212958	-0.0696136	-0.197221	-0.188403	-0.257376	0.0171455	-0.00676486	0.130266	0.109655	-0.00203338	0.115292	0.00895889	0.00515577	0.0679177	0.0781262	0.134822	0.0973693	0.117979	0.140149	0.0810386	-0.0383483	0.0166839	-0.0453002	-0.10254
806	CHONDROITIN_SULFATE_PROTEOGLYCAN_BIOSYNTHETIC_PROCESS	BP-GO	Chondroitin sulfate proteoglycan biosynthetic process	-0.184547	0.0485651	0.0768477	-0.0574946	0.233113	0.233113	22	22	up	-0.203427	-0.127605	-0.196498	-0.190383	-0.204824	-0.0080797	-0.0640741	0.147445	0.134089	-0.02928	0.129659	-0.0269209	0.00132179	0.0441221	0.074723	0.179044	0.107825	0.186685	0.179805	0.096351	-0.0858725	0.00919083	-0.0459069	-0.10739
4073	POSITIVE_REGULATION_OF_OSTEOCLAST_DIFFERENTIATION	BP-GO	Positive regulation of osteoclast differentiation	-0.184446	0.0485383	0.077797	-0.0611817	0.232984	0.232984	22	22	up	-0.201149	-0.14173	-0.196361	-0.190902	-0.192086	-0.0142145	-0.0780208	0.15165	0.140056	-0.0359105	0.133178	-0.0356499	0.000389848	0.038345	0.0739101	0.189831	0.110388	0.203427	0.189482	0.100093	-0.0974442	0.00737076	-0.0460633	-0.10859
4505	PROTEIN_MATURATION_BY_PROTEIN_FOLDING	BP-GO	Protein maturation by protein folding	-0.184347	0.0485124	0.0735628	-0.0454269	0.232859	0.232859	22	22	up	-0.210197	-0.0816406	-0.196378	-0.188163	-0.245356	0.0117481	-0.0188674	0.133445	0.114441	-0.00779144	0.117929	0.00133568	0.0043265	0.0626452	0.0771329	0.143708	0.0992412	0.132104	0.14805	0.0839952	-0.0482699	0.0150401	-0.0452702	-0.103208
2009	LIPOPROTEIN_METABOLIC_PROCESS	BP-GO	Lipoprotein metabolic process	0.184234	-0.0484826	-0.0840163	0.0847689	-0.232716	0.232716	22	22	down	0.187143	0.23187	0.195951	0.19465	0.111555	0.0532533	0.166878	-0.178747	-0.178325	0.0781516	-0.155863	0.0912333	0.00553446	-0.00170524	-0.0689166	-0.258863	-0.126946	-0.310351	-0.251457	-0.12412	0.171248	0.00418376	0.0471669	0.116477
1176	ENDOCRINE_HORMONE_SECRETION	BP-GO	Endocrine hormone secretion	-0.183896	0.0483937	0.0757452	-0.0541747	0.23229	0.23229	21	22	up	-0.204524	-0.115256	-0.195829	-0.189189	-0.214682	-0.00290544	-0.0521287	0.143331	0.128552	-0.0236057	0.126192	-0.019497	0.00209762	0.048788	0.075106	0.169288	0.105246	0.171908	0.170976	0.0928301	-0.0758306	0.0106796	-0.0455925	-0.105955
1583	GPI_ANCHOR_METABOLIC_PROCESS	BP-GO	Gpi anchor metabolic process	0.183646	-0.0483278	-0.0763332	0.0566924	-0.231974	0.231974	22	22	down	0.202736	0.124991	0.195542	0.189366	0.205593	0.00717958	0.061801	-0.146123	-0.132587	0.0282052	-0.128522	0.0255636	-0.00144587	-0.0447129	-0.0744661	-0.176643	-0.106931	-0.183412	-0.177556	-0.0953482	0.083824	-0.00940035	0.0456571	0.106689
6655	WOUND_HEALING_SPREADING_OF_EPIDERMAL_CELLS	BP-GO	Wound healing spreading of epidermal cells	-0.183312	0.0482401	0.077134	-0.0601119	0.231553	0.231553	22	22	up	-0.200317	-0.13821	-0.19516	-0.189613	-0.193262	-0.0129816	-0.0749324	0.149919	0.138068	-0.0344496	0.131689	-0.0337993	0.000561219	0.0391829	0.0736	0.186633	0.109221	0.199034	0.186494	0.0987698	-0.0946774	0.00766416	-0.0457464	-0.107688
203	ANTIGEN_PROCESSING_AND_PRESENTATION_OF_PEPTIDE_ANTIGEN_VIA_MHC_CLASS_I	BP-GO	Antigen processing and presentation of peptide antigen via mhc class i	-0.182932	0.0481399	0.0722227	-0.0421707	0.231071	0.231071	20	22	up	-0.210276	-0.0699158	-0.194893	-0.186231	-0.253343	0.0164576	-0.00779132	0.129069	0.10884	-0.00253527	0.114216	0.00816145	0.0050213	0.0666617	0.0771439	0.134094	0.0964287	0.117921	0.13927	0.0803833	-0.0388154	0.0163435	-0.0447805	-0.10143
4989	REGULATION_OF_EXOSOMAL_SECRETION	BP-GO	Regulation of exosomal secretion	-0.182604	0.0480537	0.0723119	-0.0429146	0.230658	0.230658	19	22	up	-0.209422	-0.0729185	-0.194538	-0.186035	-0.250107	0.0150754	-0.0108582	0.129783	0.109976	-0.00399528	0.114803	0.00622016	0.00480712	0.0652748	0.0768358	0.136252	0.096834	0.121421	0.141175	0.0810756	-0.0413061	0.0159144	-0.0447403	-0.101526
2901	NEGATIVE_REGULATION_OF_ORGAN_GROWTH	BP-GO	Negative regulation of organ growth	-0.181071	0.0476502	0.0735771	-0.0495759	0.228721	0.228721	21	22	up	-0.203575	-0.0991085	-0.192849	-0.18565	-0.22417	0.00335712	-0.0371667	0.136787	0.120459	-0.0165113	0.120617	-0.0103416	0.00300853	0.0538648	0.0747336	0.155662	0.100973	0.152206	0.158448	0.0875602	-0.0628975	0.0123538	-0.0447079	-0.103052
4597	PYRIDINE_CONTAINING_COMPOUND_BIOSYNTHETIC_PROCESS	BP-GO	Pyridine containing compound biosynthetic process	-0.179973	0.0473614	0.0724918	-0.0468775	0.227335	0.227335	22	22	up	-0.203737	-0.089355	-0.191699	-0.184123	-0.230952	0.00729531	-0.0279261	0.133194	0.115834	-0.0121256	0.117572	-0.00464095	0.00359073	0.0572477	0.0747782	0.147699	0.0986698	0.140423	0.151184	0.0845826	-0.0550245	0.0134492	-0.0443197	-0.101615
1505	GLUCOCORTICOID_METABOLIC_PROCESS	BP-GO	Glucocorticoid metabolic process	-0.178714	0.0470301	0.0716407	-0.0452598	0.225744	0.225744	22	22	up	-0.203063	-0.0838067	-0.190368	-0.182619	-0.233715	0.00937351	-0.0228815	0.130775	0.112928	-0.00973558	0.115504	-0.00157592	0.00388857	0.0588424	0.0745227	0.142891	0.09707	0.133598	0.146736	0.0826747	-0.0506098	0.0139846	-0.0439466	-0.100468
3924	POSITIVE_REGULATION_OF_LEUKOCYTE_APOPTOTIC_PROCESS	BP-GO	Positive regulation of leukocyte apoptotic process	-0.17858	0.0469948	0.0731304	-0.0510137	0.225575	0.225575	22	22	up	-0.19954	-0.105837	-0.19018	-0.183452	-0.213891	-0.000188439	-0.0446253	0.137349	0.122245	-0.0200728	0.121005	-0.0151834	0.00243636	0.0498449	0.0732659	0.159726	0.101079	0.159714	0.161841	0.0885191	-0.0686554	0.0111493	-0.0441966	-0.102352
2578	NEGATIVE_REGULATION_OF_CATION_CHANNEL_ACTIVITY	BP-GO	Negative regulation of cation channel activity	-0.178219	0.0468997	0.0722034	-0.047989	0.225119	0.225119	21	22	up	-0.200838	-0.0944706	-0.189818	-0.182591	-0.223376	0.00463506	-0.0335505	0.133704	0.117252	-0.0148105	0.11794	-0.0082833	0.003163	0.0542636	0.0737239	0.15085	0.0988141	0.146158	0.153833	0.0853586	-0.0593883	0.0125527	-0.0439644	-0.101156
4711	REGULATION_OF_ANTIGEN_PROCESSING_AND_PRESENTATION	BP-GO	Regulation of antigen processing and presentation	-0.178219	0.0468997	0.0723085	-0.0483833	0.225119	0.225119	22	22	up	-0.200608	-0.0959759	-0.189815	-0.182657	-0.222037	0.00398398	-0.0350333	0.134158	0.117893	-0.0155154	0.11832	-0.0092106	0.00306425	0.0536534	0.073642	0.152005	0.0990922	0.147944	0.15487	0.085761	-0.0606205	0.0123602	-0.0439836	-0.101289
6293	SYNAPSE_MATURATION	BP-GO	Synapse maturation	-0.178167	0.046886	0.0721559	-0.0478762	0.225053	0.225053	22	22	up	-0.200837	-0.0940663	-0.189763	-0.182521	-0.223646	0.00479655	-0.0331698	0.13355	0.117058	-0.0146298	0.11781	-0.00804893	0.00318678	0.0544002	0.0737227	0.150517	0.0987155	0.145668	0.153529	0.0852329	-0.0590627	0.0125971	-0.0439466	-0.101093
4895	REGULATION_OF_CYTOPLASMIC_TRANSLATION	BP-GO	Regulation of cytoplasmic translation	-0.177913	0.0468192	0.0755719	-0.0610033	0.224732	0.224732	22	22	up	-0.192867	-0.1443	-0.189391	-0.184474	-0.178532	-0.0169939	-0.0827339	0.148571	0.138326	-0.0381927	0.13038	-0.0390628	-0.00012189	0.0339109	0.0708798	0.188928	0.107881	0.205229	0.187999	0.0985771	-0.100206	0.0061392	-0.0445291	-0.105418
2600	NEGATIVE_REGULATION_OF_CELL_JUNCTION_ASSEMBLY	BP-GO	Negative regulation of cell junction assembly	-0.177884	0.0468117	0.0726372	-0.0500339	0.224696	0.224696	21	22	up	-0.199218	-0.102443	-0.189446	-0.182607	-0.215709	0.00110169	-0.0415149	0.135914	0.1205	-0.0185986	0.119779	-0.0132878	0.00262245	0.050859	0.0731425	0.156817	0.100134	0.155554	0.159157	0.0873772	-0.0659476	0.0114871	-0.0439862	-0.101689
5531	REGULATION_OF_RYANODINE_SENSITIVE_CALCIUM_RELEASE_CHANNEL_ACTIVITY	BP-GO	Regulation of ryanodine sensitive calcium release channel activity	-0.17765	0.0467501	0.0723047	-0.0490796	0.2244	0.2244	22	22	up	-0.199473	-0.0989169	-0.189203	-0.182217	-0.218441	0.0025669	-0.0381199	0.134711	0.118899	-0.0169863	0.118764	-0.0111814	0.00284146	0.0521663	0.0732306	0.15401	0.099376	0.151325	0.156612	0.0863555	-0.063085	0.0119056	-0.0438849	-0.101254
2710	NEGATIVE_REGULATION_OF_GLIAL_CELL_APOPTOTIC_PROCESS	BP-GO	Negative regulation of glial cell apoptotic process	-0.177649	0.0467497	0.0711125	-0.0446109	0.224398	0.224398	21	22	up	-0.202073	-0.0818599	-0.189236	-0.181466	-0.233608	0.00994346	-0.0213197	0.129559	0.111639	-0.00899998	0.114449	-0.000675172	0.00396031	0.0590779	0.0741571	0.140929	0.0962238	0.131084	0.144864	0.0817949	-0.0491236	0.0140863	-0.0436661	-0.0997401
1279	ESTABLISHMENT_OF_ENDOTHELIAL_INTESTINAL_BARRIER	BP-GO	Establishment of endothelial intestinal barrier	-0.177511	0.0467133	0.0724675	-0.0498652	0.224224	0.224224	22	22	up	-0.198836	-0.101985	-0.189048	-0.182212	-0.215472	0.00120433	-0.0411886	0.135555	0.120144	-0.0184459	0.119466	-0.0131104	0.00263285	0.0508504	0.0730019	0.156301	0.0998791	0.154939	0.158656	0.0871286	-0.0656103	0.011494	-0.0438906	-0.101454
4762	REGULATION_OF_BROWN_FAT_CELL_DIFFERENTIATION	BP-GO	Regulation of brown fat cell differentiation	-0.17751	0.0467131	0.0714112	-0.0459047	0.224223	0.224223	21	22	up	-0.201141	-0.0868679	-0.189078	-0.181547	-0.228914	0.00774205	-0.0262989	0.130989	0.11371	-0.0113678	0.115643	-0.00379892	0.00362448	0.0569762	0.0738233	0.144708	0.0970856	0.137001	0.148244	0.0830869	-0.0532368	0.0134267	-0.0436968	-0.100112
3371	P_BODY_ASSEMBLY	BP-GO	P body assembly	-0.175563	0.0462007	0.0704476	-0.0447252	0.221763	0.221763	21	22	up	-0.199329	-0.0833346	-0.187009	-0.179443	-0.228699	0.00877321	-0.0234687	0.128773	0.111365	-0.0100348	0.113721	-0.00216768	0.00375401	0.0573971	0.0731539	0.141142	0.095544	0.132436	0.144841	0.0814857	-0.0505406	0.0136094	-0.0431845	-0.0987851
1942	LATE_NUCLEOPHAGY	BP-GO	Late nucleophagy	-0.173692	0.0457085	0.0692297	-0.0424961	0.219401	0.219401	22	22	up	-0.198225	-0.0757571	-0.18503	-0.177237	-0.232211	0.0115729	-0.0166295	0.125381	0.107331	-0.00679567	0.110818	0.00197604	0.00415285	0.0594965	0.0727381	0.134508	0.09329	0.123087	0.138691	0.0788291	-0.0445265	0.0143197	-0.0426387	-0.0971391
4836	REGULATION_OF_CELLULAR_CARBOHYDRATE_CATABOLIC_PROCESS	BP-GO	Regulation of cellular carbohydrate catabolic process	-0.173299	0.0456051	0.0707808	-0.0488039	0.218904	0.218904	22	22	up	-0.194048	-0.10003	-0.184562	-0.17791	-0.209947	0.000974885	-0.0406689	0.132479	0.117491	-0.0182258	0.116749	-0.0130854	0.00253992	0.0494558	0.0712448	0.152949	0.0975954	0.151815	0.155212	0.0851858	-0.064434	0.0111619	-0.0428553	-0.0990881
3226	NUCLEAR_MIGRATION	BP-GO	Nuclear migration	-0.172016	0.0452674	0.0700096	-0.0475155	0.217284	0.217284	21	22	up	-0.193151	-0.0957507	-0.183203	-0.176437	-0.21154	0.00249812	-0.0368823	0.13043	0.115115	-0.0164339	0.11499	-0.0108088	0.00275326	0.0505237	0.0709097	0.149103	0.096219	0.146491	0.151625	0.083609	-0.0610604	0.0115317	-0.0424927	-0.0980405
614	CELLULAR_POLYSACCHARIDE_CATABOLIC_PROCESS	BP-GO	Cellular polysaccharide catabolic process	-0.171529	0.0451392	0.0701436	-0.0486273	0.216668	0.216668	22	22	up	-0.191878	-0.100237	-0.182674	-0.176146	-0.206708	0.000433233	-0.0414643	0.131497	0.116814	-0.0186152	0.115868	-0.013709	0.00243333	0.0484523	0.0704501	0.15233	0.0968255	0.151722	0.154473	0.0846441	-0.064782	0.0108907	-0.0424332	-0.0981848
3561	POLYSACCHARIDE_CATABOLIC_PROCESS	BP-GO	Polysaccharide catabolic process	-0.171529	0.0451392	0.0701436	-0.0486273	0.216668	0.216668	22	22	up	-0.191878	-0.100237	-0.182674	-0.176146	-0.206708	0.000433233	-0.0414643	0.131497	0.116814	-0.0186152	0.115868	-0.013709	0.00243333	0.0484523	0.0704501	0.15233	0.0968255	0.151722	0.154473	0.0846441	-0.064782	0.0108907	-0.0424332	-0.0981848
4301	POSITIVE_REGULATION_OF_VASCULAR_ASSOCIATED_SMOOTH_MUSCLE_CELL_MIGRATION	BP-GO	Positive regulation of vascular associated smooth muscle cell migration	-0.170952	0.0449875	0.0682809	-0.042363	0.21594	0.21594	22	22	up	-0.194786	-0.0766125	-0.182107	-0.174531	-0.226725	0.0105036	-0.0183868	0.124022	0.106511	-0.00764855	0.109588	0.000681841	0.00395284	0.0577271	0.0714792	0.133959	0.0921973	0.123578	0.137915	0.0781338	-0.0455025	0.0138317	-0.0419924	-0.0957887
4690	REGULATION_OF_AEROBIC_RESPIRATION	BP-GO	Regulation of aerobic respiration	-0.169954	0.0447248	0.0695186	-0.0482519	0.214679	0.214679	21	22	up	-0.190075	-0.0995881	-0.180996	-0.174541	-0.20457	0.000312108	-0.0413505	0.130372	0.115857	-0.0185711	0.114872	-0.01375	0.00239322	0.0478978	0.0697887	0.151139	0.0959867	0.150651	0.153241	0.0839395	-0.064409	0.0107561	-0.0420472	-0.0973075
2927	NEGATIVE_REGULATION_OF_PHOSPHATIDYLINOSITOL_3_KINASE_SIGNALING	BP-GO	Negative regulation of phosphatidylinositol 3 kinase signaling	-0.169603	0.0446325	0.0714691	-0.0560048	0.214236	0.214236	22	22	up	-0.185111	-0.129357	-0.180562	-0.175498	-0.177491	-0.0126519	-0.0707888	0.139155	0.128374	-0.0325674	0.122216	-0.0321848	0.000421999	0.0356519	0.0680153	0.173813	0.101327	0.185909	0.173568	0.0917797	-0.0888105	0.00690145	-0.0423443	-0.0997661
2602	NEGATIVE_REGULATION_OF_CELL_MATRIX_ADHESION	BP-GO	Negative regulation of cell matrix adhesion	-0.16908	0.0444948	0.068694	-0.0462523	0.213575	0.213575	20	22	up	-0.190118	-0.0923903	-0.180079	-0.17335	-0.209464	0.00320197	-0.0345526	0.127682	0.112416	-0.0153452	0.112591	-0.00956112	0.00281949	0.0503608	0.0697932	0.145235	0.0942578	0.141943	0.147849	0.0817205	-0.0586054	0.0115556	-0.0417453	-0.0962139
1599	GTP_METABOLIC_PROCESS	BP-GO	Gtp metabolic process	-0.167993	0.0442086	0.0718051	-0.0592783	0.212201	0.212201	22	22	up	-0.181137	-0.142654	-0.178817	-0.174469	-0.162887	-0.0188139	-0.0844238	0.14222	0.133336	-0.0390594	0.124729	-0.0408264	-0.000534878	0.0294267	0.0665798	0.183301	0.103048	0.20138	0.181924	0.0947913	-0.0998565	0.00497869	-0.0421281	-0.100107
6100	SERINE_PHOSPHORYLATION_OF_STAT_PROTEIN	BP-GO	Serine phosphorylation of stat protein	-0.167765	0.0441487	0.0665073	-0.039696	0.211914	0.211914	20	22	up	-0.192247	-0.068019	-0.178727	-0.170962	-0.22887	0.0134065	-0.0109866	0.119546	0.101476	-0.00415107	0.105733	0.00508261	0.00434916	0.0595544	0.070536	0.125967	0.0891544	0.112772	0.130409	0.0747614	-0.0387893	0.0144899	-0.0411177	-0.093367
4168	POSITIVE_REGULATION_OF_RESPONSE_TO_CYTOKINE_STIMULUS	BP-GO	Positive regulation of response to cytokine stimulus	-0.167681	0.0441265	0.0712944	-0.0577532	0.211807	0.211807	19	22	up	-0.181624	-0.136987	-0.178496	-0.173908	-0.167388	-0.0164429	-0.0789468	0.140324	0.13079	-0.0364577	0.123131	-0.0374235	-0.000179555	0.031561	0.0667498	0.178819	0.101859	0.194596	0.177866	0.0931712	-0.0952499	0.00566006	-0.0419807	-0.0994422
3798	POSITIVE_REGULATION_OF_EXOSOMAL_SECRETION	BP-GO	Positive regulation of exosomal secretion	-0.167624	0.0441116	0.0670537	-0.0419216	0.211736	0.211736	22	22	up	-0.19077	-0.0765846	-0.178559	-0.171197	-0.221009	0.00966603	-0.0194705	0.122049	0.10506	-0.00818498	0.107825	-0.000233037	0.00377986	0.05601	0.070008	0.132473	0.0906727	0.122909	0.136238	0.0770038	-0.0458146	0.0133752	-0.0411936	-0.0940536
872	CONNECTIVE_TISSUE_REPLACEMENT	BP-GO	Connective tissue replacement	-0.16741	0.0440553	0.0682751	-0.046769	0.211465	0.211465	22	22	up	-0.187673	-0.0951939	-0.178293	-0.171801	-0.20409	0.00156316	-0.0378716	0.127543	0.112887	-0.0169336	0.112419	-0.0117557	0.00254786	0.0483574	0.0689018	0.14665	0.0940134	0.144951	0.148948	0.0819068	-0.0610683	0.0109663	-0.0413806	-0.0955933
2176	MEMBRANE_DEPOLARIZATION_DURING_ACTION_POTENTIAL	BP-GO	Membrane depolarization during action potential	-0.167155	0.0439882	0.0685295	-0.0480419	0.211143	0.211143	21	22	up	-0.186604	-0.10018	-0.178011	-0.171764	-0.199216	-0.000658267	-0.0428677	0.128898	0.114899	-0.0193103	0.113545	-0.0148983	0.0022074	0.0462044	0.0685179	0.150361	0.0948181	0.150818	0.152254	0.0831537	-0.065175	0.0102936	-0.0413832	-0.0959029
3271	NUCLEOSOME_ASSEMBLY	BP-GO	Nucleosome assembly	0.166621	-0.0438477	-0.0710695	0.0582339	-0.210469	0.210469	22	22	down	0.179985	0.139349	0.177362	0.172951	0.16346	0.0177349	0.0816271	-0.140413	-0.131337	0.0377386	-0.12317	0.0391752	0.000390147	-0.0300537	-0.0661526	-0.180164	-0.101812	-0.197197	-0.178965	-0.0934455	0.0972899	-0.00521163	0.0417568	0.0991003
3272	NUCLEOSOME_MOBILIZATION	BP-GO	Nucleosome mobilization	0.166076	-0.0437043	-0.0685174	0.049345	-0.20978	0.20978	21	22	down	0.184461	0.105691	0.176849	0.170926	0.192454	0.00331722	0.0486564	-0.129926	-0.116778	0.0220689	-0.114369	0.0185952	-0.0017892	-0.0434107	-0.067741	-0.154113	-0.0953439	-0.157152	-0.155513	-0.0842633	0.0697947	-0.0094398	0.041195	0.0958303
1049	DITERPENOID_BIOSYNTHETIC_PROCESS	BP-GO	Diterpenoid biosynthetic process	0.16595	-0.043671	-0.0662081	0.0408432	-0.209621	0.209621	21	22	down	0.189249	0.0733012	0.176781	0.169377	0.221041	-0.0106587	0.0167955	-0.12007	-0.102939	0.00692402	-0.106111	-0.0013206	-0.00390732	-0.0564712	-0.0694457	-0.129219	-0.0893018	-0.118693	-0.133143	-0.0755615	0.0432956	-0.0135637	0.0407499	0.0928908
6060	SEBACEOUS_GLAND_DEVELOPMENT	BP-GO	Sebaceous gland development	-0.164605	0.0433172	0.0659349	-0.0414993	0.207922	0.207922	22	22	up	-0.187141	-0.0764752	-0.175341	-0.16817	-0.2159	0.0089428	-0.0203706	0.120235	0.103708	-0.00863213	0.106204	-0.00101099	0.00362849	0.0544867	0.0686782	0.131061	0.0892744	0.122202	0.134659	0.0759566	-0.0460289	0.012972	-0.040468	-0.0924725
6419	TOLL_LIKE_RECEPTOR_9_SIGNALING_PATHWAY	BP-GO	Toll like receptor 9 signaling pathway	-0.162037	0.0426413	0.0641943	-0.0381822	0.204678	0.204678	20	22	up	-0.185776	-0.0650915	-0.172626	-0.165099	-0.221594	0.0132105	-0.0100154	0.115282	0.0977536	-0.00372598	0.10197	0.00528185	0.00424037	0.0577663	0.0681606	0.121202	0.0859987	0.108203	0.12554	0.0720471	-0.0369696	0.0140726	-0.0397061	-0.0901255
4543	PROTEIN_TRANSMEMBRANE_IMPORT_INTO_INTRACELLULAR_ORGANELLE	BP-GO	Protein transmembrane import into intracellular organelle	0.161901	-0.0426056	-0.0685611	0.0547274	-0.204507	0.204507	22	22	down	0.175967	0.128314	0.172352	0.16774	0.165133	0.0141672	0.0723335	-0.134295	-0.1246	0.0333509	-0.117888	0.0336996	-8.58573e-05	-0.0320746	-0.0646639	-0.169625	-0.097618	-0.1832	-0.169014	-0.0889035	0.0887325	-0.00597023	0.0404832	0.0956642
89	AEROBIC_RESPIRATION	BP-GO	Aerobic respiration	0.161522	-0.0425059	-0.0802752	0.099129	-0.204028	0.204028	22	22	down	0.149626	0.297989	0.171603	0.174815	0.0135792	0.0876462	0.239586	-0.185312	-0.196645	0.11286	-0.1606	0.138321	0.0110647	0.0368836	-0.055273	-0.299576	-0.128795	-0.384471	-0.285681	-0.134137	0.227653	0.0157766	0.0425651	0.110521
4299	POSITIVE_REGULATION_OF_VASCULAR_ASSOCIATED_SMOOTH_MUSCLE_CELL_APOPTOTIC_PROCESS	BP-GO	Positive regulation of vascular associated smooth muscle cell apoptotic process	-0.161186	0.0424172	0.0660407	-0.0461706	0.203603	0.203603	22	22	up	-0.180031	-0.0960081	-0.171655	-0.165604	-0.19263	-0.000377882	-0.0407518	0.124116	0.110543	-0.0183425	0.10934	-0.0140004	0.00216753	0.0447951	0.0661033	0.144536	0.0913222	0.144727	0.146408	0.0800253	-0.0623612	0.0100019	-0.0398977	-0.0924253
6237	STEROID_CATABOLIC_PROCESS	BP-GO	Steroid catabolic process	-0.158785	0.0417854	0.0639816	-0.0414503	0.20057	0.20057	21	22	up	-0.179697	-0.0791855	-0.169129	-0.162461	-0.20345	0.00628483	-0.0249835	0.117618	0.102345	-0.0108621	0.103818	-0.00431046	0.00314499	0.0503657	0.0659553	0.130579	0.0871179	0.124306	0.133626	0.0747182	-0.0488332	0.011821	-0.0391063	-0.0896829
5842	RESPONSE_TO_INTERFERON_BETA	BP-GO	Response to interferon beta	-0.15852	0.0417159	0.063205	-0.0388682	0.200236	0.200236	21	22	up	-0.180862	-0.0694605	-0.168867	-0.161769	-0.211643	0.0104233	-0.0154928	0.114526	0.0980925	-0.00635225	0.101219	0.00160587	0.00376906	0.0541696	0.066367	0.123005	0.0852005	0.112716	0.126797	0.0720291	-0.0408997	0.0130279	-0.0389184	-0.0886825
2278	MITOCHONDRIAL_CALCIUM_ION_HOMEOSTASIS	BP-GO	Mitochondrial calcium ion homeostasis	-0.158295	0.0416566	0.0644215	-0.0437117	0.199952	0.199952	20	22	up	-0.177752	-0.0880607	-0.16859	-0.162361	-0.194712	0.00232148	-0.0338888	0.12001	0.105911	-0.0150985	0.105805	-0.0099144	0.00253707	0.0465149	0.0652564	0.13717	0.0885344	0.134744	0.139495	0.0769259	-0.056147	0.0106186	-0.0391026	-0.0902156
6560	VASCULAR_ASSOCIATED_SMOOTH_MUSCLE_CELL_APOPTOTIC_PROCESS	BP-GO	Vascular associated smooth muscle cell apoptotic process	-0.157673	0.0414928	0.0645104	-0.0448234	0.199165	0.199165	22	22	up	-0.176306	-0.0926143	-0.167916	-0.161938	-0.189589	0.000193167	-0.0385818	0.121018	0.10758	-0.0173335	0.106628	-0.0128937	0.00220566	0.0443462	0.0647333	0.140388	0.0890915	0.140029	0.142321	0.0779333	-0.0599369	0.00995031	-0.0390115	-0.0902955
1945	LAYER_FORMATION_IN_CEREBRAL_CORTEX	BP-GO	Layer formation in cerebral cortex	-0.157595	0.0414723	0.0632242	-0.0400973	0.199067	0.199067	22	22	up	-0.178958	-0.0746131	-0.16787	-0.161069	-0.205464	0.00795861	-0.020877	0.115535	0.0998851	-0.00891765	0.102034	-0.00182719	0.00338244	0.0516008	0.0656774	0.126549	0.08573	0.118653	0.129885	0.0730945	-0.0452104	0.0122412	-0.0387623	-0.0886578
729	CELLULAR_RESPONSE_TO_VITAMIN	BP-GO	Cellular response to vitamin	-0.157444	0.0414327	0.0622334	-0.0365701	0.198877	0.198877	19	22	up	-0.180818	-0.0612243	-0.167737	-0.16033	-0.217111	0.0137107	-0.00773968	0.111403	0.0941222	-0.00267352	0.0985683	0.00637776	0.00425283	0.0569485	0.0663385	0.116216	0.0831874	0.102737	0.120589	0.0694643	-0.0342665	0.0139322	-0.0385547	-0.0873915
2223	METANEPHRIC_NEPHRON_MORPHOGENESIS	BP-GO	Metanephric nephron morphogenesis	-0.157256	0.0413831	0.0622835	-0.0369933	0.198639	0.198639	20	22	up	-0.18033	-0.0629332	-0.167532	-0.160217	-0.215267	0.0129235	-0.00948585	0.111808	0.094768	-0.0035048	0.0989012	0.00527234	0.00413083	0.0561581	0.0661623	0.117443	0.0834172	0.104728	0.121672	0.0698577	-0.0356843	0.0136877	-0.0385314	-0.0874451
4601	PYRIDINE_NUCLEOTIDE_METABOLIC_PROCESS	BP-GO	Pyridine nucleotide metabolic process	-0.157068	0.0413336	0.0622495	-0.0371012	0.198401	0.198401	19	22	up	-0.180026	-0.063439	-0.167331	-0.16005	-0.214492	0.0126567	-0.0100469	0.11185	0.0949019	-0.00377269	0.0989298	0.0049081	0.00408777	0.0558554	0.0660516	0.117748	0.0834248	0.105293	0.121926	0.0699294	-0.0361172	0.013597	-0.0384928	-0.087392
2438	MYD88_DEPENDENT_TOLL_LIKE_RECEPTOR_SIGNALING_PATHWAY	BP-GO	Myd88 dependent toll like receptor signaling pathway	-0.157023	0.0413218	0.0631748	-0.0406268	0.198345	0.198345	21	22	up	-0.177915	-0.0769186	-0.167256	-0.160598	-0.202427	0.00681554	-0.0233388	0.115894	0.100619	-0.0100916	0.102315	-0.00340746	0.00320117	0.0503696	0.0652991	0.128066	0.0858949	0.12128	0.131188	0.0735181	-0.047155	0.0118674	-0.0386547	-0.0885647
2063	LYSOSOMAL_MICROAUTOPHAGY	BP-GO	Lysosomal microautophagy	-0.156866	0.0412804	0.0632378	-0.0410599	0.198146	0.198146	21	22	up	-0.177461	-0.0786503	-0.167084	-0.160516	-0.200616	0.00602642	-0.0250971	0.116324	0.101288	-0.0109284	0.10267	-0.00451822	0.0030793	0.049586	0.0651353	0.129324	0.086143	0.123304	0.132302	0.0739279	-0.0485883	0.0116242	-0.0386391	-0.0886364
3078	NEGATIVE_REGULATION_OF_TYPE_I_INTERFERON_MEDIATED_SIGNALING_PATHWAY	BP-GO	Negative regulation of type i interferon mediated signaling pathway	-0.156633	0.0412192	0.0677812	-0.0583886	0.197852	0.197852	21	22	up	-0.167072	-0.144912	-0.166701	-0.163194	-0.141285	-0.0226902	-0.0904407	0.136198	0.129386	-0.0419921	0.119305	-0.0453986	-0.00127964	0.0226125	0.0614305	0.180035	0.0982794	0.201888	0.17782	0.091564	-0.102848	0.00311993	-0.0394318	-0.0943942
3970	POSITIVE_REGULATION_OF_METALLOPEPTIDASE_ACTIVITY	BP-GO	Positive regulation of metallopeptidase activity	-0.155962	0.0410426	0.0623515	-0.0388659	0.197004	0.197004	22	22	up	-0.177579	-0.0707253	-0.166137	-0.159263	-0.206105	0.00922321	-0.0175929	0.113398	0.0975247	-0.00736688	0.100189	0.000110287	0.00355172	0.0523284	0.0651662	0.122849	0.0842662	0.113728	0.126394	0.0715045	-0.0421925	0.0125126	-0.0383208	-0.0874629
2116	MAMMARY_GLAND_ALVEOLUS_DEVELOPMENT	BP-GO	Mammary gland alveolus development	-0.155901	0.0410265	0.0628971	-0.0409886	0.196927	0.196927	21	22	up	-0.176264	-0.0788585	-0.166055	-0.159559	-0.198766	0.00569007	-0.0256243	0.115818	0.100959	-0.0111852	0.102214	-0.00491668	0.00301497	0.0490006	0.064697	0.129059	0.0857409	0.123367	0.131964	0.0736581	-0.0488558	0.0114642	-0.0384103	-0.0881525
3853	POSITIVE_REGULATION_OF_HISTONE_DEACETYLATION	BP-GO	Positive regulation of histone deacetylation	-0.155841	0.0410109	0.0659566	-0.0525356	0.196852	0.196852	21	22	up	-0.169464	-0.122964	-0.165902	-0.161438	-0.159439	-0.0134002	-0.0690871	0.129103	0.119704	-0.0318464	0.113337	-0.0321011	0.00011854	0.0310958	0.0622733	0.162856	0.093863	0.175693	0.162311	0.0854296	-0.0849633	0.00581673	-0.0389609	-0.0920349
3073	NEGATIVE_REGULATION_OF_TRIGLYCERIDE_METABOLIC_PROCESS	BP-GO	Negative regulation of triglyceride metabolic process	-0.155672	0.0409664	0.063439	-0.0433061	0.196639	0.196639	22	22	up	-0.174621	-0.0878184	-0.165793	-0.159724	-0.190404	0.0017567	-0.0345259	0.118389	0.104674	-0.0154182	0.104359	-0.0104997	0.0024152	0.0452509	0.0641089	0.13583	0.0872921	0.133956	0.138021	0.0759765	-0.0562128	0.010287	-0.0384702	-0.0888286
3386	PARKIN_MEDIATED_STIMULATION_OF_MITOPHAGY_IN_RESPONSE_TO_MITOCHONDRIAL_DEPOLARIZATION	BP-GO	Parkin mediated stimulation of mitophagy in response to mitochondrial depolarization	-0.15323	0.0403237	0.0615749	-0.0393684	0.193554	0.193554	22	22	up	-0.173779	-0.0740033	-0.163218	-0.156672	-0.198478	0.00710816	-0.0217337	0.112776	0.0977386	-0.00935276	0.0995764	-0.00267391	0.0031932	0.0495813	0.0637792	0.124161	0.0836247	0.117095	0.12729	0.0714595	-0.0451506	0.0117159	-0.0377074	-0.0863316
1590	GRANZYME_MEDIATED_PROGRAMMED_CELL_DEATH_SIGNALING_PATHWAY	BP-GO	Granzyme mediated programmed cell death signaling pathway	-0.153063	0.0402798	0.061432	-0.0390411	0.193343	0.193343	22	22	up	-0.173756	-0.0728368	-0.163042	-0.156454	-0.199228	0.00757013	-0.0206403	0.112325	0.0971701	-0.00883406	0.0991934	-0.00200202	0.00326097	0.0499675	0.0637688	0.123193	0.0833331	0.115679	0.126404	0.0710914	-0.0442125	0.011842	-0.0376525	-0.0861413
6167	SNRNA_PROCESSING	BP-GO	Snrna processing	-0.152759	0.0401998	0.0621149	-0.0419815	0.192959	0.192959	22	22	up	-0.171653	-0.0842118	-0.162695	-0.156649	-0.188587	0.00257298	-0.0319459	0.115581	0.10188	-0.0142103	0.10191	-0.00909385	0.00249881	0.0451999	0.0630161	0.131783	0.085296	0.129119	0.134087	0.07403	-0.0535539	0.0103456	-0.0377252	-0.0869923
3431	PEPTIDYL_SERINE_DEPHOSPHORYLATION	BP-GO	Peptidyl serine dephosphorylation	0.152759	-0.0401998	-0.0604315	0.0356692	-0.192959	0.192959	21	22	down	0.175329	0.0601174	0.162744	0.155591	0.210015	-0.0129935	0.00821361	-0.108304	-0.0916257	0.00292874	-0.0958161	-0.00574757	-0.00407938	-0.0549641	-0.0643257	-0.113306	-0.0808442	-0.100528	-0.117493	-0.0675885	0.0338321	-0.0134262	0.0374166	0.0848545
3289	NUCLEUS_LOCALIZATION	BP-GO	Nucleus localization	-0.152685	0.0401803	0.0623771	-0.0430578	0.192865	0.192865	20	22	up	-0.170931	-0.0883573	-0.162607	-0.156757	-0.184772	0.000761119	-0.036054	0.116789	0.103612	-0.0161637	0.102919	-0.0116682	0.00222296	0.0434813	0.0627578	0.134929	0.086028	0.134024	0.136905	0.0751132	-0.0569545	0.00980527	-0.0377605	-0.0873214
3795	POSITIVE_REGULATION_OF_EXCITATORY_POSTSYNAPTIC_POTENTIAL	BP-GO	Positive regulation of excitatory postsynaptic potential	-0.152213	0.0400561	0.0630159	-0.0460429	0.192269	0.192269	21	22	up	-0.168587	-0.0999865	-0.162081	-0.156796	-0.173616	-0.00438877	-0.0476659	0.120022	0.108357	-0.0216866	0.105611	-0.0189635	0.00143531	0.0385236	0.0619169	0.14364	0.0879613	0.147734	0.144679	0.0780631	-0.0665207	0.00825318	-0.0377963	-0.0881076
5852	RESPONSE_TO_INTERLEUKIN_6	BP-GO	Response to interleukin 6	-0.150166	0.0395172	0.0637354	-0.0513007	0.189683	0.189683	21	22	up	-0.162897	-0.121075	-0.159855	-0.155672	-0.151329	-0.0140322	-0.0691217	0.125183	0.116446	-0.0318991	0.109864	-0.0325272	-5.56616e-05	0.0289138	0.0598645	0.158911	0.0909229	0.172368	0.158183	0.0830105	-0.0839886	0.00527376	-0.0375751	-0.0889127
4075	POSITIVE_REGULATION_OF_OXIDATIVE_STRESS_INDUCED_INTRINSIC_APOPTOTIC_SIGNALING_PATHWAY	BP-GO	Positive regulation of oxidative stress induced intrinsic apoptotic signaling pathway	-0.149322	0.0392952	0.0612691	-0.043107	0.188617	0.188617	22	22	up	-0.166585	-0.0902195	-0.159018	-0.153471	-0.177315	-0.000902767	-0.039011	0.115366	0.10295	-0.0175908	0.101615	-0.0137571	0.00192416	0.0409801	0.0611684	0.134878	0.0848366	0.135591	0.136512	0.0744768	-0.0588172	0.00910233	-0.0369775	-0.0857358
5652	REGULATION_OF_TRANSCRIPTION_FROM_RNA_POLYMERASE_II_PROMOTER_IN_RESPONSE_TO_OXIDATIVE_STRESS	BP-GO	Regulation of transcription from rna polymerase ii promoter in response to oxidative stress	-0.148832	0.0391663	0.0599907	-0.0389251	0.187998	0.187998	21	22	up	-0.168391	-0.0745002	-0.158528	-0.15229	-0.19045	0.00577062	-0.0236915	0.11033	0.0960487	-0.0103115	0.0973812	-0.00421159	0.00292962	0.0470961	0.0618061	0.122608	0.0817088	0.116845	0.125442	0.0701092	-0.046	0.0110445	-0.0366587	-0.0840862
1822	INTERFERON_ALPHA_PRODUCTION	BP-GO	Interferon alpha production	-0.1483	0.0390263	0.0598389	-0.0390209	0.187326	0.187326	21	22	up	-0.167653	-0.0751308	-0.157959	-0.151785	-0.188971	0.00536205	-0.0244903	0.110207	0.096087	-0.0106946	0.0972599	-0.00474905	0.0028603	0.0465642	0.0615364	0.122857	0.0815824	0.117491	0.125611	0.0700983	-0.0465697	0.0108903	-0.0365391	-0.0838652
2324	MITOTIC_CYTOKINETIC_PROCESS	BP-GO	Mitotic cytokinetic process	-0.147874	0.0389143	0.0596543	-0.038861	0.186788	0.186788	21	22	up	-0.167199	-0.0747322	-0.157506	-0.151342	-0.188592	0.0054258	-0.0242397	0.109835	0.0957334	-0.0105783	0.0969345	-0.00462271	0.00286409	0.0465047	0.0613697	0.122364	0.0813144	0.116937	0.125125	0.0698482	-0.0462863	0.0108825	-0.0364319	-0.0836082
1692	HISTONE_H3_K4_TRIMETHYLATION	BP-GO	Histone h3 k4 trimethylation	-0.147714	0.0388722	0.0613514	-0.0454248	0.186586	0.186586	21	22	up	-0.163172	-0.0998667	-0.157284	-0.152286	-0.165963	-0.00548537	-0.04905	0.117331	0.106361	-0.0223733	0.103207	-0.0201496	0.00120688	0.0362358	0.0599327	0.141568	0.0858853	0.146732	0.142355	0.0765138	-0.0668755	0.00764669	-0.0367154	-0.085755
3420	PEPTIDYL_LYSINE_DIMETHYLATION	BP-GO	Peptidyl lysine dimethylation	-0.147326	0.03877	0.0583521	-0.0346629	0.186096	0.186096	19	22	up	-0.16894	-0.0589804	-0.156954	-0.150101	-0.201655	0.0120983	-0.00890756	0.104754	0.0887929	-0.00329333	0.0926614	0.00492648	0.00386862	0.0526035	0.0619834	0.110043	0.0781538	0.0981404	0.114003	0.0654522	-0.0334482	0.0128207	-0.0360987	-0.0819253
3368	OXIDATIVE_PHOSPHORYLATION	BP-GO	Oxidative phosphorylation	0.147236	-0.0387463	-0.067954	0.0707826	-0.185982	0.185982	21	22	down	0.147792	0.196899	0.156577	0.15607	0.0788423	0.0475726	0.144784	-0.146352	-0.147447	0.0678851	-0.127494	0.0800525	0.0051835	0.00333517	-0.0544465	-0.215768	-0.103595	-0.261782	-0.208943	-0.102293	0.146346	0.0048258	0.0378432	0.0941149
2441	MYELIN_MAINTENANCE	BP-GO	Myelin maintenance	-0.14675	0.0386183	0.0583104	-0.0352269	0.185368	0.185368	19	22	up	-0.167872	-0.0614201	-0.156334	-0.149631	-0.198491	0.0108961	-0.011503	0.105151	0.089582	-0.0045308	0.0929743	0.00326231	0.00367831	0.0513156	0.0615958	0.111661	0.0783414	0.100925	0.115396	0.0659101	-0.0355031	0.0124291	-0.0359917	-0.0818418
925	CYTOPLASM_ORGANIZATION	BP-GO	Cytoplasm organization	-0.146558	0.038568	0.0581023	-0.0346859	0.185126	0.185126	19	22	up	-0.167941	-0.0594503	-0.156134	-0.149353	-0.199913	0.0116991	-0.00962678	0.104443	0.088661	-0.00364012	0.0923752	0.00442201	0.00379747	0.0520144	0.0616182	0.110066	0.0778901	0.0985514	0.113945	0.0653189	-0.0339102	0.0126545	-0.0359205	-0.0815674
2998	NEGATIVE_REGULATION_OF_RHO_PROTEIN_SIGNAL_TRANSDUCTION	BP-GO	Negative regulation of rho protein signal transduction	-0.146359	0.0385156	0.0588109	-0.0375917	0.184875	0.184875	20	22	up	-0.165994	-0.0706413	-0.155899	-0.149645	-0.189617	0.00680838	-0.020716	0.107705	0.0933375	-0.00891287	0.0951004	-0.00252703	0.00305289	0.0473759	0.0609218	0.11856	0.0798669	0.111793	0.121553	0.0682436	-0.0430902	0.0111961	-0.0360161	-0.0824566
3174	NEUROTROPHIN_SIGNALING_PATHWAY	BP-GO	Neurotrophin signaling pathway	-0.146269	0.038492	0.0611376	-0.0464292	0.184761	0.184761	20	22	up	-0.160732	-0.10442	-0.155735	-0.151039	-0.159421	-0.00782332	-0.054017	0.117853	0.107674	-0.0247437	0.103596	-0.0233588	0.00083232	0.0336404	0.0590459	0.144424	0.0860669	0.151859	0.144771	0.0772438	-0.0707477	0.00686486	-0.0364271	-0.0854068
6545	UTERUS_DEVELOPMENT	BP-GO	Uterus development	-0.146024	0.0384274	0.0579603	-0.034821	0.184452	0.184452	19	22	up	-0.167177	-0.0602319	-0.155563	-0.148852	-0.198297	0.0112248	-0.0105749	0.104364	0.0887627	-0.00409425	0.0922909	0.00379102	0.00371814	0.0514203	0.0613393	0.11043	0.0777907	0.0993767	0.114217	0.0653477	-0.0346036	0.0124808	-0.0358024	-0.0813586
2913	NEGATIVE_REGULATION_OF_OXIDATIVE_STRESS_INDUCED_NEURON_INTRINSIC_APOPTOTIC_SIGNALING_PATHWAY	BP-GO	Negative regulation of oxidative stress induced neuron intrinsic apoptotic signaling pathway	-0.145735	0.0383514	0.058208	-0.0361107	0.184087	0.184087	22	22	up	-0.166055	-0.0652987	-0.155245	-0.148786	-0.193292	0.00895975	-0.015662	0.105724	0.0907941	-0.00651432	0.09342	0.000589164	0.0033706	0.049217	0.0609361	0.114189	0.078595	0.105334	0.117562	0.0666049	-0.03878	0.011793	-0.035798	-0.0816579
1932	LACTATE_METABOLIC_PROCESS	BP-GO	Lactate metabolic process	-0.14546	0.0382789	0.0591805	-0.0401018	0.183739	0.183739	22	22	up	-0.163378	-0.0806704	-0.15492	-0.149185	-0.179146	0.00224134	-0.0308947	0.110204	0.0972167	-0.0137573	0.0971623	-0.00895654	0.00234775	0.0428445	0.0599787	0.125856	0.0813094	0.123522	0.128012	0.0706216	-0.0513898	0.00978954	-0.0359288	-0.0828783
1575	GOLGI_TO_ENDOSOME_TRANSPORT	BP-GO	Golgi to endosome transport	-0.144677	0.0380729	0.0585958	-0.0388879	0.18275	0.18275	22	22	up	-0.16308	-0.0764261	-0.154094	-0.148215	-0.181571	0.00387713	-0.0269756	0.10846	0.0950721	-0.0118992	0.0956758	-0.00656139	0.00258506	0.0441581	0.059863	0.122257	0.0801679	0.118336	0.124699	0.0692229	-0.0479946	0.010224	-0.0356866	-0.0820943
5830	RESPONSE_TO_HYDROPEROXIDE	BP-GO	Response to hydroperoxide	-0.143585	0.0377855	0.0595939	-0.0439961	0.18137	0.18137	22	22	up	-0.158703	-0.0964689	-0.152889	-0.148002	-0.161862	-0.00506996	-0.0470819	0.113868	0.103129	-0.0214641	0.100168	-0.0192131	0.00121289	0.0354683	0.0582901	0.137146	0.0833723	0.141911	0.137958	0.0742128	-0.0645099	0.0075104	-0.0356812	-0.0833038
1843	INTERLEUKIN_6_MEDIATED_SIGNALING_PATHWAY	BP-GO	Interleukin 6 mediated signaling pathway	-0.143055	0.0376461	0.0598069	-0.045457	0.180701	0.180701	21	22	up	-0.157172	-0.102309	-0.152312	-0.147728	-0.155755	-0.00773075	-0.0530107	0.115319	0.105386	-0.0242858	0.101366	-0.0229585	0.000801996	0.0328268	0.0577384	0.141391	0.0842096	0.148739	0.141716	0.0755954	-0.0693432	0.00669055	-0.035629	-0.0835463
4153	POSITIVE_REGULATION_OF_RECEPTOR_BINDING	BP-GO	Positive regulation of receptor binding	-0.142739	0.037563	0.0573093	-0.0364858	0.180302	0.180302	21	22	up	-0.161991	-0.0682219	-0.152045	-0.145914	-0.185525	0.00693071	-0.0195415	0.104839	0.0907429	-0.00837769	0.0925783	-0.00205047	0.00302148	0.0464765	0.0594515	0.115113	0.0777674	0.10823	0.118083	0.066376	-0.0414742	0.0110052	-0.0351167	-0.0803576
5079	REGULATION_OF_HISTONE_DEACETYLASE_ACTIVITY	BP-GO	Regulation of histone deacetylase activity	-0.142515	0.0375038	0.0601069	-0.0472579	0.180018	0.180018	22	22	up	-0.15543	-0.109452	-0.151721	-0.147501	-0.148469	-0.0109582	-0.0602273	0.117157	0.108192	-0.0277199	0.102887	-0.0275101	0.000304988	0.0296511	0.0571108	0.146632	0.0852826	0.157113	0.146367	0.0773228	-0.0752447	0.00570246	-0.0355907	-0.0838986
5680	REGULATION_OF_UBIQUITIN_PROTEIN_LIGASE_ACTIVITY	BP-GO	Regulation of ubiquitin protein ligase activity	-0.14168	0.0372841	0.0600069	-0.0479265	0.178964	0.178964	21	22	up	-0.153968	-0.11242	-0.150825	-0.146795	-0.14439	-0.0124549	-0.0634292	0.117561	0.109094	-0.0292473	0.103197	-0.0295719	6.6456e-05	0.0280148	0.0565801	0.14854	0.0854498	0.160475	0.147995	0.0778347	-0.0777579	0.00520762	-0.0354285	-0.0837273
3443	PERIPHERAL_NERVOUS_SYSTEM_NEURON_DIFFERENTIATION	BP-GO	Peripheral nervous system neuron differentiation	-0.141623	0.0372692	0.0577969	-0.0397095	0.178892	0.178892	22	22	up	-0.15868	-0.0810828	-0.150828	-0.145362	-0.172162	0.00108355	-0.032582	0.108064	0.0957334	-0.0145838	0.0952418	-0.0102851	0.00211918	0.0406849	0.0582585	0.124484	0.079634	0.123278	0.126385	0.0694378	-0.0521136	0.0092065	-0.0350136	-0.0809175
2265	MIDBODY_ABSCISSION	BP-GO	Midbody abscission	-0.140958	0.0370943	0.056708	-0.0364574	0.178052	0.178052	21	22	up	-0.159721	-0.069	-0.150144	-0.144165	-0.181761	0.00613951	-0.0209027	0.104022	0.090304	-0.00903609	0.0918351	-0.00302857	0.00287689	0.0452363	0.0586211	0.114926	0.077098	0.108813	0.117732	0.0659834	-0.0422904	0.0106595	-0.0346993	-0.0794994
1135	ELECTRON_TRANSPORT_CHAIN	BP-GO	Electron transport chain	0.13946	-0.0366999	-0.0689369	0.0841888	-0.17616	0.17616	22	22	down	0.130003	0.251942	0.148174	0.150702	0.016477	0.0733632	0.201597	-0.158386	-0.16751	0.0949419	-0.137312	0.116135	0.00920275	0.0296799	-0.0480137	-0.254558	-0.110215	-0.325614	-0.242979	-0.114386	0.192184	0.0129383	0.0366827	0.0949505
1047	DISACCHARIDE_METABOLIC_PROCESS	BP-GO	Disaccharide metabolic process	-0.139279	0.0366524	0.055251	-0.0330924	0.175931	0.175931	20	22	up	-0.159524	-0.0569912	-0.148378	-0.141956	-0.189544	0.0109045	-0.00963492	0.0994049	0.0844675	-0.00369049	0.0879119	0.00389826	0.00357646	0.0492308	0.0585308	0.104978	0.0741127	0.0942423	0.108625	0.0622066	-0.03263	0.0119629	-0.0341427	-0.0775598
6184	SOMATIC_STEM_CELL_POPULATION_MAINTENANCE	BP-GO	Somatic stem cell population maintenance	-0.139068	0.0365968	0.0585277	-0.0456439	0.175665	0.175665	20	22	up	-0.151945	-0.105007	-0.148055	-0.143854	-0.146478	-0.00991542	-0.0569994	0.113781	0.10481	-0.0262074	0.099944	-0.025737	0.000415589	0.0296628	0.0558274	0.141706	0.0828878	0.151179	0.141588	0.074972	-0.0719529	0.0057945	-0.034707	-0.08171
2550	NEGATIVE_REGULATION_OF_BIOMINERALIZATION	BP-GO	Negative regulation of biomineralization	-0.1384	0.036421	0.0570028	-0.0407606	0.174821	0.174821	21	22	up	-0.153931	-0.0866993	-0.147381	-0.142381	-0.161607	-0.00216824	-0.0391901	0.107858	0.0967302	-0.0177457	0.0949614	-0.0146472	0.00158146	0.036735	0.056527	0.127373	0.0792003	0.129327	0.128647	0.0698524	-0.0570352	0.00804292	-0.0343123	-0.079738
2026	LONG_TERM_MEMORY	BP-GO	Long term memory	-0.137883	0.0362849	0.0554831	-0.0357081	0.174168	0.174168	20	22	up	-0.156209	-0.0676704	-0.146868	-0.141027	-0.177639	0.00592953	-0.0206198	0.101806	0.0884086	-0.00892125	0.089876	-0.00307078	0.00280259	0.0441781	0.0573326	0.112553	0.0754484	0.106648	0.115284	0.0645908	-0.0415117	0.0104045	-0.0339445	-0.0777805
2531	NEGATIVE_REGULATION_OF_ANTIGEN_RECEPTOR_MEDIATED_SIGNALING_PATHWAY	BP-GO	Negative regulation of antigen receptor mediated signaling pathway	-0.137288	0.0361283	0.0588931	-0.0492395	0.173416	0.173416	21	22	up	-0.147566	-0.119618	-0.146128	-0.142714	-0.130413	-0.0166889	-0.0719853	0.117143	0.110258	-0.0333426	0.1027	-0.0352355	-0.000636391	0.0228172	0.0542455	0.152128	0.0847746	0.168177	0.150764	0.0782778	-0.0840916	0.0036803	-0.034467	-0.0820796
1853	INTESTINAL_EPITHELIAL_CELL_DEVELOPMENT	BP-GO	Intestinal epithelial cell development	-0.137221	0.0361108	0.0558911	-0.0380654	0.173332	0.173332	22	22	up	-0.153987	-0.076998	-0.146144	-0.140775	-0.168202	0.00172656	-0.0300281	0.104232	0.092092	-0.0133979	0.0918858	-0.00900161	0.00215595	0.0400544	0.0565327	0.119415	0.0768697	0.11759	0.121379	0.0668613	-0.0492131	0.0091204	-0.0339052	-0.0782637
6112	SIALYLATION	BP-GO	Sialylation	0.137209	-0.0361078	-0.0582622	0.0469713	-0.173317	0.173317	22	22	down	0.148786	0.110999	0.146062	0.142257	0.137944	0.0129813	0.0635219	-0.114494	-0.106557	0.0293199	-0.100479	0.0299484	7.5095e-05	-0.0262694	-0.0546794	-0.145484	-0.0831465	-0.157934	-0.144789	-0.0759473	0.0770446	-0.00477151	0.0343379	0.0812742
2556	NEGATIVE_REGULATION_OF_BONE_MINERALIZATION	BP-GO	Negative regulation of bone mineralization	-0.135496	0.0356569	0.0559428	-0.0404153	0.171153	0.171153	22	22	up	-0.150404	-0.0868265	-0.144284	-0.139479	-0.156486	-0.00296448	-0.0402849	0.106183	0.095529	-0.0182847	0.0934612	-0.0155388	0.0014206	0.0351756	0.0552352	0.126193	0.0778982	0.128923	0.127289	0.0689072	-0.0574316	0.00762533	-0.0336173	-0.0782377
5853	RESPONSE_TO_INTERLEUKIN_7	BP-GO	Response to interleukin 7	0.135367	-0.035623	-0.0559575	0.0406317	-0.17099	0.17099	21	22	down	0.150113	0.0877165	0.144145	0.13939	0.155472	0.00338226	0.0412045	-0.106375	-0.095852	0.0187227	-0.0936183	0.016123	-0.00135546	-0.034748	-0.0551298	-0.126819	-0.0780038	-0.129955	-0.127837	-0.0691016	0.058173	-0.00749374	0.0335978	0.0782496
1854	INTESTINAL_EPITHELIAL_CELL_DIFFERENTIATION	BP-GO	Intestinal epithelial cell differentiation	-0.134909	0.0355025	0.0547727	-0.0367608	0.170412	0.170412	22	22	up	-0.151779	-0.0731687	-0.143687	-0.138292	-0.16762	0.0027926	-0.0270281	0.101712	0.089463	-0.0119866	0.0896974	-0.00729022	0.00228574	0.0404058	0.055718	0.115461	0.0751069	0.112604	0.11759	0.065058	-0.0463114	0.00929051	-0.0333016	-0.0767205
5364	REGULATION_OF_OXIDATIVE_PHOSPHORYLATION	BP-GO	Regulation of oxidative phosphorylation	-0.134791	0.0354713	0.0556026	-0.0400212	0.170262	0.170262	21	22	up	-0.149728	-0.0856732	-0.143535	-0.138723	-0.156295	-0.00264571	-0.0393844	0.105418	0.0947332	-0.0178611	0.0927973	-0.0150258	0.00145922	0.0352767	0.0549858	0.124999	0.0773631	0.12742	0.126143	0.068361	-0.0565585	0.00767532	-0.0334333	-0.0777682
380	BRANCH_ELONGATION_OF_AN_EPITHELIUM	BP-GO	Branch elongation of an epithelium	0.134618	-0.0354258	-0.0556288	0.0403353	-0.170044	0.170044	22	22	down	0.149324	0.086958	0.143348	0.138606	0.154855	0.00324547	0.0407076	-0.105704	-0.0952054	0.0184912	-0.0930312	0.0158656	-0.00136586	-0.0346664	-0.0548396	-0.125908	-0.0775217	-0.128912	-0.126942	-0.0686462	0.0576276	-0.00748717	0.0334083	0.0777923
5091	REGULATION_OF_HISTONE_PHOSPHORYLATION	BP-GO	Regulation of histone phosphorylation	-0.134587	0.0354177	0.0556848	-0.0405838	0.170005	0.170005	22	22	up	-0.14914	-0.0879219	-0.143313	-0.138618	-0.153944	-0.0036702	-0.0416672	0.105977	0.0956022	-0.0189476	0.0932586	-0.016468	0.00130101	0.0342597	0.0547735	0.126633	0.0776857	0.130049	0.12759	0.0688935	-0.0584196	0.00735967	-0.0334133	-0.0778618
1623	HEMATOPOIETIC_STEM_CELL_HOMEOSTASIS	BP-GO	Hematopoietic stem cell homeostasis	-0.133987	0.0352599	0.0541376	-0.0355318	0.169247	0.169247	21	22	up	-0.151311	-0.0689365	-0.142712	-0.137183	-0.169794	0.00438765	-0.0231673	0.0998896	0.0872633	-0.0101572	0.0881406	-0.00494147	0.00251495	0.0416422	0.0555401	0.11181	0.0739041	0.107406	0.114216	0.0636156	-0.04294	0.00970422	-0.0330263	-0.0758651
5225	REGULATION_OF_METALLOENDOPEPTIDASE_ACTIVITY	BP-GO	Regulation of metalloendopeptidase activity	-0.133965	0.035254	0.0550096	-0.0388294	0.169219	0.169219	21	22	up	-0.149363	-0.0815347	-0.142663	-0.137714	-0.158552	-0.00106664	-0.0355837	0.103681	0.0926151	-0.0160597	0.091315	-0.0127079	0.00168734	0.0365251	0.0548454	0.121462	0.0762216	0.122351	0.122882	0.0669762	-0.0532542	0.00809034	-0.0331823	-0.0769713
3852	POSITIVE_REGULATION_OF_HISTONE_DEACETYLASE_ACTIVITY	BP-GO	Positive regulation of histone deacetylase activity	-0.133688	0.035181	0.0568865	-0.0462148	0.168869	0.168869	22	22	up	-0.144706	-0.109864	-0.142309	-0.138681	-0.132879	-0.0133895	-0.0635799	0.112073	0.104551	-0.02937	0.0983333	-0.0302356	-0.000185619	0.0249005	0.0531828	0.143064	0.0813291	0.155915	0.142254	0.0744562	-0.0764702	0.00442987	-0.0334785	-0.0793403
5935	RESPONSE_TO_UV_A	BP-GO	Response to uv a	-0.13365	0.0351711	0.0530985	-0.0320567	0.168821	0.168821	20	22	up	-0.152902	-0.0558394	-0.142379	-0.13627	-0.18086	0.00996584	-0.0103797	0.0957352	0.0815438	-0.00408048	0.0846502	0.00303146	0.00335639	0.0467746	0.0561027	0.101618	0.0713302	0.0917999	0.105028	0.0600004	-0.0322538	0.0113322	-0.0327776	-0.0745275
4383	PROSTANOID_BIOSYNTHETIC_PROCESS	BP-GO	Prostanoid biosynthetic process	-0.132975	0.0349934	0.0543047	-0.037424	0.167968	0.167968	20	22	up	-0.14891	-0.0766632	-0.141617	-0.136509	-0.161176	0.000787471	-0.031116	0.101625	0.0901138	-0.0139422	0.0895604	-0.00998447	0.0019549	0.0379851	0.0546721	0.11729	0.0748694	0.116381	0.119033	0.0653398	-0.0493664	0.00857634	-0.0328823	-0.0760235
5357	REGULATION_OF_ORGANELLE_TRANSPORT_ALONG_MICROTUBULE	BP-GO	Regulation of organelle transport along microtubule	-0.132887	0.0349701	0.0530175	-0.0327073	0.167857	0.167857	22	22	up	-0.151543	-0.0587031	-0.141559	-0.135631	-0.176996	0.00853242	-0.0134553	0.0961495	0.0824324	-0.0055474	0.0849715	0.00105368	0.00312843	0.0452176	0.0556092	0.103478	0.0715107	0.0950522	0.10662	0.0605085	-0.0346746	0.0108605	-0.0326311	-0.0743841
3074	NEGATIVE_REGULATION_OF_TUBULIN_DEACETYLATION	BP-GO	Negative regulation of tubulin deacetylation	-0.132633	0.0349036	0.0545249	-0.0386763	0.167537	0.167537	22	22	up	-0.147742	-0.0816135	-0.141243	-0.136384	-0.156185	-0.00144064	-0.0361059	0.102919	0.0920729	-0.0163164	0.0906322	-0.0131293	0.00161223	0.0358016	0.0542519	0.120936	0.0756282	0.12219	0.122272	0.0665481	-0.0534528	0.00789622	-0.0328638	-0.076285
983	DEOXYRIBONUCLEOTIDE_BIOSYNTHETIC_PROCESS	BP-GO	Deoxyribonucleotide biosynthetic process	-0.132298	0.0348153	0.0524721	-0.0313975	0.167114	0.167114	20	22	up	-0.15155	-0.053996	-0.140942	-0.134835	-0.180168	0.010418	-0.00901529	0.0943808	0.0801749	-0.00344053	0.0834707	0.00378839	0.00340632	0.0468197	0.0556048	0.09961	0.0703725	0.0893542	0.103085	0.0590517	-0.030881	0.011381	-0.0324297	-0.0736602
1150	EMBRYONIC_EYE_MORPHOGENESIS	BP-GO	Embryonic eye morphogenesis	0.132251	-0.0348029	-0.0508492	0.025371	-0.167054	0.167054	22	22	down	0.154999	0.0310158	0.140938	0.133778	0.200524	-0.0203446	-0.0136039	-0.0874128	-0.0703747	-0.0073116	-0.0776338	-0.0179303	-0.00491132	-0.0561079	-0.056833	-0.0819664	-0.066105	-0.0620758	-0.0872351	-0.0528921	0.0120759	-0.0143127	0.032124	0.0715967
6002	RIBOSOME_ASSEMBLY	BP-GO	Ribosome assembly	0.132129	-0.0347708	-0.0564931	0.0466877	-0.1669	0.1669	20	22	down	0.14243	0.112445	0.140642	0.137234	0.127895	0.0149037	0.0666426	-0.111932	-0.104976	0.0308358	-0.0981635	0.032262	0.000436803	-0.0230451	-0.0523527	-0.144358	-0.0810944	-0.15868	-0.143255	-0.0746206	0.0787398	-0.00388442	0.0331376	0.0787579
2851	NEGATIVE_REGULATION_OF_MRNA_CATABOLIC_PROCESS	BP-GO	Negative regulation of mrna catabolic process	-0.131784	0.0346799	0.0563957	-0.0467542	0.166464	0.166464	19	22	up	-0.141947	-0.112871	-0.140273	-0.136907	-0.12692	-0.0151759	-0.0671772	0.111857	0.105008	-0.0310922	0.0980889	-0.0326209	-0.000482867	0.0226932	0.0521768	0.144532	0.0810154	0.159119	0.143376	0.0746179	-0.079123	0.00378226	-0.0330602	-0.0786158
5204	REGULATION_OF_MAMMARY_GLAND_EPITHELIAL_CELL_PROLIFERATION	BP-GO	Regulation of mammary gland epithelial cell proliferation	-0.131561	0.0346214	0.0523106	-0.0317132	0.166183	0.166183	20	22	up	-0.15042	-0.0555679	-0.140153	-0.134167	-0.177499	0.0095501	-0.0108096	0.0944206	0.0805253	-0.00429819	0.0834793	0.00261378	0.0032645	0.0458	0.0551933	0.100491	0.0703265	0.0910787	0.103801	0.0592234	-0.0322418	0.0110782	-0.0322731	-0.0734161
3287	NUCLEOTIDE_TRANSMEMBRANE_TRANSPORT	BP-GO	Nucleotide transmembrane transport	0.130335	-0.0342988	-0.0559318	0.0468251	-0.164634	0.164634	22	22	down	0.140047	0.113862	0.138727	0.1355	0.123541	0.0159743	0.0686372	-0.111302	-0.104803	0.0317955	-0.0975754	0.0336371	0.000623962	-0.0215394	-0.0514821	-0.144655	-0.0805375	-0.160019	-0.143338	-0.0743946	0.0800802	-0.00345535	0.0327255	0.0779499
4670	REGULATION_BY_VIRUS_OF_VIRAL_PROTEIN_LEVELS_IN_HOST_CELL	BP-GO	Regulation by virus of viral protein levels in host cell	-0.129995	0.0342092	0.0535283	-0.0382377	0.164204	0.164204	22	22	up	-0.14461	-0.0812524	-0.13843	-0.133726	-0.151954	-0.00195804	-0.0366313	0.101253	0.0907785	-0.016583	0.0891484	-0.0136459	0.00149733	0.0345777	0.0531039	0.119499	0.0743569	0.121258	0.120709	0.0655617	-0.0534228	0.00757769	-0.0322261	-0.0748794
6638	VITAMIN_D_RECEPTOR_SIGNALING_PATHWAY	BP-GO	Vitamin d receptor signaling pathway	-0.129887	0.0341809	0.0527451	-0.0354348	0.164068	0.164068	22	22	up	-0.146105	-0.0706069	-0.138338	-0.133151	-0.161237	0.00261864	-0.0261815	0.0979745	0.0862017	-0.0116162	0.0863995	-0.00711856	0.00219003	0.0388361	0.0536351	0.111288	0.072341	0.108605	0.113324	0.0626795	-0.04472	0.00892398	-0.0320641	-0.073879
5637	REGULATION_OF_TOLL_LIKE_RECEPTOR_2_SIGNALING_PATHWAY	BP-GO	Regulation of toll like receptor 2 signaling pathway	0.129771	-0.0341504	-0.0541867	0.0409859	-0.163922	0.163922	22	22	down	0.142723	0.0918541	0.138171	0.133969	0.142141	0.00660013	0.0471482	-0.104323	-0.0951936	0.0215838	-0.0917118	0.0202387	-0.000790132	-0.0301654	-0.0524289	-0.12753	-0.0762137	-0.133795	-0.1279	-0.0683207	0.062123	-0.00619131	0.0323083	0.0757037
292	AXIS_ELONGATION	BP-GO	Axis elongation	0.129186	-0.0339964	-0.0541004	0.0413938	-0.163183	0.163183	22	22	down	0.141735	0.0937021	0.137543	0.133464	0.139488	0.00754874	0.0491638	-0.104535	-0.0957271	0.0225457	-0.0918704	0.0215409	-0.00063817	-0.0291126	-0.0520695	-0.12869	-0.076288	-0.135876	-0.128881	-0.0686174	0.0636945	-0.00587415	0.0321916	0.0755631
2458	MYOBLAST_MIGRATION	BP-GO	Myoblast migration	-0.128811	0.0338976	0.0520426	-0.0341462	0.162708	0.162708	21	22	up	-0.145473	-0.0662242	-0.137199	-0.131881	-0.163277	0.00423925	-0.0222241	0.0960155	0.083871	-0.00974187	0.0847228	-0.00472048	0.00242098	0.0400531	0.0533969	0.107453	0.0710397	0.103198	0.10977	0.0611447	-0.041241	0.00933553	-0.0317496	-0.0729296
977	DEOXYRIBONUCLEOSIDE_MONOPHOSPHATE_BIOSYNTHETIC_PROCESS	BP-GO	Deoxyribonucleoside monophosphate biosynthetic process	-0.128807	0.0338965	0.0515948	-0.0324722	0.162703	0.162703	22	22	up	-0.146442	-0.0598365	-0.137207	-0.131596	-0.168951	0.00700083	-0.0159337	0.0940841	0.0811509	-0.00675163	0.0831052	-0.000786951	0.0028398	0.0426396	0.0537424	0.102553	0.0698576	0.0956175	0.105368	0.0594356	-0.0360129	0.0101517	-0.0316669	-0.0723608
1235	EOSINOPHIL_MIGRATION	BP-GO	Eosinophil migration	-0.127769	0.0336233	0.0539948	-0.0427698	0.161392	0.161392	21	22	up	-0.139113	-0.0996604	-0.136019	-0.132306	-0.131744	-0.0104875	-0.0555059	0.105498	0.0976498	-0.0255696	0.0926291	-0.0256081	0.000172846	0.0259617	0.0511183	0.132635	0.0767417	0.142676	0.132278	0.0697322	-0.0687142	0.00491638	-0.0319278	-0.0753537
1142	EMBRYONIC_CAMERA_TYPE_EYE_DEVELOPMENT	BP-GO	Embryonic camera type eye development	0.127212	-0.0334768	-0.0479114	0.0206526	-0.160689	0.160689	21	22	down	0.151278	0.0155132	0.135597	0.128052	0.20562	-0.025763	-0.0271912	-0.0797575	-0.0615989	-0.0137384	-0.071054	-0.0260684	-0.00566364	-0.0597737	-0.0554461	-0.0678613	-0.0609403	-0.042717	-0.0740485	-0.0470483	-0.000106155	-0.0155984	0.0307167	0.0675982
2608	NEGATIVE_REGULATION_OF_CELL_SUBSTRATE_JUNCTION_ORGANIZATION	BP-GO	Negative regulation of cell substrate junction organization	-0.126286	0.0332331	0.0520219	-0.0372252	0.159519	0.159519	21	22	up	-0.140438	-0.079234	-0.13448	-0.129924	-0.147352	-0.0020319	-0.0358815	0.0984543	0.0883159	-0.0162503	0.0866806	-0.0134413	0.00143492	0.0334695	0.0515724	0.116319	0.0722907	0.118154	0.117472	0.0637712	-0.052144	0.00732312	-0.0313105	-0.0727694
5915	RESPONSE_TO_SALT_STRESS	BP-GO	Response to salt stress	-0.125667	0.0330703	0.0532379	-0.0425584	0.158737	0.158737	21	22	up	-0.136539	-0.0998992	-0.133778	-0.130213	-0.127907	-0.0111272	-0.0564427	0.10433	0.096843	-0.0260284	0.0915806	-0.0263437	4.68121e-05	0.0247737	0.0501754	0.131894	0.0758265	0.142558	0.131396	0.0690873	-0.0691212	0.00459541	-0.0314267	-0.074281
3006	NEGATIVE_REGULATION_OF_SCHWANN_CELL_PROLIFERATION	BP-GO	Negative regulation of schwann cell proliferation	-0.125478	0.0330205	0.0503205	-0.0318545	0.158499	0.158499	22	22	up	-0.142529	-0.0591353	-0.13366	-0.128232	-0.163834	0.00645441	-0.0163544	0.0919079	0.0794134	-0.00697286	0.0811713	-0.00128718	0.00271098	0.0411952	0.0523076	0.100551	0.0682085	0.0941494	0.103227	0.0581256	-0.035774	0.0097813	-0.0308593	-0.0705658
4285	POSITIVE_REGULATION_OF_TRIGLYCERIDE_METABOLIC_PROCESS	BP-GO	Positive regulation of triglyceride metabolic process	-0.124851	0.0328555	0.0495925	-0.0299082	0.157706	0.157706	19	22	up	-0.142857	-0.0520183	-0.133006	-0.127292	-0.169081	0.00937232	-0.00955371	0.0893885	0.0761135	-0.00374405	0.0790404	0.00292105	0.00314491	0.0437537	0.0524169	0.094817	0.0666072	0.0855843	0.0980136	0.0560114	-0.0300118	0.0106046	-0.0306177	-0.0696079
1254	EPITHELIAL_STRUCTURE_MAINTENANCE	BP-GO	Epithelial structure maintenance	-0.124846	0.0328541	0.0514665	-0.0369422	0.1577	0.1577	20	22	up	-0.138755	-0.0788706	-0.132945	-0.128466	-0.145192	-0.00224227	-0.0360043	0.0974947	0.0875387	-0.0163178	0.0858288	-0.0136206	0.00138314	0.032869	0.050955	0.115407	0.0715661	0.117447	0.116504	0.0631884	-0.0519914	0.00717057	-0.0309604	-0.0719876
888	CORONARY_VASCULATURE_MORPHOGENESIS	BP-GO	Coronary vasculature morphogenesis	-0.124667	0.0328071	0.0530563	-0.0431276	0.157474	0.157474	21	22	up	-0.134923	-0.10257	-0.132707	-0.129328	-0.123806	-0.0125377	-0.0594074	0.104546	0.0975472	-0.0274441	0.0917282	-0.0282689	-0.000180929	0.0231719	0.0495876	0.133502	0.0758633	0.145536	0.132737	0.0694641	-0.071408	0.00411568	-0.031221	-0.0739972
6059	SCHWANN_CELL_PROLIFERATION	BP-GO	Schwann cell proliferation	-0.124276	0.0327041	0.0495141	-0.0303337	0.15698	0.15698	20	22	up	-0.141871	-0.0539287	-0.132388	-0.1268	-0.16639	0.00839924	-0.0116275	0.0896259	0.0766778	-0.00473353	0.0792199	0.00158318	0.00298937	0.0426808	0.0520585	0.0960288	0.0666975	0.0877413	0.0990427	0.0563281	-0.0316334	0.0102808	-0.0305042	-0.0694779
1329	EXTRACELLULAR_MATRIX_CONSTITUENT_SECRETION	BP-GO	Extracellular matrix constituent secretion	-0.124178	0.0326784	0.0506001	-0.0345282	0.156856	0.156856	21	22	up	-0.139303	-0.0699883	-0.132251	-0.127407	-0.151939	0.00142873	-0.0274784	0.0944182	0.0834699	-0.0122692	0.0832299	-0.00833642	0.00193074	0.0361218	0.0511423	0.108301	0.0696201	0.106779	0.110054	0.0605886	-0.0447883	0.00821395	-0.0306864	-0.0708519
1787	INFLAMMATORY_RESPONSE_TO_WOUNDING	BP-GO	Inflammatory response to wounding	-0.123237	0.0324307	0.0504019	-0.0349614	0.155667	0.155667	22	22	up	-0.137842	-0.0721107	-0.131244	-0.126558	-0.148428	0.000270556	-0.0298831	0.0945037	0.0839662	-0.0134183	0.08327	-0.00990734	0.00174207	0.0347729	0.0506104	0.109515	0.0695826	0.109118	0.111047	0.0608386	-0.0466203	0.00781249	-0.0304878	-0.0705502
6130	SKELETAL_MUSCLE_CELL_PROLIFERATION	BP-GO	Skeletal muscle cell proliferation	-0.123149	0.0324077	0.0511803	-0.0379897	0.155557	0.155557	22	22	up	-0.135967	-0.0837134	-0.131127	-0.12698	-0.137959	-0.00476976	-0.0413407	0.0979562	0.0888663	-0.0188654	0.0861584	-0.0170787	0.000976354	0.0300255	0.0499411	0.118374	0.0716865	0.12287	0.118995	0.063911	-0.0561261	0.00631692	-0.0306154	-0.0715342
4724	REGULATION_OF_ASTROCYTE_DIFFERENTIATION	BP-GO	Regulation of astrocyte differentiation	-0.123123	0.0324008	0.0509672	-0.0372233	0.155524	0.155524	21	22	up	-0.13638	-0.0808007	-0.131105	-0.126826	-0.140504	-0.00351676	-0.0384805	0.0970611	0.0876154	-0.017506	0.0854079	-0.015292	0.00116605	0.0311923	0.0500879	0.116129	0.0711364	0.119409	0.116976	0.0631235	-0.0537447	0.00668571	-0.0305719	-0.0712622
4227	POSITIVE_REGULATION_OF_SYNAPTIC_TRANSMISSION_GLUTAMATERGIC	BP-GO	Positive regulation of synaptic transmission glutamatergic	-0.122529	0.0322445	0.05034	-0.0356138	0.154774	0.154774	20	22	up	-0.136554	-0.0749529	-0.130484	-0.125975	-0.14468	-0.00113925	-0.0329189	0.0949445	0.08487	-0.0148659	0.0836155	-0.0118562	0.00151847	0.0332537	0.0501429	0.111383	0.0697848	0.112356	0.112652	0.0613598	-0.0490179	0.00735131	-0.0303545	-0.0704341
4040	POSITIVE_REGULATION_OF_NEUROTRANSMITTER_SECRETION	BP-GO	Positive regulation of neurotransmitter secretion	-0.12213	0.0321394	0.0496939	-0.0336898	0.154269	0.154269	21	22	up	-0.137162	-0.0678075	-0.130072	-0.125261	-0.150346	0.00184908	-0.0260142	0.092551	0.0816565	-0.0115862	0.0815977	-0.00756669	0.00196623	0.035942	0.0503546	0.105728	0.0682823	0.1038	0.107532	0.0593149	-0.0432095	0.00820972	-0.0301672	-0.0695923
847	COCHLEA_MORPHOGENESIS	BP-GO	Cochlea morphogenesis	0.122104	-0.0321326	-0.0479013	0.0270003	-0.154236	0.154236	21	22	down	0.141024	0.0422859	0.130097	0.124114	0.172999	-0.0128802	0.00088473	-0.0848282	-0.0707841	-0.000359368	-0.0751293	-0.00814661	-0.00363907	-0.0462712	-0.0517304	-0.086145	-0.0635549	-0.0735105	-0.0899425	-0.0524831	0.0223221	-0.0114693	0.0298341	0.0673144
5511	REGULATION_OF_RESPONSE_TO_OSMOTIC_STRESS	BP-GO	Regulation of response to osmotic stress	-0.122071	0.0321241	0.0523165	-0.0435974	0.154196	0.154196	22	22	up	-0.131318	-0.105655	-0.129933	-0.126865	-0.116586	-0.0145344	-0.0633126	0.103946	0.097738	-0.0293171	0.0911388	-0.030896	-0.000519618	0.0205739	0.0482715	0.134726	0.0752485	0.148701	0.133569	0.0694135	-0.0741944	0.00336252	-0.0306379	-0.0729199
6349	T_HELPER_2_CELL_DIFFERENTIATION	BP-GO	T helper 2 cell differentiation	-0.121922	0.0320848	0.0529896	-0.0463084	0.154007	0.154007	21	22	up	-0.129548	-0.116078	-0.129753	-0.127174	-0.107059	-0.0190801	-0.0736283	0.107006	0.102109	-0.0342218	0.093696	-0.0373578	-0.00121117	0.0162726	0.0476389	0.142653	0.077106	0.16104	0.140673	0.0721496	-0.0827404	0.00200929	-0.0307355	-0.0737669
3657	POSITIVE_REGULATION_OF_CELL_ADHESION_MEDIATED_BY_INTEGRIN	BP-GO	Positive regulation of cell adhesion mediated by integrin	0.1217	-0.0320264	-0.0513449	0.040418	-0.153727	0.153727	22	22	down	0.132693	0.0937035	0.129562	0.125969	0.126575	0.00946021	0.0516645	-0.100118	-0.0924914	0.0237823	-0.0879204	0.0236381	-0.000244911	-0.0252246	-0.048757	-0.125398	-0.0728709	-0.134448	-0.125153	-0.0660932	0.0644491	-0.00483935	0.0303958	0.0716663
3632	POSITIVE_REGULATION_OF_BROWN_FAT_CELL_DIFFERENTIATION	BP-GO	Positive regulation of brown fat cell differentiation	-0.121583	0.0319956	0.0497582	-0.0346142	0.153579	0.153579	22	22	up	-0.135922	-0.0716082	-0.129482	-0.124881	-0.146023	6.58546e-05	-0.0299402	0.0933763	0.0830377	-0.013456	0.0822705	-0.0100608	0.0016882	0.034118	0.0499062	0.108402	0.068735	0.108206	0.109878	0.0601467	-0.0463754	0.00764824	-0.0300847	-0.069645
392	BRANCHIOMOTOR_NEURON_AXON_GUIDANCE	BP-GO	Branchiomotor neuron axon guidance	0.121516	-0.0319778	-0.0505145	0.0375351	-0.153493	0.153493	22	22	down	0.134134	0.0827912	0.129387	0.125304	0.135961	0.00478795	0.0409778	-0.0967135	-0.0877675	0.0187034	-0.085063	0.0169682	-0.000951045	-0.0295509	-0.0492684	-0.116948	-0.0707703	-0.121463	-0.117546	-0.0631135	0.0555357	-0.00620903	0.0302117	0.0706019
5469	REGULATION_OF_PROTEIN_NEDDYLATION	BP-GO	Regulation of protein neddylation	-0.121406	0.0319491	0.0485053	-0.0301368	0.153355	0.153355	21	22	up	-0.138302	-0.0546054	-0.129328	-0.123957	-0.16084	0.00737418	-0.013252	0.0881371	0.0757254	-0.00552408	0.077877	0.000362866	0.00279429	0.0409166	0.0507522	0.0952856	0.0655128	0.0879961	0.0980797	0.0555415	-0.0324761	0.00979774	-0.0298246	-0.0680444
2621	NEGATIVE_REGULATION_OF_CENTRIOLE_REPLICATION	BP-GO	Negative regulation of centriole replication	-0.121306	0.0319227	0.0494257	-0.0337133	0.153229	0.153229	22	22	up	-0.136091	-0.0683072	-0.129194	-0.124458	-0.148482	0.00142283	-0.0267812	0.092216	0.0815132	-0.0119561	0.0812896	-0.00810501	0.00189021	0.035312	0.0499632	0.105749	0.0679987	0.104236	0.107466	0.0591708	-0.0437013	0.00803204	-0.029976	-0.069208
6079	SEMINIFEROUS_TUBULE_DEVELOPMENT	BP-GO	Seminiferous tubule development	-0.121155	0.0318829	0.0509071	-0.039458	0.153038	0.153038	22	22	up	-0.132552	-0.0903108	-0.128987	-0.125273	-0.128651	-0.00813215	-0.0485048	0.0987716	0.0908117	-0.0222838	0.0867744	-0.0217011	0.00043882	0.0263162	0.0487	0.122556	0.071995	0.130317	0.122545	0.0650022	-0.061727	0.00519774	-0.0302215	-0.0710813
3580	POSITIVE_REGULATION_OF_ACUTE_INFLAMMATORY_RESPONSE	BP-GO	Positive regulation of acute inflammatory response	-0.120931	0.031824	0.0510228	-0.0401712	0.152755	0.152755	20	22	up	-0.13185	-0.0931443	-0.128743	-0.125174	-0.125746	-0.00941464	-0.0513703	0.0994954	0.0919209	-0.0236474	0.0873731	-0.023509	0.000241207	0.0250519	0.0484471	0.124631	0.0724165	0.133637	0.124385	0.0656844	-0.0640688	0.00480456	-0.0302041	-0.0712164
1479	GERMINAL_CENTER_FORMATION	BP-GO	Germinal center formation	-0.120858	0.0318049	0.0505205	-0.0383786	0.152663	0.152663	21	22	up	-0.1328	-0.086338	-0.128679	-0.124802	-0.131673	-0.0064896	-0.0446906	0.0973969	0.0889928	-0.0204725	0.0856133	-0.0193369	0.000683871	0.0277723	0.0487848	0.119379	0.0711257	0.125546	0.119661	0.0638402	-0.058505	0.00566474	-0.0300995	-0.0705746
298	AXON_ENSHEATHMENT_IN_CENTRAL_NERVOUS_SYSTEM	BP-GO	Axon ensheathment in central nervous system	-0.120757	0.0317781	0.0508764	-0.0398403	0.152535	0.152535	21	22	up	-0.131818	-0.0919682	-0.12856	-0.124948	-0.126491	-0.00895055	-0.0502702	0.0990373	0.091345	-0.0231255	0.0869836	-0.0228334	0.000309193	0.0254379	0.0484339	0.123652	0.0721196	0.132208	0.123488	0.0653111	-0.0631237	0.00493082	-0.0301472	-0.0710212
2863	NEGATIVE_REGULATION_OF_MYELINATION	BP-GO	Negative regulation of myelination	-0.119954	0.0315669	0.0493451	-0.0351013	0.151521	0.151521	20	22	up	-0.133547	-0.0742782	-0.12774	-0.123367	-0.140839	-0.00150471	-0.0331139	0.0932213	0.0834697	-0.0149751	0.0820862	-0.0121616	0.0014275	0.0321901	0.0490403	0.109733	0.0684847	0.111063	0.110905	0.0603111	-0.0487248	0.00708172	-0.0297281	-0.0690339
17	ACROSOME_ASSEMBLY	BP-GO	Acrosome assembly	-0.119935	0.0315618	0.0516393	-0.0437289	0.151496	0.151496	22	22	up	-0.128499	-0.107221	-0.127652	-0.124795	-0.111508	-0.0157569	-0.0655679	0.103158	0.0974804	-0.0304028	0.0904072	-0.0324587	-0.000734536	0.0188299	0.0472409	0.134987	0.0745623	0.15015	0.133583	0.0691114	-0.0756908	0.00286704	-0.0301453	-0.0719464
6452	TRANSCYTOSIS	BP-GO	Transcytosis	0.119463	-0.0314377	-0.050211	0.0389619	-0.150901	0.150901	20	22	down	0.130669	0.0892591	0.127186	0.123534	0.126669	0.0081091	0.0480337	-0.0974558	-0.0896328	0.0220706	-0.0856158	0.021527	-0.000418968	-0.025864	-0.0480087	-0.121005	-0.0710285	-0.128746	-0.120978	-0.0641506	0.0610365	-0.00509842	0.0298022	0.0701075
2586	NEGATIVE_REGULATION_OF_CELL_AGING	BP-GO	Negative regulation of cell aging	-0.119121	0.0313476	0.050487	-0.0404251	0.150469	0.150469	20	22	up	-0.129378	-0.0950148	-0.126809	-0.123444	-0.120959	-0.0106858	-0.0538173	0.0989919	0.0919342	-0.0248221	0.0868908	-0.0251682	2.34101e-05	0.0233537	0.0475443	0.125269	0.0719356	0.135511	0.124771	0.0655739	-0.0657821	0.00431517	-0.0297938	-0.0704399
1861	INTRACELLULAR_PROTEIN_TRANSMEMBRANE_TRANSPORT	BP-GO	Intracellular protein transmembrane transport	0.119111	-0.0313449	-0.0523164	0.0472981	-0.150456	0.150456	19	22	down	0.125362	0.121255	0.126745	0.124586	0.0976054	0.0220369	0.0796665	-0.10691	-0.103097	0.0371101	-0.0935217	0.0413342	0.00169846	-0.0127145	-0.0461135	-0.145387	-0.0767791	-0.166646	-0.142838	-0.0725856	0.0872612	-0.000958741	0.0301274	0.0727627
1144	EMBRYONIC_CAMERA_TYPE_EYE_MORPHOGENESIS	BP-GO	Embryonic camera type eye morphogenesis	0.118753	-0.0312509	-0.045263	0.0212946	-0.150004	0.150004	22	22	down	0.140045	0.0221742	0.126566	0.119876	0.185106	-0.0207231	-0.0178063	-0.0767773	-0.0607767	-0.0092231	-0.068275	-0.0195967	-0.00478243	-0.0526818	-0.0513412	-0.0692482	-0.0583096	-0.0490049	-0.0744227	-0.0459765	0.00619738	-0.0135777	0.0287728	0.063786
3027	NEGATIVE_REGULATION_OF_SPROUTING_ANGIOGENESIS	BP-GO	Negative regulation of sprouting angiogenesis	-0.118443	0.0311691	0.0478925	-0.0315436	0.149612	0.149612	21	22	up	-0.133679	-0.0614506	-0.126154	-0.12129	-0.14964	0.00365722	-0.0209837	0.0884553	0.0773572	-0.00921845	0.0780443	-0.0046835	0.00218959	0.0366035	0.0490687	0.0992311	0.0654245	0.0955525	0.101318	0.056372	-0.0383773	0.00851292	-0.0292012	-0.0671089
2712	NEGATIVE_REGULATION_OF_GLIAL_CELL_PROLIFERATION	BP-GO	Negative regulation of glial cell proliferation	-0.118294	0.0311299	0.0477001	-0.0310081	0.149424	0.149424	21	22	up	-0.133799	-0.0594805	-0.126	-0.121054	-0.151135	0.00447124	-0.019093	0.0877725	0.0764544	-0.0083206	0.0774675	-0.0035117	0.00231101	0.0373246	0.0491099	0.0976548	0.0649926	0.0931863	0.0998868	0.0557951	-0.0367797	0.00874423	-0.0291403	-0.0668566
4429	PROTEIN_HETEROTETRAMERIZATION	BP-GO	Protein heterotetramerization	-0.118176	0.0310989	0.0483309	-0.0335212	0.149275	0.149275	22	22	up	-0.132185	-0.0691321	-0.125854	-0.12136	-0.142348	0.000266944	-0.0286389	0.0906177	0.0805108	-0.0128592	0.0798462	-0.00948982	0.00167167	0.033352	0.0485331	0.105004	0.066722	0.104617	0.106475	0.0583356	-0.0446916	0.00749389	-0.0292356	-0.0676515
5597	REGULATION_OF_SYNAPTIC_VESICLE_RECYCLING	BP-GO	Regulation of synaptic vesicle recycling	-0.118042	0.0310636	0.0497963	-0.0391841	0.149105	0.149105	20	22	up	-0.128715	-0.090815	-0.125667	-0.122179	-0.122833	-0.00914487	-0.0500408	0.0970866	0.0896803	-0.0230338	0.0852591	-0.0228834	0.00024224	0.0244953	0.0472951	0.121573	0.0706669	0.130321	0.121341	0.0640871	-0.062453	0.00470301	-0.0294811	-0.0695055
2813	NEGATIVE_REGULATION_OF_LYMPHOCYTE_MIGRATION	BP-GO	Negative regulation of lymphocyte migration	-0.117499	0.0309209	0.0491667	-0.0375009	0.14842	0.14842	21	22	up	-0.128999	-0.0846599	-0.125101	-0.121365	-0.127372	-0.0066213	-0.0441593	0.0949078	0.0868265	-0.0202414	0.0834163	-0.0192439	0.000617529	0.026708	0.0473897	0.116614	0.0692822	0.122913	0.116832	0.0622587	-0.0574696	0.00541504	-0.0292722	-0.0686771
4256	POSITIVE_REGULATION_OF_TOLERANCE_INDUCTION	BP-GO	Positive regulation of tolerance induction	-0.11683	0.0307447	0.0472551	-0.0311693	0.147575	0.147575	21	22	up	-0.131826	-0.0608245	-0.124436	-0.119648	-0.147415	0.00351633	-0.0209055	0.0873145	0.0763935	-0.00919154	0.0770349	-0.00474946	0.00214596	0.0360198	0.0483891	0.0980414	0.0645726	0.0945014	0.100083	0.0556607	-0.0380271	0.00837008	-0.0288063	-0.0662138
6230	STARTLE_RESPONSE	BP-GO	Startle response	-0.116303	0.0306061	0.0482822	-0.0356792	0.146909	0.146909	21	22	up	-0.128524	-0.0783016	-0.123839	-0.119888	-0.130964	-0.00417673	-0.0382958	0.0922818	0.0836035	-0.0174617	0.081177	-0.0156623	0.000971811	0.0286636	0.0472061	0.111212	0.0675613	0.11514	0.111857	0.0601555	-0.0523855	0.00606269	-0.0289038	-0.0674903
1033	DICARBOXYLIC_ACID_METABOLIC_PROCESS	BP-GO	Dicarboxylic acid metabolic process	0.116102	-0.0305531	-0.0566241	0.0672132	-0.146655	0.146655	21	22	down	0.109903	0.198771	0.123379	0.124979	0.0234769	0.0563296	0.157022	-0.128544	-0.134784	0.0739019	-0.111538	0.0899244	0.00694151	0.0202617	-0.0405684	-0.203507	-0.0897276	-0.258055	-0.194725	-0.0922942	0.151013	0.00936821	0.0303982	0.0780737
4849	REGULATION_OF_CELLULAR_RESPONSE_TO_OSMOTIC_STRESS	BP-GO	Regulation of cellular response to osmotic stress	-0.115225	0.0303225	0.0490886	-0.0400505	0.145548	0.145548	21	22	up	-0.124595	-0.0955238	-0.122655	-0.119566	-0.113788	-0.0119003	-0.0556191	0.0968467	0.0904667	-0.0257036	0.0849638	-0.0265726	-0.000214569	0.0211245	0.045793	0.123945	0.0702513	0.13537	0.123182	0.0643962	-0.0665907	0.00371171	-0.0288657	-0.0684572
4722	REGULATION_OF_ASPARTIC_TYPE_ENDOPEPTIDASE_ACTIVITY_INVOLVED_IN_AMYLOID_PRECURSOR_PROTEIN_CATABOLIC_PROCESS	BP-GO	Regulation of aspartic type endopeptidase activity involved in amyloid precursor protein catabolic process	0.11446	-0.030121	-0.0480957	0.0372844	-0.144581	0.144581	22	22	down	0.125223	0.0853462	0.121859	0.118352	0.121519	0.00769406	0.0458501	-0.0933212	-0.0858044	0.0210646	-0.0819858	0.0205179	-0.000412856	-0.0248514	-0.0460074	-0.115803	-0.0680213	-0.123147	-0.115791	-0.0614171	0.0583373	-0.00490716	0.0285517	0.0671556
3201	NLS_BEARING_PROTEIN_IMPORT_INTO_NUCLEUS	BP-GO	Nls bearing protein import into nucleus	-0.114054	0.0300141	0.0471898	-0.0343949	0.144068	0.144068	21	22	up	-0.126384	-0.0745188	-0.121448	-0.117469	-0.130447	-0.00311501	-0.035321	0.0898117	0.0810211	-0.016062	0.0790331	-0.0139623	0.0011018	0.0290283	0.0464162	0.107322	0.0658354	0.110221	0.108132	0.0583855	-0.0495157	0.00623541	-0.0283156	-0.0659835
4354	PREPULSE_INHIBITION	BP-GO	Prepulse inhibition	-0.113599	0.0298944	0.0484716	-0.0397698	0.143493	0.143493	22	22	up	-0.12267	-0.0952621	-0.120921	-0.117926	-0.111215	-0.0122023	-0.0559044	0.0958078	0.0896521	-0.0258496	0.0840393	-0.0268669	-0.000282833	0.0203859	0.0450875	0.123029	0.0694604	0.134749	0.122191	0.0637777	-0.0665403	0.00352036	-0.0284722	-0.0675872
4554	PROTON_TRANSPORTING_TWO_SECTOR_ATPASE_COMPLEX_ASSEMBLY	BP-GO	Proton transporting two sector atpase complex assembly	-0.113233	0.0297983	0.0461654	-0.0315784	0.143032	0.143032	21	22	up	-0.126971	-0.0641763	-0.120595	-0.116194	-0.138231	0.00114864	-0.0254077	0.0862043	0.076265	-0.0113547	0.0759846	-0.00782127	0.00173719	0.0327937	0.0466155	0.0990296	0.06355	0.0977915	0.1006	0.0553439	-0.0411327	0.00744443	-0.0279864	-0.064639
4723	REGULATION_OF_ASPARTIC_TYPE_PEPTIDASE_ACTIVITY	BP-GO	Regulation of aspartic type peptidase activity	0.113122	-0.0297688	-0.0476514	0.0372907	-0.14289	0.14289	22	22	down	0.123501	0.0860366	0.120431	0.117042	0.118597	0.00833422	0.0469769	-0.09274	-0.0855197	0.0216088	-0.0814542	0.0213179	-0.000297286	-0.0238767	-0.0453777	-0.115744	-0.0675379	-0.12371	-0.1156	-0.0611504	0.0590371	-0.00463395	0.0282395	0.0665202
4764	REGULATION_OF_CALCINEURIN_MEDIATED_SIGNALING	BP-GO	Regulation of calcineurin mediated signaling	0.112387	-0.0295755	-0.0521947	0.0552465	-0.141962	0.141962	21	22	down	0.112103	0.154942	0.119507	0.119334	0.0560489	0.0383223	0.115092	-0.113116	-0.114526	0.0539932	-0.0984931	0.0639672	0.00426144	0.00442882	-0.0413071	-0.168262	-0.0799336	-0.205335	-0.162689	-0.0793239	0.115511	0.00427769	0.0289457	0.0722512
1746	HYPEROSMOTIC_SALINITY_RESPONSE	BP-GO	Hyperosmotic salinity response	-0.11202	0.0294791	0.0466431	-0.0348859	0.1415	0.1415	22	22	up	-0.123488	-0.0774053	-0.119275	-0.115561	-0.124374	-0.00488233	-0.0388428	0.0894836	0.0813705	-0.0177491	0.0786903	-0.0163096	0.000805671	0.0268028	0.0453597	0.108641	0.0654406	0.113258	0.109107	0.0584715	-0.0520829	0.00558536	-0.0278649	-0.0651813
5819	RESPONSE_TO_GLUCAGON	BP-GO	Response to glucagon	-0.111535	0.0293514	0.0450311	-0.0294475	0.140887	0.140887	21	22	up	-0.126032	-0.0568877	-0.118799	-0.114173	-0.141784	0.00386741	-0.0187956	0.0830011	0.0724291	-0.00822238	0.0732452	-0.00380723	0.00212613	0.0348657	0.0462603	0.0926932	0.0614282	0.0888181	0.0947347	0.0528227	-0.0353377	0.00814165	-0.0274857	-0.0631084
6651	WNT_SIGNALING_PATHWAY_INVOLVED_IN_HEART_DEVELOPMENT	BP-GO	Wnt signaling pathway involved in heart development	-0.111387	0.0293123	0.0445793	-0.0279388	0.140699	0.140699	22	22	up	-0.12672	-0.0512024	-0.118652	-0.113775	-0.146584	0.00628833	-0.0132452	0.0811965	0.0699455	-0.00558489	0.071729	-0.000346832	0.00249129	0.0370926	0.0465037	0.088268	0.06031	0.0820433	0.0907453	0.0512527	-0.0306991	0.00884804	-0.0273773	-0.0625266
4232	POSITIVE_REGULATION_OF_T_CELL_APOPTOTIC_PROCESS	BP-GO	Positive regulation of t cell apoptotic process	-0.111117	0.0292414	0.0446505	-0.0285428	0.140359	0.140359	22	22	up	-0.126022	-0.0536425	-0.11836	-0.113612	-0.143949	0.00516423	-0.0157386	0.0817743	0.0708673	-0.00677188	0.0722039	-0.00192531	0.00231706	0.0359637	0.0462517	0.0900206	0.0606377	0.0848873	0.0922914	0.0518141	-0.0327235	0.00849881	-0.0273439	-0.0626028
2271	MINUS_END_DIRECTED_ORGANELLE_TRANSPORT_ALONG_MICROTUBULE	BP-GO	Minus end directed organelle transport along microtubule	-0.111035	0.0292196	0.0455324	-0.0319533	0.140254	0.140254	22	22	up	-0.12393	-0.0667016	-0.118245	-0.114103	-0.132193	-0.000504777	-0.0286291	0.0856694	0.0763892	-0.0129002	0.075463	-0.00999252	0.00145605	0.0306286	0.0455053	0.0999988	0.0630129	0.100368	0.101244	0.0552775	-0.043421	0.00681767	-0.0274913	-0.0637185
3681	POSITIVE_REGULATION_OF_CELL_PROLIFERATION_INVOLVED_IN_HEART_MORPHOGENESIS	BP-GO	Positive regulation of cell proliferation involved in heart morphogenesis	-0.109967	0.0289388	0.0453087	-0.0324484	0.138906	0.138906	22	22	up	-0.122272	-0.0691231	-0.117103	-0.113141	-0.128198	-0.00182448	-0.0313706	0.0857708	0.0769582	-0.0142102	0.0755122	-0.011783	0.00124114	0.029093	0.0449014	0.101386	0.062973	0.103037	0.10238	0.0555649	-0.0455104	0.00636054	-0.0272662	-0.0633777
864	COMMON_MYELOID_PROGENITOR_CELL_PROLIFERATION	BP-GO	Common myeloid progenitor cell proliferation	-0.109309	0.0287656	0.044915	-0.0317944	0.138075	0.138075	22	22	up	-0.121808	-0.0669541	-0.116406	-0.112387	-0.128992	-0.00105436	-0.0294538	0.0847275	0.0757507	-0.0133032	0.0746164	-0.0106312	0.00134887	0.0296303	0.0447282	0.0994334	0.0622719	0.100338	0.100559	0.0547632	-0.0438013	0.00654694	-0.0270806	-0.0628427
2795	NEGATIVE_REGULATION_OF_LIPASE_ACTIVITY	BP-GO	Negative regulation of lipase activity	-0.108833	0.0286402	0.0433324	-0.0264558	0.137473	0.137473	19	22	up	-0.124305	-0.046813	-0.115938	-0.111025	-0.146082	0.0075347	-0.00977453	0.0783636	0.0669732	-0.00395133	0.069271	0.00164165	0.00264508	0.037545	0.0456121	0.0837783	0.0583329	0.0763466	0.08645	0.0492178	-0.0273634	0.00905625	-0.0267083	-0.0608076
1495	GLOMERULAR_EPITHELIAL_CELL_DIFFERENTIATION	BP-GO	Glomerular epithelial cell differentiation	0.108619	-0.028584	-0.0463895	0.038187	-0.137203	0.137203	21	22	down	0.117199	0.0916989	0.115619	0.112783	0.105795	0.0119324	0.0540573	-0.0917929	-0.0859828	0.0250033	-0.0805103	0.0260666	0.000310634	-0.0192439	-0.0430776	-0.118106	-0.0665287	-0.129569	-0.117257	-0.0611457	0.064125	-0.00328768	0.0272319	0.0646788
2534	NEGATIVE_REGULATION_OF_ASTROCYTE_DIFFERENTIATION	BP-GO	Negative regulation of astrocyte differentiation	-0.108313	0.0285035	0.0457379	-0.0361256	0.136817	0.136817	22	22	up	-0.118007	-0.0839824	-0.115309	-0.112138	-0.11213	-0.00867313	-0.0465588	0.0892821	0.0825668	-0.0214407	0.0783974	-0.021399	0.000179512	0.0222123	0.0433618	0.112054	0.0649634	0.120354	0.11179	0.0589797	-0.0578396	0.00423206	-0.0270597	-0.063835
2419	MULTINUCLEAR_OSTEOCLAST_DIFFERENTIATION	BP-GO	Multinuclear osteoclast differentiation	-0.108076	0.0284411	0.0443448	-0.0311977	0.136517	0.136517	22	22	up	-0.120573	-0.0652899	-0.115094	-0.111079	-0.128346	-0.000649382	-0.0282263	0.0834972	0.0745094	-0.0127276	0.0735449	-0.00995139	0.00139328	0.0296644	0.0442731	0.0976148	0.0614015	0.0981275	0.0987984	0.0539025	-0.0425633	0.0065893	-0.0267635	-0.0620532
1455	GANGLIOSIDE_BIOSYNTHETIC_PROCESS	BP-GO	Ganglioside biosynthetic process	0.10796	-0.0284106	-0.0448301	0.0331626	-0.136371	0.136371	20	22	down	0.11928	0.0728479	0.114955	0.111295	0.121424	0.0039477	0.0357094	-0.0857113	-0.0776757	0.0162855	-0.0753951	0.0146393	-0.000891393	-0.0265413	-0.0438109	-0.10336	-0.062745	-0.107074	-0.103946	-0.0558839	0.0487613	-0.00560692	0.0268325	0.0626634
6438	TRANS_SYNAPTIC_SIGNALING_BY_LIPID	BP-GO	Trans synaptic signaling by lipid	-0.107292	0.0282348	0.0445267	-0.0328599	0.135527	0.135527	22	22	up	-0.118598	-0.072025	-0.114245	-0.11059	-0.121003	-0.00376236	-0.035122	0.0850685	0.0770367	-0.0160106	0.0748344	-0.0143196	0.000910282	0.0265278	0.04356	0.102435	0.062288	0.10597	0.103046	0.0554386	-0.048155	0.00561979	-0.0266617	-0.0622426
6346	T_HELPER_17_CELL_LINEAGE_COMMITMENT	BP-GO	T helper 17 cell lineage commitment	-0.106739	0.0280893	0.0438997	-0.0311997	0.134829	0.134829	20	22	up	-0.118855	-0.0659631	-0.113667	-0.10977	-0.125441	-0.0012818	-0.0293357	0.0829115	0.0742178	-0.0132635	0.0730095	-0.0107404	0.0012789	0.0286973	0.0436448	0.0975428	0.0609155	0.0986708	0.098596	0.0536315	-0.0432488	0.00631843	-0.0264514	-0.0614169
886	CORONARY_ARTERY_MORPHOGENESIS	BP-GO	Coronary artery morphogenesis	-0.106737	0.0280886	0.0460248	-0.0391719	0.134825	0.134825	22	22	up	-0.11421	-0.0963955	-0.113603	-0.111105	-0.0983713	-0.0144441	-0.0593118	0.0921005	0.0871678	-0.0275132	0.0807047	-0.0294867	-0.000717587	0.0163631	0.0419895	0.120879	0.0665371	0.134783	0.119554	0.0617665	-0.0681586	0.00242703	-0.0268405	-0.0641156
5634	REGULATION_OF_THYMOCYTE_APOPTOTIC_PROCESS	BP-GO	Regulation of thymocyte apoptotic process	-0.106736	0.0280883	0.0428122	-0.0271262	0.134824	0.134824	21	22	up	-0.121222	-0.0504158	-0.113695	-0.109084	-0.139261	0.00544126	-0.0140233	0.0782141	0.0675999	-0.00598446	0.0690756	-0.0011648	0.0022986	0.034996	0.0444884	0.0856186	0.0580413	0.0802211	0.0878868	0.0494738	-0.0305234	0.00830579	-0.0262514	-0.0600356
1496	GLOMERULAR_EPITHELIUM_DEVELOPMENT	BP-GO	Glomerular epithelium development	0.10654	-0.0280368	-0.045521	0.0375288	-0.134577	0.134577	21	22	down	0.114914	0.0902212	0.113405	0.110636	0.103523	0.011824	0.053296	-0.0901197	-0.0844552	0.0246547	-0.0790394	0.0257386	0.000322895	-0.0187631	-0.042238	-0.116058	-0.0653065	-0.127418	-0.115203	-0.0600495	0.0631247	-0.00318927	0.0267142	0.0634654
4611	PYRIMIDINE_DEOXYRIBONUCLEOTIDE_BIOSYNTHETIC_PROCESS	BP-GO	Pyrimidine deoxyribonucleotide biosynthetic process	-0.106455	0.0280144	0.042948	-0.0279868	0.134469	0.134469	22	22	up	-0.120361	-0.0538409	-0.113389	-0.108953	-0.135731	0.00388823	-0.0174907	0.0790827	0.068936	-0.00763456	0.0697936	-0.00335324	0.00205916	0.0334621	0.0441778	0.0881215	0.0585459	0.0842318	0.0901057	0.0502948	-0.0333552	0.00782902	-0.0262279	-0.0601932
4992	REGULATION_OF_EXTRACELLULAR_MATRIX_CONSTITUENT_SECRETION	BP-GO	Regulation of extracellular matrix constituent secretion	-0.106261	0.0279634	0.0442242	-0.0330145	0.134225	0.134225	21	22	up	-0.117184	-0.0731286	-0.113143	-0.109606	-0.118243	-0.00450285	-0.0365532	0.0847932	0.0770605	-0.0166975	0.0745694	-0.0152881	0.000783732	0.0255451	0.0430438	0.102827	0.0620211	0.107082	0.103293	0.0553859	-0.049162	0.00533617	-0.0264284	-0.0618037
2972	NEGATIVE_REGULATION_OF_PROTEIN_SUMOYLATION	BP-GO	Negative regulation of protein sumoylation	-0.105869	0.0278603	0.0426551	-0.0276204	0.133729	0.133729	21	22	up	-0.119822	-0.0527338	-0.112767	-0.108318	-0.135705	0.00421755	-0.0165958	0.0784027	0.0682117	-0.00721287	0.0692045	-0.00283529	0.00210103	0.0336066	0.0439789	0.0870149	0.058074	0.0828062	0.0890515	0.0498013	-0.032508	0.00788964	-0.0260732	-0.0597902
2069	MACROMOLECULE_DEPALMITOYLATION	BP-GO	Macromolecule depalmitoylation	0.105404	-0.0277379	-0.0438536	0.0326958	-0.133142	0.133142	20	22	down	0.11627	0.0723386	0.112231	0.108714	0.117468	0.00437992	0.0360612	-0.084049	-0.0763539	0.0164691	-0.0739174	0.0150414	-0.00079055	-0.0254203	-0.0427075	-0.101845	-0.061484	-0.105981	-0.102322	-0.0548857	0.0486017	-0.00531875	0.0262127	0.0612876
4414	PROTEIN_DEPALMITOYLATION	BP-GO	Protein depalmitoylation	0.104855	-0.0275935	-0.0440918	0.0342752	-0.132449	0.132449	21	22	down	0.114646	0.0786404	0.111633	0.108441	0.110917	0.00724551	0.0424516	-0.0856282	-0.0787984	0.0195104	-0.0752215	0.0190769	-0.000348323	-0.0225814	-0.0421221	-0.106436	-0.0623977	-0.113354	-0.106389	-0.0563854	0.0538151	-0.00443714	0.0261618	0.0615609
2007	LIPOPROTEIN_CATABOLIC_PROCESS	BP-GO	Lipoprotein catabolic process	0.104499	-0.0274998	-0.0441334	0.0348763	-0.131999	0.131999	21	22	down	0.113839	0.0811121	0.111248	0.108193	0.108104	0.0084054	0.0450051	-0.0861645	-0.0796963	0.0207265	-0.0756587	0.0206992	-0.000167475	-0.0213948	-0.0418302	-0.108175	-0.0626919	-0.116219	-0.107913	-0.0569261	0.0558741	-0.00407189	0.026108	0.0615949
5069	REGULATION_OF_HEMATOPOIETIC_STEM_CELL_PROLIFERATION	BP-GO	Regulation of hematopoietic stem cell proliferation	-0.104469	0.0274919	0.0429951	-0.0306452	0.131961	0.131961	22	22	up	-0.116264	-0.0649768	-0.111249	-0.107454	-0.122402	-0.00143472	-0.0291222	0.0812739	0.0728167	-0.0131765	0.0715621	-0.0107686	0.00122437	0.0279181	0.042694	0.0957877	0.0596969	0.0970666	0.096786	0.0526022	-0.04267	0.00613078	-0.0258941	-0.0601476
973	DENTATE_GYRUS_DEVELOPMENT	BP-GO	Dentate gyrus development	-0.1042	0.0274209	0.0446297	-0.0371119	0.131621	0.131621	22	22	up	-0.112152	-0.089795	-0.110911	-0.108274	-0.0998653	-0.0122371	-0.0536575	0.0886099	0.083262	-0.0248415	0.0776966	-0.0261315	-0.000417854	0.0177205	0.0412256	0.114701	0.0641594	0.126465	0.113744	0.0591463	-0.0630114	0.0029203	-0.0261473	-0.0622093
823	CHRONIC_INFLAMMATORY_RESPONSE	BP-GO	Chronic inflammatory response	0.103758	-0.0273047	-0.0441766	0.0359651	-0.131062	0.131062	21	22	down	0.112253	0.0856375	0.110448	0.107649	0.102801	0.0105518	0.04971	-0.0870936	-0.0813016	0.0229678	-0.076412	0.0236943	0.000168328	-0.0191759	-0.0412561	-0.111319	-0.0631895	-0.121448	-0.110661	-0.0578858	0.0596529	-0.00339081	0.0259881	0.0616104
3120	NEURAL_RETINA_DEVELOPMENT	BP-GO	Neural retina development	0.103262	-0.0271741	-0.0474489	0.0488566	-0.130436	0.130436	22	22	down	0.104109	0.135093	0.109819	0.109325	0.0579619	0.0320673	0.0985878	-0.101736	-0.102134	0.046206	-0.0886576	0.0542963	0.00343863	0.00112373	-0.0383482	-0.149026	-0.0721004	-0.180038	-0.144474	-0.07094	0.100183	0.00300105	0.0265023	0.0657399
2731	NEGATIVE_REGULATION_OF_HISTONE_DEACETYLATION	BP-GO	Negative regulation of histone deacetylation	-0.103224	0.0271642	0.0416178	-0.0270369	0.130388	0.130388	22	22	up	-0.116766	-0.0518232	-0.109948	-0.105629	-0.131952	0.00393614	-0.016582	0.0765667	0.0666806	-0.00722323	0.0675783	-0.00301517	0.00202183	0.032602	0.0428579	0.0851529	0.0566981	0.0812202	0.0871068	0.0486658	-0.0320289	0.00764047	-0.0254269	-0.0583324
3537	PLATELET_DEGRANULATION	BP-GO	Platelet degranulation	0.102669	-0.0270181	-0.0425994	0.0314116	-0.129687	0.129687	22	22	down	0.113506	0.0687982	0.109322	0.105819	0.115899	0.00354696	0.0334872	-0.0813655	-0.0736646	0.015263	-0.0715785	0.0136266	-0.000879137	-0.0254346	-0.0416896	-0.0979262	-0.0595811	-0.101257	-0.0985211	-0.0530167	0.0459791	-0.00539337	0.0255112	0.0595495
235	Arginine biosynthesis	KEGG	Arginine biosynthesis	0.102178	-0.0268891	-0.0430931	0.0338761	-0.129067	0.129067	21	22	down	0.111442	0.0784497	0.108779	0.105752	0.106469	0.00784632	0.0431574	-0.0839908	-0.0775599	0.019863	-0.0737607	0.0197091	-0.000220243	-0.0212686	-0.040948	-0.105112	-0.0611405	-0.112616	-0.104924	-0.0554316	0.0539284	-0.00409156	0.0255171	0.0601505
6096	SEQUESTERING_OF_ZINC_ION	BP-GO	Sequestering of zinc ion	0.10181	-0.026792	-0.0415935	0.0287137	-0.128602	0.128602	20	22	down	0.113974	0.0589276	0.108426	0.104525	0.123195	-0.000502587	0.0240518	-0.0778776	-0.0690926	0.0107832	-0.0686288	0.0077873	-0.00148151	-0.0289885	-0.041846	-0.0899789	-0.0573652	-0.0893803	-0.0912952	-0.0500882	0.0379863	-0.00653665	0.0251787	0.0582265
2415	MULTICELLULAR_ORGANISMAL_IRON_ION_HOMEOSTASIS	BP-GO	Multicellular organismal iron ion homeostasis	-0.101247	0.0266438	0.0412488	-0.0281248	0.12789	0.12789	22	22	up	-0.113595	-0.0569598	-0.10783	-0.103875	-0.123974	0.00120993	-0.0223015	0.0769511	0.0680117	-0.00995473	0.067834	-0.00673284	0.00158103	0.0294936	0.0417038	0.0882221	0.0567445	0.0869376	0.0896595	0.0493722	-0.0364323	0.00671044	-0.0250184	-0.0577588
5731	RENAL_SYSTEM_VASCULATURE_MORPHOGENESIS	BP-GO	Renal system vasculature morphogenesis	-0.101128	0.0266126	0.0408639	-0.02683	0.12774	0.12774	21	22	up	-0.114196	-0.0520769	-0.107713	-0.103542	-0.128112	0.00329142	-0.0175316	0.0754063	0.0658823	-0.00768803	0.0665364	-0.00375836	0.00189511	0.0314107	0.0419167	0.0844253	0.0557881	0.0811206	0.0862374	0.0480267	-0.0324474	0.00731835	-0.0249274	-0.0572637
1883	IRON_ION_IMPORT_ACROSS_PLASMA_MEMBRANE	BP-GO	Iron ion import across plasma membrane	-0.100559	0.0264628	0.0412873	-0.029129	0.127022	0.127022	22	22	up	-0.112127	-0.0611355	-0.107088	-0.10337	-0.119074	-0.000771577	-0.0266441	0.0778062	0.0694914	-0.0120235	0.0685271	-0.00949756	0.00127098	0.0274442	0.0411725	0.0911216	0.057202	0.0917612	0.0921927	0.0502566	-0.0399194	0.00608148	-0.0249068	-0.0577712
3002	NEGATIVE_REGULATION_OF_RNA_POLYMERASE_II_REGULATORY_REGION_SEQUENCE_SPECIFIC_DNA_BINDING	BP-GO	Negative regulation of rna polymerase ii regulatory region sequence specific dna binding	-0.100343	0.0264061	0.0423238	-0.0332855	0.126749	0.126749	22	22	up	-0.10943	-0.0771086	-0.106825	-0.103856	-0.104496	-0.00773484	-0.0424493	0.0825027	0.0761958	-0.0195381	0.072453	-0.019397	0.000211818	0.020859	0.0402087	0.103276	0.0600548	0.110674	0.103086	0.0544541	-0.0530155	0.00400935	-0.0250597	-0.0590761
32	ACTIN_POLYMERIZATION_DEPENDENT_CELL_MOTILITY	BP-GO	Actin polymerization dependent cell motility	0.100274	-0.0263879	-0.0392178	0.0217242	-0.126662	0.126662	21	22	down	0.116073	0.0330122	0.106842	0.101849	0.143594	-0.0113187	-0.000961602	-0.0691451	-0.0574	-0.00109762	-0.0612643	-0.00774589	-0.00310091	-0.0386935	-0.0425753	-0.0694297	-0.051876	-0.0583345	-0.0726823	-0.042642	0.0169285	-0.00963795	0.0244784	0.0551279
2308	MITOCHONDRIAL_TRANSLATION	BP-GO	Mitochondrial translation	0.100247	-0.0263807	-0.0488568	0.0579045	-0.126627	0.126627	21	22	down	0.0949704	0.17113	0.106531	0.10789	0.020712	0.0484226	0.135091	-0.11084	-0.116167	0.0635775	-0.0961809	0.0773387	0.00596103	0.0172937	-0.0350553	-0.175335	-0.0773826	-0.222226	-0.167791	-0.0795577	0.129984	0.00802545	0.0262406	0.0673679
917	CYTOCHROME_COMPLEX_ASSEMBLY	BP-GO	Cytochrome complex assembly	0.100006	-0.0263172	-0.0427999	0.0354928	-0.126323	0.126323	19	22	down	0.107711	0.0857023	0.106448	0.103895	0.0962713	0.0115376	0.0510265	-0.0848988	-0.079707	0.0236176	-0.0744483	0.0247849	0.000369646	-0.0172011	-0.0395923	-0.109718	-0.0614885	-0.120807	-0.108836	-0.0566378	0.0600835	-0.00286394	0.0250887	0.0596629
236	ARGININE_CATABOLIC_PROCESS	BP-GO	Arginine catabolic process	0.0999544	-0.0263038	-0.0431318	0.0368013	-0.126258	0.126258	22	22	down	0.106883	0.0907225	0.106383	0.104065	0.0917183	0.0137219	0.0559884	-0.0863847	-0.0818214	0.0259767	-0.0756909	0.0278916	0.00070166	-0.0151401	-0.0392968	-0.113545	-0.0623927	-0.126755	-0.112268	-0.0579626	0.0641979	-0.00221499	0.0251408	0.0600817
5445	REGULATION_OF_PROTEIN_FOLDING	BP-GO	Regulation of protein folding	-0.0999349	0.0262987	0.0401897	-0.0257929	0.126234	0.126234	22	22	up	-0.113269	-0.0487118	-0.106448	-0.102199	-0.129047	0.00444227	-0.0146154	0.0736861	0.0639346	-0.00630935	0.0650559	-0.00201962	0.00205321	0.032155	0.0415718	0.0813199	0.0546218	0.0768995	0.0833257	0.0467248	-0.0298131	0.00758373	-0.0245981	-0.0563442
1686	HISTONE_H3_K36_METHYLATION	BP-GO	Histone h3 k36 methylation	-0.0990562	0.0260674	0.0404317	-0.0277987	0.125124	0.125124	22	22	up	-0.110973	-0.0568055	-0.105495	-0.101675	-0.120333	0.000717527	-0.0228809	0.0756118	0.0669991	-0.0102441	0.0666391	-0.0072512	0.00147611	0.0284186	0.040743	0.0871401	0.0557161	0.0863359	0.0884622	0.0485922	-0.0365264	0.00642743	-0.0244909	-0.0566049
4473	PROTEIN_LOCALIZATION_TO_CONDENSED_CHROMOSOME	BP-GO	Protein localization to condensed chromosome	-0.09899	0.02605	0.0401741	-0.0269154	0.12504	0.12504	20	22	up	-0.111402	-0.0534668	-0.105431	-0.101462	-0.123188	0.0021446	-0.0196144	0.0745645	0.0655496	-0.00869176	0.0657598	-0.00521317	0.00169165	0.0297373	0.0408952	0.0845506	0.055069	0.0823614	0.0861298	0.0476773	-0.0338003	0.00684517	-0.0244323	-0.0562742
2395	MRNA_CLEAVAGE_INVOLVED_IN_MRNA_PROCESSING	BP-GO	Mrna cleavage involved in mrna processing	-0.0976531	0.0256982	0.0395489	-0.026242	0.123351	0.123351	21	22	up	-0.110078	-0.0515619	-0.104009	-0.10004	-0.122576	0.00262719	-0.0181844	0.0732002	0.064161	-0.00802055	0.0645725	-0.00441418	0.0017464	0.029815	0.0404072	0.0825017	0.0541067	0.0798455	0.084152	0.0467172	-0.0323756	0.00690395	-0.0240872	-0.0554092
5542	REGULATION_OF_SKELETAL_MUSCLE_CELL_PROLIFERATION	BP-GO	Regulation of skeletal muscle cell proliferation	-0.0976339	0.0256931	0.0413453	-0.0330025	0.123327	0.123327	21	22	up	-0.106117	-0.077377	-0.103936	-0.101155	-0.0995848	-0.00854244	-0.0436181	0.0809851	0.0751388	-0.0201111	0.0710913	-0.020321	5.19281e-05	0.0193434	0.0389954	0.10229	0.0588677	0.110475	0.101921	0.0536123	-0.0535078	0.00360062	-0.0244132	-0.0576897
3770	POSITIVE_REGULATION_OF_ENDOPLASMIC_RETICULUM_UNFOLDED_PROTEIN_RESPONSE	BP-GO	Positive regulation of endoplasmic reticulum unfolded protein response	0.0975233	-0.025664	-0.0376295	0.0192065	-0.123187	0.123187	19	22	down	0.114008	0.0247711	0.103926	0.0987331	0.146179	-0.0141807	-0.00816042	-0.065033	-0.0527036	-0.00450214	-0.0577285	-0.0120518	-0.00349704	-0.0406047	-0.041806	-0.0618998	-0.0490976	-0.0480298	-0.0656365	-0.0395111	0.0104599	-0.0103114	0.023713	0.0529648
424	CALMODULIN_DEPENDENT_KINASE_SIGNALING_PATHWAY	BP-GO	Calmodulin dependent kinase signaling pathway	-0.0969151	0.025504	0.0427114	-0.0390237	0.122419	0.122419	22	22	up	-0.101688	-0.100719	-0.103122	-0.101461	-0.0775861	-0.0188209	-0.066849	0.0876099	0.0847614	-0.0311589	0.0766151	-0.0349	-0.00151702	0.00951086	0.0374085	0.119873	0.0628522	0.138036	0.117639	0.05961	-0.0726858	0.000516845	-0.0245396	-0.0593864
882	COPPER_ION_IMPORT	BP-GO	Copper ion import	-0.0967172	0.0254519	0.038645	-0.0240224	0.122169	0.122169	20	22	up	-0.110169	-0.0435553	-0.103028	-0.0987512	-0.128083	0.00585103	-0.0106106	0.07023	0.060349	-0.00442618	0.0620537	0.000255554	0.00222247	0.0325737	0.0404283	0.0759501	0.0522002	0.0701658	0.0781717	0.0442611	-0.0259163	0.00779831	-0.0237601	-0.0542117
3476	PHOSPHATIDYLETHANOLAMINE_METABOLIC_PROCESS	BP-GO	Phosphatidylethanolamine metabolic process	0.0962814	-0.0253372	-0.0438311	0.0440148	-0.121619	0.121619	21	22	down	0.0979679	0.120086	0.102407	0.101677	0.059269	0.0273587	0.0861367	-0.0930847	-0.0927294	0.0403317	-0.0811788	0.047007	0.00282078	-0.00133319	-0.0360754	-0.134447	-0.0661412	-0.160896	-0.130661	-0.064574	0.0886019	0.00204699	0.0246356	0.0607748
4342	POSTSYNAPTIC_SPECIALIZATION_ORGANIZATION	BP-GO	Postsynaptic specialization organization	-0.096254	0.02533	0.0412714	-0.0344501	0.121584	0.121584	21	22	up	-0.103502	-0.0835895	-0.102452	-0.100046	-0.0916797	-0.0115815	-0.0501979	0.0820469	0.077186	-0.0232477	0.0719342	-0.0245341	-0.00042808	0.0161092	0.0380471	0.106447	0.0593856	0.117583	0.105513	0.0548078	-0.0587318	0.00261559	-0.0241617	-0.0575225
817	CHROMOSOME_LOCALIZATION_TO_NUCLEAR_ENVELOPE_INVOLVED_IN_HOMOLOGOUS_CHROMOSOME_SEGREGATION	BP-GO	Chromosome localization to nuclear envelope involved in homologous chromosome segregation	-0.0962437	0.0253273	0.0386353	-0.0245778	0.121571	0.121571	22	22	up	-0.109238	-0.0459107	-0.102518	-0.0983805	-0.125171	0.00471147	-0.0130888	0.0706619	0.0611467	-0.00560722	0.0623996	-0.00132792	0.00204309	0.0313733	0.0400907	0.077548	0.0524192	0.0728703	0.079558	0.0447311	-0.0278919	0.00743171	-0.0236767	-0.0541742
3251	NUCLEOSIDE_BISPHOSPHATE_BIOSYNTHETIC_PROCESS	BP-GO	Nucleoside bisphosphate biosynthetic process	0.0960738	-0.0252826	-0.0468468	0.0555833	-0.121356	0.121356	21	22	down	0.0909652	0.164347	0.102096	0.103414	0.019547	0.0465542	0.129803	-0.106329	-0.111476	0.0610904	-0.0922633	0.0743291	0.00573523	0.0167118	-0.0335775	-0.168298	-0.0742243	-0.213379	-0.161041	-0.076337	0.124852	0.00773491	0.0251527	0.0645938
4913	REGULATION_OF_DENDRITIC_CELL_DIFFERENTIATION	BP-GO	Regulation of dendritic cell differentiation	-0.0958471	0.0252229	0.0394047	-0.0279586	0.12107	0.12107	21	22	up	-0.10676	-0.0590133	-0.102069	-0.0985591	-0.112835	-0.00105644	-0.0261268	0.0743848	0.0665513	-0.0118077	0.065504	-0.00950977	0.00116274	0.0258575	0.039203	0.0874214	0.054659	0.0883425	0.0883843	0.0481003	-0.0386565	0.00570163	-0.0237494	-0.0551303
199	ANTIGEN_PROCESSING_AND_PRESENTATION_OF_EXOGENOUS_PEPTIDE_ANTIGEN_VIA_MHC_CLASS_I	BP-GO	Antigen processing and presentation of exogenous peptide antigen via mhc class i	-0.0955261	0.0251385	0.0393697	-0.0282288	0.120665	0.120665	21	22	up	-0.10619	-0.0602044	-0.101724	-0.0982901	-0.111222	-0.00165355	-0.0274073	0.0745551	0.0669194	-0.0124184	0.0656359	-0.0103334	0.00106774	0.0252081	0.0389962	0.0881936	0.0547326	0.0896947	0.0890447	0.0483105	-0.0396638	0.00550496	-0.0236876	-0.0550688
746	CENTRAL_NERVOUS_SYSTEM_PROJECTION_NEURON_AXONOGENESIS	BP-GO	Central nervous system projection neuron axonogenesis	0.0951284	-0.0250338	-0.0418008	0.0378425	-0.120162	0.120162	21	22	down	0.100082	0.0970991	0.101225	0.0995128	0.0777235	0.0177115	0.0638804	-0.0854625	-0.0824487	0.0297591	-0.0747569	0.0331708	0.00137342	-0.0100499	-0.0368147	-0.116312	-0.0613678	-0.133399	-0.114256	-0.0580399	0.069903	-0.000732694	0.0240647	0.0581352
6463	TRANSLATIONAL_ELONGATION	BP-GO	Translational elongation	0.0948513	-0.0249609	-0.0453748	0.0515915	-0.119812	0.119812	21	22	down	0.0917202	0.149719	0.100822	0.101547	0.0304484	0.0405396	0.115802	-0.10119	-0.104722	0.0544427	-0.0879185	0.0656606	0.0048398	0.0114183	-0.0338318	-0.156542	-0.0709634	-0.195787	-0.150357	-0.0720139	0.113001	0.00603348	0.024672	0.0626595
6478	TRIGEMINAL_NERVE_DEVELOPMENT	BP-GO	Trigeminal nerve development	0.0927017	-0.0243952	-0.0391668	0.0309983	-0.117097	0.117097	21	22	down	0.100952	0.0721815	0.0986883	0.0959884	0.0956983	0.00755445	0.0401474	-0.0765053	-0.0707954	0.0184927	-0.0671745	0.0185019	-0.000133707	-0.0188876	-0.0370954	-0.0961359	-0.0556561	-0.103367	-0.0958866	-0.05056	0.0497516	-0.00358323	0.0231634	0.0546612
4019	POSITIVE_REGULATION_OF_NAD_P_H_OXIDASE_ACTIVITY	BP-GO	Positive regulation of nad p h oxidase activity	-0.092392	0.0243137	0.0381453	-0.0275549	0.116706	0.116706	22	22	up	-0.10256	-0.0591919	-0.0983846	-0.0951076	-0.106716	-0.00201566	-0.0274563	0.0723997	0.0651336	-0.0124617	0.0637259	-0.0105874	0.000969554	0.0239909	0.0376645	0.0860384	0.0531147	0.0878943	0.0867863	0.0469828	-0.0391505	0.00520126	-0.0229228	-0.0533475
3229	NUCLEAR_PORE_ORGANIZATION	BP-GO	Nuclear pore organization	-0.0922498	0.0242763	0.0375815	-0.0256184	0.116526	0.116526	20	22	up	-0.103505	-0.051871	-0.0982479	-0.0946436	-0.112982	0.00111423	-0.0202929	0.0701049	0.0619566	-0.00905737	0.0617994	-0.00611773	0.00144233	0.0268839	0.0379995	0.0803617	0.0516972	0.0791799	0.0816735	0.0449777	-0.0331725	0.00611764	-0.0227949	-0.0526239
335	beta-Alanine metabolism	KEGG	Beta-alanine metabolism	0.0915128	-0.0240823	-0.0410193	0.0394314	-0.115595	0.115595	22	22	down	0.0945154	0.104964	0.097354	0.0962382	0.064493	0.0220357	0.0728338	-0.0857038	-0.0842324	0.0340383	-0.0748379	0.0390276	0.00207922	-0.00498522	-0.0347874	-0.120752	-0.0611703	-0.142041	-0.117871	-0.0589231	0.0767041	0.000772552	0.023298	0.0569508
5025	REGULATION_OF_GERMINAL_CENTER_FORMATION	BP-GO	Regulation of germinal center formation	-0.0913734	0.0240456	0.036553	-0.0228571	0.115419	0.115419	19	22	up	-0.103987	-0.0417671	-0.097334	-0.0933221	-0.120456	0.00526034	-0.0106334	0.0665364	0.0572778	-0.00447113	0.0587815	-0.000139427	0.00205911	0.0305234	0.0381609	0.0722278	0.0494302	0.0670227	0.0742784	0.0419809	-0.0249905	0.00728839	-0.0224553	-0.0512713
1680	HISTONE_H2B_UBIQUITINATION	BP-GO	Histone h2b ubiquitination	-0.0912945	0.0240249	0.037592	-0.0268517	0.115319	0.115319	20	22	up	-0.10156	-0.057054	-0.0972188	-0.0939148	-0.106725	-0.00137117	-0.0257169	0.0711064	0.0637493	-0.0116419	0.0626061	-0.00957778	0.00105216	0.0242874	0.0372951	0.083916	0.0522187	0.0851476	0.0847672	0.0460411	-0.037511	0.00532293	-0.0226321	-0.0525865
6152	SMOOTH_MUSCLE_CELL_CHEMOTAXIS	BP-GO	Smooth muscle cell chemotaxis	0.0910165	-0.0239517	-0.0374105	0.0265189	-0.114968	0.114968	21	22	down	0.101397	0.055922	0.0969247	0.0935867	0.107252	0.00095259	0.0246948	-0.0706005	-0.0631473	0.0111578	-0.062173	0.0089584	-0.00111181	-0.0246017	-0.0372336	-0.0829257	-0.0518826	-0.0837513	-0.0838491	-0.0456447	0.0366125	-0.00542923	0.0225509	0.0523413
448	Carbon metabolism	KEGG	Carbon metabolism	0.0907999	-0.0238947	-0.0490809	0.0705534	-0.114695	0.114695	21	22	down	0.075478	0.224115	0.0963512	0.100759	-0.0427038	0.0737493	0.190433	-0.121266	-0.134631	0.0899459	-0.104596	0.112621	0.00993296	0.0436716	-0.0279951	-0.211811	-0.0828596	-0.283294	-0.199576	-0.090537	0.174304	0.0161056	0.0246528	0.0671511
3639	POSITIVE_REGULATION_OF_CALCIUM_ION_TRANSPORT_INTO_CYTOSOL	BP-GO	Positive regulation of calcium ion transport into cytosol	-0.0900634	0.0237009	0.0392735	-0.0346965	0.113764	0.113764	19	22	up	-0.0954119	-0.0876113	-0.095844	-0.0940246	-0.0774252	-0.0149011	-0.0562262	0.0796081	0.0762212	-0.0261529	0.0696846	-0.028745	-0.00101705	0.0112646	0.0350893	0.106808	0.0573025	0.121173	0.105199	0.0537953	-0.0626468	0.00124575	-0.0227281	-0.0546568
5665	REGULATION_OF_TRANSLATIONAL_INITIATION_IN_RESPONSE_TO_STRESS	BP-GO	Regulation of translational initiation in response to stress	0.0893459	-0.0235121	-0.0405005	0.0401944	-0.112858	0.112858	21	22	down	0.0912893	0.108955	0.0950355	0.0942439	0.0572058	0.0243151	0.0774886	-0.0856304	-0.0849941	0.0362649	-0.0747038	0.0420929	0.00245486	-0.00224244	-0.0336116	-0.12286	-0.0609184	-0.146363	-0.119541	-0.0592593	0.0801892	0.00158237	0.0228293	0.0561769
4026	POSITIVE_REGULATION_OF_NECROTIC_CELL_DEATH	BP-GO	Positive regulation of necrotic cell death	-0.0887996	0.0233683	0.0363131	-0.0251747	0.112168	0.112168	21	22	up	-0.0993339	-0.0518947	-0.0945693	-0.0911901	-0.10701	0.000223285	-0.0214681	0.068076	0.060475	-0.00963806	0.0599846	-0.0070985	0.00125957	0.0250826	0.0364715	0.078862	0.0501265	0.0785487	0.0799713	0.0438204	-0.0335392	0.00563776	-0.0219675	-0.05083
883	COPPER_ION_TRANSMEMBRANE_TRANSPORT	BP-GO	Copper ion transmembrane transport	-0.0886603	0.0233317	0.0354282	-0.0220303	0.111992	0.111992	20	22	up	-0.100986	-0.0399612	-0.0944451	-0.0905263	-0.117383	0.00534883	-0.00976042	0.0643899	0.0553363	-0.00407348	0.0568931	0.000213199	0.00203509	0.0298464	0.0370586	0.0696494	0.047858	0.0643613	0.0716833	0.0405831	-0.0237854	0.00714431	-0.0217813	-0.0496987
2764	NEGATIVE_REGULATION_OF_INTERLEUKIN_12_PRODUCTION	BP-GO	Negative regulation of interleukin 12 production	0.0881673	-0.0232019	-0.0400216	0.0398719	-0.111369	0.111369	22	22	down	0.0899642	0.10831	0.0937803	0.0930356	0.0557463	0.0243371	0.0772471	-0.0847402	-0.0842103	0.0361577	-0.0739189	0.0420259	0.00247447	-0.00189166	-0.0331251	-0.121847	-0.0602613	-0.145373	-0.11851	-0.0586895	0.0797802	0.00166284	0.0225383	0.0555062
4619	PYRIMIDINE_NUCLEOSIDE_METABOLIC_PROCESS	BP-GO	Pyrimidine nucleoside metabolic process	0.0867748	-0.0228355	-0.0377701	0.0331696	-0.10961	0.10961	21	22	down	0.0920794	0.0834198	0.0923463	0.0905478	0.0754807	0.0139278	0.0531956	-0.0764016	-0.0730157	0.0247332	-0.0668891	0.0270841	0.000914808	-0.0112555	-0.033862	-0.102147	-0.0550268	-0.115571	-0.100674	-0.0515656	0.059547	-0.00132716	0.0218855	0.0525729
5298	REGULATION_OF_NAD_P_H_OXIDASE_ACTIVITY	BP-GO	Regulation of nad p h oxidase activity	-0.0864608	0.0227528	0.0352209	-0.0240024	0.109214	0.109214	21	22	up	-0.0970143	-0.048584	-0.0920825	-0.088703	-0.10592	0.0010581	-0.0189881	0.065696	0.058055	-0.00847405	0.0579132	-0.00571418	0.00135391	0.0252097	0.0356166	0.0752943	0.0484471	0.0741732	0.0765263	0.0421466	-0.0310647	0.00573782	-0.021364	-0.0493188
5049	REGULATION_OF_GOLGI_TO_PLASMA_MEMBRANE_PROTEIN_TRANSPORT	BP-GO	Regulation of golgi to plasma membrane protein transport	0.0864087	-0.0227391	-0.0357436	0.0260276	-0.109148	0.109148	20	22	down	0.0957682	0.0563401	0.0920112	0.0889916	0.0989326	0.0023096	0.026645	-0.0680076	-0.0613332	0.0121143	-0.0598473	0.0105063	-0.000842382	-0.0220395	-0.035172	-0.0812192	-0.0498564	-0.083367	-0.081842	-0.0442026	0.0374185	-0.00473894	0.0214509	0.0499798
4571	PURINE_CONTAINING_COMPOUND_TRANSMEMBRANE_TRANSPORT	BP-GO	Purine containing compound transmembrane transport	0.0862252	-0.0226908	-0.0393902	0.0399319	-0.108916	0.108916	21	22	down	0.0874361	0.109506	0.0917072	0.0911436	0.0513328	0.0253501	0.0790735	-0.0839552	-0.0838796	0.0370383	-0.0731965	0.0433065	0.00265493	-0.000398444	-0.0322007	-0.121909	-0.0595957	-0.146421	-0.118366	-0.0583543	0.0809546	0.00208417	0.0220877	0.0546013
5625	REGULATION_OF_T_HELPER_2_CELL_DIFFERENTIATION	BP-GO	Regulation of t helper 2 cell differentiation	-0.0857941	0.0225774	0.0364176	-0.0293236	0.108371	0.108371	20	22	up	-0.0930599	-0.0692274	-0.0913296	-0.0889423	-0.0864111	-0.00804008	-0.0395438	0.0715367	0.0665519	-0.0182499	0.0627822	-0.0186166	-3.53008e-05	0.0164977	0.0341995	0.0908315	0.0519568	0.098542	0.0904113	0.0474406	-0.0480289	0.00300623	-0.0214684	-0.0508032
617	CELLULAR_RESPIRATION	BP-GO	Cellular respiration	0.0856071	-0.0225282	-0.0513827	0.0856763	-0.108135	0.108135	21	22	down	0.0600059	0.284426	0.0906919	0.0982095	-0.105297	0.101158	0.251571	-0.136416	-0.158052	0.119042	-0.117109	0.151225	0.014162	0.0708093	-0.022419	-0.255777	-0.0916321	-0.353869	-0.238526	-0.104909	0.224192	0.0245346	0.0241794	0.0697989
460	CARDIAC_LEFT_VENTRICLE_MORPHOGENESIS	BP-GO	Cardiac left ventricle morphogenesis	-0.0847103	0.0222922	0.0344576	-0.0233281	0.107003	0.107003	20	22	up	-0.0951598	-0.0468813	-0.0902197	-0.0868755	-0.104415	0.0013477	-0.0178953	0.0641487	0.0565736	-0.00796577	0.0565588	-0.00515552	0.00137368	0.0249908	0.0349346	0.0732184	0.0473334	0.0718182	0.0744817	0.0411011	-0.0298472	0.0057136	-0.0209223	-0.0482565
3364	OXALOACETATE_TRANSPORT	BP-GO	Oxaloacetate transport	-0.0846854	0.0222856	0.0342631	-0.0226297	0.106971	0.106971	22	22	up	-0.0955345	-0.0442278	-0.0901986	-0.086734	-0.106732	0.00248896	-0.01529	0.0633327	0.0554336	-0.00672743	0.0558746	-0.003528	0.00154644	0.0260532	0.0350679	0.0711726	0.0468317	0.0686646	0.0726418	0.0403833	-0.0276777	0.00604943	-0.0208823	-0.0480081
2869	NEGATIVE_REGULATION_OF_MYOSIN_LIGHT_CHAIN_PHOSPHATASE_ACTIVITY	BP-GO	Negative regulation of myosin light chain phosphatase activity	-0.0838792	0.0220735	0.0353194	-0.0275987	0.105953	0.105953	21	22	up	-0.0916061	-0.0635963	-0.0892995	-0.0867776	-0.0881163	-0.0060935	-0.0346367	0.0687061	0.0633276	-0.0159294	0.0603475	-0.0156843	0.000233525	0.0177853	0.0336582	0.0856708	0.0500422	0.091494	0.0855793	0.0452894	-0.0436124	0.00346156	-0.0209369	-0.0493068
348	Biosynthesis of amino acids	KEGG	Biosynthesis of amino acids	0.0837709	-0.022045	-0.040842	0.0484437	-0.105816	0.105816	21	22	down	0.0793291	0.143218	0.0890219	0.0901673	0.0171177	0.0405568	0.113099	-0.0926879	-0.0971654	0.0532285	-0.0804274	0.0647596	0.00499535	0.0145381	-0.0292822	-0.146682	-0.064704	-0.185956	-0.140362	-0.0665394	0.108796	0.00673379	0.0219306	0.0563147
6255	STRESS_RESPONSE_TO_METAL_ION	BP-GO	Stress response to metal ion	-0.0832966	0.0219202	0.0336295	-0.0219901	0.105217	0.105217	22	22	up	-0.0941241	-0.0424776	-0.0887214	-0.0852665	-0.105893	0.00289135	-0.0140298	0.0619845	0.0540883	-0.00613726	0.054699	-0.0028389	0.0015883	0.0260412	0.0345484	0.0692194	0.0458743	0.0663225	0.0707447	0.039447	-0.026385	0.00608125	-0.0205267	-0.0471298
6150	SMALL_RNA_LOADING_ONTO_RISC	BP-GO	Small rna loading onto risc	-0.0831067	0.0218702	0.0337903	-0.0228301	0.104977	0.104977	21	22	up	-0.0933912	-0.0457787	-0.0885122	-0.0852214	-0.10263	0.00141522	-0.0173446	0.0628694	0.055411	-0.00771425	0.0554337	-0.00492542	0.00136178	0.0246048	0.034285	0.0716673	0.0463976	0.0702033	0.0729235	0.0402655	-0.0291061	0.00563294	-0.0205235	-0.0473238
5694	REGULATION_OF_VENTRICULAR_CARDIAC_MUSCLE_CELL_ACTION_POTENTIAL	BP-GO	Regulation of ventricular cardiac muscle cell action potential	0.0830529	-0.021856	-0.0348784	0.026978	-0.104909	0.104909	20	22	down	0.0909069	0.0616383	0.0884226	0.0858643	0.0884325	0.00545761	0.0329839	-0.0676272	-0.0621371	0.015149	-0.0594163	0.0147096	-0.000318572	-0.0181497	-0.0333991	-0.0838058	-0.0493033	-0.0890127	-0.0838193	-0.0444873	0.0420929	-0.00359771	0.0207137	0.048703
2947	NEGATIVE_REGULATION_OF_PROTEIN_AUTOPHOSPHORYLATION	BP-GO	Negative regulation of protein autophosphorylation	0.0829563	-0.0218306	-0.0367888	0.0342627	-0.104787	0.104787	21	22	down	0.0865409	0.0894933	0.0882628	0.0869913	0.063493	0.0175292	0.0604527	-0.0759823	-0.0739495	0.0282074	-0.06641	0.0318945	0.00151378	-0.0068112	-0.0318422	-0.105124	-0.0544057	-0.122048	-0.102955	-0.0519016	0.0649026	-2.28472e-05	0.0210472	0.051124
6532	UBIQUITIN_DEPENDENT_SMAD_PROTEIN_CATABOLIC_PROCESS	BP-GO	Ubiquitin dependent smad protein catabolic process	-0.0829521	0.0218295	0.0334042	-0.0215756	0.104782	0.104782	22	22	up	-0.0939232	-0.041067	-0.088357	-0.0848596	-0.106554	0.00341348	-0.0127554	0.0613553	0.0533391	-0.00553366	0.0541605	-0.00206648	0.00166274	0.026434	0.0344727	0.0679862	0.0454565	0.0645828	0.0696016	0.0389537	-0.0252651	0.006214	-0.020426	-0.0468254
1560	GLYCOSYL_COMPOUND_METABOLIC_PROCESS	BP-GO	Glycosyl compound metabolic process	0.0829092	-0.0218182	-0.0426009	0.056117	-0.104727	0.104727	20	22	down	0.0737548	0.172937	0.0880426	0.0906101	-0.0107987	0.0536296	0.142658	-0.101154	-0.10944	0.0672857	-0.0874887	0.0833067	0.00699013	0.0270291	-0.0272855	-0.169093	-0.0698015	-0.221057	-0.1604	-0.0741938	0.133208	0.0106527	0.0221045	0.0585029
3114	NEURAL_CREST_CELL_MIGRATION_INVOLVED_IN_AUTONOMIC_NERVOUS_SYSTEM_DEVELOPMENT	BP-GO	Neural crest cell migration involved in autonomic nervous system development	0.0828754	-0.0218093	-0.0358151	0.0307122	-0.104685	0.104685	22	22	down	0.0885046	0.0759807	0.0882041	0.0863168	0.075371	0.0117058	0.0471701	-0.0718538	-0.0681641	0.0218938	-0.06295	0.0235938	0.000631604	-0.0122453	-0.0325409	-0.0947264	-0.0518722	-0.105998	-0.0936086	-0.0482618	0.0538504	-0.00173938	0.0208548	0.0498831
6271	SUCCINATE_TRANSMEMBRANE_TRANSPORT	BP-GO	Succinate transmembrane transport	-0.0826852	0.0217593	0.0338144	-0.0234474	0.104445	0.104445	22	22	up	-0.0924907	-0.0483449	-0.0880577	-0.0849122	-0.0996208	0.000197777	-0.020013	0.0633956	0.0563209	-0.0089854	0.0558603	-0.00662416	0.0011713	0.023346	0.033959	0.0734499	0.0466793	0.073168	0.074481	0.0408094	-0.031249	0.00524657	-0.0204552	-0.0473321
3258	NUCLEOSIDE_METABOLIC_PROCESS	BP-GO	Nucleoside metabolic process	0.0823429	-0.0216692	-0.0410757	0.0511052	-0.104012	0.104012	21	22	down	0.0759463	0.154088	0.0874773	0.0892151	0.00498777	0.0456223	0.124282	-0.0951278	-0.101174	0.0585537	-0.0824229	0.0718549	0.00578339	0.0196846	-0.0280595	-0.15439	-0.0660605	-0.198582	-0.147136	-0.0689637	0.117837	0.00832094	0.0217273	0.0565358
3414	PEPTIDYL_GLUTAMIC_ACID_MODIFICATION	BP-GO	Peptidyl glutamic acid modification	0.0817043	-0.0215011	-0.0360676	0.0331233	-0.103205	0.103205	21	22	down	0.0855972	0.085767	0.0869356	0.0855741	0.0646476	0.0162372	0.0572004	-0.0741181	-0.0718225	0.0266694	-0.0648069	0.0299498	0.00133509	-0.00767117	-0.0314907	-0.101716	-0.0531457	-0.117387	-0.0997651	-0.0504832	0.0619785	-0.000326257	0.0206991	0.0501417
1689	HISTONE_H3_K4_DIMETHYLATION	BP-GO	Histone h3 k4 dimethylation	-0.0815929	0.0214718	0.0328994	-0.0213816	0.103065	0.103065	22	22	up	-0.0922914	-0.041003	-0.086908	-0.083496	-0.104266	0.00309422	-0.0131461	0.0605338	0.0527243	-0.00572809	0.0534271	-0.00240767	0.00159556	0.0257541	0.0338748	0.0673392	0.0448242	0.0642471	0.0688805	0.0384783	-0.0253495	0.00603433	-0.0200992	-0.0461121
1417	FOREBRAIN_REGIONALIZATION	BP-GO	Forebrain regionalization	-0.0804774	0.0211783	0.0331625	-0.0237624	0.101656	0.101656	22	22	up	-0.0894731	-0.0506461	-0.0856991	-0.0828027	-0.0937661	-0.00136105	-0.0230168	0.0627877	0.0563458	-0.0104274	0.0552772	-0.00865993	0.000904388	0.0212669	0.032857	0.0742433	0.0460966	0.0754768	0.0749661	0.0406801	-0.0333548	0.0046472	-0.019955	-0.046387
263	ATP_SYNTHESIS_COUPLED_PROTON_TRANSPORT	BP-GO	Atp synthesis coupled proton transport	0.0804336	-0.0211667	-0.0339184	0.026652	-0.1016	0.1016	19	22	down	0.0877342	0.061698	0.0856298	0.0832444	0.0838615	0.00615205	0.0339173	-0.0660995	-0.0610302	0.0156094	-0.0580492	0.0154799	-0.000177084	-0.0167653	-0.0322368	-0.0826993	-0.0481186	-0.0885831	-0.0825558	-0.04362	0.0424055	-0.00322806	0.020086	0.0473447
5163	REGULATION_OF_LIGASE_ACTIVITY	BP-GO	Regulation of ligase activity	-0.0804066	0.0211596	0.0337262	-0.0259649	0.101566	0.101566	21	22	up	-0.0880996	-0.0590886	-0.0856063	-0.0831027	-0.0861356	-0.00503042	-0.0313561	0.0652955	0.059908	-0.0143921	0.057375	-0.0138801	0.00034684	0.0178088	0.0323667	0.0806864	0.0476241	0.0854815	0.0807452	0.0429132	-0.0402723	0.00355796	-0.0200461	-0.0470992
3038	NEGATIVE_REGULATION_OF_T_CELL_CYTOKINE_PRODUCTION	BP-GO	Negative regulation of t cell cytokine production	-0.0803987	0.0211576	0.0334295	-0.0248622	0.101556	0.101556	20	22	up	-0.0887316	-0.0548833	-0.0856065	-0.0829101	-0.089862	-0.00321368	-0.0272166	0.0640209	0.058115	-0.0124244	0.0563073	-0.011292	0.000622294	0.0195089	0.0325918	0.077458	0.0468435	0.0804898	0.0778451	0.0417863	-0.036831	0.00409456	-0.0199904	-0.046722
1465	GASTRIC_ACID_SECRETION	BP-GO	Gastric acid secretion	-0.0799711	0.021045	0.033182	-0.0244686	0.101016	0.101016	21	22	up	-0.088412	-0.0535936	-0.0851533	-0.0824253	-0.0902715	-0.00276505	-0.026089	0.0633791	0.0573813	-0.0118911	0.0557555	-0.0106173	0.000684442	0.0198095	0.0324727	0.0762809	0.0464101	0.0788777	0.0767439	0.0412973	-0.0358184	0.00420036	-0.0198713	-0.046385
191	ANTIFUNGAL_INNATE_IMMUNE_RESPONSE	BP-GO	Antifungal innate immune response	-0.0797772	0.020994	0.0341568	-0.0283666	0.100771	0.100771	21	22	up	-0.0858932	-0.0685695	-0.084916	-0.0828891	-0.0766183	-0.00929141	-0.0409046	0.0677873	0.0636706	-0.0189352	0.0594406	-0.0198963	-0.000308153	0.0136398	0.0315729	0.08768	0.0490885	0.0966116	0.0869612	0.0452356	-0.048096	0.00225877	-0.0200166	-0.0476127
4130	POSITIVE_REGULATION_OF_PROTEIN_LOCALIZATION_TO_CENTROSOME	BP-GO	Positive regulation of protein localization to centrosome	-0.0796709	0.020966	0.0325997	-0.0226602	0.100637	0.100637	22	22	up	-0.0890796	-0.0468401	-0.084847	-0.081828	-0.0957599	7.91264e-05	-0.0195372	0.0611624	0.0543774	-0.00877849	0.0538891	-0.0065414	0.0011117	0.0223905	0.032707	0.0709698	0.0450252	0.0708064	0.0719432	0.0393906	-0.0303207	0.00502236	-0.0197128	-0.0456295
1327	EXTRACELLULAR_EXOSOME_ASSEMBLY	BP-GO	Extracellular exosome assembly	-0.0791502	0.020829	0.0318639	-0.0205518	0.0999792	0.0999792	21	22	up	-0.0896388	-0.0390515	-0.0843076	-0.0809644	-0.101789	0.0033147	-0.0120395	0.0585029	0.0508377	-0.0052176	0.0516445	-0.00188963	0.00159528	0.0252765	0.0329	0.0647679	0.0433484	0.0614645	0.0663197	0.0371327	-0.0239979	0.00594624	-0.0194881	-0.0446674
4246	POSITIVE_REGULATION_OF_T_HELPER_2_CELL_CYTOKINE_PRODUCTION	BP-GO	Positive regulation of t helper 2 cell cytokine production	-0.0789285	0.0207707	0.0327564	-0.0241759	0.0996992	0.0996992	20	22	up	-0.087244	-0.0529954	-0.0840429	-0.0813551	-0.0890052	-0.00277247	-0.0258479	0.0625831	0.056676	-0.0117831	0.055054	-0.0105408	0.000668924	0.0195105	0.0320439	0.0753635	0.0458236	0.0779687	0.0758126	0.0407858	-0.0354337	0.00413275	-0.0196135	-0.0457892
2296	MITOCHONDRIAL_PROTEIN_CATABOLIC_PROCESS	BP-GO	Mitochondrial protein catabolic process	0.0788469	-0.0207492	-0.0323246	0.0226587	-0.099596	0.099596	20	22	down	0.0880226	0.0472448	0.0839675	0.0810207	0.0939787	0.000306241	0.020211	-0.0607983	-0.0541934	0.00910401	-0.0535565	0.00702143	-0.00104187	-0.0217986	-0.0323204	-0.0709176	-0.0447238	-0.0711291	-0.0718114	-0.0392209	0.0307349	-0.00485673	0.0195203	0.0452364
3932	POSITIVE_REGULATION_OF_LIGASE_ACTIVITY	BP-GO	Positive regulation of ligase activity	-0.0783329	0.0206139	0.0328516	-0.0252774	0.0989468	0.0989468	21	22	up	-0.085838	-0.0574964	-0.0833987	-0.0809565	-0.083975	-0.0048711	-0.0304801	0.0635909	0.0583339	-0.0139889	0.055878	-0.01348	0.000342383	0.0173772	0.0315357	0.0785531	0.0463833	0.0831958	0.0786157	0.0417882	-0.0391777	0.00347495	-0.0195283	-0.0458784
6348	T_HELPER_2_CELL_CYTOKINE_PRODUCTION	BP-GO	T helper 2 cell cytokine production	-0.0781809	0.0205739	0.0322934	-0.0233742	0.0987548	0.0987548	20	22	up	-0.086751	-0.0503074	-0.0832512	-0.0804884	-0.0901062	-0.00180079	-0.0234499	0.0613301	0.0552088	-0.010648	0.0539796	-0.00909442	0.000805989	0.0202116	0.0318592	0.0729732	0.0449856	0.0746361	0.0735889	0.039815	-0.0333087	0.0043731	-0.0193998	-0.0451614
1617	HEART_VALVE_FORMATION	BP-GO	Heart valve formation	0.0781218	-0.0205584	-0.0330015	0.0261033	-0.0986801	0.0986801	22	22	down	0.085086	0.0607542	0.083167	0.0808882	0.0807135	0.00633397	0.0337594	-0.0644502	-0.059629	0.0155492	-0.0565905	0.0155459	-0.000117581	-0.0159473	-0.0312652	-0.0809585	-0.0468888	-0.0870213	-0.0807542	-0.042588	0.0418656	-0.00302922	0.0195194	0.0460576
2964	NEGATIVE_REGULATION_OF_PROTEIN_LOCALIZATION_TO_NUCLEUS	BP-GO	Negative regulation of protein localization to nucleus	0.0780899	-0.02055	-0.0363159	0.0385723	-0.0986399	0.0986399	20	22	down	0.0777845	0.108366	0.083036	0.082948	0.0383155	0.0269334	0.0806661	-0.0788098	-0.0798771	0.0378473	-0.068615	0.0448821	0.00300738	0.00336391	-0.028663	-0.117456	-0.0556711	-0.143513	-0.113528	-0.0553058	0.0808398	0.00306271	0.0201214	0.0502652
3610	POSITIVE_REGULATION_OF_AUTOPHAGOSOME_MATURATION	BP-GO	Positive regulation of autophagosome maturation	-0.076298	0.0200784	0.0311933	-0.0216024	0.0963764	0.0963764	21	22	up	-0.0853657	-0.0444814	-0.0812557	-0.0783472	-0.09204	0.000238254	-0.0183401	0.0584596	0.0519154	-0.00823094	0.0515126	-0.00603306	0.00108928	0.0215948	0.0313428	0.0676772	0.0430496	0.0673629	0.0686387	0.0376225	-0.0287296	0.00485777	-0.0188734	-0.0436644
2262	MICROTUBULE_SEVERING	BP-GO	Microtubule severing	0.0758548	-0.0199618	-0.0318649	0.0246748	-0.0958166	0.0958166	21	22	down	0.0830077	0.0564299	0.0807588	0.0784284	0.0806492	0.00504243	0.030257	-0.0618064	-0.0568087	0.0138987	-0.0543006	0.0135171	-0.00028219	-0.0165225	-0.0304971	-0.076645	-0.0450549	-0.0814568	-0.0766469	-0.0406674	0.0385542	-0.00326881	0.0189201	0.0444938
2474	NAD_BIOSYNTHESIS_VIA_NICOTINAMIDE_RIBOSIDE_SALVAGE_PATHWAY	BP-GO	Nad biosynthesis via nicotinamide riboside salvage pathway	-0.0756797	0.0199157	0.0307917	-0.0208691	0.0955954	0.0955954	21	22	up	-0.0849989	-0.0419901	-0.0806015	-0.0776187	-0.0931891	0.00115787	-0.0160926	0.0573423	0.0505879	-0.00716653	0.0505563	-0.00467164	0.00122023	0.0222834	0.0312046	0.0654947	0.0423071	0.0642885	0.0666149	0.036748	-0.0267526	0.00509085	-0.0186932	-0.0431215
6323	T_CELL_ANTIGEN_PROCESSING_AND_PRESENTATION	BP-GO	T cell antigen processing and presentation	-0.0756606	0.0199107	0.0311519	-0.0222437	0.0955713	0.0955713	22	22	up	-0.084174	-0.0472467	-0.0805705	-0.0778305	-0.0884813	-0.00112038	-0.0212766	0.0589185	0.0528166	-0.00963092	0.0518756	-0.00791485	0.000874406	0.0201432	0.0309104	0.0695173	0.0432696	0.0705225	0.0702256	0.0381468	-0.0310571	0.00441612	-0.0187559	-0.0435779
3341	ORNITHINE_METABOLIC_PROCESS	BP-GO	Ornithine metabolic process	0.0756373	-0.0199045	-0.0319012	0.025083	-0.0955418	0.0955418	22	22	down	0.0824908	0.0580961	0.0805235	0.0782838	0.0787922	0.00581855	0.0319707	-0.0621812	-0.0574237	0.0147147	-0.0546072	0.0146043	-0.000161466	-0.0157344	-0.0303103	-0.077827	-0.0452635	-0.0833923	-0.077686	-0.0410395	0.0399399	-0.00302571	0.0188893	0.0445284
4327	POST_EMBRYONIC_CAMERA_TYPE_EYE_DEVELOPMENT	BP-GO	Post embryonic camera type eye development	-0.0755271	0.0198756	0.0325231	-0.0275529	0.0954027	0.0954027	21	22	up	-0.0809112	-0.0675787	-0.0803868	-0.0785902	-0.0701689	-0.00994781	-0.0413477	0.06498	0.0614116	-0.019173	0.0569473	-0.0204762	-0.000466379	0.0118343	0.0297461	0.0850505	0.0469652	0.0946238	0.0841619	0.0435375	-0.0477128	0.00179804	-0.0189843	-0.0453124
4437	PROTEIN_IMPORT_INTO_PEROXISOME_MEMBRANE	BP-GO	Protein import into peroxisome membrane	-0.075383	0.0198376	0.0317	-0.0246463	0.0952206	0.0952206	21	22	up	-0.0824186	-0.056556	-0.0802555	-0.0779616	-0.0797233	-0.0052174	-0.0305387	0.061566	0.0566584	-0.0140356	0.0540835	-0.0137269	0.000249138	0.0162264	0.0302815	0.0765341	0.0448628	0.0815162	0.0764987	0.040542	-0.0387049	0.00318747	-0.0188086	-0.0442594
6500	TRNA_WOBBLE_URIDINE_MODIFICATION	BP-GO	Trna wobble uridine modification	0.0752879	-0.0198126	-0.0327355	0.0286482	-0.0951005	0.0951005	22	22	down	0.0799663	0.0718789	0.080123	0.0785396	0.0659319	0.0118686	0.0456631	-0.0661374	-0.0631382	0.0212259	-0.0579086	0.023192	0.000761032	-0.00996739	-0.0294065	-0.0882429	-0.0476505	-0.0996809	-0.0870043	-0.0446064	0.0512567	-0.00121517	0.018982	0.0455694
5783	RESPONSE_TO_CAMPTOTHECIN	BP-GO	Response to camptothecin	-0.0739612	0.0194635	0.0318682	-0.0270542	0.0934247	0.0934247	21	22	up	-0.0791913	-0.0664546	-0.0787195	-0.0769729	-0.0684676	-0.00986136	-0.0407633	0.0637163	0.0602562	-0.0189051	0.0558366	-0.0202223	-0.000474881	0.0114766	0.0291143	0.0834995	0.0460427	0.0929906	0.0826077	0.0427088	-0.0469503	0.00172534	-0.0185942	-0.0443975
4054	POSITIVE_REGULATION_OF_NON_MOTILE_CILIUM_ASSEMBLY	BP-GO	Positive regulation of non motile cilium assembly	0.0737785	-0.0194154	-0.0305124	0.0221985	-0.0931939	0.0931939	22	22	down	0.0817842	0.0480111	0.0785623	0.0759797	0.0845553	0.00193139	0.0226578	-0.0580386	-0.0523283	0.0102996	-0.0510757	0.00891275	-0.000725413	-0.0188561	-0.0300361	-0.0692755	-0.0425516	-0.0710699	-0.0698146	-0.0377165	0.0318722	-0.00405826	0.0183142	0.042666
4087	POSITIVE_REGULATION_OF_PEROXISOME_PROLIFERATOR_ACTIVATED_RECEPTOR_SIGNALING_PATHWAY	BP-GO	Positive regulation of peroxisome proliferator activated receptor signaling pathway	-0.0736731	0.0193877	0.0305123	-0.0223298	0.0930608	0.0930608	21	22	up	-0.0815725	-0.0485644	-0.0784488	-0.0758985	-0.0838814	-0.0021976	-0.023238	0.0581435	0.0525182	-0.010576	0.0511601	-0.00928309	0.00068358	0.0185771	0.0299593	0.0696535	0.0426057	0.0717063	0.0701432	0.0378289	-0.0323357	0.00397295	-0.018296	-0.0426602
1663	HISTAMINE_PRODUCTION_INVOLVED_IN_INFLAMMATORY_RESPONSE	BP-GO	Histamine production involved in inflammatory response	0.073629	-0.019376	-0.0327231	0.0306756	-0.093005	0.093005	22	22	down	0.0766562	0.0804433	0.0783368	0.0772548	0.0554538	0.0159961	0.0546527	-0.0677448	-0.0660657	0.0255099	-0.0591992	0.028932	0.00140998	-0.00563516	-0.0282069	-0.0940808	-0.0484756	-0.109527	-0.0920763	-0.0463366	0.0584338	0.000109147	0.0186937	0.0454656
5551	REGULATION_OF_SMOOTH_MUSCLE_CELL_CHEMOTAXIS	BP-GO	Regulation of smooth muscle cell chemotaxis	0.0735587	-0.0193576	-0.0302925	0.0216485	-0.0929163	0.0929163	20	22	down	0.0818224	0.0460207	0.078332	0.0756722	0.0859463	0.00112668	0.0207707	-0.0573079	-0.0513862	0.0094039	-0.0504564	0.00774828	-0.000844438	-0.0195486	-0.030047	-0.0676525	-0.0420835	-0.068666	-0.0683343	-0.0371103	0.0302652	-0.00428237	0.018236	0.042375
133	AMINO_ACID_HOMEOSTASIS	BP-GO	Amino acid homeostasis	0.0734612	-0.0193319	-0.0326532	0.0306232	-0.092793	0.092793	22	22	down	0.0764712	0.0803269	0.0781581	0.0770817	0.0552679	0.0159886	0.0545941	-0.0676106	-0.0659436	0.0254831	-0.0590812	0.0289073	0.00141116	-0.00559518	-0.028139	-0.0939177	-0.0483775	-0.109357	-0.0919126	-0.0462489	0.0583554	0.000117458	0.0186519	0.045368
1897	KERATAN_SULFATE_METABOLIC_PROCESS	BP-GO	Keratan sulfate metabolic process	0.0725743	-0.0190985	-0.0331263	0.0335059	-0.0916728	0.0916728	21	22	down	0.0736542	0.0917719	0.0771893	0.0766965	0.0435596	0.0211648	0.0661632	-0.0705436	-0.0704308	0.0309883	-0.0615077	0.0362054	0.00220853	-0.000496502	-0.0271244	-0.102304	-0.0500872	-0.122768	-0.099353	-0.0490095	0.0678126	0.00170337	0.0185857	0.0459217
3931	POSITIVE_REGULATION_OF_LEUKOCYTE_TETHERING_OR_ROLLING	BP-GO	Positive regulation of leukocyte tethering or rolling	0.0724917	-0.0190768	-0.0299146	0.0215651	-0.0915684	0.0915684	20	22	down	0.0805011	0.0462338	0.0771939	0.0746132	0.0839164	0.00149122	0.0213369	-0.0567425	-0.0510156	0.00967984	-0.0499472	0.00817836	-0.000774416	-0.0189081	-0.0295633	-0.0673465	-0.0416358	-0.068715	-0.0679496	-0.0368074	0.030547	-0.00410765	0.0179828	0.0418385
2684	NEGATIVE_REGULATION_OF_ERAD_PATHWAY	BP-GO	Negative regulation of erad pathway	-0.0718881	0.0189179	0.0300326	-0.0227621	0.0908061	0.0908061	20	22	up	-0.0790294	-0.0511031	-0.0765405	-0.0742228	-0.0785449	-0.00375118	-0.0263345	0.0578568	0.0528269	-0.0120594	0.0508602	-0.0113467	0.000423295	0.0166214	0.0290315	0.070815	0.0422599	0.0743778	0.0710025	0.0379056	-0.0345934	0.00340166	-0.0179003	-0.0419563
160	AMYLOID_BETA_CLEARANCE_BY_TRANSCYTOSIS	BP-GO	Amyloid beta clearance by transcytosis	0.0715866	-0.0188386	-0.0299916	0.0229852	-0.0904251	0.0904251	21	22	down	0.0785123	0.0521048	0.076217	0.0739649	0.0771338	0.00426139	0.0274218	-0.0579814	-0.0531228	0.0125782	-0.0509544	0.0120482	-0.000341744	-0.0160588	-0.0288436	-0.0714505	-0.0423073	-0.0755088	-0.0715421	-0.0380717	0.0354436	-0.0032319	0.0178408	0.0418882
4052	POSITIVE_REGULATION_OF_NMDA_GLUTAMATE_RECEPTOR_ACTIVITY	BP-GO	Positive regulation of nmda glutamate receptor activity	-0.0714887	0.0188128	0.0309813	-0.0268191	0.0903015	0.0903015	22	22	up	-0.0761542	-0.0667882	-0.0760827	-0.0745119	-0.0639063	-0.0106368	-0.0419174	0.062358	0.0593293	-0.0194696	0.0546162	-0.0211202	-0.000626627	0.0100575	0.0280021	0.0826676	0.0449756	0.0929141	0.0816059	0.0419642	-0.0474722	0.00134096	-0.0180054	-0.04314
1494	GLOMERULAR_EPITHELIAL_CELL_DEVELOPMENT	BP-GO	Glomerular epithelial cell development	0.0709794	-0.0186788	-0.0294252	0.0216203	-0.0896582	0.0896582	22	22	down	0.0785277	0.047197	0.0755797	0.0731414	0.0804514	0.00229381	0.0227905	-0.056141	-0.0507717	0.0103805	-0.0493928	0.00919515	-0.000631806	-0.0177325	-0.0288418	-0.0674198	-0.0411234	-0.069569	-0.0678597	-0.0365549	0.0314876	-0.00377549	0.0176323	0.0411367
769	CEREBRAL_CORTEX_NEURON_DIFFERENTIATION	BP-GO	Cerebral cortex neuron differentiation	-0.0706388	0.0185892	0.0316327	-0.0303241	0.0892279	0.0892279	21	22	up	-0.0730223	-0.0805901	-0.0751485	-0.0742674	-0.0501658	-0.0168229	-0.0557956	0.0660245	0.0648354	-0.0260723	0.0576583	-0.0298597	-0.00157666	0.00402288	0.0268758	0.0928778	0.0471376	0.109129	0.090688	0.0453674	-0.0588549	-0.000541187	-0.0179782	-0.0439221
3062	NEGATIVE_REGULATION_OF_TRANSCRIPTION_FROM_RNA_POLYMERASE_II_PROMOTER_IN_RESPONSE_TO_STRESS	BP-GO	Negative regulation of transcription from rna polymerase ii promoter in response to stress	0.0706257	-0.0185857	-0.032233	0.0325917	-0.0892114	0.0892114	21	22	down	0.071685	0.0892525	0.0751169	0.0746348	0.0424393	0.0205726	0.0643322	-0.0686328	-0.0685162	0.0301304	-0.0598422	0.0351992	0.0021456	-0.000505611	-0.0263992	-0.0995149	-0.0487322	-0.119406	-0.0966473	-0.0476788	0.0659466	0.00165056	0.018086	0.0446838
837	CITRULLINE_METABOLIC_PROCESS	BP-GO	Citrulline metabolic process	0.0704873	-0.0185493	-0.030507	0.0262922	-0.0890365	0.0890365	22	22	down	0.0751755	0.0652751	0.0750181	0.0734428	0.0635248	0.010238	0.0407613	-0.06131	-0.0582524	0.0189264	-0.0537051	0.0204686	0.00057996	-0.0101506	-0.0276413	-0.0810667	-0.0442388	-0.0909272	-0.080065	-0.041222	0.0463345	-0.00139602	0.0177457	0.0424844
6205	SPHINGOMYELIN_CATABOLIC_PROCESS	BP-GO	Sphingomyelin catabolic process	-0.070284	0.0184958	0.0299895	-0.0246056	0.0887798	0.0887798	21	22	up	-0.0758967	-0.0589384	-0.0748143	-0.0729609	-0.0688097	-0.00754933	-0.0345877	0.0592764	0.0554678	-0.0159929	0.0519953	-0.0166223	-0.000174949	0.0126131	0.0278958	0.0761179	0.0429753	0.0833689	0.0755997	0.0394593	-0.0411682	0.00217814	-0.0176158	-0.0418164
3043	NEGATIVE_REGULATION_OF_T_CELL_MIGRATION	BP-GO	Negative regulation of t cell migration	-0.069959	0.0184103	0.0294075	-0.0228292	0.0883693	0.0883693	21	22	up	-0.0765139	-0.0523197	-0.0744813	-0.0723447	-0.0741356	-0.00476977	-0.0281769	0.0570858	0.0525106	-0.0129475	0.0501498	-0.0126363	0.000242168	0.0151266	0.0281118	0.0708993	0.041604	0.0754528	0.0708795	0.0375803	-0.0357833	0.00297948	-0.0174531	-0.04106
3063	NEGATIVE_REGULATION_OF_TRANSCRIPTION_REGULATORY_REGION_DNA_BINDING	BP-GO	Negative regulation of transcription regulatory region dna binding	-0.0698138	0.0183721	0.0314471	-0.0306592	0.0881859	0.0881859	22	22	up	-0.0717681	-0.0822799	-0.0742655	-0.0735156	-0.04724	-0.0177643	-0.0577354	0.066048	0.0651979	-0.0269997	0.0576503	-0.0311316	-0.00173084	0.00290967	0.0264189	0.0938107	0.0470732	0.110977	0.0914408	0.045541	-0.0603211	-0.000871263	-0.0178019	-0.0436426
1664	HISTAMINE_SECRETION	BP-GO	Histamine secretion	0.069584	-0.0183116	-0.031137	0.0297836	-0.0878955	0.0878955	22	22	down	0.0719829	0.0790521	0.074027	0.0731437	0.0497142	0.016427	0.0546329	-0.0649376	-0.0637249	0.0255263	-0.0567127	0.0292078	0.00153117	-0.00409839	-0.0264927	-0.0912344	-0.046372	-0.107103	-0.0891034	-0.0446005	0.0577022	0.00049033	0.0177055	0.0432365
1665	HISTAMINE_TRANSPORT	BP-GO	Histamine transport	0.069584	-0.0183116	-0.031137	0.0297836	-0.0878955	0.0878955	22	22	down	0.0719829	0.0790521	0.074027	0.0731437	0.0497142	0.016427	0.0546329	-0.0649376	-0.0637249	0.0255263	-0.0567127	0.0292078	0.00153117	-0.00409839	-0.0264927	-0.0912344	-0.046372	-0.107103	-0.0891034	-0.0446005	0.0577022	0.00049033	0.0177055	0.0432365
180	ANION_HOMEOSTASIS	BP-GO	Anion homeostasis	0.0695168	-0.0182939	-0.0317539	0.0321813	-0.0878107	0.0878107	20	22	down	0.0705005	0.0882377	0.0739367	0.07348	0.0414291	0.0204168	0.0637029	-0.067672	-0.067605	0.0298383	-0.0590004	0.0348847	0.00213727	-0.000340995	-0.0259637	-0.0982489	-0.0480385	-0.11799	-0.0953961	-0.0470336	0.0652276	0.00167408	0.017807	0.0440165
2920	NEGATIVE_REGULATION_OF_PEPTIDYL_LYSINE_ACETYLATION	BP-GO	Negative regulation of peptidyl lysine acetylation	0.0687211	-0.0180845	-0.0249541	0.00767634	-0.0868056	0.0868056	20	22	down	0.0837482	-0.00490468	0.0732781	0.0685912	0.122893	-0.0196631	-0.0277744	-0.0390737	-0.0276226	-0.013642	-0.0350242	-0.0222656	-0.00393105	-0.0376741	-0.0306746	-0.0264715	-0.030466	-0.00731155	-0.0308522	-0.0218643	-0.0109315	-0.010125	0.0164233	0.0353385
3973	POSITIVE_REGULATION_OF_MICROGLIAL_CELL_ACTIVATION	BP-GO	Positive regulation of microglial cell activation	-0.0686342	0.0180616	0.0299711	-0.0265989	0.0866958	0.0866958	21	22	up	-0.0726181	-0.0673682	-0.0730382	-0.0716794	-0.0584671	-0.0116163	-0.0434416	0.0608486	0.058342	-0.0202124	0.0532566	-0.0222768	-0.000814593	0.00834011	0.0267075	0.0818566	0.0437796	0.0930569	0.0805835	0.0411566	-0.0482343	0.000872288	-0.017328	-0.0417055
4325	POST_EMBRYONIC_ANIMAL_ORGAN_DEVELOPMENT	BP-GO	Post embryonic animal organ development	-0.0684688	0.0180181	0.0307236	-0.0296274	0.0864869	0.0864869	20	22	up	-0.0706423	-0.0790107	-0.0728381	-0.0720253	-0.0478275	-0.0166937	-0.0549645	0.064267	0.0632252	-0.025691	0.0561138	-0.0294946	-0.00158703	0.00353604	0.0260015	0.0907121	0.0458552	0.106841	0.0885194	0.0442134	-0.0577806	-0.00063917	-0.0174374	-0.0426523
1030	DIAPHRAGM_DEVELOPMENT	BP-GO	Diaphragm development	0.0681877	-0.0179441	-0.0285632	0.0218772	-0.0861319	0.0861319	19	22	down	0.0747944	0.0495672	0.0725984	0.0704503	0.0735283	0.00403152	0.0260572	-0.0552093	-0.0505735	0.0119512	-0.048519	0.0114369	-0.000329696	-0.0153222	-0.0274776	-0.0680093	-0.0402868	-0.0718482	-0.0681016	-0.0362471	0.0337087	-0.00308659	0.0169929	0.0398937
2041	LUTEINIZATION	BP-GO	Luteinization	-0.0681623	0.0179374	0.0284313	-0.0214144	0.0860997	0.0860997	21	22	up	-0.0750312	-0.0478133	-0.0725748	-0.0703478	-0.0750442	-0.00327948	-0.0243381	0.0546646	0.0498161	-0.0111342	0.048062	-0.0103637	0.000443415	0.0160197	0.0275617	0.0666531	0.0399512	0.069762	0.0668809	0.0357696	-0.0322756	0.00330733	-0.0169644	-0.0397249
692	CELLULAR_RESPONSE_TO_NITROSATIVE_STRESS	BP-GO	Cellular response to nitrosative stress	0.0668087	-0.0175812	-0.0274793	0.0195367	-0.0843899	0.0843899	22	22	down	0.074387	0.0413197	0.0711449	0.0687072	0.0784846	0.000816579	0.0183939	-0.0519047	-0.0464674	0.00831716	-0.0457054	0.00674286	-0.000798302	-0.0179484	-0.0273157	-0.0610779	-0.0381334	-0.0617978	-0.0617345	-0.0335771	0.0270967	-0.00395052	0.0165565	0.0384441
5560	REGULATION_OF_SPHINGOLIPID_BIOSYNTHETIC_PROCESS	BP-GO	Regulation of sphingolipid biosynthetic process	-0.0657357	0.0172989	0.0282253	-0.0236753	0.0830346	0.0830346	20	22	up	-0.0705997	-0.0576513	-0.0699677	-0.0683504	-0.0621095	-0.00815367	-0.0348384	0.0562036	0.0529537	-0.0161412	0.0492696	-0.0171031	-0.000329395	0.0107728	0.0259532	0.0731299	0.0406611	0.0809725	0.0724477	0.0375814	-0.0405725	0.00171409	-0.0165082	-0.0393346
5234	REGULATION_OF_MICROTUBULE_NUCLEATION	BP-GO	Regulation of microtubule nucleation	-0.0653141	0.0171879	0.0272135	-0.0204079	0.0825021	0.0825021	20	22	up	-0.0719611	-0.0453891	-0.0695432	-0.0673896	-0.0722877	-0.00295806	-0.0229012	0.0522517	0.0475531	-0.0104693	0.0459459	-0.00966805	0.000452854	0.0155231	0.0264332	0.0635411	0.0382031	0.0663412	0.0637927	0.034161	-0.0305781	0.00322364	-0.0162501	-0.0380272
5432	REGULATION_OF_PROTEIN_AUTOUBIQUITINATION	BP-GO	Regulation of protein autoubiquitination	-0.0647799	0.0170474	0.0295298	-0.0297618	0.0818273	0.0818273	22	22	up	-0.0658286	-0.0813602	-0.0689004	-0.0684351	-0.0393755	-0.0186515	-0.0585102	0.0627996	0.0626302	-0.0274001	0.0547613	-0.0319748	-0.00193489	0.000668327	0.0242415	0.0908909	0.0446053	0.108924	0.0883	0.0435975	-0.0600749	-0.0014494	-0.0165825	-0.0409405
6309	SYNAPTIC_VESICLE_MATURATION	BP-GO	Synaptic vesicle maturation	0.0646662	-0.0170174	-0.0282406	0.0250697	-0.0816836	0.0816836	21	22	down	0.0684148	0.0635062	0.0688155	0.0675368	0.0550578	0.0109588	0.0409624	-0.0573406	-0.054983	0.0190592	-0.0501859	0.0210091	0.000769646	-0.00784468	-0.0251617	-0.0771493	-0.0412546	-0.0877158	-0.0759473	-0.038786	0.0454725	-0.000817672	0.0163266	0.0392972
6499	TRNA_WOBBLE_BASE_MODIFICATION	BP-GO	Trna wobble base modification	0.0631655	-0.0166225	-0.0278028	0.0253035	-0.079788	0.079788	21	22	down	0.0663523	0.0651456	0.0672122	0.0661063	0.0510114	0.0120509	0.0430782	-0.0569501	-0.0550319	0.0200745	-0.0498086	0.0224392	0.00095601	-0.006401	-0.0244086	-0.0777463	-0.0408724	-0.0893744	-0.0763289	-0.0387182	0.0469654	-0.000400648	0.0159876	0.0386615
1460	GAP_JUNCTION_ASSEMBLY	BP-GO	Gap junction assembly	0.0629299	-0.0165605	-0.0270105	0.0226269	-0.0794903	0.0794903	22	22	down	0.0676083	0.0550461	0.0669815	0.0654266	0.0595868	0.00774319	0.0332091	-0.053761	-0.050632	0.0153846	-0.04713	0.0162841	0.000305864	-0.0103715	-0.0248533	-0.0698977	-0.0388988	-0.0773449	-0.0692559	-0.0359386	0.0387225	-0.00165939	0.0158017	0.0376428
1406	FOLATE_TRANSMEMBRANE_TRANSPORT	BP-GO	Folate transmembrane transport	0.062826	-0.0165331	-0.0279537	0.026294	-0.0793591	0.0793591	22	22	down	0.0653395	0.0690957	0.0668421	0.0659398	0.0469126	0.013846	0.0470823	-0.0579426	-0.0565661	0.0219802	-0.0506285	0.0249674	0.00123297	-0.00462385	-0.0240436	-0.0806261	-0.0414473	-0.0939969	-0.0788802	-0.0396597	0.0502329	0.000151342	0.0159567	0.0388352
5410	REGULATION_OF_POST_TRANSLATIONAL_PROTEIN_MODIFICATION	BP-GO	Regulation of post translational protein modification	0.0623419	-0.0164058	-0.0259962	0.0195583	-0.0787477	0.0787477	21	22	down	0.0686403	0.0436256	0.0663779	0.0643362	0.0687295	0.00295407	0.0221565	-0.0499651	-0.0455176	0.0101343	-0.0439315	0.00941413	-0.000412433	-0.0146943	-0.0252139	-0.0608811	-0.0365204	-0.0636806	-0.0610977	-0.0326872	0.0294338	-0.00303833	0.0155144	0.0363235
4483	PROTEIN_LOCALIZATION_TO_MEMBRANE_RAFT	BP-GO	Protein localization to membrane raft	0.0617175	-0.0162414	-0.0260332	0.0204777	-0.0779589	0.0779589	21	22	down	0.0673034	0.0474457	0.0657044	0.0638788	0.0642551	0.0047656	0.0261277	-0.0507503	-0.0468734	0.0120261	-0.0445681	0.0119421	-0.000129042	-0.012822	-0.02473	-0.0635359	-0.0369411	-0.0680944	-0.0634176	-0.0334979	0.0326234	-0.0024636	0.0154136	0.0363373
963	DENDRITIC_CELL_APOPTOTIC_PROCESS	BP-GO	Dendritic cell apoptotic process	0.0615279	-0.0161916	-0.0274864	0.0261641	-0.0777195	0.0777195	21	22	down	0.0637489	0.0692459	0.0654579	0.0646468	0.0445402	0.0142423	0.0476636	-0.057222	-0.0560689	0.0222648	-0.0499814	0.0254234	0.001311	-0.00388893	-0.0234611	-0.0801702	-0.0408824	-0.0939271	-0.078337	-0.0392621	0.0504864	0.000349944	0.0156473	0.0381728
3740	POSITIVE_REGULATION_OF_DENDRITIC_CELL_DIFFERENTIATION	BP-GO	Positive regulation of dendritic cell differentiation	-0.0610145	0.0160564	0.0250946	-0.0178367	0.0770709	0.0770709	21	22	up	-0.0679387	-0.0377148	-0.0649747	-0.0627474	-0.0716967	-0.000736547	-0.0167777	0.0473967	0.0424283	-0.00758585	0.0417361	-0.00614494	0.000730464	0.0164004	0.0249478	0.0557643	0.0348223	0.0564129	0.0563657	0.0306593	-0.0247292	0.00361062	-0.0151203	-0.035108
5338	REGULATION_OF_NON_MOTILE_CILIUM_ASSEMBLY	BP-GO	Regulation of non motile cilium assembly	0.0592649	-0.015596	-0.0259709	0.0233099	-0.0748609	0.0748609	20	22	down	0.0625057	0.0594776	0.063065	0.0619517	0.0493243	0.0105953	0.0387977	-0.0529365	-0.0509334	0.0180646	-0.0463168	0.0200402	0.00078906	-0.00667237	-0.0229907	-0.0716837	-0.0380445	-0.0819032	-0.0704824	-0.0358874	0.0427187	-0.000586239	0.0149793	0.0361281
4710	REGULATION_OF_ANTIFUNGAL_INNATE_IMMUNE_RESPONSE	BP-GO	Regulation of antifungal innate immune response	-0.059091	0.0155503	0.0259849	-0.0235795	0.0746412	0.0746412	22	22	up	-0.0621255	-0.0605931	-0.0628773	-0.0618266	-0.0480322	-0.0111221	-0.0399545	0.0531707	0.051333	-0.0186156	0.0465071	-0.020776	-0.000871369	0.00613001	0.0228531	0.0724626	0.0381712	0.0831937	0.071164	0.036127	-0.0436492	0.000419579	-0.0149518	-0.0361365
4904	REGULATION_OF_DEFENSE_RESPONSE_TO_FUNGUS	BP-GO	Regulation of defense response to fungus	-0.059091	0.0155503	0.0259849	-0.0235795	0.0746412	0.0746412	22	22	up	-0.0621255	-0.0605931	-0.0628773	-0.0618266	-0.0480322	-0.0111221	-0.0399545	0.0531707	0.051333	-0.0186156	0.0465071	-0.020776	-0.000871369	0.00613001	0.0228531	0.0724626	0.0381712	0.0831937	0.071164	0.036127	-0.0436492	0.000419579	-0.0149518	-0.0361365
6612	VESICLE_TETHERING_TO_GOLGI	BP-GO	Vesicle tethering to golgi	0.0584754	-0.0153883	-0.0242507	0.017846	-0.0738636	0.0738636	21	22	down	0.0646739	0.0390142	0.0622649	0.0602622	0.0661616	0.00194666	0.0189053	-0.0462907	-0.0418836	0.00861346	-0.0407248	0.00765638	-0.000511868	-0.0145553	-0.0237537	-0.0556438	-0.0339032	-0.0574696	-0.0559959	-0.0301504	0.0260484	-0.00309355	0.0145278	0.0339015
4521	PROTEIN_POLYGLUTAMYLATION	BP-GO	Protein polyglutamylation	0.0577934	-0.0152088	-0.024601	0.0200119	-0.0730022	0.0730022	21	22	down	0.0625372	0.0476211	0.0615203	0.0599575	0.0573308	0.00584311	0.0276105	-0.0484875	-0.0452515	0.012756	-0.0425417	0.013149	8.85585e-05	-0.0107132	-0.0229841	-0.0619441	-0.0351821	-0.0675526	-0.0615838	-0.0322214	0.0331619	-0.00189883	0.0144744	0.0343102
5050	REGULATION_OF_GONAD_DEVELOPMENT	BP-GO	Regulation of gonad development	0.0576949	-0.0151829	-0.0250394	0.0217791	-0.0728777	0.0728777	21	22	down	0.0613817	0.0544158	0.0614014	0.0601574	0.051118	0.00880691	0.0343361	-0.0504813	-0.0481006	0.0159538	-0.0442081	0.0173619	0.000539466	-0.00790839	-0.0225711	-0.0671114	-0.0363926	-0.0755967	-0.0662143	-0.0340047	0.0387335	-0.00101644	0.0145378	0.0348617
3848	POSITIVE_REGULATION_OF_HEPATOCYTE_PROLIFERATION	BP-GO	Positive regulation of hepatocyte proliferation	0.057306	-0.0150805	-0.0247875	0.0213206	-0.0723865	0.0723865	21	22	down	0.0611495	0.0528592	0.06099	0.0596997	0.0518317	0.00823293	0.0329326	-0.0497817	-0.04727	0.0152891	-0.0436092	0.016512	0.000457772	-0.0083373	-0.0224837	-0.0657465	-0.0359274	-0.0736752	-0.0649485	-0.0334574	0.0374985	-0.00116173	0.0144246	0.0345212
1552	GLYCOSIDE_METABOLIC_PROCESS	BP-GO	Glycoside metabolic process	0.0572536	-0.0150667	-0.0255401	0.0242083	-0.0723204	0.0723204	20	22	down	0.0594007	0.063908	0.0609116	0.0601326	0.0419151	0.0130248	0.043833	-0.0530875	-0.0519494	0.0204711	-0.0463759	0.0233324	0.00118532	-0.00383251	-0.0218599	-0.0741964	-0.0379449	-0.0867762	-0.0725318	-0.0363936	0.0465475	0.000258197	0.0145535	0.0354742
1601	GUANINE_NUCLEOTIDE_TRANSPORT	BP-GO	Guanine nucleotide transport	0.0572446	-0.0150644	-0.0258525	0.0253911	-0.072309	0.072309	20	22	down	0.0587005	0.0684272	0.0608928	0.0603222	0.0378804	0.0149816	0.0482873	-0.054447	-0.0538687	0.0225886	-0.0475141	0.0261186	0.00148226	-0.0019964	-0.0216103	-0.0776581	-0.0387758	-0.0921372	-0.0756397	-0.0375987	0.0502475	0.000837265	0.0146092	0.0358705
1954	LENS_FIBER_CELL_MORPHOGENESIS	BP-GO	Lens fiber cell morphogenesis	-0.0571089	0.0150286	0.0240636	-0.0188526	0.0721375	0.0721375	21	22	up	-0.0623335	-0.0435365	-0.0607988	-0.0590927	-0.0597828	-0.00425132	-0.0238159	0.04685	0.0432173	-0.0109565	0.0411474	-0.0108247	0.000143436	0.012013	0.0229032	0.0585106	0.0341149	0.0625749	0.0584298	0.0308986	-0.0298875	0.00232647	-0.0142579	-0.0335914
6278	Sulfur relay system	KEGG	Sulfur relay system	0.0565464	-0.0148806	-0.025513	0.0249908	-0.071427	0.071427	21	22	down	0.0580372	0.0672468	0.0601508	0.0595712	0.0377259	0.0146493	0.0473577	-0.0536784	-0.0530645	0.0221512	-0.0468471	0.025587	0.00144149	-0.0021122	-0.0213655	-0.0764456	-0.0382389	-0.0906029	-0.0744789	-0.0370476	0.0493515	0.000782833	0.0144266	0.0354022
2162	MEIOTIC_CELL_CYCLE_PHASE_TRANSITION	BP-GO	Meiotic cell cycle phase transition	0.0559234	-0.0147167	-0.0240866	0.0204204	-0.0706401	0.0706401	21	22	down	0.0598988	0.0501111	0.0595215	0.0581946	0.0518909	0.00739736	0.0306875	-0.0481359	-0.0455028	0.0142307	-0.0421846	0.0152064	0.000350119	-0.00873297	-0.0220213	-0.0630309	-0.0347885	-0.07015	-0.0623672	-0.0322565	0.0353883	-0.001322	0.0140577	0.0335576
1220	ENERGY_DERIVATION_BY_OXIDATION_OF_ORGANIC_COMPOUNDS	BP-GO	Energy derivation by oxidation of organic compounds	0.055507	-0.0146071	-0.0448979	0.0989834	-0.0701141	0.0701141	22	22	down	0.0136175	0.350203	0.0584663	0.0709618	-0.215713	0.13729	0.32641	-0.138517	-0.173032	0.15481	-0.11786	0.200171	0.0200579	0.113097	-0.00552461	-0.292977	-0.0900442	-0.426171	-0.268834	-0.112344	0.281062	0.0371049	0.0178008	0.0599658
3115	NEURAL_CREST_FORMATION	BP-GO	Neural crest formation	0.0554834	-0.0146009	-0.0258084	0.027427	-0.0700843	0.0700843	21	22	down	0.0552541	0.0770752	0.0589975	0.0589387	0.0271516	0.0191713	0.0573934	-0.0560193	-0.0567876	0.0269286	-0.0487718	0.0319388	0.00214206	0.0024228	-0.0203609	-0.0835151	-0.0395696	-0.102063	-0.0807184	-0.0393168	0.0575033	0.0021864	0.0142975	0.0357209
726	CELLULAR_RESPONSE_TO_UV_B	BP-GO	Cellular response to uv b	-0.0553803	0.0145738	0.0231757	-0.0176834	0.0699541	0.0699541	20	22	up	-0.0607954	-0.0399341	-0.0589632	-0.0572037	-0.0600051	-0.00313454	-0.0208447	0.0447419	0.040937	-0.00955515	0.0393241	-0.00908973	0.000288969	0.0125752	0.0223342	0.0549876	0.0326602	0.0579698	0.0550878	0.0293525	-0.0271128	0.00254817	-0.0137971	-0.032372
5835	RESPONSE_TO_INACTIVITY	BP-GO	Response to inactivity	0.0549558	-0.0144621	-0.025929	0.028539	-0.0694179	0.0694179	21	22	down	0.0539293	0.0815824	0.0584258	0.0586085	0.0222331	0.0212553	0.062009	-0.0570691	-0.0584776	0.0291261	-0.0496333	0.0348628	0.00246544	0.00452334	-0.0198824	-0.0867393	-0.0401615	-0.10731	-0.0835597	-0.0403438	0.0612456	0.0028356	0.0142286	0.0358462
2730	NEGATIVE_REGULATION_OF_HISTONE_ACETYLATION	BP-GO	Negative regulation of histone acetylation	0.0544867	-0.0143386	-0.0195259	0.00511363	-0.0688253	0.0688253	19	22	down	0.0669675	-0.00760158	0.0581073	0.0542206	0.10074	-0.0171959	-0.0256784	-0.029859	-0.020321	-0.0125548	-0.0268305	-0.0199406	-0.00336035	-0.0313752	-0.0245227	-0.0181412	-0.0234694	-0.0013913	-0.0219047	-0.0163428	-0.0117062	-0.0085025	0.0129739	0.0276893
5241	REGULATION_OF_MITOCHONDRIAL_ATP_SYNTHESIS_COUPLED_ELECTRON_TRANSPORT	BP-GO	Regulation of mitochondrial atp synthesis coupled electron transport	0.0538782	-0.0141785	-0.0228787	0.0184475	-0.0680566	0.0680566	22	22	down	0.0584221	0.0435983	0.0573542	0.0558607	0.0541555	0.00510271	0.0249553	-0.0449621	-0.0418469	0.0115188	-0.0394582	0.0117674	3.02964e-05	-0.0103102	-0.0214703	-0.0571367	-0.0326515	-0.0620308	-0.0568631	-0.0298256	0.0302633	-0.00187206	0.0134836	0.0319151
3475	PHOSPHATIDYLETHANOLAMINE_BIOSYNTHETIC_PROCESS	BP-GO	Phosphatidylethanolamine biosynthetic process	0.0537997	-0.0141578	-0.0259295	0.029986	-0.0679575	0.0679575	21	22	down	0.0516026	0.0876813	0.0571808	0.0577189	0.014815	0.0241881	0.0684022	-0.0582287	-0.0605733	0.0321726	-0.0505657	0.0389433	0.00292624	0.0075953	-0.0190393	-0.0909077	-0.0407606	-0.114327	-0.0871841	-0.0415844	0.0663541	0.00377518	0.0140293	0.0357854
5436	REGULATION_OF_PROTEIN_COMPLEX_STABILITY	BP-GO	Regulation of protein complex stability	0.0527996	-0.0138946	-0.0237211	0.0229545	-0.0666942	0.0666942	21	22	down	0.0544131	0.0613391	0.0561681	0.0555602	0.0365174	0.0130507	0.0427897	-0.0496832	-0.0489305	0.0200036	-0.0433758	0.0229973	0.00125074	-0.00256061	-0.0200287	-0.0702669	-0.0354369	-0.0828767	-0.068544	-0.0342047	0.0448931	0.000545333	0.0134521	0.0329277
6104	SEROTONIN_RECEPTOR_SIGNALING_PATHWAY	BP-GO	Serotonin receptor signaling pathway	-0.0523507	0.0137765	0.0226344	-0.0194404	0.0661272	0.0661272	21	22	up	-0.0558832	-0.0481487	-0.0557164	-0.0545313	-0.0474741	-0.00746059	-0.0299473	0.0454349	0.0431231	-0.0139016	0.0398029	-0.0149981	-0.000409022	0.007673	0.0205471	0.0599542	0.0327949	0.0671386	0.0592361	0.030527	-0.0341416	0.00107914	-0.0131755	-0.0315237
87	ADULT_HEART_DEVELOPMENT	BP-GO	Adult heart development	0.0520202	-0.0136895	-0.0221802	0.0181505	-0.0657098	0.0657098	22	22	down	0.0562101	0.0433893	0.0553738	0.0539913	0.0511368	0.00548658	0.0253698	-0.0438025	-0.0409547	0.0117277	-0.0384249	0.012159	0.000114166	-0.00943014	-0.0206596	-0.056159	-0.0317647	-0.0614278	-0.0557937	-0.0291431	0.0302792	-0.001642	0.0130352	0.0309294
5661	REGULATION_OF_TRANSLATIONAL_ELONGATION	BP-GO	Regulation of translational elongation	0.0513364	-0.0135096	-0.0255556	0.031663	-0.0648459	0.0648459	21	22	down	0.0474639	0.0953088	0.0545389	0.0555875	0.00378271	0.0281157	0.0767375	-0.0590785	-0.0627543	0.0361507	-0.0511948	0.0443314	0.00355598	0.0119656	-0.0175347	-0.0956733	-0.0410453	-0.122907	-0.0912102	-0.0427928	0.0728453	0.00509088	0.0135361	0.0351798
2767	NEGATIVE_REGULATION_OF_INTERLEUKIN_4_PRODUCTION	BP-GO	Negative regulation of interleukin 4 production	0.0507497	-0.0133552	-0.0192416	0.00871868	-0.0641049	0.0641049	19	22	down	0.0600712	0.00801943	0.0540912	0.0511652	0.0804015	-0.00948613	-0.00904449	-0.0323711	-0.0253532	-0.00462363	-0.0288091	-0.00927205	-0.00213935	-0.0231041	-0.02202	-0.0284763	-0.0246497	-0.0192137	-0.0308015	-0.0192588	0.00145607	-0.00598874	0.0122775	0.0271299
6395	THYMOCYTE_MIGRATION	BP-GO	Thymocyte migration	-0.0506374	0.0133256	0.0208333	-0.0148282	0.063963	0.063963	20	22	up	-0.0563694	-0.0313962	-0.0539239	-0.0520798	-0.0594176	-0.00065272	-0.0140186	0.0393646	0.035253	-0.00634055	0.034662	-0.00515886	0.000599944	0.0135723	0.0206996	0.0463537	0.0289175	0.0469321	0.0468453	0.0254705	-0.0206018	0.00298429	-0.0125499	-0.0291455
1430	FUCOSYLATION	BP-GO	Fucosylation	0.0503969	-0.0132623	-0.0217681	0.0186343	-0.0636592	0.0636592	20	22	down	0.0538444	0.0460442	0.0536376	0.0524825	0.0459756	0.00704919	0.0285268	-0.0436463	-0.0413828	0.0132388	-0.0382397	0.014249	0.00037359	-0.00751121	-0.019797	-0.0574809	-0.0315142	-0.0642681	-0.0568136	-0.0293055	0.0326157	-0.00107817	0.0126798	0.0303199
6001	RIBOSOMAL_SUBUNIT_EXPORT_FROM_NUCLEUS	BP-GO	Ribosomal subunit export from nucleus	0.0502824	-0.0132322	-0.0227179	0.0223392	-0.0635147	0.0635147	20	22	down	0.0515402	0.0602431	0.0534867	0.0529918	0.0331505	0.0132192	0.0425505	-0.0478668	-0.0473759	0.019906	-0.0417703	0.0230271	0.00131104	-0.00169765	-0.0189745	-0.0683191	-0.0340853	-0.0810951	-0.0665354	-0.0330628	0.0442493	0.000753086	0.0128342	0.0315201
3548	POLY_N_ACETYLLACTOSAMINE_METABOLIC_PROCESS	BP-GO	Poly n acetyllactosamine metabolic process	0.0496539	-0.0130668	-0.0212883	0.0177639	-0.0627207	0.0627207	21	22	down	0.0533974	0.0430916	0.0528515	0.0516089	0.04732	0.00596188	0.0258666	-0.0423162	-0.039805	0.011979	-0.0371009	0.0126383	0.000218924	-0.00832193	-0.0196287	-0.0548898	-0.0306294	-0.0606224	-0.0544101	-0.0282655	0.0302737	-0.001353	0.0124638	0.0296712
5227	REGULATION_OF_METAPHASE_PLATE_CONGRESSION	BP-GO	Regulation of metaphase plate congression	0.0495082	-0.0130285	-0.0214988	0.0187352	-0.0625367	0.0625367	20	22	down	0.0526449	0.0468717	0.0526885	0.0516291	0.043707	0.00763387	0.0296385	-0.0433718	-0.0413507	0.013773	-0.03798	0.0150075	0.00047454	-0.00671443	-0.0193588	-0.0577244	-0.0312613	-0.0650801	-0.0569408	-0.029227	0.0333824	-0.000849564	0.0124772	0.0299307
4549	PROTEIN_UFMYLATION	BP-GO	Protein ufmylation	0.0487262	-0.0128227	-0.0227423	0.0243759	-0.0615489	0.0615489	22	22	down	0.0483564	0.0687921	0.0518101	0.0518092	0.0228632	0.0173138	0.0514907	-0.0495302	-0.0503413	0.0241658	-0.0431111	0.0287289	0.00195359	0.00257503	-0.0178212	-0.0741904	-0.0349544	-0.0909424	-0.071648	-0.0348235	0.0514035	0.00206124	0.0125703	0.0314685
1216	ENDOTHELIAL_CELL_MORPHOGENESIS	BP-GO	Endothelial cell morphogenesis	0.0487106	-0.0128186	-0.0212338	0.0187386	-0.0615291	0.0615291	20	22	down	0.051619	0.0472815	0.0518372	0.0508485	0.0419667	0.00801475	0.0303085	-0.0430248	-0.0411803	0.0140966	-0.0376627	0.0154833	0.000543322	-0.0061341	-0.0189835	-0.0576878	-0.0309729	-0.0654141	-0.0568258	-0.0290675	0.0337982	-0.000686912	0.0122911	0.0295518
1695	HISTONE_H3_K9_DIMETHYLATION	BP-GO	Histone h3 k9 dimethylation	0.0480951	-0.0126566	-0.0203558	0.0162153	-0.0607517	0.0607517	21	22	down	0.0522982	0.0379563	0.0512	0.0498226	0.0491985	0.00413882	0.0213289	-0.0398454	-0.0369457	0.00983187	-0.0349795	0.00991162	-3.60826e-05	-0.00959357	-0.0192181	-0.0502659	-0.028969	-0.0542308	-0.0500969	-0.026367	0.0262273	-0.00179416	0.012024	0.0284041
1035	DICHOTOMOUS_SUBDIVISION_OF_AN_EPITHELIAL_TERMINAL_UNIT	BP-GO	Dichotomous subdivision of an epithelial terminal unit	0.0474848	-0.012496	-0.0230585	0.0271133	-0.0599808	0.0599808	20	22	down	0.0451688	0.0798591	0.050464	0.0510524	0.0108797	0.022417	0.0628058	-0.0521397	-0.0545143	0.0295526	-0.0452549	0.0358934	0.00274477	0.00770461	-0.0166703	-0.082131	-0.0364325	-0.103838	-0.0786515	-0.0373635	0.060587	0.00364782	0.0124142	0.0318041
3352	OTIC_VESICLE_FORMATION	BP-GO	Otic vesicle formation	0.0474224	-0.0124796	-0.020676	0.0182568	-0.059902	0.059902	22	22	down	0.0502458	0.0460839	0.0504662	0.0495061	0.0408099	0.00782563	0.029559	-0.0419029	-0.0401137	0.0137485	-0.03668	0.0151064	0.000532418	-0.00595048	-0.0184786	-0.0562027	-0.0301636	-0.0637468	-0.0553593	-0.0283129	0.0329476	-0.000661993	0.0119667	0.028775
3353	OTIC_VESICLE_MORPHOGENESIS	BP-GO	Otic vesicle morphogenesis	0.0474224	-0.0124796	-0.020676	0.0182568	-0.059902	0.059902	22	22	down	0.0502458	0.0460839	0.0504662	0.0495061	0.0408099	0.00782563	0.029559	-0.0419029	-0.0401137	0.0137485	-0.03668	0.0151064	0.000532418	-0.00595048	-0.0184786	-0.0562027	-0.0301636	-0.0637468	-0.0553593	-0.0283129	0.0329476	-0.000661993	0.0119667	0.028775
5088	REGULATION_OF_HISTONE_H4_K16_ACETYLATION	BP-GO	Regulation of histone h4 k16 acetylation	0.0469729	-0.0123613	-0.0199522	0.0161047	-0.0593342	0.0593342	21	22	down	0.050922	0.0380925	0.0500033	0.0487049	0.0471418	0.00448418	0.0218377	-0.0392243	-0.0365185	0.0100809	-0.0344218	0.0103098	3.17914e-05	-0.00895562	-0.0187141	-0.0498767	-0.0284819	-0.054178	-0.0496317	-0.0260249	0.0264517	-0.00162164	0.0117566	0.027832
4389	PROSTHETIC_GROUP_METABOLIC_PROCESS	BP-GO	Prosthetic group metabolic process	0.0468217	-0.0123215	-0.0199412	0.0162526	-0.0591431	0.0591431	21	22	down	0.0506417	0.0387324	0.0498407	0.0485816	0.0463118	0.00479952	0.0225184	-0.0393283	-0.0367254	0.0104055	-0.0345038	0.0107463	8.17099e-05	-0.00861777	-0.0186124	-0.0503008	-0.028531	-0.0549084	-0.0499971	-0.026145	0.0269907	-0.00151893	0.0117285	0.02781
4524	PROTEIN_POLYUFMYLATION	BP-GO	Protein polyufmylation	0.0454593	-0.011963	-0.0211285	0.0224079	-0.0574223	0.0574223	22	22	down	0.0453087	0.0629061	0.048339	0.0482796	0.0224632	0.0156021	0.0467838	-0.0458247	-0.046424	0.0219492	-0.0398986	0.0260181	0.00173905	0.00188618	-0.0166956	-0.0682394	-0.0323755	-0.0833336	-0.065967	-0.0321482	0.0469145	0.00176018	0.0117112	0.0292456
1761	IMMUNE_RESPONSE_INHIBITING_CELL_SURFACE_RECEPTOR_SIGNALING_PATHWAY	BP-GO	Immune response inhibiting cell surface receptor signaling pathway	0.0450705	-0.0118607	-0.0196376	0.0173028	-0.0569312	0.0569312	20	22	down	0.0477822	0.0436129	0.0479638	0.0470427	0.038951	0.00735726	0.0279102	-0.0397687	-0.0380453	0.0129798	-0.034814	0.0142429	0.000493838	-0.00573059	-0.0175723	-0.0532731	-0.0286334	-0.0603651	-0.052486	-0.0268592	0.0311617	-0.000652893	0.0113709	0.0273315
4059	POSITIVE_REGULATION_OF_NUCLEASE_ACTIVITY	BP-GO	Positive regulation of nuclease activity	-0.0423611	0.0111477	0.0192992	-0.0194205	0.0535088	0.0535088	21	22	up	-0.043071	-0.0530451	-0.0450559	-0.0447443	-0.0258892	-0.0121282	-0.0381054	0.0410183	0.0408881	-0.0178435	0.0357697	-0.0208116	-0.00125489	0.000501137	0.0158607	0.0593144	0.0291392	0.0710401	0.0576325	0.0284671	-0.0391549	-0.000927572	-0.0108417	-0.0267579
4183	POSITIVE_REGULATION_OF_RUFFLE_ASSEMBLY	BP-GO	Positive regulation of ruffle assembly	0.0421205	-0.0110843	-0.0208108	0.0253898	-0.0532049	0.0532049	20	22	down	0.0392863	0.0759502	0.0447527	0.0455097	0.00510365	0.0220958	0.0607466	-0.0477936	-0.0505317	0.028608	-0.0414356	0.0349879	0.00277009	0.00890618	-0.0145092	-0.0767735	-0.0332614	-0.0981742	-0.0732875	-0.0345095	0.0579274	0.00388944	0.0110773	0.0286649
255	ASTROCYTE_CELL_MIGRATION	BP-GO	Astrocyte cell migration	-0.0410587	0.0108049	0.0187359	-0.0189363	0.0518636	0.0518636	19	22	up	-0.041681	-0.0518451	-0.0436698	-0.0433876	-0.0247101	-0.0119417	-0.0373582	0.0398873	0.0398143	-0.0174966	0.0347789	-0.0204372	-0.00124458	0.00031112	0.0153496	0.0578212	0.0283229	0.0693673	0.0561573	0.0277071	-0.0383038	-0.000954144	-0.0105139	-0.0259735
4606	PYRIMIDINE_CONTAINING_COMPOUND_SALVAGE	BP-GO	Pyrimidine containing compound salvage	0.0376344	-0.00990379	-0.0175498	0.0187687	-0.0475382	0.0475382	21	22	down	0.0373828	0.0529097	0.0400167	0.0400058	0.017857	0.0132762	0.03955	-0.038188	-0.0387869	0.0185604	-0.0332411	0.0220518	0.00149426	0.00189852	-0.0137766	-0.0571311	-0.0269564	-0.0699762	-0.0551848	-0.0268369	0.0395198	0.00156353	0.00970602	0.0242854
1362	FATTY_ACID_CATABOLIC_PROCESS	BP-GO	Fatty acid catabolic process	0.0374638	-0.00985888	-0.0313508	0.070736	-0.0473226	0.0473226	21	22	down	0.00690345	0.25136	0.0394305	0.0485535	-0.158929	0.0991471	0.235076	-0.0980188	-0.123167	0.111508	-0.0833406	0.14434	0.0145215	0.08241	-0.00291365	-0.20924	-0.0635447	-0.305433	-0.191773	-0.0798337	0.201973	0.0269607	0.0122065	0.0418036
3743	POSITIVE_REGULATION_OF_DEOXYRIBONUCLEASE_ACTIVITY	BP-GO	Positive regulation of deoxyribonuclease activity	-0.0368967	0.00970965	0.0173112	-0.0187962	0.0466063	0.0466063	22	22	up	-0.0364197	-0.053382	-0.0392292	-0.0392879	-0.0161646	-0.0136687	-0.0402615	0.0378953	0.038669	-0.0189034	0.0329713	-0.0225493	-0.00156399	-0.00247301	0.0134245	0.0571687	0.0267068	0.0703956	0.0551426	0.0267143	-0.0399806	-0.00172588	-0.00953509	-0.0239432
628	CELLULAR_RESPONSE_TO_BACTERIAL_LIPOPROTEIN	BP-GO	Cellular response to bacterial lipoprotein	0.0274426	-0.00722172	-0.0129559	0.0142814	-0.0346643	0.0346643	20	22	down	0.0269124	0.0408541	0.0291751	0.0292716	0.0109997	0.0106639	0.0310782	-0.0285327	-0.0292503	0.0145983	-0.0248139	0.01748	0.0012387	0.00230551	-0.00992215	-0.0434023	-0.0200762	-0.053723	-0.0418055	-0.0201768	0.0306778	0.00143073	0.00710662	0.0179103
2781	NEGATIVE_REGULATION_OF_IRE1_MEDIATED_UNFOLDED_PROTEIN_RESPONSE	BP-GO	Negative regulation of ire1 mediated unfolded protein response	0.0266496	-0.00701304	-0.0132101	0.0162261	-0.0336626	0.0336626	21	22	down	0.024762	0.0486721	0.0283137	0.0288211	0.00267893	0.0142475	0.0390435	-0.0304257	-0.0322345	0.0183898	-0.0263727	0.0225178	0.00179321	0.0058856	-0.00914629	-0.0490488	-0.0211587	-0.0628486	-0.0467948	-0.0219994	0.0371569	0.00253993	0.0070165	0.0181911
3327	ORGANIC_ACID_CATABOLIC_PROCESS	BP-GO	Organic acid catabolic process	0.0166213	-0.00437403	-0.0275282	0.0824542	-0.0209954	0.0209954	20	22	down	-0.0266757	0.306465	0.0170968	0.0301061	-0.243885	0.128299	0.296311	-0.10236	-0.137607	0.140751	-0.0862781	0.184119	0.019231	0.115565	0.00930418	-0.242328	-0.0642111	-0.366839	-0.219342	-0.0875366	0.249175	0.0368869	0.00791205	0.0358428
690	CELLULAR_RESPONSE_TO_NITROGEN_COMPOUND	BP-GO	Cellular response to nitrogen compound	-1.16558	0.30673	0.439595	-0.191514	1.47231	1.47231	20	21	up	-1.38474	-0.150864	-1.24239	-1.17365	-1.87622	0.23228	0.240545	0.73341	0.568111	0.121793	0.653236	0.233476	0.0513206	0.544138	0.507548	0.628467	0.559976	0.401746	0.684475	0.433411	-0.00616871	0.141804	-0.281552	-0.62014
659	CELLULAR_RESPONSE_TO_HORMONE_STIMULUS	BP-GO	Cellular response to hormone stimulus	-1.11863	0.294377	0.42078	-0.179634	1.41301	1.41301	19	21	up	-1.3314	-0.128882	-1.19238	-1.12569	-1.8148	0.229804	0.246524	0.699068	0.538461	0.124335	0.622904	0.233871	0.050297	0.528669	0.487971	0.590958	0.534484	0.366691	0.645954	0.411703	0.00709891	0.138127	-0.270009	-0.593753
3648	POSITIVE_REGULATION_OF_CATABOLIC_PROCESS	BP-GO	Positive regulation of catabolic process	-1.0953	0.288237	0.41986	-0.205346	1.38354	1.38354	20	21	up	-1.28648	-0.238642	-1.16729	-1.10715	-1.67695	0.176379	0.130624	0.718448	0.575085	0.069091	0.638352	0.159729	0.0418715	0.472074	0.471682	0.664865	0.544113	0.492478	0.709925	0.433179	-0.0850899	0.120869	-0.265818	-0.591346
6573	VASCULATURE_DEVELOPMENT	BP-GO	Vasculature development	-1.0608	0.279159	0.403967	-0.188873	1.33996	1.33996	19	21	up	-1.25178	-0.192934	-1.1306	-1.0706	-1.6581	0.18734	0.164128	0.684284	0.540718	0.0847969	0.608587	0.178222	0.043058	0.472682	0.458901	0.614636	0.519918	0.431647	0.661262	0.409324	-0.0511494	0.121945	-0.256956	-0.569332
5533	REGULATION_OF_SECRETION	BP-GO	Regulation of secretion	-0.98682	0.25969	0.385526	-0.212196	1.24651	1.24651	21	21	up	-1.14323	-0.318785	-1.05146	-1.00205	-1.41857	0.114026	0.015467	0.678632	0.562292	0.0136559	0.601375	0.0799836	0.0309166	0.383261	0.419324	0.6786	0.509397	0.566851	0.711085	0.41802	-0.161608	0.0956285	-0.24082	-0.541985
1245	EPITHELIAL_CELL_DIFFERENTIATION	BP-GO	Epithelial cell differentiation	-0.973616	0.256215	0.37279	-0.180943	1.22983	1.22983	21	21	up	-1.14448	-0.20606	-1.03762	-0.983881	-1.49604	0.159408	0.12209	0.636796	0.508611	0.0642569	0.565897	0.145722	0.0376178	0.422087	0.419609	0.586346	0.482542	0.430563	0.626874	0.383431	-0.0706687	0.108216	-0.236208	-0.52511
679	CELLULAR_RESPONSE_TO_LIPID	BP-GO	Cellular response to lipid	-0.962932	0.253403	0.374768	-0.201714	1.21633	1.21633	21	21	up	-1.11867	-0.290664	-1.02605	-0.976901	-1.40237	0.120091	0.0351901	0.656041	0.539997	0.022879	0.581656	0.0906157	0.0315067	0.382252	0.410282	0.646525	0.493296	0.528916	0.679819	0.402446	-0.140995	0.0959224	-0.234729	-0.527055
1436	G_PROTEIN_COUPLED_RECEPTOR_SIGNALING_PATHWAY	BP-GO	G protein coupled receptor signaling pathway	-0.924152	0.243198	0.359518	-0.193004	1.16735	1.16735	21	21	up	-1.07396	-0.276718	-0.984735	-0.93746	-1.34789	0.116223	0.0359791	0.628944	0.517297	0.0230063	0.557665	0.088346	0.0303847	0.367766	0.393881	0.61877	0.473016	0.504957	0.650898	0.385639	-0.133483	0.0923457	-0.225247	-0.50563
5696	REGULATION_OF_VESICLE_MEDIATED_TRANSPORT	BP-GO	Regulation of vesicle mediated transport	-0.877709	0.230976	0.337246	-0.167536	1.10869	1.10869	19	21	up	-1.02917	-0.202624	-0.93537	-0.887704	-1.33368	0.136413	0.0934542	0.579161	0.465686	0.0500316	0.514418	0.12098	0.0328061	0.373675	0.377358	0.541519	0.438124	0.40816	0.576736	0.350169	-0.0775101	0.0954005	-0.213156	-0.47488
362	BLOOD_VESSEL_MORPHOGENESIS	BP-GO	Blood vessel morphogenesis	-0.874293	0.230077	0.333811	-0.158925	1.10437	1.10437	19	21	up	-1.0298	-0.171453	-0.931792	-0.882915	-1.35551	0.149022	0.123017	0.567731	0.450944	0.0640631	0.504732	0.139224	0.0346715	0.384534	0.377541	0.516112	0.430805	0.370518	0.553567	0.340683	-0.0523392	0.098914	-0.211938	-0.470336
6298	SYNAPTIC_SIGNALING	BP-GO	Synaptic signaling	-0.858293	0.225866	0.328192	-0.157854	1.08416	1.08416	19	21	up	-1.00988	-0.175328	-0.914725	-0.867064	-1.32446	0.143262	0.113858	0.559459	0.445676	0.059607	0.497268	0.132357	0.0335769	0.374654	0.370251	0.512044	0.424217	0.372059	0.548266	0.336323	-0.0571216	0.096207	-0.208149	-0.462351
3668	POSITIVE_REGULATION_OF_CELL_DEATH	BP-GO	Positive regulation of cell death	-0.853366	0.22457	0.336652	-0.195738	1.07794	1.07794	18	21	up	-0.981498	-0.322392	-0.909172	-0.868592	-1.18517	0.0784009	-0.0326408	0.600964	0.506131	-0.0100655	0.531862	0.0403898	0.0236708	0.312498	0.360077	0.622654	0.44914	0.545629	0.647095	0.373978	-0.177992	0.0767227	-0.20885	-0.472834
1760	IMMUNE_EFFECTOR_PROCESS	BP-GO	Immune effector process	-0.818055	0.215278	0.339736	-0.25144	1.03333	1.03333	19	21	up	-0.903734	-0.552589	-0.871056	-0.843351	-0.919544	-0.0301702	-0.271169	0.649645	0.58883	-0.12368	0.571446	-0.111294	0.00671541	0.200872	0.331939	0.783649	0.475551	0.812043	0.788044	0.423611	-0.369968	0.0424096	-0.203327	-0.474876
2366	MONONUCLEAR_CELL_DIFFERENTIATION	BP-GO	Mononuclear cell differentiation	-0.817971	0.215255	0.330664	-0.217525	1.03323	1.03323	21	21	up	-0.923375	-0.423173	-0.87123	-0.837581	-1.0345	0.0257793	-0.143725	0.610512	0.533718	-0.0630975	0.538672	-0.0316005	0.0152007	0.253275	0.338937	0.684368	0.451602	0.658457	0.698873	0.388985	-0.264047	0.058945	-0.20165	-0.46335
5056	REGULATION_OF_GTPASE_ACTIVITY	BP-GO	Regulation of gtpase activity	-0.812463	0.213806	0.317239	-0.174069	1.02627	1.02627	21	21	up	-0.941609	-0.260035	-0.86569	-0.824899	-1.17008	0.0949285	0.0151232	0.557994	0.461911	0.0123787	0.494506	0.0673456	0.0256132	0.316527	0.345367	0.55684	0.418945	0.463818	0.583776	0.343513	-0.131069	0.0790424	-0.198239	-0.446009
4732	REGULATION_OF_AUTOPHAGY	BP-GO	Regulation of autophagy	-0.794546	0.209091	0.30525	-0.151506	1.00364	1.00364	20	21	up	-0.931747	-0.182828	-0.846745	-0.803568	-1.20784	0.123746	0.0851883	0.524105	0.421308	0.045571	0.465526	0.109885	0.0297369	0.338512	0.341636	0.489751	0.396501	0.368777	0.521679	0.31683	-0.0696767	0.0864377	-0.192952	-0.429832
4814	REGULATION_OF_CELL_DEVELOPMENT	BP-GO	Regulation of cell development	-0.785581	0.206732	0.301875	-0.150054	0.992313	0.992313	19	21	up	-0.921084	-0.18175	-0.837189	-0.794544	-1.19334	0.121924	0.0832569	0.518489	0.416974	0.0445956	0.460522	0.108039	0.0293368	0.334293	0.337728	0.484981	0.39221	0.365785	0.516471	0.313519	-0.0696967	0.0853365	-0.190788	-0.42507
4147	POSITIVE_REGULATION_OF_PROTEOLYSIS	BP-GO	Positive regulation of proteolysis	-0.760374	0.200098	0.294057	-0.152245	0.960472	0.960472	20	21	up	-0.88745	-0.202659	-0.810272	-0.770224	-1.13127	0.106447	0.0542468	0.509927	0.414974	0.0306441	0.452508	0.0881009	0.0266413	0.31273	0.325438	0.489925	0.384565	0.38578	0.518315	0.310608	-0.089348	0.0791793	-0.185008	-0.413803
3959	POSITIVE_REGULATION_OF_MAPK_CASCADE	BP-GO	Positive regulation of mapk cascade	-0.751709	0.197818	0.295164	-0.167227	0.949528	0.949528	21	21	up	-0.867603	-0.26416	-0.800908	-0.764251	-1.06162	0.0776363	-0.00922376	0.523387	0.437401	0.000416876	0.46349	0.0477911	0.0221517	0.283306	0.31826	0.533277	0.391973	0.457104	0.556356	0.324128	-0.140561	0.0701182	-0.183717	-0.414749
4480	PROTEIN_LOCALIZATION_TO_EXTRACELLULAR_REGION	BP-GO	Protein localization to extracellular region	-0.751418	0.197742	0.285853	-0.132675	0.94916	0.94916	20	21	up	-0.887349	-0.132414	-0.800867	-0.758172	-1.17829	0.134541	0.120446	0.483429	0.381209	0.062056	0.430017	0.128862	0.0307789	0.336546	0.325293	0.432118	0.367498	0.300713	0.465477	0.288808	-0.0327526	0.0869229	-0.18196	-0.402909
2805	NEGATIVE_REGULATION_OF_LOCOMOTION	BP-GO	Negative regulation of locomotion	-0.735219	0.193479	0.277637	-0.122116	0.928697	0.928697	18	21	up	-0.872701	-0.100175	-0.783661	-0.740535	-1.17902	0.144349	0.146792	0.464132	0.360485	0.0744767	0.413315	0.144184	0.032043	0.341199	0.319878	0.400268	0.354146	0.259361	0.435204	0.274726	-0.00799469	0.088806	-0.177661	-0.391615
433	CANONICAL_WNT_SIGNALING_PATHWAY	BP-GO	Canonical wnt signaling pathway	-0.709179	0.186626	0.270955	-0.129608	0.895805	0.895805	19	21	up	-0.834911	-0.141735	-0.755813	-0.716289	-1.09715	0.119727	0.0971632	0.461316	0.366914	0.0507182	0.410084	0.111292	0.027949	0.310834	0.306096	0.420682	0.349937	0.303702	0.450856	0.277055	-0.0446332	0.0798933	-0.171946	-0.381747
3432	PEPTIDYL_SERINE_MODIFICATION	BP-GO	Peptidyl serine modification	-0.707447	0.18617	0.272516	-0.137625	0.893617	0.893617	20	21	up	-0.828019	-0.173198	-0.753902	-0.715937	-1.06618	0.105678	0.0655939	0.469796	0.379555	0.0357001	0.417127	0.0914259	0.025794	0.297184	0.303619	0.444049	0.35496	0.340707	0.471663	0.284883	-0.0705614	0.0756309	-0.171934	-0.383637
4972	REGULATION_OF_EPITHELIAL_CELL_MIGRATION	BP-GO	Regulation of epithelial cell migration	-0.696889	0.183392	0.263908	-0.118542	0.880281	0.880281	19	21	up	-0.825579	-0.105609	-0.742784	-0.702397	-1.10808	0.132214	0.128643	0.443154	0.346227	0.0656041	0.394463	0.130102	0.0296734	0.319092	0.302622	0.387573	0.337653	0.258486	0.419855	0.263253	-0.0163008	0.0828137	-0.168536	-0.372145
4774	REGULATION_OF_CANONICAL_WNT_SIGNALING_PATHWAY	BP-GO	Regulation of canonical wnt signaling pathway	-0.678706	0.178607	0.258309	-0.120278	0.857313	0.857313	18	21	up	-0.801226	-0.121287	-0.723366	-0.68488	-1.06277	0.120792	0.10713	0.437158	0.345038	0.0552615	0.388832	0.115354	0.0276899	0.303296	0.293724	0.391596	0.332248	0.273615	0.421595	0.261312	-0.0309634	0.0782961	-0.164374	-0.36407
94	AGING	BP-GO	Aging	-0.677307	0.178239	0.263169	-0.140249	0.855545	0.855545	21	21	up	-0.7878	-0.198217	-0.721717	-0.686858	-0.99194	0.0871637	0.0308883	0.459565	0.377172	0.0190096	0.40755	0.0675747	0.0225698	0.271393	0.288923	0.449975	0.345823	0.364636	0.47388	0.281407	-0.0940735	0.0682664	-0.165024	-0.370167
1862	INTRACELLULAR_RECEPTOR_SIGNALING_PATHWAY	BP-GO	Intracellular receptor signaling pathway	-0.660494	0.173814	0.261241	-0.154037	0.834308	0.834308	21	21	up	-0.758189	-0.259215	-0.703668	-0.672705	-0.908694	0.0564913	-0.0348061	0.468064	0.395862	-0.0123268	0.414104	0.0252936	0.0176854	0.237943	0.278168	0.489356	0.349418	0.433806	0.507516	0.292044	-0.145694	0.0581437	-0.161771	-0.366827
3841	POSITIVE_REGULATION_OF_GTPASE_ACTIVITY	BP-GO	Positive regulation of gtpase activity	-0.64864	0.170695	0.251644	-0.132866	0.819335	0.819335	20	21	up	-0.7553	-0.184303	-0.691182	-0.657545	-0.954871	0.085864	0.0350228	0.438446	0.358857	0.0207919	0.388903	0.0681178	0.021977	0.262146	0.276995	0.426694	0.330166	0.342647	0.450019	0.268019	-0.0855697	0.0660835	-0.157968	-0.35401
5224	REGULATION_OF_METAL_ION_TRANSPORT	BP-GO	Regulation of metal ion transport	-0.644306	0.169554	0.24685	-0.120307	0.81386	0.81386	19	21	up	-0.757048	-0.138522	-0.686654	-0.651194	-0.988109	0.104557	0.0786685	0.422062	0.3375	0.041512	0.375038	0.0951035	0.0247526	0.278448	0.277565	0.389679	0.319728	0.287494	0.41633	0.254318	-0.0485335	0.0713379	-0.156342	-0.347692
3655	POSITIVE_REGULATION_OF_CELL_ACTIVATION	BP-GO	Positive regulation of cell activation	-0.63002	0.165795	0.26067	-0.189988	0.795814	0.795814	21	21	up	-0.698134	-0.411614	-0.670867	-0.648888	-0.720595	-0.0171984	-0.19509	0.496104	0.447543	-0.0887153	0.436566	-0.077114	0.00608752	0.160357	0.256399	0.592818	0.363664	0.608826	0.597294	0.32251	-0.273503	0.0344463	-0.156412	-0.364484
1733	Human papillomavirus infection	KEGG	Human papillomavirus infection	-0.613609	0.161476	0.238251	-0.12643	0.775085	0.775085	21	21	up	-0.714078	-0.177172	-0.653848	-0.622157	-0.900791	0.0800059	0.0303508	0.415619	0.340678	0.0183473	0.368614	0.0627001	0.0206049	0.246844	0.261882	0.405814	0.312856	0.327492	0.427659	0.254299	-0.083259	0.0621536	-0.149473	-0.335141
6250	STRESS_ACTIVATED_PROTEIN_KINASE_SIGNALING_CASCADE	BP-GO	Stress activated protein kinase signaling cascade	-0.607893	0.159972	0.236657	-0.127598	0.767864	0.767864	20	21	up	-0.706059	-0.184477	-0.647738	-0.616754	-0.884434	0.0753875	0.0212474	0.414452	0.341315	0.0139833	0.367444	0.0565998	0.0198255	0.240915	0.258955	0.408901	0.311596	0.335068	0.429842	0.254324	-0.0898134	0.0604296	-0.148195	-0.332814
6012	RNA_CATABOLIC_PROCESS	BP-GO	Rna catabolic process	-0.60108	0.158179	0.240189	-0.149358	0.75926	0.75926	21	21	up	-0.684644	-0.270926	-0.640299	-0.613732	-0.795801	0.0362603	-0.0661776	0.436539	0.37516	-0.0276193	0.385713	0.00144171	0.0137967	0.202344	0.251242	0.472199	0.324459	0.43635	0.485987	0.275139	-0.16126	0.0484348	-0.147668	-0.336937
4186	POSITIVE_REGULATION_OF_SECRETION	BP-GO	Positive regulation of secretion	-0.589992	0.155261	0.225692	-0.108855	0.745253	0.745253	19	21	up	-0.693994	-0.121843	-0.628781	-0.59608	-0.909263	0.0979066	0.0769639	0.384973	0.306921	0.0403548	0.342158	0.0901677	0.0229941	0.257002	0.254439	0.352994	0.291852	0.257323	0.37779	0.231543	-0.0403479	0.0659639	-0.143099	-0.317938
5472	REGULATION_OF_PROTEIN_SECRETION	BP-GO	Regulation of protein secretion	-0.587294	0.154551	0.223777	-0.105045	0.741845	0.741845	18	21	up	-0.692749	-0.108641	-0.625931	-0.592798	-0.916351	0.102928	0.0890673	0.379393	0.300136	0.0460911	0.337395	0.0975445	0.0237185	0.260951	0.253963	0.341683	0.288181	0.241141	0.367353	0.227103	-0.0298128	0.067279	-0.142282	-0.315362
5157	REGULATION_OF_LEUKOCYTE_DIFFERENTIATION	BP-GO	Regulation of leukocyte differentiation	-0.585	0.153947	0.23222	-0.139575	0.738948	0.738948	19	21	up	-0.669698	-0.24159	-0.623215	-0.596343	-0.794156	0.0448432	-0.0426506	0.41819	0.355723	-0.016538	0.369808	0.015009	0.0148766	0.205882	0.245721	0.442628	0.311698	0.398466	0.457774	0.261873	-0.138866	0.0499632	-0.143435	-0.325964
1644	Herpes simplex virus 1 infection	KEGG	Herpes simplex virus 1 infection	-0.583982	0.153679	0.234307	-0.148672	0.737661	0.737661	21	21	up	-0.663093	-0.276821	-0.622057	-0.596871	-0.761067	0.0293465	-0.0776918	0.428229	0.370276	-0.033202	0.378181	-0.00697718	0.012512	0.191076	0.243355	0.469197	0.317742	0.440077	0.48153	0.270948	-0.167805	0.045318	-0.143642	-0.32856
871	CONNECTIVE_TISSUE_DEVELOPMENT	BP-GO	Connective tissue development	-0.583426	0.153533	0.22696	-0.121819	0.736959	0.736959	20	21	up	-0.678016	-0.174595	-0.621673	-0.591823	-0.851022	0.0734159	0.0228123	0.397028	0.326532	0.0145709	0.352034	0.0558352	0.0191887	0.232214	0.248666	0.390559	0.298601	0.318666	0.410849	0.243431	-0.0841873	0.0583115	-0.142199	-0.3192
2392	MRNA_CATABOLIC_PROCESS	BP-GO	Mrna catabolic process	-0.576766	0.15178	0.229124	-0.138257	0.728546	0.728546	21	21	up	-0.659895	-0.240657	-0.614437	-0.588057	-0.780783	0.0431447	-0.044481	0.413049	0.351767	-0.0174608	0.365227	0.0132776	0.0145053	0.201984	0.242128	0.43829	0.307766	0.395786	0.45303	0.258846	-0.138931	0.0489444	-0.141447	-0.321595
2093	MAINTENANCE_OF_LOCATION	BP-GO	Maintenance of location	-0.573599	0.150947	0.219398	-0.105745	0.724546	0.724546	15	21	up	-0.67476	-0.118132	-0.61131	-0.579503	-0.884288	0.0953271	0.0751464	0.374177	0.298254	0.0393861	0.332568	0.0878631	0.0223766	0.249993	0.247387	0.342936	0.283682	0.249786	0.367068	0.225022	-0.03896	0.0641726	-0.139119	-0.309075
6030	RNA_SPLICING	BP-GO	Rna splicing	-0.57242	0.150637	0.230255	-0.147933	0.723057	0.723057	21	21	up	-0.648682	-0.279753	-0.609724	-0.585423	-0.738517	0.0251267	-0.0844407	0.422291	0.366526	-0.0364841	0.372821	-0.0120215	0.0117123	0.183883	0.23808	0.466359	0.313006	0.441348	0.47779	0.267833	-0.17137	0.043345	-0.140905	-0.322801
5371	REGULATION_OF_PEPTIDASE_ACTIVITY	BP-GO	Regulation of peptidase activity	-0.568175	0.14952	0.223991	-0.129748	0.717695	0.717695	17	21	up	-0.653821	-0.212453	-0.605336	-0.578216	-0.791049	0.05315	-0.0195682	0.399461	0.336049	-0.00567286	0.35356	0.0282452	0.0159043	0.208953	0.23986	0.412881	0.298633	0.360675	0.429326	0.248409	-0.11671	0.0513633	-0.139025	-0.31462
3406	PEPTIDE_TRANSPORT	BP-GO	Peptide transport	-0.563258	0.148226	0.215647	-0.104603	0.711484	0.711484	19	21	up	-0.662151	-0.11892	-0.600284	-0.569184	-0.865751	0.0923467	0.0709179	0.368313	0.294119	0.0373099	0.327311	0.0844819	0.0217818	0.244304	0.242769	0.338991	0.279107	0.248746	0.36246	0.221745	-0.0406458	0.0626427	-0.136648	-0.303762
1752	I_KAPPAB_KINASE_NF_KAPPAB_SIGNALING	BP-GO	I kappab kinase nf kappab signaling	-0.544042	0.143169	0.219644	-0.143614	0.687211	0.687211	20	21	up	-0.614767	-0.277392	-0.579473	-0.556906	-0.69167	0.0189041	-0.0915894	0.404831	0.353252	-0.0400636	0.357249	-0.018514	0.0103768	0.170103	0.225651	0.452064	0.299615	0.433124	0.462029	0.257631	-0.172293	0.0397247	-0.134067	-0.307819
2611	NEGATIVE_REGULATION_OF_CELLULAR_CATABOLIC_PROCESS	BP-GO	Negative regulation of cellular catabolic process	-0.543461	0.143016	0.21552	-0.128876	0.686476	0.686476	21	21	up	-0.622603	-0.221426	-0.578968	-0.553865	-0.740441	0.0429606	-0.0366576	0.387586	0.329183	-0.0139545	0.342788	0.0157971	0.0140176	0.192482	0.228437	0.408889	0.289009	0.3666	0.423195	0.242473	-0.126542	0.0468002	-0.133211	-0.302551
618	CELLULAR_RESPONSE_TO_ABIOTIC_STIMULUS	BP-GO	Cellular response to abiotic stimulus	-0.538068	0.141597	0.210242	-0.115824	0.679664	0.679664	18	21	up	-0.62328	-0.174288	-0.573314	-0.546395	-0.773061	0.0619705	0.00797143	0.370168	0.306792	0.00722629	0.32802	0.0433224	0.0168266	0.208785	0.228613	0.370369	0.277837	0.309634	0.388045	0.228052	-0.0885013	0.0520819	-0.131314	-0.295561
5097	REGULATION_OF_HORMONE_SECRETION	BP-GO	Regulation of hormone secretion	-0.537306	0.141396	0.209404	-0.113635	0.678702	0.678702	21	21	up	-0.623577	-0.166311	-0.572518	-0.545282	-0.778841	0.0652258	0.0155738	0.36731	0.303068	0.0108354	0.325601	0.0480224	0.0173099	0.211622	0.228709	0.363917	0.276016	0.300023	0.382172	0.225663	-0.082049	0.0529964	-0.131029	-0.294457
367	BONE_DEVELOPMENT	BP-GO	Bone development	-0.530529	0.139613	0.205186	-0.106286	0.670142	0.670142	19	21	up	-0.619157	-0.141633	-0.565343	-0.537412	-0.7891	0.0741691	0.0376189	0.355858	0.289636	0.0212716	0.315784	0.0613259	0.0185729	0.218104	0.227052	0.342011	0.268363	0.269444	0.361801	0.21678	-0.0625313	0.0552152	-0.129087	-0.28874
4523	PROTEIN_POLYUBIQUITINATION	BP-GO	Protein polyubiquitination	-0.515202	0.135579	0.202118	-0.11394	0.650781	0.650781	18	21	up	-0.595024	-0.17848	-0.548927	-0.523685	-0.729894	0.0543206	-0.00379208	0.35794	0.29869	0.00148823	0.317014	0.0343367	0.0153507	0.195212	0.218267	0.363524	0.268173	0.31024	0.379543	0.221462	-0.0942344	0.0483856	-0.125882	-0.28403
4665	REGENERATION	BP-GO	Regeneration	-0.512024	0.134743	0.198466	-0.10422	0.646767	0.646767	21	21	up	-0.596604	-0.142957	-0.545611	-0.518942	-0.756004	0.0688725	0.030136	0.345337	0.282199	0.0175963	0.306353	0.0553278	0.017514	0.207957	0.218792	0.334885	0.260159	0.26748	0.353495	0.210893	-0.0654781	0.0524882	-0.124665	-0.279224
284	Autophagy - animal	KEGG	Autophagy - animal	-0.503358	0.132463	0.194733	-0.101049	0.635821	0.635821	20	21	up	-0.587327	-0.135168	-0.536388	-0.509924	-0.747986	0.0700297	0.0349159	0.337871	0.275138	0.0198131	0.29981	0.0576996	0.0175699	0.206614	0.215381	0.325099	0.254764	0.25658	0.343814	0.205889	-0.059974	0.0522866	-0.122486	-0.274022
1987	Lipid and atherosclerosis	KEGG	Lipid and atherosclerosis	-0.501461	0.131963	0.200534	-0.125175	0.633424	0.633424	21	21	up	-0.570842	-0.228204	-0.534175	-0.512111	-0.661971	0.029308	-0.0573566	0.364848	0.313911	-0.0240624	0.322339	-0.000139876	0.0113671	0.167925	0.209484	0.395611	0.271088	0.366618	0.406943	0.230121	-0.136318	0.0401287	-0.123222	-0.281289
6559	Vascular smooth muscle contraction	KEGG	Vascular smooth muscle contraction	-0.497702	0.130974	0.187231	-0.0799877	0.628676	0.628676	19	21	up	-0.59233	-0.0575897	-0.530516	-0.500852	-0.807224	0.102137	0.10944	0.311105	0.239678	0.0552033	0.277206	0.103901	0.0223619	0.235115	0.217095	0.263119	0.237849	0.163442	0.287569	0.183241	0.00295586	0.0614238	-0.120136	-0.264195
6052	Salmonella infection	KEGG	Salmonella infection	-0.491414	0.12932	0.192143	-0.106267	0.620734	0.620734	19	21	up	-0.568956	-0.16103	-0.523601	-0.499101	-0.704384	0.0557956	0.0054542	0.338633	0.28098	0.00573168	0.300048	0.0384242	0.0152461	0.189931	0.20869	0.339678	0.25409	0.284987	0.355676	0.208775	-0.0823453	0.0473291	-0.119952	-0.270099
1203	ENDOSOMAL_TRANSPORT	BP-GO	Endosomal transport	-0.490416	0.129057	0.190348	-0.100787	0.619472	0.619472	17	21	up	-0.570864	-0.14061	-0.522578	-0.497204	-0.720822	0.0643719	0.0252338	0.331876	0.271858	0.0151279	0.294357	0.0507225	0.0165331	0.197687	0.209358	0.323579	0.249861	0.260565	0.341116	0.202979	-0.0657317	0.0498019	-0.119451	-0.267767
3434	PEPTIDYL_THREONINE_MODIFICATION	BP-GO	Peptidyl threonine modification	-0.485751	0.127829	0.187721	-0.0967639	0.613581	0.613581	21	21	up	-0.56722	-0.127575	-0.517631	-0.491961	-0.72437	0.0688189	0.0365159	0.325187	0.264295	0.0204613	0.288599	0.0574457	0.0171433	0.200548	0.208003	0.311531	0.245324	0.244206	0.329815	0.197921	-0.0555316	0.0508239	-0.118165	-0.264183
801	CHONDROCYTE_DIFFERENTIATION	BP-GO	Chondrocyte differentiation	-0.477598	0.125684	0.186593	-0.102725	0.603281	0.603281	21	21	up	-0.553282	-0.154389	-0.508884	-0.484975	-0.68646	0.055141	0.00738293	0.328473	0.272181	0.00656028	0.291078	0.0386459	0.0149561	0.185447	0.202937	0.328506	0.246555	0.274466	0.34422	0.20234	-0.0782999	0.0462686	-0.116552	-0.262317
4829	REGULATION_OF_CELL_SHAPE	BP-GO	Regulation of cell shape	-0.474383	0.124838	0.183726	-0.0959947	0.59922	0.59922	19	21	up	-0.553073	-0.130298	-0.505505	-0.480698	-0.702339	0.0647394	0.0300386	0.3193	0.260538	0.0173095	0.283288	0.052585	0.0163676	0.193541	0.202824	0.308617	0.240637	0.245264	0.326027	0.194815	-0.0589044	0.0489045	-0.115473	-0.258506
5289	REGULATION_OF_MYELOID_CELL_DIFFERENTIATION	BP-GO	Regulation of myeloid cell differentiation	-0.473527	0.124612	0.189085	-0.117161	0.598139	0.598139	21	21	up	-0.539649	-0.211518	-0.504427	-0.483409	-0.62863	0.0293942	-0.0502471	0.343323	0.294733	-0.0208612	0.303377	0.0023159	0.0109946	0.160181	0.19803	0.370525	0.255252	0.34148	0.381537	0.21624	-0.125471	0.0384015	-0.116307	-0.265267
687	CELLULAR_RESPONSE_TO_MOLECULE_OF_BACTERIAL_ORIGIN	BP-GO	Cellular response to molecule of bacterial origin	-0.47192	0.124189	0.190733	-0.125351	0.596109	0.596109	21	21	up	-0.532818	-0.243579	-0.502648	-0.483209	-0.597345	0.0151179	-0.0823629	0.352057	0.307682	-0.0361383	0.310638	-0.0178828	0.008807	0.146354	0.195577	0.394405	0.260442	0.379218	0.402818	0.224269	-0.151875	0.0340801	-0.116332	-0.267275
3781	POSITIVE_REGULATION_OF_EPITHELIAL_CELL_MIGRATION	BP-GO	Positive regulation of epithelial cell migration	-0.471342	0.124037	0.183088	-0.0974036	0.595379	0.595379	20	21	up	-0.548349	-0.137189	-0.502249	-0.477956	-0.690965	0.0609825	0.0222351	0.319587	0.262156	0.0135806	0.283426	0.0474882	0.0157557	0.189168	0.201104	0.312564	0.240522	0.252861	0.329259	0.195632	-0.0648515	0.047603	-0.114831	-0.257535
2433	MUSCLE_ORGAN_DEVELOPMENT	BP-GO	Muscle organ development	-0.461502	0.121448	0.179519	-0.096318	0.58295	0.58295	17	21	up	-0.53635	-0.137943	-0.491757	-0.468137	-0.673323	0.0581449	0.0182077	0.314008	0.258223	0.0116032	0.278424	0.0442686	0.0151895	0.183753	0.196709	0.308814	0.236169	0.251875	0.324877	0.192515	-0.0664588	0.0461468	-0.11248	-0.252479
6511	TUMOR_NECROSIS_FACTOR_SUPERFAMILY_CYTOKINE_PRODUCTION	BP-GO	Tumor necrosis factor superfamily cytokine production	-0.45695	0.12025	0.187189	-0.13077	0.577201	0.577201	21	21	up	-0.510446	-0.271715	-0.486631	-0.469457	-0.546503	-0.000871627	-0.115074	0.351721	0.313184	-0.0517838	0.309854	-0.0394058	0.00617508	0.127178	0.187424	0.409396	0.258807	0.409745	0.414739	0.226743	-0.176412	0.0284138	-0.113102	-0.261979
1639	Hepatocellular carcinoma	KEGG	Hepatocellular carcinoma	-0.454873	0.119703	0.176588	-0.0936139	0.574577	0.574577	19	21	up	-0.529415	-0.130921	-0.484703	-0.461191	-0.668135	0.0594898	0.0229113	0.307975	0.252369	0.0137968	0.27315	0.0467377	0.015302	0.183157	0.194158	0.300512	0.231845	0.242276	0.316739	0.188402	-0.0613782	0.0461284	-0.1108	-0.248406
5701	REGULATION_OF_VIRAL_PROCESS	BP-GO	Regulation of viral process	-0.451825	0.118901	0.183254	-0.122422	0.570727	0.570727	21	21	up	-0.508727	-0.242404	-0.481227	-0.463038	-0.563731	0.0104969	-0.0879142	0.339844	0.298495	-0.0389056	0.299737	-0.0227861	0.00782871	0.136395	0.186749	0.384663	0.251052	0.373984	0.391999	0.217178	-0.152936	0.0314531	-0.111497	-0.25671
2246	MicroRNAs in cancer	KEGG	Micrornas in cancer	-0.447137	0.117668	0.176546	-0.103124	0.564805	0.564805	21	21	up	-0.513946	-0.171074	-0.476374	-0.45521	-0.619082	0.0401494	-0.0192214	0.315536	0.266112	-0.00628115	0.279223	0.0198381	0.0122617	0.162867	0.188552	0.327901	0.235733	0.288445	0.340539	0.196528	-0.0950231	0.0399253	-0.109459	-0.247941
4317	POSITIVE_REGULATION_OF_WNT_SIGNALING_PATHWAY	BP-GO	Positive regulation of wnt signaling pathway	-0.445756	0.117304	0.175856	-0.102266	0.563061	0.563061	20	21	up	-0.512674	-0.168484	-0.474907	-0.453714	-0.619003	0.040917	-0.0171315	0.313939	0.264413	-0.00529649	0.277839	0.0210467	0.0123591	0.1632	0.188082	0.325307	0.234624	0.285108	0.338068	0.19537	-0.0930422	0.0400656	-0.109094	-0.246993
517	CELL_AGING	BP-GO	Cell aging	-0.444696	0.117025	0.177883	-0.111193	0.561721	0.561721	21	21	up	-0.506114	-0.203087	-0.473705	-0.454172	-0.5864	0.0256809	-0.0515687	0.323763	0.278681	-0.0216736	0.286031	-0.000564801	0.0100334	0.148626	0.185731	0.351377	0.240533	0.325967	0.361371	0.204263	-0.121472	0.0354947	-0.109283	-0.24951
3774	POSITIVE_REGULATION_OF_ENDOTHELIAL_CELL_MIGRATION	BP-GO	Positive regulation of endothelial cell migration	-0.443847	0.116802	0.173108	-0.0943479	0.560649	0.560649	21	21	up	-0.514833	-0.139211	-0.472931	-0.450516	-0.641744	0.05309	0.0110646	0.303972	0.25113	0.00809484	0.269428	0.0385435	0.0141791	0.174071	0.188828	0.302019	0.228343	0.250006	0.316956	0.1869	-0.0692735	0.0435446	-0.108261	-0.243401
1895	JNK_CASCADE	BP-GO	Jnk cascade	-0.44091	0.116029	0.17275	-0.0966762	0.556939	0.556939	20	21	up	-0.509708	-0.14956	-0.469779	-0.44803	-0.627475	0.0478645	-0.000109404	0.305364	0.254265	0.00276432	0.270496	0.0313465	0.013346	0.168352	0.186966	0.308663	0.228915	0.261726	0.322621	0.188676	-0.07804	0.0418155	-0.107689	-0.242791
2452	MYELOID_LEUKOCYTE_DIFFERENTIATION	BP-GO	Myeloid leukocyte differentiation	-0.42904	0.112905	0.173295	-0.113555	0.541945	0.541945	18	21	up	-0.484641	-0.219897	-0.456979	-0.439235	-0.544446	0.0144145	-0.0733528	0.3196	0.279066	-0.0321291	0.28202	-0.0153034	0.00810843	0.133684	0.17789	0.35738	0.236491	0.342922	0.365149	0.203477	-0.136807	0.0311816	-0.105742	-0.242852
1649	HIF-1 signaling pathway	KEGG	Hif-1 signaling pathway	-0.426277	0.112178	0.164652	-0.0845997	0.538455	0.538455	19	21	up	-0.497955	-0.110746	-0.454256	-0.431673	-0.636754	0.0609157	0.0332356	0.285007	0.231421	0.018522	0.252958	0.0511568	0.0151236	0.176483	0.182601	0.272461	0.215063	0.212872	0.288601	0.173365	-0.047743	0.0447557	-0.103682	-0.23173
4551	PROTEOGLYCAN_METABOLIC_PROCESS	BP-GO	Proteoglycan metabolic process	-0.425182	0.11189	0.164679	-0.0860674	0.537072	0.537072	20	21	up	-0.495694	-0.116894	-0.453076	-0.430847	-0.629398	0.0579774	0.0268148	0.286217	0.233563	0.0154628	0.253935	0.0470634	0.0146628	0.173423	0.181782	0.276693	0.215699	0.219957	0.292289	0.174639	-0.0528851	0.0438183	-0.103498	-0.231705
629	CELLULAR_RESPONSE_TO_BIOTIC_STIMULUS	BP-GO	Cellular response to biotic stimulus	-0.417533	0.109877	0.168599	-0.11033	0.52741	0.52741	19	21	up	-0.471747	-0.213314	-0.444724	-0.427424	-0.530454	0.0143243	-0.0707103	0.310822	0.271289	-0.0309465	0.274283	-0.0144707	0.00793592	0.130376	0.173156	0.347269	0.230022	0.332911	0.354884	0.197837	-0.132577	0.030433	-0.102897	-0.236278
5874	RESPONSE_TO_MECHANICAL_STIMULUS	BP-GO	Response to mechanical stimulus	-0.41164	0.108326	0.162604	-0.0952157	0.519966	0.519966	20	21	up	-0.472983	-0.158555	-0.438553	-0.419118	-0.568989	0.0365027	-0.0187414	0.290807	0.245438	-0.00627973	0.257325	0.0176091	0.0112186	0.149507	0.173525	0.302684	0.217214	0.266806	0.314236	0.18121	-0.0883486	0.0366199	-0.100782	-0.228352
4506	PROTEIN_METHYLATION	BP-GO	Protein methylation	-0.410346	0.107986	0.161294	-0.09192	0.518332	0.518332	20	21	up	-0.473242	-0.146618	-0.437198	-0.417299	-0.577374	0.0413349	-0.00741618	0.286439	0.239799	-0.00090432	0.253623	0.0245994	0.0119337	0.153673	0.173602	0.292961	0.214418	0.252395	0.305371	0.177583	-0.0787085	0.0379673	-0.100319	-0.226619
1811	Insulin resistance	KEGG	Insulin resistance	-0.408629	0.107534	0.162562	-0.0988225	0.516163	0.516163	21	21	up	-0.467018	-0.173821	-0.435312	-0.416775	-0.55022	0.0291318	-0.0347835	0.293641	0.250633	-0.0139248	0.259597	0.00736239	0.010059	0.141757	0.171363	0.313067	0.218661	0.284346	0.32325	0.184276	-0.101147	0.0342519	-0.100256	-0.228139
3611	POSITIVE_REGULATION_OF_AUTOPHAGY	BP-GO	Positive regulation of autophagy	-0.400184	0.105312	0.156537	-0.0867851	0.505496	0.505496	19	21	up	-0.463187	-0.132076	-0.426394	-0.406485	-0.57278	0.0450304	0.00351504	0.27605	0.229217	0.00422712	0.244583	0.0307113	0.0123539	0.154289	0.169896	0.277339	0.207093	0.233196	0.290294	0.170268	-0.0678281	0.0384222	-0.0976952	-0.220039
2657	NEGATIVE_REGULATION_OF_DNA_BINDING_TRANSCRIPTION_FACTOR_ACTIVITY	BP-GO	Negative regulation of dna binding transcription factor activity	-0.399108	0.105028	0.159737	-0.100128	0.504136	0.504136	21	21	up	-0.454035	-0.183542	-0.425141	-0.407668	-0.525151	0.022497	-0.0475375	0.290958	0.250654	-0.0200485	0.257031	-0.00129199	0.00892122	0.132873	0.166622	0.316333	0.21611	0.294063	0.325202	0.183664	-0.110063	0.031693	-0.098096	-0.224045
91	AGE-RAGE signaling pathway in diabetic complications	KEGG	Age-rage signaling pathway in diabetic complications	-0.394269	0.103755	0.15669	-0.0947505	0.498024	0.498024	21	21	up	-0.450955	-0.165425	-0.420019	-0.402028	-0.532918	0.0290971	-0.0313083	0.282631	0.240852	-0.0123646	0.249895	0.00851246	0.00985554	0.137702	0.165466	0.300311	0.210554	0.27164	0.310315	0.177188	-0.0957207	0.0333406	-0.0967031	-0.219919
6155	SMOOTH_MUSCLE_CELL_PROLIFERATION	BP-GO	Smooth muscle cell proliferation	-0.394123	0.103717	0.152439	-0.0789915	0.49784	0.49784	19	21	up	-0.459944	-0.105344	-0.419986	-0.399242	-0.5861	0.0550444	0.0278218	0.2644	0.215221	0.0157431	0.234624	0.0454802	0.0137892	0.161975	0.168667	0.254172	0.199386	0.200317	0.268864	0.161077	-0.0465574	0.0410024	-0.0958988	-0.214512
5528	REGULATION_OF_RNA_SPLICING	BP-GO	Regulation of rna splicing	-0.393876	0.103652	0.162235	-0.116038	0.497527	0.497527	21	21	up	-0.438054	-0.246879	-0.419434	-0.405213	-0.459799	-0.00623086	-0.111669	0.306997	0.275346	-0.0505682	0.270288	-0.0417707	0.00449158	0.104489	0.160864	0.362601	0.225424	0.368221	0.366217	0.198832	-0.162432	0.0228718	-0.0976519	-0.226941
71	ADENYLATE_CYCLASE_MODULATING_G_PROTEIN_COUPLED_RECEPTOR_SIGNALING_PATHWAY	BP-GO	Adenylate cyclase modulating g protein coupled receptor signaling pathway	-0.392774	0.103362	0.150845	-0.0747011	0.496136	0.496136	18	21	up	-0.460711	-0.0896384	-0.41858	-0.397202	-0.597741	0.0614926	0.0428411	0.258861	0.207954	0.0228741	0.22994	0.0547766	0.0147486	0.167639	0.168924	0.241535	0.195869	0.181422	0.257376	0.156423	-0.0338378	0.0428241	-0.0953741	-0.212417
6081	SENSORY_ORGAN_MORPHOGENESIS	BP-GO	Sensory organ morphogenesis	-0.391643	0.103064	0.157301	-0.100325	0.494706	0.494706	21	21	up	-0.444337	-0.188011	-0.417173	-0.40039	-0.508301	0.0186587	-0.0544316	0.287902	0.249329	-0.0233734	0.254222	-0.00613521	0.00823599	0.127185	0.163076	0.316475	0.213528	0.297939	0.324562	0.182341	-0.114472	0.0300899	-0.0963623	-0.220555
5909	RESPONSE_TO_PURINE_CONTAINING_COMPOUND	BP-GO	Response to purine containing compound	-0.389772	0.102572	0.152775	-0.085692	0.492344	0.492344	20	21	up	-0.450457	-0.133086	-0.41529	-0.396105	-0.553922	0.0419355	-0.000956551	0.270211	0.225146	0.00203496	0.239344	0.0271731	0.0117408	0.148473	0.165234	0.273533	0.202526	0.232406	0.285803	0.167026	-0.0697032	0.036854	-0.0952103	-0.214709
5512	REGULATION_OF_RESPONSE_TO_OXIDATIVE_STRESS	BP-GO	Regulation of response to oxidative stress	-0.38606	0.101595	0.15123	-0.0845362	0.487655	0.487655	21	21	up	-0.446365	-0.130522	-0.411338	-0.392275	-0.5498	0.0420969	0.000329704	0.267246	0.22245	0.0026227	0.236736	0.027713	0.011714	0.147584	0.163731	0.269933	0.200357	0.228654	0.282188	0.165089	-0.067978	0.0366687	-0.0942868	-0.212549
5538	REGULATION_OF_SIGNALING_RECEPTOR_ACTIVITY	BP-GO	Regulation of signaling receptor activity	-0.385941	0.101563	0.154955	-0.0986537	0.487504	0.487504	21	21	up	-0.437991	-0.18447	-0.411101	-0.394526	-0.501616	0.0187348	-0.052847	0.283467	0.245356	-0.0226566	0.250317	-0.00555054	0.00816883	0.12566	0.160745	0.311251	0.21027	0.292647	0.319283	0.179471	-0.112147	0.0297546	-0.0949491	-0.217273
2048	LYMPHOCYTE_ACTIVATION_INVOLVED_IN_IMMUNE_RESPONSE	BP-GO	Lymphocyte activation involved in immune response	-0.385459	0.101436	0.159994	-0.118154	0.486895	0.486895	19	21	up	-0.426017	-0.259144	-0.410435	-0.397324	-0.434373	-0.013684	-0.126561	0.305734	0.276927	-0.0577008	0.268948	-0.0516829	0.0032449	0.0951472	0.156473	0.368304	0.223848	0.381167	0.370471	0.199272	-0.173319	0.0201402	-0.0957898	-0.223647
1375	Fc gamma R-mediated phagocytosis	KEGG	Fc gamma r-mediated phagocytosis	-0.384784	0.101259	0.150861	-0.0847502	0.486043	0.486043	19	21	up	-0.444602	-0.131974	-0.409974	-0.391061	-0.546307	0.0411432	-0.00152641	0.266931	0.222516	0.00173221	0.23643	0.0264613	0.0115518	0.146333	0.163087	0.270485	0.200043	0.230133	0.282553	0.165047	-0.0692949	0.0363067	-0.0939993	-0.212013
939	CYTOSOLIC_TRANSPORT	BP-GO	Cytosolic transport	-0.384209	0.101108	0.158193	-0.112963	0.485317	0.485317	18	21	up	-0.427436	-0.239951	-0.409142	-0.39523	-0.449288	-0.00570216	-0.108073	0.299201	0.268219	-0.0489203	0.263435	-0.0402104	0.00443835	0.102277	0.156963	0.353036	0.219731	0.358153	0.356631	0.19372	-0.157734	0.0224215	-0.0952443	-0.221294
3909	POSITIVE_REGULATION_OF_ION_TRANSPORT	BP-GO	Positive regulation of ion transport	-0.384107	0.101081	0.150904	-0.0857558	0.485188	0.485188	18	21	up	-0.443148	-0.136149	-0.409245	-0.390567	-0.541428	0.0391648	-0.0058647	0.267793	0.224	-0.000334397	0.237129	0.0237001	0.0112424	0.14429	0.162561	0.27339	0.200506	0.234958	0.285091	0.165935	-0.0727805	0.0356794	-0.0938905	-0.212032
1244	EPITHELIAL_CELL_DEVELOPMENT	BP-GO	Epithelial cell development	-0.38394	0.101037	0.152573	-0.0922249	0.484977	0.484977	18	21	up	-0.439166	-0.160926	-0.409015	-0.391488	-0.519103	0.0284063	-0.0303254	0.275176	0.234472	-0.0119633	0.243307	0.00839123	0.00960819	0.134162	0.16114	0.292316	0.205007	0.264327	0.302072	0.172502	-0.0930778	0.0324883	-0.0941676	-0.214143
347	BIOMINERALIZATION	BP-GO	Biomineralization	-0.382035	0.100536	0.151559	-0.0908008	0.482571	0.482571	21	21	up	-0.437551	-0.156438	-0.406994	-0.389384	-0.51981	0.0298614	-0.0265402	0.272697	0.231739	-0.0101761	0.241167	0.0106226	0.0098026	0.134992	0.160541	0.288037	0.203309	0.258637	0.298032	0.17066	-0.0895957	0.032799	-0.0936533	-0.212753
6015	RNA_DESTABILIZATION	BP-GO	Rna destabilization	-0.381425	0.100375	0.154739	-0.103488	0.4818	0.4818	21	21	up	-0.429379	-0.205171	-0.406244	-0.390914	-0.475417	0.00862922	-0.0747447	0.287054	0.252214	-0.0330949	0.25317	-0.0195663	0.00657369	0.114926	0.157622	0.32514	0.212034	0.316349	0.33129	0.183483	-0.129546	0.0264837	-0.094131	-0.216759
1518	Glutamatergic synapse	KEGG	Glutamatergic synapse	-0.376822	0.0991637	0.137221	-0.0435504	0.475986	0.475986	19	21	up	-0.458372	0.0213276	-0.401798	-0.376355	-0.668914	0.105412	0.146814	0.215936	0.153834	0.0721977	0.193458	0.118661	0.0211902	0.204325	0.167897	0.149421	0.168084	0.0466972	0.173007	0.121378	0.0553847	0.0548073	-0.0901261	-0.194267
219	Apoptosis	KEGG	Apoptosis	-0.376149	0.0989867	0.151259	-0.0970349	0.475136	0.475136	20	21	up	-0.426364	-0.183164	-0.400664	-0.384665	-0.485889	0.0168001	-0.0548301	0.277295	0.240568	-0.0236619	0.24482	-0.00748833	0.00774023	0.121104	0.156484	0.305943	0.205559	0.289227	0.313507	0.17582	-0.112064	0.0285683	-0.0925835	-0.21206
3132	NEUROMUSCULAR_PROCESS	BP-GO	Neuromuscular process	-0.37001	0.0973711	0.143453	-0.0754377	0.467381	0.467381	19	21	up	-0.431059	-0.103781	-0.39428	-0.37503	-0.545899	0.0495651	0.0213105	0.249698	0.204131	0.0124938	0.221504	0.0396901	0.0126253	0.150086	0.158082	0.242366	0.18809	0.193855	0.255777	0.152527	-0.0477053	0.0378696	-0.0900941	-0.201821
4385	Prostate cancer	KEGG	Prostate cancer	-0.367925	0.0968223	0.145173	-0.0844913	0.464747	0.464747	20	21	up	-0.42311	-0.139378	-0.391985	-0.374506	-0.510644	0.0336377	-0.0144475	0.259218	0.218378	-0.00451775	0.229406	0.0171797	0.0101806	0.134578	0.155225	0.268746	0.193715	0.235697	0.279254	0.161341	-0.0770518	0.03303	-0.0900496	-0.203894
2539	NEGATIVE_REGULATION_OF_AUTOPHAGY	BP-GO	Negative regulation of autophagy	-0.363639	0.0956946	0.14576	-0.0920499	0.459334	0.459334	21	21	up	-0.413208	-0.170363	-0.387353	-0.371577	-0.475697	0.0191433	-0.0463975	0.266046	0.229711	-0.0197331	0.234981	-0.00310616	0.00792297	0.119796	0.151644	0.290622	0.197483	0.271646	0.298459	0.168179	-0.102845	0.0284761	-0.0894184	-0.204412
3535	PLATELET_ACTIVATION	BP-GO	Platelet activation	-0.363555	0.0956725	0.145409	-0.0908397	0.459228	0.459228	20	21	up	-0.413805	-0.165785	-0.387272	-0.371292	-0.479623	0.0211016	-0.0419168	0.264614	0.227727	-0.0176037	0.233779	-0.00031007	0.00821884	0.121607	0.151856	0.287075	0.196599	0.266198	0.295264	0.166927	-0.0991066	0.0290497	-0.0893396	-0.203962
5968	RETROGRADE_TRANSPORT_ENDOSOME_TO_GOLGI	BP-GO	Retrograde transport endosome to golgi	-0.361372	0.0950979	0.148885	-0.106603	0.45647	0.45647	21	21	up	-0.401823	-0.227043	-0.38482	-0.371797	-0.421377	-0.00594898	-0.102983	0.281825	0.252852	-0.0466467	0.248119	-0.0386545	0.00408568	0.0956484	0.14756	0.33309	0.206921	0.338471	0.336365	0.182567	-0.149467	0.0209156	-0.0896003	-0.208261
2821	NEGATIVE_REGULATION_OF_MAPK_CASCADE	BP-GO	Negative regulation of mapk cascade	-0.361282	0.0950743	0.144686	-0.0909683	0.456357	0.456357	19	21	up	-0.410812	-0.167408	-0.384846	-0.369087	-0.474259	0.0198196	-0.0442738	0.263763	0.227435	-0.0187387	0.23299	-0.00194602	0.00799302	0.119769	0.150762	0.287319	0.195861	0.267689	0.29525	0.166594	-0.100663	0.0285281	-0.0888151	-0.202923
2498	Necroptosis	KEGG	Necroptosis	-0.357562	0.0940951	0.146157	-0.101137	0.451657	0.451657	21	21	up	-0.400115	-0.208073	-0.380796	-0.367148	-0.431676	0.0012825	-0.0855706	0.273848	0.243132	-0.0383937	0.241311	-0.0280368	0.00512996	0.101357	0.146905	0.316867	0.201676	0.315233	0.321403	0.176211	-0.134324	0.0228144	-0.0884433	-0.204594
4792	REGULATION_OF_CATION_CHANNEL_ACTIVITY	BP-GO	Regulation of cation channel activity	-0.354484	0.0932851	0.136727	-0.0696216	0.447769	0.447769	18	21	up	-0.414514	-0.0893086	-0.377756	-0.358849	-0.53199	0.0518611	0.0303821	0.236165	0.191259	0.016707	0.20965	0.0442569	0.0127592	0.147889	0.151999	0.224437	0.178328	0.173714	0.238076	0.143422	-0.0374219	0.0375741	-0.0861839	-0.192455
5934	RESPONSE_TO_UV	BP-GO	Response to uv	-0.35368	0.0930738	0.142217	-0.0912136	0.446754	0.446754	20	21	up	-0.40091	-0.172128	-0.376731	-0.361683	-0.456949	0.0158377	-0.0514611	0.260702	0.226157	-0.0222039	0.230172	-0.0069824	0.00728411	0.113909	0.147141	0.287594	0.193263	0.271837	0.294714	0.165292	-0.105292	0.0268739	-0.0870518	-0.199384
5277	REGULATION_OF_MRNA_PROCESSING	BP-GO	Regulation of mrna processing	-0.351711	0.0925555	0.144246	-0.101283	0.444266	0.444266	21	21	up	-0.392519	-0.211543	-0.374551	-0.361443	-0.418499	-0.00171152	-0.0909415	0.271443	0.242079	-0.0409842	0.239101	-0.0318124	0.00459507	0.0969129	0.144128	0.316954	0.199646	0.318232	0.320878	0.175165	-0.137752	0.0215622	-0.0870841	-0.201856
4550	PROTEOGLYCAN_BIOSYNTHETIC_PROCESS	BP-GO	Proteoglycan biosynthetic process	-0.342322	0.0900848	0.132161	-0.0677013	0.432407	0.432407	20	21	up	-0.400021	-0.088032	-0.364793	-0.346616	-0.512149	0.0493089	0.0275792	0.228603	0.185458	0.0152969	0.20291	0.0416376	0.0122042	0.142091	0.146687	0.218108	0.17254	0.169875	0.231139	0.138979	-0.037601	0.0360565	-0.0832501	-0.186011
1708	HISTONE_METHYLATION	BP-GO	Histone methylation	-0.34016	0.0895157	0.134508	-0.0792049	0.429676	0.429676	20	21	up	-0.390547	-0.133019	-0.362396	-0.346427	-0.46841	0.0293005	-0.0174539	0.240912	0.203668	-0.00612426	0.213146	0.0133213	0.00913953	0.122737	0.143285	0.251655	0.179865	0.222846	0.261045	0.150277	-0.0746416	0.0300057	-0.0833075	-0.188876
2086	MAINTENANCE_OF_CELL_NUMBER	BP-GO	Maintenance of cell number	-0.339378	0.0893099	0.136085	-0.0860955	0.428688	0.428688	21	21	up	-0.38553	-0.15971	-0.361507	-0.346817	-0.443323	0.0175572	-0.0440054	0.248512	0.214689	-0.018751	0.219484	-0.00333884	0.00734751	0.111514	0.141488	0.27178	0.184439	0.254369	0.279038	0.157149	-0.0965678	0.0264849	-0.0834616	-0.190837
4685	REGULATION_OF_ADAPTIVE_IMMUNE_RESPONSE	BP-GO	Regulation of adaptive immune response	-0.338491	0.0890766	0.139256	-0.099095	0.427568	0.427568	19	21	up	-0.376822	-0.209772	-0.36046	-0.348129	-0.397272	-0.00432031	-0.0936112	0.263107	0.235611	-0.0423377	0.231677	-0.0344239	0.00401689	0.0907654	0.138374	0.30978	0.193284	0.313605	0.313074	0.170234	-0.137634	0.0199615	-0.08389	-0.194817
4124	POSITIVE_REGULATION_OF_PROTEIN_KINASE_B_SIGNALING	BP-GO	Positive regulation of protein kinase b signaling	-0.337764	0.0888853	0.132644	-0.0752082	0.426649	0.426649	20	21	up	-0.389798	-0.118956	-0.35987	-0.343411	-0.476785	0.0347712	-0.00440169	0.235251	0.196648	6.50532e-05	0.208325	0.021313	0.00993625	0.127192	0.142989	0.239816	0.176173	0.2057	0.250166	0.145709	-0.0633716	0.0314727	-0.0825526	-0.186381
3230	NUCLEAR_TRANSCRIBED_MRNA_CATABOLIC_PROCESS	BP-GO	Nuclear transcribed mrna catabolic process	-0.332884	0.087601	0.135554	-0.0922233	0.420485	0.420485	21	21	up	-0.373626	-0.186334	-0.354529	-0.341485	-0.408445	0.00438535	-0.0723966	0.252719	0.223212	-0.0322887	0.22279	-0.0215565	0.00525997	0.0973522	0.137167	0.289339	0.186394	0.28472	0.294139	0.162077	-0.119013	0.0221833	-0.0822447	-0.189819
6145	Small cell lung cancer	KEGG	Small cell lung cancer	-0.332337	0.087457	0.131995	-0.0795592	0.419794	0.419794	20	21	up	-0.380298	-0.138266	-0.354044	-0.338825	-0.450251	0.0250346	-0.0252334	0.23788	0.202519	-0.00987234	0.210345	0.00789887	0.00838448	0.116548	0.139538	0.252237	0.177263	0.227576	0.260761	0.149042	-0.0797233	0.0282536	-0.0814979	-0.185269
5311	REGULATION_OF_NEURON_DIFFERENTIATION	BP-GO	Regulation of neuron differentiation	-0.33164	0.0872737	0.131691	-0.0792893	0.418914	0.418914	20	21	up	-0.379561	-0.137582	-0.353303	-0.338098	-0.449658	0.0251525	-0.0247925	0.237262	0.201927	-0.00966719	0.209804	0.00812497	0.00839275	0.116463	0.139267	0.251406	0.176818	0.226632	0.259944	0.148624	-0.0792338	0.0282448	-0.081322	-0.184846
2917	NEGATIVE_REGULATION_OF_PEPTIDASE_ACTIVITY	BP-GO	Negative regulation of peptidase activity	-0.328433	0.0864299	0.129756	-0.0760419	0.414863	0.414863	18	21	up	-0.377335	-0.126782	-0.349906	-0.334413	-0.453732	0.0290047	-0.0152256	0.232109	0.195945	-0.0051399	0.205381	0.0138793	0.00893279	0.119175	0.138435	0.241713	0.173359	0.213204	0.250909	0.144655	-0.0707168	0.0291824	-0.0804144	-0.182219
6102	Serotonergic synapse	KEGG	Serotonergic synapse	-0.328416	0.0864252	0.118362	-0.0333371	0.414841	0.414841	20	21	up	-0.402179	0.0362185	-0.350219	-0.327234	-0.598665	0.0994959	0.14532	0.182873	0.126569	0.0711784	0.164147	0.114278	0.0196246	0.185222	0.147288	0.116707	0.143235	0.0197773	0.138641	0.101072	0.0627011	0.050021	-0.0783228	-0.167748
4082	POSITIVE_REGULATION_OF_PEPTIDE_SECRETION	BP-GO	Positive regulation of peptide secretion	-0.328072	0.0863349	0.124569	-0.0570446	0.414407	0.414407	19	21	up	-0.387934	-0.0544468	-0.349669	-0.330873	-0.51744	0.0601966	0.0559024	0.210051	0.165005	0.0286698	0.186896	0.0583347	0.013659	0.148301	0.142207	0.186083	0.159829	0.127299	0.200911	0.125195	-0.011545	0.0383813	-0.0794015	-0.175613
1076	DNA_MODIFICATION	BP-GO	Dna modification	-0.327643	0.0862219	0.132955	-0.0890259	0.413865	0.413865	21	21	up	-0.36876	-0.176737	-0.348962	-0.335816	-0.407941	0.00719799	-0.064694	0.246729	0.216862	-0.0286606	0.217598	-0.0171129	0.00561425	0.0985198	0.13537	0.279674	0.182228	0.272331	0.284919	0.157744	-0.111686	0.022686	-0.0808646	-0.186239
2444	MYELOID_CELL_DEVELOPMENT	BP-GO	Myeloid cell development	-0.326178	0.0858362	0.131052	-0.083725	0.412014	0.412014	21	21	up	-0.369965	-0.157232	-0.347439	-0.333492	-0.422759	0.0152594	-0.0459716	0.239973	0.207928	-0.01977	0.211891	-0.00550898	0.00681678	0.105663	0.135782	0.264072	0.177955	0.248906	0.270756	0.152035	-0.0958681	0.0249773	-0.0802632	-0.183746
3205	Non-small cell lung cancer	KEGG	Non-small cell lung cancer	-0.324955	0.0855145	0.126559	-0.0684022	0.410469	0.410469	19	21	up	-0.377318	-0.0993522	-0.346253	-0.329725	-0.472126	0.0399799	0.0106309	0.221772	0.182767	0.00712925	0.196608	0.0298013	0.0105495	0.128484	0.138387	0.219148	0.166703	0.17999	0.230285	0.136149	-0.0486148	0.0322088	-0.0792287	-0.177974
6120	Signaling pathways regulating pluripotency of stem cells	KEGG	Signaling pathways regulating pluripotency of stem cells	-0.324448	0.0853809	0.12977	-0.0810782	0.409829	0.409829	21	21	up	-0.369286	-0.14799	-0.345613	-0.331353	-0.427995	0.0188149	-0.037446	0.236161	0.203247	-0.0157283	0.208641	-0.00030064	0.00733219	0.10851	0.135519	0.256224	0.175458	0.237609	0.263529	0.148981	-0.0884775	0.0259199	-0.0797298	-0.182025
822	Chronic myeloid leukemia	KEGG	Chronic myeloid leukemia	-0.322836	0.0849568	0.130553	-0.0860296	0.407793	0.407793	21	21	up	-0.364334	-0.167693	-0.343855	-0.330605	-0.407693	0.00988248	-0.0573903	0.24116	0.210935	-0.0252194	0.212773	-0.012888	0.00595508	0.0996887	0.133734	0.270623	0.178362	0.26068	0.276296	0.153705	-0.104766	0.023178	-0.0795955	-0.182934
3930	POSITIVE_REGULATION_OF_LEUKOCYTE_PROLIFERATION	BP-GO	Positive regulation of leukocyte proliferation	-0.316306	0.0832385	0.126835	-0.0802479	0.399545	0.399545	19	21	up	-0.359318	-0.148874	-0.336932	-0.323241	-0.413167	0.0163548	-0.041034	0.231624	0.200103	-0.0174859	0.204568	-0.0031245	0.00684666	0.103924	0.131868	0.253319	0.171905	0.237101	0.260082	0.146471	-0.0900198	0.0246818	-0.077788	-0.177866
6510	TUMOR_NECROSIS_FACTOR_MEDIATED_SIGNALING_PATHWAY	BP-GO	Tumor necrosis factor mediated signaling pathway	-0.316275	0.0832303	0.129068	-0.0886618	0.399505	0.399505	21	21	up	-0.354379	-0.181006	-0.336833	-0.324621	-0.384537	0.00245003	-0.0726938	0.241309	0.213764	-0.0325361	0.212678	-0.0229258	0.00473717	0.0908866	0.130108	0.277947	0.177827	0.275225	0.282197	0.155051	-0.116324	0.0205691	-0.0781921	-0.1807
6414	Toll-like receptor signaling pathway	KEGG	Toll-like receptor signaling pathway	-0.316	0.0831578	0.126132	-0.0779941	0.399157	0.399157	20	21	up	-0.360237	-0.140423	-0.336622	-0.322562	-0.420154	0.0199313	-0.0328127	0.22889	0.196374	-0.0135797	0.202269	0.001995	0.00738492	0.10719	0.132192	0.246704	0.170203	0.227015	0.25411	0.144109	-0.0831336	0.0257199	-0.0776062	-0.176956
735	CELLULAR_SENESCENCE	BP-GO	Cellular senescence	-0.311804	0.0820537	0.123296	-0.0726067	0.393858	0.393858	20	21	up	-0.357988	-0.121947	-0.332186	-0.31755	-0.429349	0.0268508	-0.0160153	0.220835	0.186698	-0.00562152	0.195382	0.0122006	0.00837656	0.112498	0.13134	0.23069	0.164874	0.204289	0.239296	0.137754	-0.0684331	0.0275023	-0.0763631	-0.173133
3536	PLATELET_AGGREGATION	BP-GO	Platelet aggregation	-0.308765	0.081254	0.122823	-0.0746316	0.390019	0.390019	20	21	up	-0.352908	-0.131189	-0.328927	-0.314913	-0.415888	0.0220782	-0.0261327	0.221832	0.189317	-0.0104504	0.196116	0.00565697	0.0076107	0.107175	0.129493	0.23644	0.165194	0.214675	0.244147	0.1392	-0.0763035	0.0259006	-0.0757525	-0.172371
4662	RECOMBINATIONAL_REPAIR	BP-GO	Recombinational repair	-0.306297	0.0806045	0.122475	-0.0764093	0.386902	0.386902	19	21	up	-0.348704	-0.139203	-0.32628	-0.312794	-0.404504	0.0179821	-0.0348506	0.222796	0.19166	-0.0146104	0.19684	2.92344e-05	0.00695535	0.102646	0.127965	0.2415	0.165549	0.223713	0.248437	0.140511	-0.0831118	0.0245348	-0.075263	-0.171797
69	ADENYLATE_CYCLASE_ACTIVATING_G_PROTEIN_COUPLED_RECEPTOR_SIGNALING_PATHWAY	BP-GO	Adenylate cyclase activating g protein coupled receptor signaling pathway	-0.30532	0.0803473	0.118173	-0.0614995	0.385667	0.385667	18	21	up	-0.356132	-0.0827772	-0.325353	-0.309337	-0.453001	0.0421362	0.0204014	0.205179	0.167225	0.0116484	0.182054	0.0345124	0.0106055	0.125005	0.1306	0.197799	0.154677	0.156569	0.209089	0.125096	-0.0370242	0.0316143	-0.074306	-0.166282
3582	POSITIVE_REGULATION_OF_ADAPTIVE_IMMUNE_RESPONSE	BP-GO	Positive regulation of adaptive immune response	-0.303703	0.0799218	0.12626	-0.0938476	0.383625	0.383625	21	21	up	-0.33522	-0.207059	-0.323376	-0.313178	-0.339682	-0.0120267	-0.102553	0.241758	0.219416	-0.0468104	0.212633	-0.0424943	0.0023678	0.0737998	0.123129	0.292395	0.176901	0.303738	0.293877	0.157776	-0.138914	0.0155004	-0.0755096	-0.176467
3948	POSITIVE_REGULATION_OF_LYMPHOCYTE_MEDIATED_IMMUNITY	BP-GO	Positive regulation of lymphocyte mediated immunity	-0.303172	0.079782	0.123828	-0.0853917	0.382954	0.382954	21	21	up	-0.339462	-0.175046	-0.322874	-0.31124	-0.367236	0.00168279	-0.0711982	0.231776	0.205563	-0.0319089	0.204256	-0.0229241	0.00443993	0.0864973	0.124634	0.267611	0.170744	0.265648	0.271565	0.149039	-0.112764	0.0195201	-0.0749722	-0.17335
5291	REGULATION_OF_MYELOID_LEUKOCYTE_DIFFERENTIATION	BP-GO	Regulation of myeloid leukocyte differentiation	-0.300452	0.0790664	0.120708	-0.0770886	0.379519	0.379519	19	21	up	-0.340806	-0.144705	-0.320037	-0.307184	-0.389529	0.0141105	-0.0422215	0.221009	0.191475	-0.0181516	0.195148	-0.00499673	0.00628743	0.0973807	0.12508	0.243148	0.163897	0.229126	0.249315	0.140011	-0.0882038	0.0230235	-0.0739313	-0.169243
6009	RNA_3_END_PROCESSING	BP-GO	Rna 3 end processing	-0.299164	0.0787275	0.119523	-0.0742554	0.377892	0.377892	21	21	up	-0.340802	-0.134532	-0.318685	-0.305447	-0.396356	0.0181817	-0.0326309	0.217176	0.186589	-0.0136008	0.191895	0.000909165	0.00688716	0.100835	0.125063	0.23478	0.161429	0.216807	0.241667	0.136856	-0.0800062	0.0241463	-0.0734921	-0.16767
3072	NEGATIVE_REGULATION_OF_TRANSPORTER_ACTIVITY	BP-GO	Negative regulation of transporter activity	-0.298027	0.0784281	0.116351	-0.0637838	0.376455	0.376455	19	21	up	-0.345439	-0.0951266	-0.317552	-0.302577	-0.429438	0.0349336	0.00580257	0.204605	0.169327	0.00466201	0.181329	0.0248632	0.00941238	0.116213	0.126701	0.204061	0.153629	0.16983	0.213962	0.125938	-0.0478665	0.0290274	-0.0727145	-0.163581
5387	REGULATION_OF_PHOSPHATIDYLINOSITOL_3_KINASE_SIGNALING	BP-GO	Regulation of phosphatidylinositol 3 kinase signaling	-0.297178	0.0782047	0.120808	-0.0815572	0.375383	0.375383	21	21	up	-0.334	-0.163392	-0.316508	-0.304726	-0.367262	0.00519285	-0.0617209	0.22472	0.198012	-0.0274419	0.198146	-0.0174243	0.0048896	0.0881074	0.122615	0.256038	0.165855	0.250674	0.260554	0.143902	-0.103829	0.0201817	-0.0733851	-0.169196
41	ACTIVATION_OF_GTPASE_ACTIVITY	BP-GO	Activation of gtpase activity	-0.295935	0.0778775	0.116523	-0.0670411	0.373812	0.373812	17	21	up	-0.340857	-0.108601	-0.315294	-0.301074	-0.413846	0.0285719	-0.00816819	0.207439	0.174157	-0.00199261	0.183633	0.0159772	0.00841857	0.109666	0.125043	0.213474	0.155164	0.18542	0.2222	0.128835	-0.0591065	0.0270154	-0.0723852	-0.163688
3950	POSITIVE_REGULATION_OF_MACROAUTOPHAGY	BP-GO	Positive regulation of macroautophagy	-0.294162	0.0774111	0.113911	-0.0594638	0.371573	0.371573	18	21	up	-0.342994	-0.0805602	-0.313462	-0.298068	-0.435728	0.040247	0.01886	0.197925	0.161458	0.0108444	0.175606	0.0327535	0.010165	0.12011	0.125783	0.19119	0.149174	0.151806	0.202005	0.12074	-0.0363325	0.0303557	-0.0716009	-0.160277
1946	LEARNING	BP-GO	Learning	-0.287699	0.0757104	0.117192	-0.0798474	0.36341	0.36341	21	21	up	-0.322829	-0.161584	-0.306406	-0.295157	-0.352522	0.00355562	-0.0631038	0.21858	0.193145	-0.0281599	0.192687	-0.0189645	0.00451044	0.0839183	0.118519	0.250481	0.161194	0.246717	0.254587	0.140222	-0.103303	0.0191029	-0.0710881	-0.164102
3270	NUCLEOSIDE_TRIPHOSPHATE_METABOLIC_PROCESS	BP-GO	Nucleoside triphosphate metabolic process	-0.286155	0.0753041	0.111619	-0.0608771	0.361459	0.361459	19	21	up	-0.331893	-0.0899403	-0.304906	-0.290463	-0.413575	0.0341464	0.00694764	0.196033	0.161988	0.00513051	0.173753	0.0247334	0.00912912	0.11215	0.12173	0.194861	0.147252	0.161407	0.204477	0.120548	-0.0448162	0.0280498	-0.0698002	-0.156942
3325	ORGANELLE_TRANSPORT_ALONG_MICROTUBULE	BP-GO	Organelle transport along microtubule	-0.283036	0.0744831	0.110358	-0.0600473	0.357519	0.357519	18	21	up	-0.328371	-0.0883257	-0.301583	-0.287269	-0.40963	0.0340483	0.00749639	0.193704	0.159952	0.00537145	0.171698	0.0248543	0.00907118	0.111184	0.120438	0.192251	0.145529	0.158895	0.201811	0.119064	-0.0438087	0.027825	-0.0690311	-0.155174
956	DEMETHYLATION	BP-GO	Demethylation	-0.2822	0.074263	0.110939	-0.0632719	0.356463	0.356463	21	21	up	-0.32542	-0.101051	-0.300666	-0.286991	-0.396871	0.0283315	-0.00531642	0.197053	0.165006	-0.000724701	0.174475	0.016782	0.00819252	0.105593	0.119376	0.201641	0.147498	0.173835	0.210158	0.122184	-0.0543084	0.0260825	-0.0689935	-0.155868
1174	Endocrine and other factor-regulated calcium reabsorption	KEGG	Endocrine and other factor-regulated calcium reabsorption	-0.281935	0.0741935	0.10118	-0.0270051	0.356129	0.356129	21	21	up	-0.346199	0.0372528	-0.300666	-0.28065	-0.519415	0.0880786	0.130821	0.15513	0.106034	0.063989	0.139358	0.101899	0.0172513	0.161504	0.126777	0.0954652	0.121825	0.00966818	0.114776	0.0851206	0.0588694	0.0437293	-0.067159	-0.14346
1180	ENDOCYTIC_RECYCLING	BP-GO	Endocytic recycling	-0.2805	0.0738158	0.112263	-0.0703599	0.354316	0.354316	20	21	up	-0.319111	-0.128952	-0.298797	-0.286515	-0.369126	0.0158305	-0.0333664	0.204477	0.176145	-0.0140696	0.180635	-0.000880631	0.00627292	0.0934037	0.117107	0.22229	0.151878	0.20662	0.228528	0.12907	-0.0773177	0.0222801	-0.0689431	-0.157459
3259	NUCLEOSIDE_MONOPHOSPHATE_BIOSYNTHETIC_PROCESS	BP-GO	Nucleoside monophosphate biosynthetic process	-0.280489	0.0738128	0.109879	-0.0614355	0.354302	0.354302	20	21	up	-0.324293	-0.0948924	-0.298854	-0.285007	-0.399397	0.0305581	0.000178058	0.194184	0.161646	0.00187627	0.172015	0.0200962	0.00850664	0.107201	0.118954	0.196166	0.14558	0.166201	0.205065	0.119961	-0.04944	0.0266334	-0.0685042	-0.154431
3486	PHOSPHATIDYLINOSITOL_PHOSPHATE_BIOSYNTHETIC_PROCESS	BP-GO	Phosphatidylinositol phosphate biosynthetic process	-0.278803	0.0733691	0.111498	-0.069616	0.352172	0.352172	21	21	up	-0.317365	-0.126958	-0.296991	-0.284728	-0.367972	0.0162599	-0.0319683	0.202873	0.174563	-0.0134159	0.179234	-0.000127255	0.00631462	0.0933306	0.116465	0.220014	0.150734	0.203928	0.226308	0.127965	-0.0758558	0.0223006	-0.0685103	-0.156398
2910	NEGATIVE_REGULATION_OF_OXIDATIVE_STRESS_INDUCED_CELL_DEATH	BP-GO	Negative regulation of oxidative stress induced cell death	-0.277197	0.0729467	0.109723	-0.0649646	0.350144	0.350144	21	21	up	-0.318013	-0.110002	-0.295314	-0.282375	-0.380283	0.0231833	-0.0158033	0.196805	0.166653	-0.0057418	0.174099	0.00986744	0.0073426	0.0993683	0.116676	0.206305	0.146869	0.183501	0.213831	0.12289	-0.0621388	0.0242466	-0.0679081	-0.154058
4239	POSITIVE_REGULATION_OF_T_CELL_PROLIFERATION	BP-GO	Positive regulation of t cell proliferation	-0.277008	0.072897	0.113394	-0.0789669	0.349905	0.349905	21	21	up	-0.309617	-0.163544	-0.295004	-0.284539	-0.332339	-2.1278e-05	-0.0686042	0.212863	0.189357	-0.0308429	0.187541	-0.023166	0.00382032	0.077572	0.113682	0.247281	0.156675	0.247001	0.250612	0.137141	-0.105983	0.0173747	-0.0685484	-0.15871
[truncated: 5,666 more rows]

## Sheet: TableS1B_Pvalue_per_gene_set
Table S1B Adjusted p value (false discovery rate, FDR) and p value per gene set per sample
[truncated: 6,669 more rows]
[truncated: 4 more columns]
