# Supplementary material for: Multi-omics integration identifies regulatory factors underlying bovine subclinical mastitis
Source: J Anim Sci Biotechnol. 2024 Mar 14;15:46. doi: 10.1186/s40104-024-00996-8 (PMC10938844; doi:10.1186/s40104-024-00996-8)
Supplement: Supplementary file 2 — Additional file 2: Table S2A. The differential methylation haplotype blocks identified in cows with subclinical mastitis compared to healthy cows. Table S2B. The differentially expressed genes (DEGs) identified in cows with subclinical mastitis compared to healthy cows. Table S2C. The differentially expressed long non-coding RNAs (DELs) identified in cows with subclinical mastitis compared to healthy cows. Table S2D. The differentially expressed micro RNAs (DEMs) identified in cows with subclinical mastitis compared to healthy cows. [file 40104_2024_996_MOESM2_ESM.xlsx]

## Sheet: TableS2A_dMHB
Table S2A The differential methylation haplotype blocks identified in cows with subclinical mastitis compared to healthy cows
	ID	name	chr	start	end	pvalue.sac	diff.sac	var.sac	padj_sac	sac.hc	Annotation	promoter_symbol	gene_symbol	TSS_symbol	5UTR_symbol	3UTR_symbol	downstream_symbol	fistExon_symbol	fistIntron_symbol
1	NC_037328.1:10040771:10040809	chr1:10040771:10040809	chr1	10040771	10040809	0.000144444	-0.411784	0.0664676	0.00192785	DM_hypo	repeats;CpG-deserts;inter	NA	NA	NA	NA	NA	NA	NA	NA
2	NC_037328.1:10181608:10181682	chr1:10181608:10181682	chr1	10181608	10181682	0.00330261	-0.298482	0.0606213	0.00866092	DM_hypo	CpG-deserts;inter	NA	NA	NA	NA	NA	NA	NA	NA
3	NC_037328.1:10251894:10251938	chr1:10251894:10251938	chr1	10251894	10251938	4.06759e-05	0.302371	0.0301912	0.0012378	DM_hyper	transcripts;first intron;CpG-deserts;genes	NA	APP	NA	NA	NA	NA	NA	APP
4	NC_037328.1:10295252:10295268	chr1:10295252:10295268	chr1	10295252	10295268	0.00124664	0.320902	0.0468838	0.00527504	DM_hyper	transcripts;first intron;CpG-deserts;genes	NA	APP	NA	NA	NA	NA	NA	APP
5	NC_037328.1:10295358:10295409	chr1:10295358:10295409	chr1	10295358	10295409	0.00314449	0.34221	0.0636941	0.00838663	DM_hyper	transcripts;first intron;CpG-deserts;genes	NA	APP	NA	NA	NA	NA	NA	APP
6	NC_037328.1:10310256:10310311	chr1:10310256:10310311	chr1	10310256	10310311	0.000153485	0.321782	0.0393406	0.00212038	DM_hyper	transcripts;introns;repeats;CpG-deserts;genes	NA	APP	NA	NA	NA	NA	NA	NA
7	NC_037328.1:10359629:10359646	chr1:10359629:10359646	chr1	10359629	10359646	0.000100347	0.236975	0.0256024	0.00164398	DM_hyper	transcripts;introns;repeats;CpG-deserts;genes	NA	APP	NA	NA	NA	NA	NA	NA
8	NC_037328.1:10381682:10381738	chr1:10381682:10381738	chr1	10381682	10381738	0.000757955	0.400159	0.0614875	0.00377616	DM_hyper	transcripts;introns;CpG-deserts;genes	NA	APP	NA	NA	NA	NA	NA	NA
9	NC_037328.1:10405964:10406039	chr1:10405964:10406039	chr1	10405964	10406039	0.000834623	0.283964	0.0331198	0.00416589	DM_hyper	transcripts;introns;CpG-deserts;genes	NA	APP	NA	NA	NA	NA	NA	NA
10	NC_037328.1:10428708:10428731	chr1:10428708:10428731	chr1	10428708	10428731	0.00405009	0.231382	0.027018	0.00951146	DM_hyper	transcripts;introns;repeats;CpG-deserts;genes	NA	APP	NA	NA	NA	NA	NA	NA
11	NC_037328.1:10429769:10429835	chr1:10429769:10429835	chr1	10429769	10429835	0.00234636	0.252386	0.03378	0.00743645	DM_hyper	transcripts;introns;repeats;CpG-deserts;genes	NA	APP	NA	NA	NA	NA	NA	NA
12	NC_037328.1:10474632:10474707	chr1:10474632:10474707	chr1	10474632	10474707	0.0002169	0.249558	0.0262447	0.00214637	DM_hyper	transcripts;introns;CpG-deserts;genes	NA	APP	NA	NA	NA	NA	NA	NA
13	NC_037328.1:10519841:10519902	chr1:10519841:10519902	chr1	10519841	10519902	0.0165345	0.330008	0.0848237	0.0303164	DM_hyper	transcripts;introns;repeats;CpG-deserts;genes	NA	APP	NA	NA	NA	NA	NA	NA
14	NC_037328.1:10519988:10520056	chr1:10519988:10520056	chr1	10519988	10520056	0.00665153	0.449612	0.113058	0.0124095	DM_hyper	transcripts;introns;repeats;CpG-deserts;genes	NA	APP	NA	NA	NA	NA	NA	NA
15	NC_037328.1:10520691:10520753	chr1:10520691:10520753	chr1	10520691	10520753	2.30769e-05	0.456065	0.0622699	0.00102274	DM_hyper	transcripts;introns;CpG-deserts;genes	NA	APP	NA	NA	NA	NA	NA	NA
16	NC_037328.1:10532899:10532999	chr1:10532899:10532999	chr1	10532899	10532999	0.000248381	0.352649	0.0468027	0.00251755	DM_hyper	transcripts;introns;repeats;CpG-deserts;genes	NA	APP	NA	NA	NA	NA	NA	NA
17	NC_037328.1:10539462:10539492	chr1:10539462:10539492	chr1	10539462	10539492	0.000992372	0.219595	0.0214747	0.00409863	DM_hyper	transcripts;introns;repeats;CpG-deserts;genes	NA	APP	NA	NA	NA	NA	NA	NA
18	NC_037328.1:10572072:10572103	chr1:10572072:10572103	chr1	10572072	10572103	0.00156336	-0.326203	0.0516101	0.0060694	DM_hypo	repeats;CpG-deserts;inter	NA	NA	NA	NA	NA	NA	NA	NA
19	NC_037328.1:10580179:10580246	chr1:10580179:10580246	chr1	10580179	10580246	0.0140048	0.358432	0.0993122	0.0373414	DM_hyper	CpG-deserts;inter	NA	NA	NA	NA	NA	NA	NA	NA
20	NC_037328.1:106125750:106125824	chr1:106125750:106125824	chr1	106125750	106125824	0.0019069	0.284928	0.03825	0.00698209	DM_hyper	repeats;CpG-deserts;inter	NA	NA	NA	NA	NA	NA	NA	NA
21	NC_037328.1:10660279:10660366	chr1:10660279:10660366	chr1	10660279	10660366	0.00153733	0.247533	0.0261722	0.00520302	DM_hyper	transcripts;introns;repeats;repeats;CpG-deserts;genes	NA	GABPA	NA	NA	NA	NA	NA	NA
22	NC_037328.1:106647024:106647041	chr1:106647024:106647041	chr1	106647024	106647041	0.00661859	0.215822	0.0256951	0.013482	DM_hyper	transcripts;first intron;repeats;CpG-deserts;genes	NA	PPM1L	NA	NA	NA	NA	NA	PPM1L
23	NC_037328.1:106662956:106662973	chr1:106662956:106662973	chr1	106662956	106662973	0.00155382	0.366059	0.0565011	0.00545771	DM_hyper	transcripts;first intron;repeats;CpG-deserts;genes	NA	PPM1L	NA	NA	NA	NA	NA	PPM1L
24	NC_037328.1:107160578:107160653	chr1:107160578:107160653	chr1	107160578	107160653	0.000283284	0.326909	0.0418362	0.00275117	DM_hyper	transcripts;introns;repeats;CpG-deserts;genes	NA	IFT80	NA	NA	NA	NA	NA	NA
25	NC_037328.1:107281410:107281461	chr1:107281410:107281461	chr1	107281410	107281461	5.94049e-05	0.3298	0.0457675	0.00152157	DM_hyper	CpG-deserts;inter	NA	NA	NA	NA	NA	NA	NA	NA
26	NC_037328.1:10729423:10729489	chr1:10729423:10729489	chr1	10729423	10729489	1.22381e-05	-0.479714	0.0751377	0.000854397	DM_hypo	transcripts;introns;CpG-deserts;genes	NA	JAM2	NA	NA	NA	NA	NA	NA
27	NC_037328.1:107294717:107294778	chr1:107294717:107294778	chr1	107294717	107294778	0.00139953	0.25601	0.0271425	0.00496829	DM_hyper	repeats;CpG-deserts;inter	NA	NA	NA	NA	NA	NA	NA	NA
28	NC_037328.1:107331141:107331188	chr1:107331141:107331188	chr1	107331141	107331188	6.38927e-06	-0.452561	0.0711816	0.000657571	DM_hypo	repeats;CpG-deserts;inter	NA	NA	NA	NA	NA	NA	NA	NA
29	NC_037328.1:107356774:107356812	chr1:107356774:107356812	chr1	107356774	107356812	2.3473e-05	0.395977	0.0537725	0.00108023	DM_hyper	CpG-deserts;inter	NA	NA	NA	NA	NA	NA	NA	NA
30	NC_037328.1:107357249:107357263	chr1:107357249:107357263	chr1	107357249	107357263	0.00902271	0.215924	0.029916	0.0181022	DM_hyper	CpG-deserts;inter	NA	NA	NA	NA	NA	NA	NA	NA
31	NC_037328.1:107416560:107416588	chr1:107416560:107416588	chr1	107416560	107416588	0.00365079	0.235121	0.0270871	0.0086898	DM_hyper	CpG-deserts;inter	NA	NA	NA	NA	NA	NA	NA	NA
32	NC_037328.1:107534849:107534951	chr1:107534849:107534951	chr1	107534849	107534951	1.42273e-05	-0.459886	0.0757278	0.000972664	DM_hypo	repeats;CpG-deserts;inter	NA	NA	NA	NA	NA	NA	NA	NA
33	NC_037328.1:107552935:107552995	chr1:107552935:107552995	chr1	107552935	107552995	0.00224183	0.259451	0.0317487	0.00723064	DM_hyper	transcripts;exons;introns;CpG-deserts;genes	NA	SCHIP1	NA	NA	NA	NA	NA	NA
34	NC_037328.1:107654278:107654349	chr1:107654278:107654349	chr1	107654278	107654349	0.0119678	0.25444	0.047719	0.0243327	DM_hyper	CpG-deserts;inter	NA	NA	NA	NA	NA	NA	NA	NA
35	NC_037328.1:107666853:107666887	chr1:107666853:107666887	chr1	107666853	107666887	0.000202871	0.3127	0.0362667	0.00252573	DM_hyper	repeats;CpG-deserts;inter	NA	NA	NA	NA	NA	NA	NA	NA
36	NC_037328.1:107862315:107862331	chr1:107862315:107862331	chr1	107862315	107862331	0.0080588	0.237134	0.0321262	0.017637	DM_hyper	CpG-deserts;inter	NA	NA	NA	NA	NA	NA	NA	NA
37	NC_037328.1:108137357:108137390	chr1:108137357:108137390	chr1	108137357	108137390	0.00086103	0.292975	0.0360744	0.00443146	DM_hyper	CpG-deserts;inter	NA	NA	NA	NA	NA	NA	NA	NA
38	NC_037328.1:108366102:108366149	chr1:108366102:108366149	chr1	108366102	108366149	0.00347661	0.296685	0.0427614	0.010606	DM_hyper	repeats;CpG-deserts;inter	NA	NA	NA	NA	NA	NA	NA	NA
39	NC_037328.1:108373275:108373306	chr1:108373275:108373306	chr1	108373275	108373306	0.0014669	0.280709	0.0442152	0.00586213	DM_hyper	repeats;CpG-deserts;inter	NA	NA	NA	NA	NA	NA	NA	NA
40	NC_037328.1:108376332:108376367	chr1:108376332:108376367	chr1	108376332	108376367	0.00025884	0.295633	0.0352923	0.00248848	DM_hyper	CpG-deserts;inter	NA	NA	NA	NA	NA	NA	NA	NA
41	NC_037328.1:108556296:108556321	chr1:108556296:108556321	chr1	108556296	108556321	0.00370574	0.269324	0.0351046	0.0108124	DM_hyper	CpG-deserts;inter	NA	NA	NA	NA	NA	NA	NA	NA
42	NC_037328.1:108608666:108608722	chr1:108608666:108608722	chr1	108608666	108608722	0.00543034	0.362818	0.0675861	0.0123021	DM_hyper	CpG-deserts;inter	NA	NA	NA	NA	NA	NA	NA	NA
43	NC_037328.1:108608702:108608750	chr1:108608702:108608750	chr1	108608702	108608750	0.00484667	0.366392	0.111812	0.0110322	DM_hyper	CpG-deserts;inter	NA	NA	NA	NA	NA	NA	NA	NA
44	NC_037328.1:108671486:108671552	chr1:108671486:108671552	chr1	108671486	108671552	0.00140702	0.286183	0.0387203	0.00581917	DM_hyper	CpG-deserts;inter	NA	NA	NA	NA	NA	NA	NA	NA
45	NC_037328.1:108731799:108731841	chr1:108731799:108731841	chr1	108731799	108731841	0.00549398	-0.206509	0.0227127	0.0107264	DM_hypo	transcripts;first intron;CpG-shores;genes	NA	MFSD1	NA	NA	NA	NA	NA	MFSD1
46	NC_037328.1:108818645:108818699	chr1:108818645:108818699	chr1	108818645	108818699	0.00150095	0.321841	0.0418683	0.00594025	DM_hyper	transcripts;first intron;CpG-deserts;genes	NA	RARRES1	NA	NA	NA	NA	NA	RARRES1
47	NC_037328.1:108837358:108837391	chr1:108837358:108837391	chr1	108837358	108837391	0.00013462	-0.434046	0.0700418	0.0020008	DM_hypo	transcripts;introns;CpG-deserts;genes	NA	RARRES1	NA	NA	NA	NA	NA	NA
48	NC_037328.1:108879417:108879469	chr1:108879417:108879469	chr1	108879417	108879469	0.000280018	-0.342212	0.0502246	0.00266399	DM_hypo	transcripts;introns;CpG-deserts;genes	NA	GFM1	NA	NA	NA	NA	NA	NA
49	NC_037328.1:108895281:108895359	chr1:108895281:108895359	chr1	108895281	108895359	1.60985e-05	0.206793	0.018672	0.000742258	DM_hyper	transcripts;introns;repeats;CpG-deserts;genes	NA	GFM1	NA	NA	NA	NA	NA	NA
50	NC_037328.1:108899131:108899172	chr1:108899131:108899172	chr1	108899131	108899172	0.000272968	-0.391214	0.0649936	0.00247105	DM_hypo	transcripts;introns;CpG-shelves;genes	NA	GFM1	NA	NA	NA	NA	NA	NA
51	NC_037328.1:110112517:110112536	chr1:110112517:110112536	chr1	110112517	110112536	0.00972003	0.404247	0.0934917	0.023975	DM_hyper	CpG-deserts;inter	NA	NA	NA	NA	NA	NA	NA	NA
52	NC_037328.1:110269223:110269270	chr1:110269223:110269270	chr1	110269223	110269270	0.000224818	-0.519499	0.0985577	0.00234546	DM_hypo	CpG-deserts;inter	NA	NA	NA	NA	NA	NA	NA	NA
53	NC_037328.1:110395884:110395997	chr1:110395884:110395997	chr1	110395884	110395997	0.0182525	-0.220866	0.0446737	0.0364534	DM_hypo	repeats;CpG-deserts;inter	NA	NA	NA	NA	NA	NA	NA	NA
54	NC_037328.1:110421847:110421873	chr1:110421847:110421873	chr1	110421847	110421873	0.00323875	0.251646	0.0326842	0.00917748	DM_hyper	CpG-deserts;inter	NA	NA	NA	NA	NA	NA	NA	NA
55	NC_037328.1:110435634:110435725	chr1:110435634:110435725	chr1	110435634	110435725	0.000842815	-0.467987	0.101885	0.00419737	DM_hypo	CpG-shelves;repeats;inter	NA	NA	NA	NA	NA	NA	NA	NA
56	NC_037328.1:110435916:110435948	chr1:110435916:110435948	chr1	110435916	110435948	0.000766849	-0.469923	0.091134	0.00388766	DM_hypo	CpG-shelves;repeats;repeats;inter	NA	NA	NA	NA	NA	NA	NA	NA
57	NC_037328.1:110452110:110452203	chr1:110452110:110452203	chr1	110452110	110452203	0.00647704	0.33328	0.060874	0.0146903	DM_hyper	transcripts;introns;CpG-shelves;genes	NA	CCNL1	NA	NA	NA	NA	NA	NA
58	NC_037328.1:110474744:110474799	chr1:110474744:110474799	chr1	110474744	110474799	0.00945919	0.206252	0.0312905	0.0203285	DM_hyper	CpG-deserts;inter	NA	NA	NA	NA	NA	NA	NA	NA
59	NC_037328.1:110846350:110846451	chr1:110846350:110846451	chr1	110846350	110846451	0.00237512	0.322239	0.0477437	0.00775732	DM_hyper	repeats;CpG-deserts;inter	NA	NA	NA	NA	NA	NA	NA	NA
60	NC_037328.1:110849793:110849840	chr1:110849793:110849840	chr1	110849793	110849840	0.00112969	0.326631	0.0524392	0.00500746	DM_hyper	CpG-deserts;inter	NA	NA	NA	NA	NA	NA	NA	NA
61	NC_037328.1:110895754:110895835	chr1:110895754:110895835	chr1	110895754	110895835	0.00721965	0.23525	0.0312318	0.0166876	DM_hyper	CpG-deserts;inter	NA	NA	NA	NA	NA	NA	NA	NA
62	NC_037328.1:110896415:110896470	chr1:110896415:110896470	chr1	110896415	110896470	0.0017021	0.33637	0.047865	0.00584443	DM_hyper	repeats;CpG-deserts;inter	NA	NA	NA	NA	NA	NA	NA	NA
63	NC_037328.1:110897043:110897102	chr1:110897043:110897102	chr1	110897043	110897102	0.00197878	0.291084	0.039506	0.00714781	DM_hyper	CpG-deserts;inter	NA	NA	NA	NA	NA	NA	NA	NA
64	NC_037328.1:110900078:110900144	chr1:110900078:110900144	chr1	110900078	110900144	0.000929484	0.260143	0.0378399	0.00462162	DM_hyper	CpG-deserts;inter	NA	NA	NA	NA	NA	NA	NA	NA
65	NC_037328.1:110900119:110900213	chr1:110900119:110900213	chr1	110900119	110900213	0.000310381	0.443101	0.070136	0.00277542	DM_hyper	CpG-deserts;inter	NA	NA	NA	NA	NA	NA	NA	NA
66	NC_037328.1:110979989:110980089	chr1:110979989:110980089	chr1	110979989	110980089	4.95978e-05	0.472947	0.0834416	0.00138134	DM_hyper	repeats;CpG-deserts;inter	NA	NA	NA	NA	NA	NA	NA	NA
67	NC_037328.1:111110205:111110214	chr1:111110205:111110214	chr1	111110205	111110214	0.000308802	0.31969	0.0367321	0.00266399	DM_hyper	repeats;CpG-deserts;inter;downstream	NA	NA	NA	NA	NA	KCNAB1	NA	NA
68	NC_037328.1:111168831:111168911	chr1:111168831:111168911	chr1	111168831	111168911	0.00263465	-0.315594	0.0483714	0.00830438	DM_hypo	transcripts;introns;CpG-deserts;genes	NA	KCNAB1	NA	NA	NA	NA	NA	NA
69	NC_037328.1:111260212:111260305	chr1:111260212:111260305	chr1	111260212	111260305	0.000294218	-0.450747	0.0929134	0.00279027	DM_hypo	transcripts;first intron;CpG-deserts;genes	NA	KCNAB1	NA	NA	NA	NA	NA	KCNAB1
70	NC_037328.1:111559422:111559536	chr1:111559422:111559536	chr1	111559422	111559536	0.00109173	0.322993	0.0444022	0.00519115	DM_hyper	CpG-deserts;inter	NA	NA	NA	NA	NA	NA	NA	NA
71	NC_037328.1:111559749:111559848	chr1:111559749:111559848	chr1	111559749	111559848	0.00697281	0.284373	0.0667447	0.015048	DM_hyper	CpG-deserts;inter	NA	NA	NA	NA	NA	NA	NA	NA
72	NC_037328.1:111731071:111731168	chr1:111731071:111731168	chr1	111731071	111731168	8.60897e-07	-0.614107	0.12377	0.000218361	DM_hypo	repeats;CpG-deserts;inter;downstream	NA	NA	NA	NA	NA	GMPS	NA	NA
73	NC_037328.1:111809613:111809647	chr1:111809613:111809647	chr1	111809613	111809647	0.000296641	-0.290599	0.0567887	0.00250368	DM_hypo	CpG-deserts;inter	NA	NA	NA	NA	NA	NA	NA	NA
74	NC_037328.1:1124372:1124431	chr1:1124372:1124431	chr1	1124372	1124431	0.00229329	0.230515	0.0286612	0.00659914	DM_hyper	transcripts;exons;CpG-deserts;genes	NA	KCNE2	NA	NA	NA	NA	NA	NA
75	NC_037328.1:112865550:112865613	chr1:112865550:112865613	chr1	112865550	112865613	9.14235e-05	0.324648	0.0413872	0.00178646	DM_hyper	CpG-deserts;inter	NA	NA	NA	NA	NA	NA	NA	NA
76	NC_037328.1:112865730:112865795	chr1:112865730:112865795	chr1	112865730	112865795	0.000329555	0.372578	0.0666402	0.00265692	DM_hyper	repeats;CpG-deserts;inter	NA	NA	NA	NA	NA	NA	NA	NA
77	NC_037328.1:113390808:113390912	chr1:113390808:113390912	chr1	113390808	113390912	0.000303209	0.416323	0.0648676	0.00256874	DM_hyper	transcripts;introns;CpG-deserts;genes	NA	ARHGEF26	NA	NA	NA	NA	NA	NA
78	NC_037328.1:113397290:113397321	chr1:113397290:113397321	chr1	113397290	113397321	0.000127172	0.248391	0.0195086	0.00159944	DM_hyper	transcripts;introns;repeats;CpG-deserts;genes	NA	ARHGEF26	NA	NA	NA	NA	NA	NA
79	NC_037328.1:113494139:113494201	chr1:113494139:113494201	chr1	113494139	113494201	0.00480072	0.300819	0.0571074	0.0121821	DM_hyper	transcripts;introns;CpG-deserts;genes	NA	ARHGEF26	NA	NA	NA	NA	NA	NA
80	NC_037328.1:113518137:113518181	chr1:113518137:113518181	chr1	113518137	113518181	0.00154708	0.340289	0.0469042	0.00595565	DM_hyper	transcripts;first intron;CpG-shores;genes	NA	ARHGEF26	NA	NA	NA	NA	NA	ARHGEF26
81	NC_037328.1:113673946:113674006	chr1:113673946:113674006	chr1	113673946	113674006	0.00066332	0.427354	0.0815069	0.00400082	DM_hyper	CpG-deserts;inter	NA	NA	NA	NA	NA	NA	NA	NA
82	NC_037328.1:114045657:114045680	chr1:114045657:114045680	chr1	114045657	114045680	0.00376462	0.273282	0.0366805	0.0109315	DM_hyper	CpG-deserts;inter	NA	NA	NA	NA	NA	NA	NA	NA
83	NC_037328.1:114394074:114394140	chr1:114394074:114394140	chr1	114394074	114394140	0.000826681	-0.421301	0.0856201	0.00414108	DM_hypo	CpG-deserts;inter	NA	NA	NA	NA	NA	NA	NA	NA
84	NC_037328.1:114418986:114419034	chr1:114418986:114419034	chr1	114418986	114419034	0.00104421	0.323927	0.0398127	0.00492935	DM_hyper	CpG-deserts;inter	NA	NA	NA	NA	NA	NA	NA	NA
85	NC_037328.1:114498562:114498671	chr1:114498562:114498671	chr1	114498562	114498671	3.11689e-05	-0.465038	0.0698693	0.00120724	DM_hypo	CpG-deserts;inter	NA	NA	NA	NA	NA	NA	NA	NA
86	NC_037328.1:114498698:114498765	chr1:114498698:114498765	chr1	114498698	114498765	0.00270057	-0.406164	0.0750472	0.00859983	DM_hypo	CpG-deserts;inter	NA	NA	NA	NA	NA	NA	NA	NA
87	NC_037328.1:115158454:115158487	chr1:115158454:115158487	chr1	115158454	115158487	3.39399e-05	0.330455	0.0373312	0.00124587	DM_hyper	CpG-deserts;inter	NA	NA	NA	NA	NA	NA	NA	NA
88	NC_037328.1:115162970:115162996	chr1:115162970:115162996	chr1	115162970	115162996	0.00077624	0.314112	0.0436441	0.00416154	DM_hyper	CpG-deserts;inter	NA	NA	NA	NA	NA	NA	NA	NA
89	NC_037328.1:115165298:115165361	chr1:115165298:115165361	chr1	115165298	115165361	0.00106585	0.26838	0.0294781	0.00441906	DM_hyper	CpG-deserts;inter	NA	NA	NA	NA	NA	NA	NA	NA
90	NC_037328.1:115423617:115423670	chr1:115423617:115423670	chr1	115423617	115423670	5.66601e-05	-0.394904	0.0597101	0.00137041	DM_hypo	transcripts;first intron;CpG-deserts;genes	NA	MBNL1	NA	NA	NA	NA	NA	MBNL1
91	NC_037328.1:115498773:115498812	chr1:115498773:115498812	chr1	115498773	115498812	0.00147534	0.345269	0.0540776	0.00581365	DM_hyper	CpG-shores;inter	NA	NA	NA	NA	NA	NA	NA	NA
92	NC_037328.1:115520137:115520151	chr1:115520137:115520151	chr1	115520137	115520151	0.000238526	-0.426726	0.065592	0.00234625	DM_hypo	CpG-deserts;inter	NA	NA	NA	NA	NA	NA	NA	NA
93	NC_037328.1:115521603:115521632	chr1:115521603:115521632	chr1	115521603	115521632	0.000202191	-0.387336	0.0558793	0.00233505	DM_hypo	CpG-deserts;inter	NA	NA	NA	NA	NA	NA	NA	NA
94	NC_037328.1:115524475:115524586	chr1:115524475:115524586	chr1	115524475	115524586	0.01007	-0.350499	0.0800994	0.0221143	DM_hypo	CpG-deserts;inter	NA	NA	NA	NA	NA	NA	NA	NA
95	NC_037328.1:115582989:115583068	chr1:115582989:115583068	chr1	115582989	115583068	0.000162484	-0.448964	0.0787932	0.00208849	DM_hypo	CpG-deserts;inter	NA	NA	NA	NA	NA	NA	NA	NA
96	NC_037328.1:115886790:115886887	chr1:115886790:115886887	chr1	115886790	115886887	0.00261964	0.249842	0.0316835	0.00779245	DM_hyper	CpG-deserts;inter	NA	NA	NA	NA	NA	NA	NA	NA
97	NC_037328.1:115950736:115950745	chr1:115950736:115950745	chr1	115950736	115950745	0.000148128	-0.460896	0.0746782	0.00208849	DM_hypo	CpG-deserts;inter	NA	NA	NA	NA	NA	NA	NA	NA
98	NC_037328.1:116145530:116145590	chr1:116145530:116145590	chr1	116145530	116145590	5.86868e-05	0.317561	0.0355333	0.00144733	DM_hyper	repeats;CpG-deserts;inter	NA	NA	NA	NA	NA	NA	NA	NA
99	NC_037328.1:116737662:116737709	chr1:116737662:116737709	chr1	116737662	116737709	0.000120062	-0.509074	0.0832784	0.00187264	DM_hypo	transcripts;transcripts;first intron;introns;repeats;CpG-deserts;genes;genes	NA	P2RY12;MED12L	NA	NA	NA	NA	NA	P2RY12
100	NC_037328.1:116747901:116747927	chr1:116747901:116747927	chr1	116747901	116747927	0.00131279	0.202774	0.0170104	0.00356287	DM_hyper	transcripts;introns;repeats;CpG-deserts;genes;downstream	NA	MED12L	NA	NA	NA	P2RY12	NA	NA
101	NC_037328.1:116755563:116755661	chr1:116755563:116755661	chr1	116755563	116755661	0.000833142	-0.513363	0.108317	0.00358171	DM_hypo	transcripts;promoters;introns;CpG-deserts;genes	P2RY13	MED12L	NA	NA	NA	NA	NA	NA
102	NC_037328.1:116777653:116777667	chr1:116777653:116777667	chr1	116777653	116777667	0.00468173	0.203587	0.0206201	0.0103397	DM_hyper	transcripts;introns;CpG-deserts;genes	NA	MED12L	NA	NA	NA	NA	NA	NA
103	NC_037328.1:116783620:116783685	chr1:116783620:116783685	chr1	116783620	116783685	0.00176437	0.322472	0.0456069	0.00699186	DM_hyper	transcripts;transcripts;first intron;introns;CpG-deserts;genes;genes	NA	MED12L;GPR87	NA	NA	NA	NA	NA	GPR87
104	NC_037328.1:116783620:116783719	chr1:116783620:116783719	chr1	116783620	116783719	0.0122904	0.271429	0.0570903	0.0229582	DM_hyper	transcripts;transcripts;first intron;introns;CpG-deserts;genes;genes	NA	MED12L;GPR87	NA	NA	NA	NA	NA	GPR87
105	NC_037328.1:116785841:116785905	chr1:116785841:116785905	chr1	116785841	116785905	0.00333393	-0.381548	0.0784771	0.00942593	DM_hypo	transcripts;transcripts;first intron;introns;CpG-deserts;genes;genes	NA	MED12L;GPR87	NA	NA	NA	NA	NA	GPR87
106	NC_037328.1:116785882:116785905	chr1:116785882:116785905	chr1	116785882	116785905	0.000835874	-0.429595	0.0809643	0.00433591	DM_hypo	transcripts;transcripts;first intron;introns;CpG-deserts;genes;genes	NA	MED12L;GPR87	NA	NA	NA	NA	NA	GPR87
107	NC_037328.1:116847543:116847604	chr1:116847543:116847604	chr1	116847543	116847604	0.000492825	0.295464	0.0359465	0.00323176	DM_hyper	transcripts;transcripts;exons;introns;5UTR;CpG-deserts;genes;genes	NA	MED12L;P2RY14	NA	P2RY14	NA	NA	NA	NA
108	NC_037328.1:116917278:116917339	chr1:116917278:116917339	chr1	116917278	116917339	0.00167651	-0.348818	0.0490797	0.00588764	DM_hypo	transcripts;introns;CpG-deserts;genes	NA	MED12L	NA	NA	NA	NA	NA	NA
109	NC_037328.1:116928987:116929054	chr1:116928987:116929054	chr1	116928987	116929054	0.000211038	-0.521926	0.0988327	0.00259467	DM_hypo	transcripts;introns;CpG-deserts;genes	NA	MED12L	NA	NA	NA	NA	NA	NA
110	NC_037328.1:116933952:116934024	chr1:116933952:116934024	chr1	116933952	116934024	0.000459463	-0.543629	0.123893	0.00280298	DM_hypo	transcripts;exons;CpG-deserts;genes	NA	MED12L	NA	NA	NA	NA	NA	NA
111	NC_037328.1:116964093:116964160	chr1:116964093:116964160	chr1	116964093	116964160	8.37357e-05	-0.425105	0.0653167	0.0015884	DM_hypo	transcripts;introns;CpG-deserts;genes	NA	MED12L	NA	NA	NA	NA	NA	NA
112	NC_037328.1:116975941:116976010	chr1:116975941:116976010	chr1	116975941	116976010	0.000115471	-0.39979	0.0680545	0.00178646	DM_hypo	transcripts;exons;CpG-deserts;genes	NA	MED12L	NA	NA	NA	NA	NA	NA
113	NC_037328.1:116979378:116979407	chr1:116979378:116979407	chr1	116979378	116979407	6.14782e-05	-0.496077	0.0897899	0.00149222	DM_hypo	transcripts;introns;repeats;CpG-deserts;genes	NA	MED12L	NA	NA	NA	NA	NA	NA
114	NC_037328.1:116982580:116982626	chr1:116982580:116982626	chr1	116982580	116982626	0.000463863	-0.237915	0.0274805	0.00293312	DM_hypo	transcripts;first intron;CpG-deserts;genes	NA	MED12L	NA	NA	NA	NA	NA	MED12L
115	NC_037328.1:116998463:116998552	chr1:116998463:116998552	chr1	116998463	116998552	4.71428e-05	0.32789	0.0399251	0.00153869	DM_hyper	transcripts;first intron;CpG-deserts;genes	NA	MED12L	NA	NA	NA	NA	NA	MED12L
116	NC_037328.1:117204648:117204740	chr1:117204648:117204740	chr1	117204648	117204740	0.0115559	-0.28947	0.0462283	0.0269186	DM_hypo	transcripts;exons;CpG-shores;genes	NA	CLRN1	NA	NA	NA	NA	NA	NA
117	NC_037328.1:117254495:117254512	chr1:117254495:117254512	chr1	117254495	117254512	0.00114404	0.240396	0.0267851	0.00445144	DM_hyper	CpG-deserts;inter	NA	NA	NA	NA	NA	NA	NA	NA
118	NC_037328.1:117279197:117279244	chr1:117279197:117279244	chr1	117279197	117279244	2.01149e-05	0.478761	0.0826966	0.00100578	DM_hyper	CpG-deserts;inter	NA	NA	NA	NA	NA	NA	NA	NA
119	NC_037328.1:117300439:117300476	chr1:117300439:117300476	chr1	117300439	117300476	0.00243473	0.346246	0.0521814	0.00787636	DM_hyper	repeats;CpG-deserts;inter	NA	NA	NA	NA	NA	NA	NA	NA
120	NC_037328.1:117370992:117371055	chr1:117370992:117371055	chr1	117370992	117371055	0.000152653	0.538469	0.105481	0.00182939	DM_hyper	transcripts;first intron;CpG-deserts;genes	NA	SIAH2	NA	NA	NA	NA	NA	SIAH2
121	NC_037328.1:117374872:117374940	chr1:117374872:117374940	chr1	117374872	117374940	0.0139834	0.251961	0.0511718	0.0309469	DM_hyper	transcripts;first intron;CpG-deserts;genes	NA	SIAH2	NA	NA	NA	NA	NA	SIAH2
122	NC_037328.1:117381072:117381161	chr1:117381072:117381161	chr1	117381072	117381161	0.000418114	0.21655	0.0204821	0.00286758	DM_hyper	CpG-deserts;inter;downstream	NA	NA	NA	NA	NA	SIAH2	NA	NA
123	NC_037328.1:117390260:117390328	chr1:117390260:117390328	chr1	117390260	117390328	0.00123734	0.434224	0.0782596	0.00512929	DM_hyper	CpG-deserts;inter	NA	NA	NA	NA	NA	NA	NA	NA
124	NC_037328.1:117390480:117390547	chr1:117390480:117390547	chr1	117390480	117390547	0.00105638	0.362335	0.0676078	0.00442821	DM_hyper	CpG-deserts;inter	NA	NA	NA	NA	NA	NA	NA	NA
125	NC_037328.1:117410679:117410727	chr1:117410679:117410727	chr1	117410679	117410727	0.000561211	0.368704	0.0531237	0.00353385	DM_hyper	repeats;CpG-deserts;inter	NA	NA	NA	NA	NA	NA	NA	NA
126	NC_037328.1:117421005:117421039	chr1:117421005:117421039	chr1	117421005	117421039	0.00161485	0.264635	0.0362348	0.00584823	DM_hyper	repeats;CpG-deserts;inter	NA	NA	NA	NA	NA	NA	NA	NA
127	NC_037328.1:117500509:117500611	chr1:117500509:117500611	chr1	117500509	117500611	1.70856e-05	0.363357	0.0473962	0.00100835	DM_hyper	repeats;CpG-deserts;inter	NA	NA	NA	NA	NA	NA	NA	NA
128	NC_037328.1:117500600:117500705	chr1:117500600:117500705	chr1	117500600	117500705	0.00424767	0.260551	0.038098	0.011992	DM_hyper	repeats;CpG-deserts;inter	NA	NA	NA	NA	NA	NA	NA	NA
129	NC_037328.1:117500880:117500910	chr1:117500880:117500910	chr1	117500880	117500910	0.00880856	0.284232	0.0521585	0.0203225	DM_hyper	repeats;CpG-deserts;inter	NA	NA	NA	NA	NA	NA	NA	NA
130	NC_037328.1:117507109:117507133	chr1:117507109:117507133	chr1	117507109	117507133	0.00143688	0.332474	0.0494635	0.00538897	DM_hyper	CpG-deserts;inter;downstream	NA	NA	NA	NA	NA	SELENOT	NA	NA
131	NC_037328.1:117520947:117520988	chr1:117520947:117520988	chr1	117520947	117520988	0.00119683	0.265887	0.0315876	0.00490131	DM_hyper	transcripts;transcripts;first intron;repeats;CpG-deserts;genes	NA	SELENOT	NA	NA	NA	NA	NA	SELENOT
132	NC_037328.1:117527164:117527202	chr1:117527164:117527202	chr1	117527164	117527202	3.41406e-05	0.264353	0.0258676	0.0011373	DM_hyper	transcripts;transcripts;first intron;repeats;CpG-deserts;genes	NA	SELENOT	NA	NA	NA	NA	NA	SELENOT
133	NC_037328.1:117611102:117611183	chr1:117611102:117611183	chr1	117611102	117611183	0.00101219	-0.424146	0.0847108	0.00493725	DM_hypo	repeats;repeats;CpG-deserts;inter	NA	NA	NA	NA	NA	NA	NA	NA
134	NC_037328.1:117611370:117611386	chr1:117611370:117611386	chr1	117611370	117611386	0.0015154	-0.244487	0.0320936	0.00571462	DM_hypo	CpG-deserts;inter	NA	NA	NA	NA	NA	NA	NA	NA
135	NC_037328.1:117705719:117705823	chr1:117705719:117705823	chr1	117705719	117705823	0.00189391	0.242887	0.0245376	0.00585356	DM_hyper	transcripts;first intron;CpG-deserts;genes	NA	TSC22D2	NA	NA	NA	NA	NA	TSC22D2
136	NC_037328.1:117925094:117925122	chr1:117925094:117925122	chr1	117925094	117925122	0.000278271	0.355764	0.047497	0.00264257	DM_hyper	CpG-deserts;inter	NA	NA	NA	NA	NA	NA	NA	NA
137	NC_037328.1:117935930:117935952	chr1:117935930:117935952	chr1	117935930	117935952	0.00411307	0.299273	0.0473939	0.0124245	DM_hyper	CpG-deserts;inter	NA	NA	NA	NA	NA	NA	NA	NA
138	NC_037328.1:117993012:117993096	chr1:117993012:117993096	chr1	117993012	117993096	0.0007688	-0.42162	0.0761487	0.00427919	DM_hypo	repeats;repeats;CpG-deserts;inter	NA	NA	NA	NA	NA	NA	NA	NA
139	NC_037328.1:118139973:118140021	chr1:118139973:118140021	chr1	118139973	118140021	0.000282915	0.367549	0.0605881	0.00238681	DM_hyper	CpG-deserts;inter	NA	NA	NA	NA	NA	NA	NA	NA
140	NC_037328.1:118142105:118142148	chr1:118142105:118142148	chr1	118142105	118142148	0.000735334	0.286707	0.0359375	0.0040921	DM_hyper	CpG-deserts;inter	NA	NA	NA	NA	NA	NA	NA	NA
141	NC_037328.1:118184056:118184081	chr1:118184056:118184081	chr1	118184056	118184081	0.00306667	0.215733	0.0206899	0.00777538	DM_hyper	repeats;CpG-deserts;inter	NA	NA	NA	NA	NA	NA	NA	NA
142	NC_037328.1:118421405:118421480	chr1:118421405:118421480	chr1	118421405	118421480	0.000123568	0.299346	0.0383746	0.00195828	DM_hyper	CpG-deserts;inter	NA	NA	NA	NA	NA	NA	NA	NA
143	NC_037328.1:118497639:118497667	chr1:118497639:118497667	chr1	118497639	118497667	0.000842739	0.282335	0.0366759	0.00476883	DM_hyper	transcripts;first intron;CpG-islands;genes	NA	WWTR1	NA	NA	NA	NA	NA	WWTR1
144	NC_037328.1:118498299:118498342	chr1:118498299:118498342	chr1	118498299	118498342	0.00217732	0.315922	0.0444365	0.00756372	DM_hyper	transcripts;first intron;CpG-shores;genes	NA	WWTR1	NA	NA	NA	NA	NA	WWTR1
145	NC_037328.1:118498931:118498966	chr1:118498931:118498966	chr1	118498931	118498966	0.000606035	0.271481	0.029788	0.00342849	DM_hyper	transcripts;first intron;CpG-shores;genes	NA	WWTR1	NA	NA	NA	NA	NA	WWTR1
146	NC_037328.1:118506175:118506243	chr1:118506175:118506243	chr1	118506175	118506243	0.00452751	0.280534	0.0445212	0.013073	DM_hyper	transcripts;first intron;repeats;CpG-deserts;genes	NA	WWTR1	NA	NA	NA	NA	NA	WWTR1
147	NC_037328.1:118551792:118551832	chr1:118551792:118551832	chr1	118551792	118551832	0.0032834	0.247494	0.0389235	0.00993688	DM_hyper	transcripts;first intron;CpG-deserts;genes	NA	WWTR1	NA	NA	NA	NA	NA	WWTR1
148	NC_037328.1:118559539:118559583	chr1:118559539:118559583	chr1	118559539	118559583	0.00143703	0.274224	0.0412017	0.0060085	DM_hyper	transcripts;first intron;repeats;CpG-deserts;genes	NA	WWTR1	NA	NA	NA	NA	NA	WWTR1
149	NC_037328.1:118572750:118572855	chr1:118572750:118572855	chr1	118572750	118572855	0.000994636	0.351376	0.0671453	0.00430151	DM_hyper	transcripts;first intron;CpG-deserts;genes	NA	WWTR1	NA	NA	NA	NA	NA	WWTR1
150	NC_037328.1:118603685:118603744	chr1:118603685:118603744	chr1	118603685	118603744	0.00100985	0.249549	0.0312441	0.0044964	DM_hyper	transcripts;introns;CpG-deserts;genes	NA	WWTR1	NA	NA	NA	NA	NA	NA
151	NC_037328.1:118609797:118609837	chr1:118609797:118609837	chr1	118609797	118609837	0.00477904	0.366332	0.0744633	0.0130675	DM_hyper	transcripts;introns;CpG-deserts;genes	NA	WWTR1	NA	NA	NA	NA	NA	NA
152	NC_037328.1:118612701:118612755	chr1:118612701:118612755	chr1	118612701	118612755	0.000225989	0.35425	0.0434939	0.00252794	DM_hyper	transcripts;introns;CpG-deserts;genes	NA	WWTR1	NA	NA	NA	NA	NA	NA
153	NC_037328.1:118619194:118619248	chr1:118619194:118619248	chr1	118619194	118619248	0.0118792	0.282823	0.051226	0.0268833	DM_hyper	transcripts;introns;CpG-deserts;genes	NA	WWTR1	NA	NA	NA	NA	NA	NA
154	NC_037328.1:118647634:118647660	chr1:118647634:118647660	chr1	118647634	118647660	0.000995664	0.331657	0.0522113	0.00472345	DM_hyper	CpG-deserts;inter	NA	NA	NA	NA	NA	NA	NA	NA
155	NC_037328.1:118800032:118800096	chr1:118800032:118800096	chr1	118800032	118800096	0.00517981	0.305836	0.0515521	0.0135968	DM_hyper	CpG-deserts;inter	NA	NA	NA	NA	NA	NA	NA	NA
156	NC_037328.1:118848636:118848720	chr1:118848636:118848720	chr1	118848636	118848720	0.010572	0.247873	0.0355013	0.0248988	DM_hyper	CpG-deserts;inter	NA	NA	NA	NA	NA	NA	NA	NA
157	NC_037328.1:118922630:118922692	chr1:118922630:118922692	chr1	118922630	118922692	0.00754618	0.300664	0.0504972	0.0183444	DM_hyper	CpG-deserts;inter	NA	NA	NA	NA	NA	NA	NA	NA
158	NC_037328.1:119005760:119005793	chr1:119005760:119005793	chr1	119005760	119005793	0.000350335	0.237817	0.0221814	0.00265664	DM_hyper	transcripts;exons;CpG-deserts;genes;downstream	NA	HPS3	NA	NA	NA	CP	NA	NA
159	NC_037328.1:119033714:119033788	chr1:119033714:119033788	chr1	119033714	119033788	3.91535e-05	-0.567243	0.111356	0.0011373	DM_hypo	transcripts;introns;repeats;CpG-deserts;genes	NA	HPS3	NA	NA	NA	NA	NA	NA
160	NC_037328.1:119155129:119155213	chr1:119155129:119155213	chr1	119155129	119155213	9.9986e-05	-0.467868	0.0913375	0.00184263	DM_hypo	transcripts;introns;repeats;CpG-deserts;genes	NA	GYG1	NA	NA	NA	NA	NA	NA
161	NC_037328.1:119170304:119170373	chr1:119170304:119170373	chr1	119170304	119170373	0.000585533	0.319831	0.0407044	0.00420473	DM_hyper	transcripts;introns;repeats;CpG-deserts;genes	NA	GYG1	NA	NA	NA	NA	NA	NA
162	NC_037328.1:119170526:119170570	chr1:119170526:119170570	chr1	119170526	119170570	0.00282413	0.371909	0.07582	0.0100902	DM_hyper	transcripts;introns;repeats;CpG-deserts;genes	NA	GYG1	NA	NA	NA	NA	NA	NA
163	NC_037328.1:119176721:119176756	chr1:119176721:119176756	chr1	119176721	119176756	0.000430873	0.349832	0.0506315	0.00316038	DM_hyper	transcripts;introns;CpG-deserts;genes	NA	GYG1	NA	NA	NA	NA	NA	NA
164	NC_037328.1:119176882:119176893	chr1:119176882:119176893	chr1	119176882	119176893	0.000800103	0.365274	0.057578	0.00379654	DM_hyper	transcripts;introns;repeats;CpG-deserts;genes	NA	GYG1	NA	NA	NA	NA	NA	NA
165	NC_037328.1:119182431:119182497	chr1:119182431:119182497	chr1	119182431	119182497	3.84102e-05	-0.462449	0.0672481	0.00121509	DM_hypo	transcripts;introns;CpG-deserts;genes	NA	GYG1	NA	NA	NA	NA	NA	NA
166	NC_037328.1:1192941:1192982	chr1:1192941:1192982	chr1	1192941	1192982	0.00305614	0.293831	0.0474875	0.00853797	DM_hyper	CpG-deserts;inter	NA	NA	NA	NA	NA	NA	NA	NA
167	NC_037328.1:119329458:119329495	chr1:119329458:119329495	chr1	119329458	119329495	0.000625362	-0.38585	0.0607254	0.00345955	DM_hypo	transcripts;first exon;CpG-deserts;genes	NA	CPA3	NA	NA	NA	NA	CPA3	NA
168	NC_037328.1:119928501:119928544	chr1:119928501:119928544	chr1	119928501	119928544	0.00222069	0.30235	0.0441657	0.00765765	DM_hyper	CpG-deserts;inter	NA	NA	NA	NA	NA	NA	NA	NA
169	NC_037328.1:120499429:120499444	chr1:120499429:120499444	chr1	120499429	120499444	0.00421367	0.249333	0.0422304	0.0123529	DM_hyper	CpG-deserts;inter	NA	NA	NA	NA	NA	NA	NA	NA
170	NC_037328.1:121940315:121940415	chr1:121940315:121940415	chr1	121940315	121940415	3.60963e-06	-0.452742	0.0768974	0.000531198	DM_hypo	CpG-deserts;inter	NA	NA	NA	NA	NA	NA	NA	NA
171	NC_037328.1:1239916:1239933	chr1:1239916:1239933	chr1	1239916	1239933	0.00142981	0.307292	0.0395724	0.00690706	DM_hyper	repeats;CpG-deserts;inter	NA	NA	NA	NA	NA	NA	NA	NA
172	NC_037328.1:124682731:124682754	chr1:124682731:124682754	chr1	124682731	124682754	0.00603579	0.21575	0.0273392	0.0122706	DM_hyper	repeats;CpG-deserts;inter	NA	NA	NA	NA	NA	NA	NA	NA
173	NC_037328.1:124825806:124825901	chr1:124825806:124825901	chr1	124825806	124825901	0.0213218	0.230074	0.0420878	0.0475249	DM_hyper	CpG-deserts;inter	NA	NA	NA	NA	NA	NA	NA	NA
174	NC_037328.1:1257768:1257801	chr1:1257768:1257801	chr1	1257768	1257801	0.0020561	0.279024	0.0333144	0.00685216	DM_hyper	CpG-deserts;inter	NA	NA	NA	NA	NA	NA	NA	NA
175	NC_037328.1:125837098:125837106	chr1:125837098:125837106	chr1	125837098	125837106	0.000386477	0.255059	0.0260766	0.00276632	DM_hyper	CpG-deserts;inter	NA	NA	NA	NA	NA	NA	NA	NA
176	NC_037328.1:125885364:125885387	chr1:125885364:125885387	chr1	125885364	125885387	0.00518665	-0.305315	0.0488799	0.0123823	DM_hypo	CpG-deserts;inter	NA	NA	NA	NA	NA	NA	NA	NA
177	NC_037328.1:125998127:125998166	chr1:125998127:125998166	chr1	125998127	125998166	1.06326e-05	-0.4604	0.0718838	0.000806975	DM_hypo	repeats;CpG-deserts;inter	NA	NA	NA	NA	NA	NA	NA	NA
178	NC_037328.1:126274284:126274381	chr1:126274284:126274381	chr1	126274284	126274381	0.00198312	-0.295305	0.0457395	0.0069109	DM_hypo	transcripts;introns;repeats;CpG-deserts;genes	NA	TRPC1	NA	NA	NA	NA	NA	NA
179	NC_037328.1:126635751:126635781	chr1:126635751:126635781	chr1	126635751	126635781	2.48586e-05	-0.46338	0.0815978	0.0011293	DM_hypo	transcripts;introns;CpG-deserts;genes	NA	XRN1	NA	NA	NA	NA	NA	NA
180	NC_037328.1:126718734:126718773	chr1:126718734:126718773	chr1	126718734	126718773	0.000176771	0.272562	0.0274673	0.00198345	DM_hyper	CpG-deserts;inter	NA	NA	NA	NA	NA	NA	NA	NA
181	NC_037328.1:126730659:126730698	chr1:126730659:126730698	chr1	126730659	126730698	0.000300771	0.257085	0.0252851	0.00250368	DM_hyper	repeats;CpG-deserts;inter	NA	NA	NA	NA	NA	NA	NA	NA
182	NC_037328.1:126991728:126991762	chr1:126991728:126991762	chr1	126991728	126991762	0.000913117	0.234243	0.0219613	0.00394366	DM_hyper	transcripts;introns;CpG-deserts;genes	NA	TFDP2	NA	NA	NA	NA	NA	NA
183	NC_037328.1:127034160:127034246	chr1:127034160:127034246	chr1	127034160	127034246	0.00130101	0.308069	0.0390123	0.00570449	DM_hyper	CpG-deserts;inter	NA	NA	NA	NA	NA	NA	NA	NA
184	NC_037328.1:127034436:127034485	chr1:127034436:127034485	chr1	127034436	127034485	2.99525e-05	0.347524	0.0486314	0.00115823	DM_hyper	repeats;CpG-deserts;inter	NA	NA	NA	NA	NA	NA	NA	NA
185	NC_037328.1:127125317:127125396	chr1:127125317:127125396	chr1	127125317	127125396	0.000585125	0.39607	0.064186	0.00343931	DM_hyper	CpG-deserts;inter	NA	NA	NA	NA	NA	NA	NA	NA
186	NC_037328.1:127282619:127282646	chr1:127282619:127282646	chr1	127282619	127282646	0.00039907	0.346813	0.0468562	0.00323099	DM_hyper	CpG-deserts;inter	NA	NA	NA	NA	NA	NA	NA	NA
187	NC_037328.1:127546607:127546637	chr1:127546607:127546637	chr1	127546607	127546637	0.000307424	0.227947	0.0199934	0.00219352	DM_hyper	CpG-deserts;inter	NA	NA	NA	NA	NA	NA	NA	NA
188	NC_037328.1:127565961:127566011	chr1:127565961:127566011	chr1	127565961	127566011	0.000936653	0.351314	0.0475253	0.00442914	DM_hyper	CpG-deserts;inter	NA	NA	NA	NA	NA	NA	NA	NA
189	NC_037328.1:127568714:127568778	chr1:127568714:127568778	chr1	127568714	127568778	3.40708e-05	0.342044	0.0418068	0.00123528	DM_hyper	repeats;CpG-deserts;inter	NA	NA	NA	NA	NA	NA	NA	NA
190	NC_037328.1:127571871:127571878	chr1:127571871:127571878	chr1	127571871	127571878	0.0020565	0.204044	0.0209245	0.00507945	DM_hyper	CpG-shelves;repeats;inter	NA	NA	NA	NA	NA	NA	NA	NA
191	NC_037328.1:127576926:127576960	chr1:127576926:127576960	chr1	127576926	127576960	0.00694172	0.212386	0.027928	0.013799	DM_hyper	CpG-shores;inter	NA	NA	NA	NA	NA	NA	NA	NA
192	NC_037328.1:127583386:127583437	chr1:127583386:127583437	chr1	127583386	127583437	0.000673893	0.368395	0.0564674	0.00376209	DM_hyper	CpG-deserts;inter	NA	NA	NA	NA	NA	NA	NA	NA
193	NC_037328.1:127584046:127584088	chr1:127584046:127584088	chr1	127584046	127584088	0.00350808	0.253491	0.0385836	0.0107646	DM_hyper	CpG-deserts;inter	NA	NA	NA	NA	NA	NA	NA	NA
194	NC_037328.1:127585428:127585520	chr1:127585428:127585520	chr1	127585428	127585520	4.95828e-05	0.231597	0.0201776	0.00113823	DM_hyper	CpG-deserts;inter	NA	NA	NA	NA	NA	NA	NA	NA
195	NC_037328.1:127592947:127593038	chr1:127592947:127593038	chr1	127592947	127593038	0.00552863	0.266298	0.0392012	0.0152048	DM_hyper	CpG-deserts;inter	NA	NA	NA	NA	NA	NA	NA	NA
196	NC_037328.1:127663141:127663206	chr1:127663141:127663206	chr1	127663141	127663206	1.92821e-05	-0.552081	0.096269	0.00102836	DM_hypo	CpG-deserts;inter	NA	NA	NA	NA	NA	NA	NA	NA
197	NC_037328.1:127705329:127705355	chr1:127705329:127705355	chr1	127705329	127705355	0.000218849	-0.417627	0.0752023	0.00243628	DM_hypo	repeats;CpG-deserts;inter	NA	NA	NA	NA	NA	NA	NA	NA
198	NC_037328.1:127729058:127729125	chr1:127729058:127729125	chr1	127729058	127729125	8.76753e-06	-0.53059	0.110504	0.000640766	DM_hypo	repeats;CpG-deserts;inter	NA	NA	NA	NA	NA	NA	NA	NA
199	NC_037328.1:127879366:127879384	chr1:127879366:127879384	chr1	127879366	127879384	1.75252e-05	0.316496	0.0365143	0.000941743	DM_hyper	transcripts;first intron;CpG-deserts;genes	NA	SPSB4	NA	NA	NA	NA	NA	SPSB4
200	NC_037328.1:128043144:128043204	chr1:128043144:128043204	chr1	128043144	128043204	0.00220007	0.352052	0.0833196	0.00716595	DM_hyper	promoters;CpG-shores;repeats;inter	SLC25A36	NA	NA	NA	NA	NA	NA	NA
201	NC_037328.1:128043185:128043284	chr1:128043185:128043284	chr1	128043185	128043284	0.00732378	0.271915	0.0371889	0.0183691	DM_hyper	promoters;CpG-shores;repeats;inter	SLC25A36	NA	NA	NA	NA	NA	NA	NA
202	NC_037328.1:128043283:128043388	chr1:128043283:128043388	chr1	128043283	128043388	0.00120786	0.450788	0.0911789	0.00543665	DM_hyper	promoters;CpG-shores;repeats;inter	SLC25A36	NA	NA	NA	NA	NA	NA	NA
203	NC_037328.1:128113781:128113802	chr1:128113781:128113802	chr1	128113781	128113802	0.00317219	0.218643	0.0232821	0.00651318	DM_hyper	repeats;CpG-deserts;inter	NA	NA	NA	NA	NA	NA	NA	NA
204	NC_037328.1:128499531:128499569	chr1:128499531:128499569	chr1	128499531	128499569	0.00392189	0.279924	0.0406645	0.0116684	DM_hyper	transcripts;introns;CpG-deserts;genes	NA	CLSTN2	NA	NA	NA	NA	NA	NA
205	NC_037328.1:1286331:1286413	chr1:1286331:1286413	chr1	1286331	1286413	0.00784789	0.26855	0.0469507	0.0207526	DM_hyper	CpG-deserts;inter	NA	NA	NA	NA	NA	NA	NA	NA
206	NC_037328.1:129004702:129004728	chr1:129004702:129004728	chr1	129004702	129004728	1.27789e-05	0.407344	0.0491207	0.000822556	DM_hyper	transcripts;first intron;CpG-deserts;genes	NA	CLSTN2	NA	NA	NA	NA	NA	CLSTN2
207	NC_037328.1:129039498:129039552	chr1:129039498:129039552	chr1	129039498	129039552	0.00428694	-0.314184	0.051505	0.011784	DM_hypo	transcripts;first intron;repeats;CpG-deserts;genes	NA	CLSTN2	NA	NA	NA	NA	NA	CLSTN2
208	NC_037328.1:129558461:129558483	chr1:129558461:129558483	chr1	129558461	129558483	0.00187591	0.284014	0.0424455	0.0070493	DM_hyper	transcripts;introns;CpG-shores;genes	NA	RBP1	NA	NA	NA	NA	NA	NA
209	NC_037328.1:129558975:129559078	chr1:129558975:129559078	chr1	129558975	129559078	0.00268668	0.360427	0.0733937	0.00857293	DM_hyper	transcripts;introns;CpG-shores;genes	NA	RBP1	NA	NA	NA	NA	NA	NA
210	NC_037328.1:129739084:129739164	chr1:129739084:129739164	chr1	129739084	129739164	0.00152695	0.244858	0.028129	0.0051989	DM_hyper	transcripts;exons;introns;CpG-deserts;genes;downstream	NA	COPB2	NA	NA	NA	MRPS22	NA	NA
211	NC_037328.1:129884811:129884829	chr1:129884811:129884829	chr1	129884811	129884829	0.00171292	0.265441	0.0360823	0.00651391	DM_hyper	CpG-deserts;inter	NA	NA	NA	NA	NA	NA	NA	NA
212	NC_037328.1:130234944:130235032	chr1:130234944:130235032	chr1	130234944	130235032	0.000378576	-0.449867	0.0777732	0.00311712	DM_hypo	repeats;CpG-deserts;inter	NA	NA	NA	NA	NA	NA	NA	NA
213	NC_037328.1:130235120:130235226	chr1:130235120:130235226	chr1	130235120	130235226	5.95298e-07	-0.476759	0.0748905	0.000218498	DM_hypo	repeats;CpG-deserts;inter	NA	NA	NA	NA	NA	NA	NA	NA
214	NC_037328.1:130275717:130275734	chr1:130275717:130275734	chr1	130275717	130275734	0.00732659	0.208624	0.0432036	0.0174792	DM_hyper	CpG-deserts;inter	NA	NA	NA	NA	NA	NA	NA	NA
215	NC_037328.1:130777416:130777501	chr1:130777416:130777501	chr1	130777416	130777501	0.000710354	0.280839	0.0320441	0.00378398	DM_hyper	CpG-shelves;inter	NA	NA	NA	NA	NA	NA	NA	NA
216	NC_037328.1:131060687:131060732	chr1:131060687:131060732	chr1	131060687	131060732	0.0018809	0.367835	0.0597196	0.0059652	DM_hyper	CpG-deserts;inter	NA	NA	NA	NA	NA	NA	NA	NA
217	NC_037328.1:131060889:131060963	chr1:131060889:131060963	chr1	131060889	131060963	0.00498942	0.286358	0.0512327	0.0132126	DM_hyper	CpG-deserts;inter	NA	NA	NA	NA	NA	NA	NA	NA
218	NC_037328.1:131711544:131711566	chr1:131711544:131711566	chr1	131711544	131711566	0.000471321	0.236298	0.0226261	0.00299544	DM_hyper	CpG-deserts;inter	NA	NA	NA	NA	NA	NA	NA	NA
219	NC_037328.1:132176994:132177095	chr1:132176994:132177095	chr1	132176994	132177095	0.000612994	0.342161	0.0476851	0.00362286	DM_hyper	transcripts;introns;CpG-deserts;genes	NA	IL20RB	NA	NA	NA	NA	NA	NA
220	NC_037328.1:132177321:132177413	chr1:132177321:132177413	chr1	132177321	132177413	0.00161885	0.313033	0.0420535	0.00644432	DM_hyper	transcripts;introns;CpG-deserts;genes	NA	IL20RB	NA	NA	NA	NA	NA	NA
221	NC_037328.1:132188264:132188297	chr1:132188264:132188297	chr1	132188264	132188297	0.00134177	0.366399	0.0615285	0.00493725	DM_hyper	transcripts;introns;repeats;CpG-deserts;genes	NA	IL20RB	NA	NA	NA	NA	NA	NA
222	NC_037328.1:132238790:132238836	chr1:132238790:132238836	chr1	132238790	132238836	0.00102597	-0.350374	0.0620553	0.00436819	DM_hypo	transcripts;first intron;repeats;CpG-deserts;genes	NA	NCK1	NA	NA	NA	NA	NA	NCK1
223	NC_037328.1:132318578:132318625	chr1:132318578:132318625	chr1	132318578	132318625	7.60706e-05	-0.485591	0.0873011	0.0015984	DM_hypo	transcripts;first intron;repeats;CpG-deserts;genes	NA	SLC35G2	NA	NA	NA	NA	NA	SLC35G2
224	NC_037328.1:132373550:132373674	chr1:132373550:132373674	chr1	132373550	132373674	0.00530245	0.24947	0.0347854	0.01282	DM_hyper	CpG-deserts;inter	NA	NA	NA	NA	NA	NA	NA	NA
225	NC_037328.1:132517537:132517618	chr1:132517537:132517618	chr1	132517537	132517618	0.00292543	0.29095	0.0372659	0.00917239	DM_hyper	repeats;repeats;CpG-deserts;inter	NA	NA	NA	NA	NA	NA	NA	NA
226	NC_037328.1:132608679:132608688	chr1:132608679:132608688	chr1	132608679	132608688	0.000399085	-0.447498	0.083143	0.00316954	DM_hypo	repeats;CpG-deserts;inter	NA	NA	NA	NA	NA	NA	NA	NA
227	NC_037328.1:132917724:132917744	chr1:132917724:132917744	chr1	132917724	132917744	0.00172266	0.263311	0.0284294	0.00548479	DM_hyper	CpG-deserts;inter	NA	NA	NA	NA	NA	NA	NA	NA
228	NC_037328.1:133509977:133509992	chr1:133509977:133509992	chr1	133509977	133509992	0.00240634	0.269963	0.0406268	0.00947252	DM_hyper	CpG-deserts;inter	NA	NA	NA	NA	NA	NA	NA	NA
229	NC_037328.1:133674542:133674581	chr1:133674542:133674581	chr1	133674542	133674581	4.46782e-05	0.299095	0.0349736	0.00131008	DM_hyper	CpG-deserts;inter	NA	NA	NA	NA	NA	NA	NA	NA
230	NC_037328.1:133763345:133763379	chr1:133763345:133763379	chr1	133763345	133763379	0.00193546	0.207757	0.0221124	0.00491652	DM_hyper	CpG-deserts;inter	NA	NA	NA	NA	NA	NA	NA	NA
231	NC_037328.1:134144114:134144216	chr1:134144114:134144216	chr1	134144114	134144216	0.00130126	-0.43598	0.0788214	0.00528117	DM_hypo	transcripts;introns;CpG-deserts;genes	NA	EPHB1	NA	NA	NA	NA	NA	NA
232	NC_037328.1:134237895:134237914	chr1:134237895:134237914	chr1	134237895	134237914	0.0108589	0.236082	0.0346015	0.0228288	DM_hyper	transcripts;introns;CpG-deserts;genes	NA	EPHB1	NA	NA	NA	NA	NA	NA
233	NC_037328.1:134496657:134496674	chr1:134496657:134496674	chr1	134496657	134496674	0.00112587	0.363395	0.0533362	0.00499969	DM_hyper	transcripts;first intron;CpG-deserts;genes	NA	EPHB1	NA	NA	NA	NA	NA	EPHB1
234	NC_037328.1:134751769:134751805	chr1:134751769:134751805	chr1	134751769	134751805	0.00042477	0.318784	0.0402251	0.00361207	DM_hyper	CpG-deserts;inter	NA	NA	NA	NA	NA	NA	NA	NA
235	NC_037328.1:134858590:134858613	chr1:134858590:134858613	chr1	134858590	134858613	0.000441095	0.342055	0.0506362	0.00317145	DM_hyper	CpG-deserts;inter	NA	NA	NA	NA	NA	NA	NA	NA
236	NC_037328.1:134864518:134864577	chr1:134864518:134864577	chr1	134864518	134864577	0.00517713	0.208275	0.0310515	0.0125843	DM_hyper	CpG-deserts;inter	NA	NA	NA	NA	NA	NA	NA	NA
237	NC_037328.1:134864794:134864806	chr1:134864794:134864806	chr1	134864794	134864806	0.00615582	0.203305	0.0243229	0.0126329	DM_hyper	repeats;CpG-deserts;inter	NA	NA	NA	NA	NA	NA	NA	NA
238	NC_037328.1:134873287:134873340	chr1:134873287:134873340	chr1	134873287	134873340	0.000116718	0.318051	0.0403803	0.00192728	DM_hyper	CpG-deserts;inter	NA	NA	NA	NA	NA	NA	NA	NA
239	NC_037328.1:134891208:134891229	chr1:134891208:134891229	chr1	134891208	134891229	0.000490433	0.347127	0.0523548	0.00334338	DM_hyper	CpG-deserts;inter	NA	NA	NA	NA	NA	NA	NA	NA
240	NC_037328.1:134899388:134899403	chr1:134899388:134899403	chr1	134899388	134899403	0.0104489	0.244111	0.0368932	0.024653	DM_hyper	repeats;CpG-deserts;inter	NA	NA	NA	NA	NA	NA	NA	NA
241	NC_037328.1:134939422:134939461	chr1:134939422:134939461	chr1	134939422	134939461	1.67665e-05	0.316827	0.038046	0.000972664	DM_hyper	CpG-deserts;inter	NA	NA	NA	NA	NA	NA	NA	NA
242	NC_037328.1:134956341:134956361	chr1:134956341:134956361	chr1	134956341	134956361	1.42358e-05	0.277515	0.0250617	0.000815851	DM_hyper	CpG-shelves;inter	NA	NA	NA	NA	NA	NA	NA	NA
243	NC_037328.1:134994129:134994236	chr1:134994129:134994236	chr1	134994129	134994236	0.00389704	0.263705	0.0426643	0.011675	DM_hyper	CpG-deserts;inter	NA	NA	NA	NA	NA	NA	NA	NA
244	NC_037328.1:135006261:135006338	chr1:135006261:135006338	chr1	135006261	135006338	0.000529169	0.300466	0.0433605	0.00336082	DM_hyper	CpG-shelves;inter	NA	NA	NA	NA	NA	NA	NA	NA
245	NC_037328.1:135006465:135006510	chr1:135006465:135006510	chr1	135006465	135006510	0.00424785	0.419976	0.116454	0.00891737	DM_hyper	CpG-shelves;inter	NA	NA	NA	NA	NA	NA	NA	NA
246	NC_037328.1:135105002:135105062	chr1:135105002:135105062	chr1	135105002	135105062	0.00146763	-0.399581	0.0810185	0.00659436	DM_hypo	CpG-deserts;inter	NA	NA	NA	NA	NA	NA	NA	NA
247	NC_037328.1:135132276:135132307	chr1:135132276:135132307	chr1	135132276	135132307	0.00853148	-0.201472	0.0225554	0.0126894	DM_hypo	repeats;CpG-deserts;inter	NA	NA	NA	NA	NA	NA	NA	NA
248	NC_037328.1:135321938:135321981	chr1:135321938:135321981	chr1	135321938	135321981	0.00117487	0.307063	0.0388861	0.00525809	DM_hyper	CpG-deserts;inter	NA	NA	NA	NA	NA	NA	NA	NA
249	NC_037328.1:135337696:135337720	chr1:135337696:135337720	chr1	135337696	135337720	0.00641989	0.228222	0.0348833	0.0152681	DM_hyper	transcripts;first intron;CpG-shores;genes	NA	SLCO2A1	NA	NA	NA	NA	NA	SLCO2A1
250	NC_037328.1:135367200:135367274	chr1:135367200:135367274	chr1	135367200	135367274	0.000470365	0.342702	0.0509222	0.00310017	DM_hyper	transcripts;first intron;CpG-deserts;genes	NA	SLCO2A1	NA	NA	NA	NA	NA	SLCO2A1
251	NC_037328.1:135367486:135367500	chr1:135367486:135367500	chr1	135367486	135367500	9.36865e-05	0.364552	0.0505181	0.00173904	DM_hyper	transcripts;first intron;CpG-deserts;genes	NA	SLCO2A1	NA	NA	NA	NA	NA	SLCO2A1
252	NC_037328.1:135367835:135367884	chr1:135367835:135367884	chr1	135367835	135367884	0.00192448	0.296193	0.0621494	0.00617339	DM_hyper	transcripts;first intron;CpG-deserts;genes	NA	SLCO2A1	NA	NA	NA	NA	NA	SLCO2A1
253	NC_037328.1:135391080:135391112	chr1:135391080:135391112	chr1	135391080	135391112	5.19476e-05	0.273541	0.0281564	0.00131096	DM_hyper	transcripts;introns;CpG-deserts;genes	NA	SLCO2A1	NA	NA	NA	NA	NA	NA
254	NC_037328.1:135393997:135394024	chr1:135393997:135394024	chr1	135393997	135394024	0.00432222	-0.223166	0.0288497	0.0103271	DM_hypo	transcripts;introns;CpG-deserts;genes	NA	SLCO2A1	NA	NA	NA	NA	NA	NA
255	NC_037328.1:135413873:135413945	chr1:135413873:135413945	chr1	135413873	135413945	0.00190852	0.264812	0.0343627	0.00654475	DM_hyper	transcripts;introns;CpG-deserts;genes	NA	SLCO2A1	NA	NA	NA	NA	NA	NA
256	NC_037328.1:135889913:135889938	chr1:135889913:135889938	chr1	135889913	135889938	0.00122239	0.264013	0.0301076	0.00474637	DM_hyper	repeats;CpG-deserts;inter	NA	NA	NA	NA	NA	NA	NA	NA
257	NC_037328.1:135895181:135895258	chr1:135895181:135895258	chr1	135895181	135895258	0.00417361	0.26197	0.0409636	0.0121189	DM_hyper	CpG-deserts;inter	NA	NA	NA	NA	NA	NA	NA	NA
258	NC_037328.1:135932475:135932534	chr1:135932475:135932534	chr1	135932475	135932534	0.00283322	0.309901	0.042845	0.00882279	DM_hyper	CpG-deserts;inter	NA	NA	NA	NA	NA	NA	NA	NA
259	NC_037328.1:136003307:136003405	chr1:136003307:136003405	chr1	136003307	136003405	0.00245202	0.383814	0.062998	0.00739527	DM_hyper	transcripts;first intron;repeats;CpG-deserts;genes	NA	BFSP2	NA	NA	NA	NA	NA	BFSP2
260	NC_037328.1:136410634:136410653	chr1:136410634:136410653	chr1	136410634	136410653	0.00143382	0.331797	0.0478144	0.00558565	DM_hyper	transcripts;introns;repeats;CpG-deserts;genes	NA	TMEM108	NA	NA	NA	NA	NA	NA
261	NC_037328.1:136892112:136892210	chr1:136892112:136892210	chr1	136892112	136892210	0.00119352	0.277473	0.0297258	0.00475185	DM_hyper	transcripts;introns;repeats;CpG-deserts;genes	NA	UBA5	NA	NA	NA	NA	NA	NA
262	NC_037328.1:137181689:137181751	chr1:137181689:137181751	chr1	137181689	137181751	3.89283e-05	-0.547505	0.105325	0.00120724	DM_hypo	transcripts;introns;repeats;repeats;CpG-deserts;genes	NA	DNAJC13	NA	NA	NA	NA	NA	NA
263	NC_037328.1:137298104:137298151	chr1:137298104:137298151	chr1	137298104	137298151	0.000912025	0.281707	0.0330111	0.00427181	DM_hyper	repeats;CpG-deserts;inter	NA	NA	NA	NA	NA	NA	NA	NA
264	NC_037328.1:138726359:138726388	chr1:138726359:138726388	chr1	138726359	138726388	0.00215175	0.299116	0.0406176	0.00773026	DM_hyper	repeats;CpG-deserts;inter	NA	NA	NA	NA	NA	NA	NA	NA
265	NC_037328.1:139026790:139026820	chr1:139026790:139026820	chr1	139026790	139026820	7.6562e-05	0.334216	0.0386548	0.00165862	DM_hyper	promoters;CpG-deserts;inter	ATP2C1	NA	NA	NA	NA	NA	NA	NA
266	NC_037328.1:139218234:139218264	chr1:139218234:139218264	chr1	139218234	139218264	0.000129829	0.319238	0.0332647	0.00192823	DM_hyper	repeats;CpG-deserts;inter	NA	NA	NA	NA	NA	NA	NA	NA
267	NC_037328.1:139231029:139231043	chr1:139231029:139231043	chr1	139231029	139231043	0.00156652	0.200566	0.0170353	0.00386249	DM_hyper	transcripts;introns;CpG-deserts;genes	NA	PSMG1	NA	NA	NA	NA	NA	NA
268	NC_037328.1:139384088:139384103	chr1:139384088:139384103	chr1	139384088	139384103	0.00101506	0.211733	0.0212564	0.00425465	DM_hyper	repeats;CpG-deserts;inter	NA	NA	NA	NA	NA	NA	NA	NA
269	NC_037328.1:139473337:139473403	chr1:139473337:139473403	chr1	139473337	139473403	0.00130884	0.361389	0.0540361	0.00542111	DM_hyper	transcripts;introns;repeats;CpG-deserts;genes	NA	LCA5L	NA	NA	NA	NA	NA	NA
270	NC_037328.1:139827571:139827622	chr1:139827571:139827622	chr1	139827571	139827622	0.00752448	0.346658	0.0797539	0.0193215	DM_hyper	transcripts;transcripts;transcripts;first intron;CpG-deserts;genes	NA	IGSF5	NA	NA	NA	NA	NA	IGSF5
271	NC_037328.1:140468074:140468084	chr1:140468074:140468084	chr1	140468074	140468084	0.000280082	0.324665	0.0518308	0.00250528	DM_hyper	CpG-deserts;inter	NA	NA	NA	NA	NA	NA	NA	NA
272	NC_037328.1:140468157:140468212	chr1:140468157:140468212	chr1	140468157	140468212	0.00870441	0.251822	0.0407631	0.0212191	DM_hyper	CpG-deserts;inter	NA	NA	NA	NA	NA	NA	NA	NA
273	NC_037328.1:140733577:140733631	chr1:140733577:140733631	chr1	140733577	140733631	0.00338753	0.264522	0.0586967	0.00880867	DM_hyper	CpG-deserts;inter	NA	NA	NA	NA	NA	NA	NA	NA
274	NC_037328.1:141091156:141091198	chr1:141091156:141091198	chr1	141091156	141091198	0.00703182	0.236248	0.0369086	0.0201737	DM_hyper	CpG-deserts;inter	NA	NA	NA	NA	NA	NA	NA	NA
275	NC_037328.1:141357230:141357324	chr1:141357230:141357324	chr1	141357230	141357324	0.00120082	0.335199	0.0490067	0.0048117	DM_hyper	CpG-deserts;inter	NA	NA	NA	NA	NA	NA	NA	NA
276	NC_037328.1:141419437:141419476	chr1:141419437:141419476	chr1	141419437	141419476	0.0123696	0.306689	0.0616193	0.023901	DM_hyper	transcripts;first intron;CpG-deserts;genes	NA	BACE2	NA	NA	NA	NA	NA	BACE2
277	NC_037328.1:141425318:141425335	chr1:141425318:141425335	chr1	141425318	141425335	0.00283717	0.334928	0.0528204	0.00765949	DM_hyper	transcripts;first intron;repeats;CpG-deserts;genes	NA	BACE2	NA	NA	NA	NA	NA	BACE2
278	NC_037328.1:141429412:141429490	chr1:141429412:141429490	chr1	141429412	141429490	0.0018994	0.327513	0.0506194	0.00622529	DM_hyper	transcripts;introns;CpG-deserts;genes	NA	BACE2	NA	NA	NA	NA	NA	NA
279	NC_037328.1:141452074:141452120	chr1:141452074:141452120	chr1	141452074	141452120	9.95684e-06	-0.525084	0.0841459	0.000807722	DM_hypo	transcripts;introns;CpG-deserts;genes	NA	BACE2	NA	NA	NA	NA	NA	NA
280	NC_037328.1:141488292:141488345	chr1:141488292:141488345	chr1	141488292	141488345	0.00317968	0.273499	0.0399599	0.0106457	DM_hyper	CpG-deserts;inter;downstream	NA	NA	NA	NA	NA	BACE2	NA	NA
281	NC_037328.1:141521186:141521206	chr1:141521186:141521206	chr1	141521186	141521206	6.66304e-05	0.296833	0.034312	0.00152642	DM_hyper	CpG-shelves;inter	NA	NA	NA	NA	NA	NA	NA	NA
282	NC_037328.1:141620729:141620739	chr1:141620729:141620739	chr1	141620729	141620739	0.000111353	0.336839	0.0433049	0.00182043	DM_hyper	promoters;CpG-deserts;inter	MX2	NA	NA	NA	NA	NA	NA	NA
283	NC_037328.1:141624873:141624904	chr1:141624873:141624904	chr1	141624873	141624904	0.00152085	0.280206	0.0332201	0.00563241	DM_hyper	transcripts;first intron;CpG-deserts;genes	NA	MX2	NA	NA	NA	NA	NA	MX2
284	NC_037328.1:141708866:141708925	chr1:141708866:141708925	chr1	141708866	141708925	0.000243794	0.438723	0.0728408	0.00255219	DM_hyper	CpG-shelves;inter	NA	NA	NA	NA	NA	NA	NA	NA
285	NC_037328.1:141798115:141798199	chr1:141798115:141798199	chr1	141798115	141798199	0.0216696	0.278673	0.0634768	0.0389045	DM_hyper	repeats;CpG-deserts;inter	NA	NA	NA	NA	NA	NA	NA	NA
286	NC_037328.1:141889775:141889828	chr1:141889775:141889828	chr1	141889775	141889828	0.000315682	0.290175	0.0377258	0.00289218	DM_hyper	CpG-deserts;inter	NA	NA	NA	NA	NA	NA	NA	NA
287	NC_037328.1:141890153:141890200	chr1:141890153:141890200	chr1	141890153	141890200	0.00805009	0.287423	0.0482335	0.017485	DM_hyper	repeats;CpG-deserts;inter	NA	NA	NA	NA	NA	NA	NA	NA
288	NC_037328.1:141962037:141962063	chr1:141962037:141962063	chr1	141962037	141962063	0.00149856	0.27384	0.0321737	0.00558864	DM_hyper	CpG-deserts;inter	NA	NA	NA	NA	NA	NA	NA	NA
289	NC_037328.1:141965844:141965860	chr1:141965844:141965860	chr1	141965844	141965860	0.001369	0.278399	0.0327644	0.00529658	DM_hyper	repeats;CpG-deserts;inter	NA	NA	NA	NA	NA	NA	NA	NA
290	NC_037328.1:141977622:141977657	chr1:141977622:141977657	chr1	141977622	141977657	0.00110922	0.360404	0.0546495	0.00446274	DM_hyper	CpG-deserts;inter	NA	NA	NA	NA	NA	NA	NA	NA
291	NC_037328.1:141977940:141977953	chr1:141977940:141977953	chr1	141977940	141977953	0.00359215	0.360109	0.0633293	0.00917354	DM_hyper	CpG-deserts;inter	NA	NA	NA	NA	NA	NA	NA	NA
292	NC_037328.1:141990107:141990203	chr1:141990107:141990203	chr1	141990107	141990203	0.00370573	0.313818	0.0608369	0.00865172	DM_hyper	CpG-deserts;inter	NA	NA	NA	NA	NA	NA	NA	NA
293	NC_037328.1:142028631:142028665	chr1:142028631:142028665	chr1	142028631	142028665	0.00174535	0.277208	0.0414713	0.00673669	DM_hyper	transcripts;first intron;repeats;CpG-deserts;genes	NA	RIPK4	NA	NA	NA	NA	NA	RIPK4
294	NC_037328.1:142028782:142028839	chr1:142028782:142028839	chr1	142028782	142028839	0.00898902	0.282861	0.0492911	0.0209688	DM_hyper	transcripts;first intron;repeats;CpG-deserts;genes	NA	RIPK4	NA	NA	NA	NA	NA	RIPK4
295	NC_037328.1:142028937:142028976	chr1:142028937:142028976	chr1	142028937	142028976	0.000325994	0.376016	0.0553772	0.00281121	DM_hyper	transcripts;first intron;CpG-deserts;genes	NA	RIPK4	NA	NA	NA	NA	NA	RIPK4
296	NC_037328.1:142031325:142031373	chr1:142031325:142031373	chr1	142031325	142031373	0.000148087	0.331635	0.045496	0.00215722	DM_hyper	transcripts;first intron;CpG-deserts;genes	NA	RIPK4	NA	NA	NA	NA	NA	RIPK4
297	NC_037328.1:142035374:142035442	chr1:142035374:142035442	chr1	142035374	142035442	0.00245559	0.269005	0.0341736	0.00765736	DM_hyper	transcripts;first intron;CpG-shores;genes	NA	RIPK4	NA	NA	NA	NA	NA	RIPK4
298	NC_037328.1:142035575:142035600	chr1:142035575:142035600	chr1	142035575	142035600	7.36834e-05	0.341319	0.0495816	0.00153613	DM_hyper	transcripts;first intron;CpG-shores;genes	NA	RIPK4	NA	NA	NA	NA	NA	RIPK4
299	NC_037328.1:142036286:142036299	chr1:142036286:142036299	chr1	142036286	142036299	0.00333793	0.43314	0.10167	0.0103237	DM_hyper	transcripts;first intron;CpG-shores;genes	NA	RIPK4	NA	NA	NA	NA	NA	RIPK4
300	NC_037328.1:142061108:142061141	chr1:142061108:142061141	chr1	142061108	142061141	0.00029186	0.338715	0.0490334	0.0026948	DM_hyper	CpG-deserts;inter	NA	NA	NA	NA	NA	NA	NA	NA
301	NC_037328.1:142115618:142115658	chr1:142115618:142115658	chr1	142115618	142115658	0.000288724	0.242224	0.0254217	0.0024294	DM_hyper	CpG-deserts;inter	NA	NA	NA	NA	NA	NA	NA	NA
302	NC_037328.1:142139204:142139254	chr1:142139204:142139254	chr1	142139204	142139254	0.000746098	0.248608	0.027925	0.00362891	DM_hyper	CpG-deserts;inter	NA	NA	NA	NA	NA	NA	NA	NA
303	NC_037328.1:142200795:142200803	chr1:142200795:142200803	chr1	142200795	142200803	0.000307875	0.303662	0.0388565	0.00285945	DM_hyper	transcripts;first intron;CpG-shelves;genes	NA	C2CD2	NA	NA	NA	NA	NA	C2CD2
304	NC_037328.1:142203615:142203724	chr1:142203615:142203724	chr1	142203615	142203724	0.000148186	0.418237	0.0672329	0.00194484	DM_hyper	transcripts;first intron;CpG-shores;repeats;genes	NA	C2CD2	NA	NA	NA	NA	NA	C2CD2
305	NC_037328.1:142207742:142207839	chr1:142207742:142207839	chr1	142207742	142207839	0.00282559	0.357047	0.0683453	0.00781928	DM_hyper	CpG-shelves;inter	NA	NA	NA	NA	NA	NA	NA	NA
306	NC_037328.1:142207950:142208015	chr1:142207950:142208015	chr1	142207950	142208015	0.023478	0.377421	0.129006	0.0347072	DM_hyper	CpG-shelves;inter	NA	NA	NA	NA	NA	NA	NA	NA
307	NC_037328.1:142308831:142308844	chr1:142308831:142308844	chr1	142308831	142308844	0.00054206	0.237798	0.0234698	0.00317901	DM_hyper	CpG-deserts;inter	NA	NA	NA	NA	NA	NA	NA	NA
308	NC_037328.1:142386790:142386816	chr1:142386790:142386816	chr1	142386790	142386816	0.00503454	0.211965	0.0290571	0.01149	DM_hyper	repeats;CpG-deserts;inter	NA	NA	NA	NA	NA	NA	NA	NA
309	NC_037328.1:142387030:142387071	chr1:142387030:142387071	chr1	142387030	142387071	0.000211138	0.247173	0.02774	0.00212038	DM_hyper	repeats;CpG-deserts;inter	NA	NA	NA	NA	NA	NA	NA	NA
310	NC_037328.1:142417208:142417288	chr1:142417208:142417288	chr1	142417208	142417288	0.0114977	0.381216	0.10024	0.0234435	DM_hyper	CpG-deserts;inter	NA	NA	NA	NA	NA	NA	NA	NA
311	NC_037328.1:142421122:142421180	chr1:142421122:142421180	chr1	142421122	142421180	0.00111464	0.249472	0.0344469	0.00475185	DM_hyper	CpG-deserts;inter	NA	NA	NA	NA	NA	NA	NA	NA
312	NC_037328.1:142441101:142441186	chr1:142441101:142441186	chr1	142441101	142441186	0.00192273	0.268432	0.0348478	0.00658833	DM_hyper	repeats;CpG-deserts;inter	NA	NA	NA	NA	NA	NA	NA	NA
313	NC_037328.1:142442309:142442336	chr1:142442309:142442336	chr1	142442309	142442336	0.000451938	0.243158	0.0245531	0.00290692	DM_hyper	CpG-deserts;inter	NA	NA	NA	NA	NA	NA	NA	NA
314	NC_037328.1:142509150:142509207	chr1:142509150:142509207	chr1	142509150	142509207	0.000748828	0.272234	0.0284905	0.00363964	DM_hyper	transcripts;introns;CpG-deserts;genes	NA	ABCG1	NA	NA	NA	NA	NA	NA
315	NC_037328.1:142521474:142521495	chr1:142521474:142521495	chr1	142521474	142521495	0.00122739	-0.275052	0.0334292	0.00508253	DM_hypo	transcripts;introns;repeats;CpG-deserts;genes	NA	ABCG1	NA	NA	NA	NA	NA	NA
316	NC_037328.1:142525736:142525815	chr1:142525736:142525815	chr1	142525736	142525815	0.00137632	-0.352921	0.0754824	0.00586196	DM_hypo	transcripts;introns;CpG-deserts;genes	NA	ABCG1	NA	NA	NA	NA	NA	NA
317	NC_037328.1:142560626:142560695	chr1:142560626:142560695	chr1	142560626	142560695	0.0107925	0.229729	0.0432542	0.0248155	DM_hyper	repeats;CpG-deserts;inter	NA	NA	NA	NA	NA	NA	NA	NA
318	NC_037328.1:142567012:142567024	chr1:142567012:142567024	chr1	142567012	142567024	0.0011503	0.2577	0.0266652	0.00440327	DM_hyper	transcripts;introns;repeats;CpG-deserts;genes	NA	TFF3	NA	NA	NA	NA	NA	NA
319	NC_037328.1:142573780:142573864	chr1:142573780:142573864	chr1	142573780	142573864	0.00244629	0.375833	0.0772314	0.00805445	DM_hyper	CpG-deserts;inter	NA	NA	NA	NA	NA	NA	NA	NA
320	NC_037328.1:142574480:142574577	chr1:142574480:142574577	chr1	142574480	142574577	0.00271733	0.364293	0.0800227	0.00982444	DM_hyper	repeats;CpG-deserts;inter	NA	NA	NA	NA	NA	NA	NA	NA
321	NC_037328.1:142591177:142591252	chr1:142591177:142591252	chr1	142591177	142591252	8.50167e-06	-0.456365	0.0793057	0.0007206	DM_hypo	repeats;CpG-deserts;inter	NA	NA	NA	NA	NA	NA	NA	NA
322	NC_037328.1:142631581:142631679	chr1:142631581:142631679	chr1	142631581	142631679	0.000952225	0.284726	0.0374769	0.004799	DM_hyper	repeats;CpG-deserts;inter	NA	NA	NA	NA	NA	NA	NA	NA
323	NC_037328.1:142673093:142673149	chr1:142673093:142673149	chr1	142673093	142673149	0.00246483	0.30489	0.0457928	0.00864034	DM_hyper	transcripts;introns;CpG-deserts;genes	NA	TMPRSS3	NA	NA	NA	NA	NA	NA
324	NC_037328.1:142708425:142708487	chr1:142708425:142708487	chr1	142708425	142708487	0.00190484	0.397708	0.0660408	0.00615717	DM_hyper	transcripts;introns;CpG-deserts;genes	NA	UBASH3A	NA	NA	NA	NA	NA	NA
325	NC_037328.1:142715840:142715873	chr1:142715840:142715873	chr1	142715840	142715873	0.0211669	0.255011	0.0503977	0.0434269	DM_hyper	transcripts;introns;repeats;CpG-deserts;genes	NA	UBASH3A	NA	NA	NA	NA	NA	NA
326	NC_037328.1:142715907:142715940	chr1:142715907:142715940	chr1	142715907	142715940	0.00097636	0.326383	0.0550719	0.00462798	DM_hyper	transcripts;introns;repeats;CpG-deserts;genes	NA	UBASH3A	NA	NA	NA	NA	NA	NA
327	NC_037328.1:142717102:142717180	chr1:142717102:142717180	chr1	142717102	142717180	0.00143457	0.209417	0.0179006	0.00419036	DM_hyper	transcripts;introns;CpG-deserts;genes	NA	UBASH3A	NA	NA	NA	NA	NA	NA
328	NC_037328.1:142737381:142737440	chr1:142737381:142737440	chr1	142737381	142737440	0.000265718	-0.484397	0.0877821	0.00254606	DM_hypo	repeats;CpG-deserts;inter;downstream	NA	NA	NA	NA	NA	UBASH3A	NA	NA
329	NC_037328.1:142743036:142743093	chr1:142743036:142743093	chr1	142743036	142743093	0.00383075	-0.316306	0.0520683	0.0107264	DM_hypo	CpG-deserts;inter	NA	NA	NA	NA	NA	NA	NA	NA
330	NC_037328.1:142750573:142750651	chr1:142750573:142750651	chr1	142750573	142750651	7.96459e-05	-0.542554	0.118886	0.00154316	DM_hypo	repeats;CpG-deserts;inter	NA	NA	NA	NA	NA	NA	NA	NA
331	NC_037328.1:142828576:142828647	chr1:142828576:142828647	chr1	142828576	142828647	0.00240325	0.300309	0.0405825	0.00969039	DM_hyper	CpG-deserts;inter	NA	NA	NA	NA	NA	NA	NA	NA
332	NC_037328.1:142847817:142847827	chr1:142847817:142847827	chr1	142847817	142847827	0.00221119	-0.42278	0.0825941	0.0066575	DM_hypo	CpG-deserts;inter	NA	NA	NA	NA	NA	NA	NA	NA
333	NC_037328.1:142865276:142865306	chr1:142865276:142865306	chr1	142865276	142865306	3.25137e-06	-0.503666	0.0763836	0.000523312	DM_hypo	CpG-deserts;inter	NA	NA	NA	NA	NA	NA	NA	NA
334	NC_037328.1:142889510:142889570	chr1:142889510:142889570	chr1	142889510	142889570	0.000181437	-0.448634	0.0831255	0.00230676	DM_hypo	repeats;CpG-deserts;inter	NA	NA	NA	NA	NA	NA	NA	NA
335	NC_037328.1:142920780:142920857	chr1:142920780:142920857	chr1	142920780	142920857	0.000235797	-0.408514	0.0617413	0.00221032	DM_hypo	repeats;CpG-deserts;inter	NA	NA	NA	NA	NA	NA	NA	NA
336	NC_037328.1:142953706:142953741	chr1:142953706:142953741	chr1	142953706	142953741	0.00212378	-0.369629	0.0675754	0.00659476	DM_hypo	repeats;CpG-deserts;inter	NA	NA	NA	NA	NA	NA	NA	NA
337	NC_037328.1:142987657:142987703	chr1:142987657:142987703	chr1	142987657	142987703	0.000187736	0.369203	0.047024	0.00225871	DM_hyper	CpG-deserts;inter	NA	NA	NA	NA	NA	NA	NA	NA
338	NC_037328.1:142989066:142989145	chr1:142989066:142989145	chr1	142989066	142989145	0.00224361	0.323396	0.0546599	0.00749364	DM_hyper	CpG-deserts;inter	NA	NA	NA	NA	NA	NA	NA	NA
339	NC_037328.1:143002768:143002813	chr1:143002768:143002813	chr1	143002768	143002813	0.000384817	-0.276	0.0328613	0.00290015	DM_hypo	CpG-deserts;inter	NA	NA	NA	NA	NA	NA	NA	NA
340	NC_037328.1:143003669:143003731	chr1:143003669:143003731	chr1	143003669	143003731	0.0010225	0.25723	0.0278298	0.00421809	DM_hyper	CpG-deserts;inter	NA	NA	NA	NA	NA	NA	NA	NA
341	NC_037328.1:143003831:143003889	chr1:143003831:143003889	chr1	143003831	143003889	0.000749768	0.369732	0.0537906	0.00404038	DM_hyper	CpG-deserts;inter	NA	NA	NA	NA	NA	NA	NA	NA
342	NC_037328.1:143007713:143007749	chr1:143007713:143007749	chr1	143007713	143007749	0.00383222	0.280112	0.0411286	0.0115116	DM_hyper	CpG-deserts;inter	NA	NA	NA	NA	NA	NA	NA	NA
343	NC_037328.1:143067506:143067565	chr1:143067506:143067565	chr1	143067506	143067565	0.000120213	-0.489544	0.0898918	0.00179529	DM_hypo	repeats;repeats;CpG-deserts;inter	NA	NA	NA	NA	NA	NA	NA	NA
344	NC_037328.1:143092708:143092773	chr1:143092708:143092773	chr1	143092708	143092773	0.000146527	-0.446981	0.0684417	0.00193461	DM_hypo	transcripts;introns;repeats;CpG-deserts;genes	NA	WDR4	NA	NA	NA	NA	NA	NA
345	NC_037328.1:143134670:143134708	chr1:143134670:143134708	chr1	143134670	143134708	0.000855439	0.214688	0.0230503	0.00363964	DM_hyper	repeats;CpG-deserts;inter	NA	NA	NA	NA	NA	NA	NA	NA
346	NC_037328.1:143272198:143272277	chr1:143272198:143272277	chr1	143272198	143272277	0.00105064	0.301586	0.0374034	0.00494438	DM_hyper	transcripts;first intron;CpG-shelves;repeats;genes	NA	U2AF1	NA	NA	NA	NA	NA	U2AF1
347	NC_037328.1:143345369:143345396	chr1:143345369:143345396	chr1	143345369	143345396	0.00159923	0.272534	0.0360208	0.00688591	DM_hyper	CpG-deserts;inter	NA	NA	NA	NA	NA	NA	NA	NA
348	NC_037328.1:143403158:143403165	chr1:143403158:143403165	chr1	143403158	143403165	0.000375235	-0.449245	0.0750125	0.00301616	DM_hypo	CpG-deserts;inter	NA	NA	NA	NA	NA	NA	NA	NA
349	NC_037328.1:143462266:143462279	chr1:143462266:143462279	chr1	143462266	143462279	6.89103e-05	0.277705	0.0276717	0.00145133	DM_hyper	CpG-deserts;inter	NA	NA	NA	NA	NA	NA	NA	NA
350	NC_037328.1:143470416:143470449	chr1:143470416:143470449	chr1	143470416	143470449	0.00352048	-0.365173	0.0654191	0.00908441	DM_hypo	CpG-deserts;inter	NA	NA	NA	NA	NA	NA	NA	NA
351	NC_037328.1:143518971:143519015	chr1:143518971:143519015	chr1	143518971	143519015	0.000596909	0.352573	0.0508796	0.00342702	DM_hyper	CpG-shores;inter	NA	NA	NA	NA	NA	NA	NA	NA
352	NC_037328.1:143540014:143540044	chr1:143540014:143540044	chr1	143540014	143540044	0.00285637	0.471132	0.121317	0.00699031	DM_hyper	CpG-deserts;inter	NA	NA	NA	NA	NA	NA	NA	NA
353	NC_037328.1:143582034:143582115	chr1:143582034:143582115	chr1	143582034	143582115	0.000596948	0.340603	0.0500101	0.00362532	DM_hyper	CpG-deserts;inter	NA	NA	NA	NA	NA	NA	NA	NA
354	NC_037328.1:143671458:143671520	chr1:143671458:143671520	chr1	143671458	143671520	0.00281715	0.471806	0.101272	0.00918216	DM_hyper	transcripts;introns;CpG-deserts;genes	NA	HSF2BP	NA	NA	NA	NA	NA	NA
355	NC_037328.1:143701100:143701199	chr1:143701100:143701199	chr1	143701100	143701199	0.00382954	0.342061	0.0616902	0.00883962	DM_hyper	transcripts;introns;CpG-deserts;genes	NA	HSF2BP	NA	NA	NA	NA	NA	NA
356	NC_037328.1:143710467:143710554	chr1:143710467:143710554	chr1	143710467	143710554	0.000203842	0.349422	0.0532432	0.00233082	DM_hyper	transcripts;introns;CpG-deserts;genes	NA	HSF2BP	NA	NA	NA	NA	NA	NA
357	NC_037328.1:143724696:143724723	chr1:143724696:143724723	chr1	143724696	143724723	6.86654e-06	-0.339959	0.0374117	0.000687704	DM_hypo	transcripts;introns;CpG-shelves;repeats;genes	NA	HSF2BP	NA	NA	NA	NA	NA	NA
358	NC_037328.1:143740302:143740320	chr1:143740302:143740320	chr1	143740302	143740320	0.000157567	0.306955	0.0378185	0.00217938	DM_hyper	CpG-deserts;inter	NA	NA	NA	NA	NA	NA	NA	NA
359	NC_037328.1:143742000:143742046	chr1:143742000:143742046	chr1	143742000	143742046	0.00248114	0.283958	0.0374081	0.00824335	DM_hyper	CpG-deserts;inter	NA	NA	NA	NA	NA	NA	NA	NA
360	NC_037328.1:143786016:143786100	chr1:143786016:143786100	chr1	143786016	143786100	0.00562729	0.303776	0.0514293	0.0145213	DM_hyper	transcripts;first intron;CpG-shelves;genes	NA	PDXK	NA	NA	NA	NA	NA	PDXK
361	NC_037328.1:143786178:143786229	chr1:143786178:143786229	chr1	143786178	143786229	1.55241e-05	0.519206	0.101481	0.00095898	DM_hyper	transcripts;first intron;CpG-shelves;genes	NA	PDXK	NA	NA	NA	NA	NA	PDXK
362	NC_037328.1:143786318:143786355	chr1:143786318:143786355	chr1	143786318	143786355	0.000166817	0.411072	0.0562537	0.00214741	DM_hyper	transcripts;first intron;CpG-shelves;genes	NA	PDXK	NA	NA	NA	NA	NA	PDXK
363	NC_037328.1:143788772:143788840	chr1:143788772:143788840	chr1	143788772	143788840	0.00142687	0.339231	0.0483359	0.00529273	DM_hyper	transcripts;first intron;CpG-deserts;genes	NA	PDXK	NA	NA	NA	NA	NA	PDXK
364	NC_037328.1:143789053:143789095	chr1:143789053:143789095	chr1	143789053	143789095	9.88936e-05	0.351554	0.0466596	0.00181149	DM_hyper	transcripts;first intron;CpG-deserts;genes	NA	PDXK	NA	NA	NA	NA	NA	PDXK
365	NC_037328.1:143791433:143791487	chr1:143791433:143791487	chr1	143791433	143791487	0.000709624	0.406232	0.0628845	0.00375342	DM_hyper	transcripts;first intron;CpG-deserts;genes	NA	PDXK	NA	NA	NA	NA	NA	PDXK
366	NC_037328.1:143796197:143796252	chr1:143796197:143796252	chr1	143796197	143796252	0.000793808	0.373982	0.0632092	0.00385814	DM_hyper	transcripts;introns;repeats;CpG-deserts;genes	NA	PDXK	NA	NA	NA	NA	NA	NA
367	NC_037328.1:143796707:143796794	chr1:143796707:143796794	chr1	143796707	143796794	0.00108197	0.431128	0.0798867	0.00496829	DM_hyper	transcripts;introns;repeats;CpG-deserts;genes	NA	PDXK	NA	NA	NA	NA	NA	NA
368	NC_037328.1:143803781:143803790	chr1:143803781:143803790	chr1	143803781	143803790	0.000797318	0.262078	0.0311549	0.00400472	DM_hyper	transcripts;introns;repeats;CpG-deserts;genes	NA	PDXK	NA	NA	NA	NA	NA	NA
369	NC_037328.1:143807163:143807224	chr1:143807163:143807224	chr1	143807163	143807224	0.00197965	0.315317	0.0511344	0.00638022	DM_hyper	transcripts;introns;CpG-shores;genes	NA	PDXK	NA	NA	NA	NA	NA	NA
370	NC_037328.1:143807310:143807378	chr1:143807310:143807378	chr1	143807310	143807378	3.17264e-05	0.514724	0.0892817	0.00112857	DM_hyper	transcripts;introns;CpG-shores;repeats;genes	NA	PDXK	NA	NA	NA	NA	NA	NA
371	NC_037328.1:143810508:143810581	chr1:143810508:143810581	chr1	143810508	143810581	1.98466e-05	0.37583	0.0463612	0.00106565	DM_hyper	CpG-shores;inter	NA	NA	NA	NA	NA	NA	NA	NA
372	NC_037328.1:143823351:143823414	chr1:143823351:143823414	chr1	143823351	143823414	0.00210085	0.337944	0.0709711	0.00732108	DM_hyper	transcripts;first intron;CpG-deserts;genes	NA	CSTB	NA	NA	NA	NA	NA	CSTB
373	NC_037328.1:143849000:143849044	chr1:143849000:143849044	chr1	143849000	143849044	0.000397798	0.264978	0.0289678	0.002876	DM_hyper	transcripts;first intron;CpG-shores;repeats;genes	NA	CSTB	NA	NA	NA	NA	NA	CSTB
374	NC_037328.1:143943821:143943902	chr1:143943821:143943902	chr1	143943821	143943902	0.00243383	-0.37111	0.0725389	0.00795464	DM_hypo	CpG-shores;repeats;inter	NA	NA	NA	NA	NA	NA	NA	NA
375	NC_037328.1:143949201:143949257	chr1:143949201:143949257	chr1	143949201	143949257	0.000693844	0.316629	0.0375259	0.00398745	DM_hyper	repeats;CpG-deserts;inter	NA	NA	NA	NA	NA	NA	NA	NA
376	NC_037328.1:143957643:143957735	chr1:143957643:143957735	chr1	143957643	143957735	0.001418	0.334198	0.0514905	0.00527504	DM_hyper	CpG-deserts;inter	NA	NA	NA	NA	NA	NA	NA	NA
377	NC_037328.1:143979938:143980023	chr1:143979938:143980023	chr1	143979938	143980023	0.0032732	0.296925	0.0645736	0.00861548	DM_hyper	CpG-deserts;inter	NA	NA	NA	NA	NA	NA	NA	NA
378	NC_037328.1:143986052:143986071	chr1:143986052:143986071	chr1	143986052	143986071	0.00782174	0.233737	0.034112	0.0178185	DM_hyper	CpG-shores;inter	NA	NA	NA	NA	NA	NA	NA	NA
379	NC_037328.1:143988464:143988530	chr1:143988464:143988530	chr1	143988464	143988530	0.000206737	-0.301156	0.0477445	0.00235648	DM_hypo	CpG-shelves;inter	NA	NA	NA	NA	NA	NA	NA	NA
380	NC_037328.1:144080082:144080156	chr1:144080082:144080156	chr1	144080082	144080156	0.00085875	0.250195	0.0277038	0.00387961	DM_hyper	transcripts;introns;CpG-deserts;genes	NA	TRAPPC10	NA	NA	NA	NA	NA	NA
381	NC_037328.1:144083860:144083930	chr1:144083860:144083930	chr1	144083860	144083930	2.85441e-05	-0.568278	0.142919	0.00101148	DM_hypo	transcripts;introns;repeats;repeats;CpG-deserts;genes	NA	TRAPPC10	NA	NA	NA	NA	NA	NA
382	NC_037328.1:144095970:144096072	chr1:144095970:144096072	chr1	144095970	144096072	0.000548275	-0.496064	0.112551	0.0030134	DM_hypo	transcripts;introns;CpG-deserts;genes	NA	TRAPPC10	NA	NA	NA	NA	NA	NA
383	NC_037328.1:144097417:144097507	chr1:144097417:144097507	chr1	144097417	144097507	0.000177202	-0.420542	0.0650074	0.00206614	DM_hypo	transcripts;introns;CpG-deserts;genes	NA	TRAPPC10	NA	NA	NA	NA	NA	NA
384	NC_037328.1:144112658:144112710	chr1:144112658:144112710	chr1	144112658	144112710	0.00015341	0.298868	0.0309624	0.0019566	DM_hyper	transcripts;introns;CpG-shores;genes	NA	TRAPPC10	NA	NA	NA	NA	NA	NA
385	NC_037328.1:144172677:144172729	chr1:144172677:144172729	chr1	144172677	144172729	3.44275e-05	-0.500536	0.0818514	0.0012736	DM_hypo	CpG-deserts;inter	NA	NA	NA	NA	NA	NA	NA	NA
386	NC_037328.1:144173108:144173201	chr1:144173108:144173201	chr1	144173108	144173201	9.87008e-05	-0.538231	0.10229	0.00156725	DM_hypo	repeats;CpG-deserts;inter	NA	NA	NA	NA	NA	NA	NA	NA
387	NC_037328.1:144173615:144173641	chr1:144173615:144173641	chr1	144173615	144173641	0.00208092	-0.288254	0.0359923	0.00678701	DM_hypo	repeats;CpG-deserts;inter	NA	NA	NA	NA	NA	NA	NA	NA
388	NC_037328.1:144177506:144177520	chr1:144177506:144177520	chr1	144177506	144177520	0.00026462	0.32865	0.0439721	0.0026379	DM_hyper	CpG-deserts;inter	NA	NA	NA	NA	NA	NA	NA	NA
389	NC_037328.1:144192228:144192323	chr1:144192228:144192323	chr1	144192228	144192323	0.00181277	0.205883	0.0460016	0.00654385	DM_hyper	CpG-deserts;inter	NA	NA	NA	NA	NA	NA	NA	NA
390	NC_037328.1:144197517:144197578	chr1:144197517:144197578	chr1	144197517	144197578	0.02708	0.253696	0.0567604	0.0473977	DM_hyper	repeats;CpG-deserts;inter	NA	NA	NA	NA	NA	NA	NA	NA
391	NC_037328.1:144197565:144197591	chr1:144197565:144197591	chr1	144197565	144197591	0.000154304	0.301769	0.033282	0.00204104	DM_hyper	repeats;CpG-deserts;inter	NA	NA	NA	NA	NA	NA	NA	NA
392	NC_037328.1:144198116:144198206	chr1:144198116:144198206	chr1	144198116	144198206	0.000782353	0.287868	0.0402396	0.00452221	DM_hyper	repeats;CpG-deserts;inter	NA	NA	NA	NA	NA	NA	NA	NA
393	NC_037328.1:144350881:144350924	chr1:144350881:144350924	chr1	144350881	144350924	0.0185714	0.250869	0.0488881	0.0347455	DM_hyper	transcripts;first intron;CpG-shores;genes	NA	CFAP410	NA	NA	NA	NA	NA	CFAP410
394	NC_037328.1:144351069:144351117	chr1:144351069:144351117	chr1	144351069	144351117	0.00200542	0.332983	0.0645164	0.0059108	DM_hyper	transcripts;first intron;CpG-shores;genes	NA	CFAP410	NA	NA	NA	NA	NA	CFAP410
395	NC_037328.1:144408029:144408106	chr1:144408029:144408106	chr1	144408029	144408106	0.00540829	0.295691	0.0441629	0.0144121	DM_hyper	CpG-deserts;inter	NA	NA	NA	NA	NA	NA	NA	NA
396	NC_037328.1:144452041:144452099	chr1:144452041:144452099	chr1	144452041	144452099	0.000512342	0.324906	0.0446043	0.00343407	DM_hyper	transcripts;introns;CpG-shores;repeats;genes	NA	TSPEAR	NA	NA	NA	NA	NA	NA
397	NC_037328.1:144459218:144459295	chr1:144459218:144459295	chr1	144459218	144459295	0.00879499	0.424687	0.116699	0.0152472	DM_hyper	transcripts;introns;CpG-deserts;genes	NA	TSPEAR	NA	NA	NA	NA	NA	NA
398	NC_037328.1:144468862:144468899	chr1:144468862:144468899	chr1	144468862	144468899	0.000957994	-0.462951	0.132871	0.0041511	DM_hypo	transcripts;introns;CpG-shores;CpG-shelves;genes	NA	TSPEAR	NA	NA	NA	NA	NA	NA
399	NC_037328.1:144546931:144546997	chr1:144546931:144546997	chr1	144546931	144546997	0.00208099	0.209599	0.0246113	0.00617677	DM_hyper	transcripts;first intron;repeats;CpG-deserts;genes	NA	TSPEAR	NA	NA	NA	NA	NA	TSPEAR
400	NC_037328.1:144547377:144547425	chr1:144547377:144547425	chr1	144547377	144547425	0.00467717	0.226604	0.031559	0.0115899	DM_hyper	transcripts;first intron;CpG-deserts;genes	NA	TSPEAR	NA	NA	NA	NA	NA	TSPEAR
401	NC_037328.1:144597041:144597066	chr1:144597041:144597066	chr1	144597041	144597066	0.00270306	0.294723	0.0516024	0.00844583	DM_hyper	transcripts;first intron;CpG-deserts;genes	NA	TSPEAR	NA	NA	NA	NA	NA	TSPEAR
402	NC_037328.1:144597245:144597287	chr1:144597245:144597287	chr1	144597245	144597287	0.0011327	0.284001	0.0336246	0.00487254	DM_hyper	transcripts;first intron;CpG-deserts;genes	NA	TSPEAR	NA	NA	NA	NA	NA	TSPEAR
403	NC_037328.1:144672190:144672236	chr1:144672190:144672236	chr1	144672190	144672236	0.000415254	0.254617	0.0314659	0.00298955	DM_hyper	transcripts;introns;CpG-deserts;genes	NA	UBE2G2	NA	NA	NA	NA	NA	NA
404	NC_037328.1:144673342:144673427	chr1:144673342:144673427	chr1	144673342	144673427	0.00174289	0.465039	0.0966571	0.00738308	DM_hyper	transcripts;introns;CpG-deserts;genes	NA	UBE2G2	NA	NA	NA	NA	NA	NA
405	NC_037328.1:14471133:14471171	chr1:14471133:14471171	chr1	14471133	14471171	0.0101737	0.253592	0.0404041	0.0296607	DM_hyper	repeats;CpG-deserts;inter	NA	NA	NA	NA	NA	NA	NA	NA
406	NC_037328.1:144726458:144726529	chr1:144726458:144726529	chr1	144726458	144726529	7.8548e-06	0.574645	0.0997291	0.000727034	DM_hyper	transcripts;first intron;CpG-shelves;genes	NA	PTTG1IP	NA	NA	NA	NA	NA	PTTG1IP
407	NC_037328.1:144727040:144727082	chr1:144727040:144727082	chr1	144727040	144727082	3.69952e-05	0.365981	0.0416084	0.00130532	DM_hyper	transcripts;first intron;CpG-shelves;genes	NA	PTTG1IP	NA	NA	NA	NA	NA	PTTG1IP
408	NC_037328.1:144728626:144728735	chr1:144728626:144728735	chr1	144728626	144728735	0.000531175	0.296959	0.0381268	0.00360435	DM_hyper	transcripts;first intron;CpG-shores;repeats;repeats;genes	NA	PTTG1IP	NA	NA	NA	NA	NA	PTTG1IP
409	NC_037328.1:144764061:144764085	chr1:144764061:144764085	chr1	144764061	144764085	0.00300381	0.292436	0.0424959	0.00969283	DM_hyper	transcripts;introns;CpG-shores;genes	NA	ITGB2	NA	NA	NA	NA	NA	NA
410	NC_037328.1:144766350:144766365	chr1:144766350:144766365	chr1	144766350	144766365	0.000213106	-0.399325	0.0598452	0.00222332	DM_hypo	transcripts;introns;CpG-shelves;genes	NA	ITGB2	NA	NA	NA	NA	NA	NA
411	NC_037328.1:144777603:144777629	chr1:144777603:144777629	chr1	144777603	144777629	0.000675111	0.221865	0.0187622	0.0029912	DM_hyper	transcripts;first intron;repeats;CpG-deserts;genes	NA	ITGB2	NA	NA	NA	NA	NA	ITGB2
412	NC_037328.1:144778715:144778772	chr1:144778715:144778772	chr1	144778715	144778772	0.000581138	-0.415408	0.0693674	0.00336124	DM_hypo	transcripts;first intron;CpG-deserts;genes	NA	ITGB2	NA	NA	NA	NA	NA	ITGB2
413	NC_037328.1:144779951:144780053	chr1:144779951:144780053	chr1	144779951	144780053	0.000475345	-0.421787	0.0664356	0.00307964	DM_hypo	transcripts;first intron;CpG-deserts;genes	NA	ITGB2	NA	NA	NA	NA	NA	ITGB2
414	NC_037328.1:144779999:144780105	chr1:144779999:144780105	chr1	144779999	144780105	0.0045858	-0.351899	0.0682681	0.0108657	DM_hypo	transcripts;first intron;CpG-deserts;genes	NA	ITGB2	NA	NA	NA	NA	NA	ITGB2
415	NC_037328.1:144784011:144784085	chr1:144784011:144784085	chr1	144784011	144784085	0.000801499	0.320749	0.0393447	0.00438059	DM_hyper	transcripts;first intron;CpG-deserts;genes	NA	ITGB2	NA	NA	NA	NA	NA	ITGB2
416	NC_037328.1:144907080:144907104	chr1:144907080:144907104	chr1	144907080	144907104	0.000452334	0.367248	0.0518396	0.00304759	DM_hyper	CpG-deserts;inter	NA	NA	NA	NA	NA	NA	NA	NA
417	NC_037328.1:144953413:144953462	chr1:144953413:144953462	chr1	144953413	144953462	0.00579291	0.256203	0.0325625	0.0137085	DM_hyper	CpG-deserts;inter	NA	NA	NA	NA	NA	NA	NA	NA
418	NC_037328.1:144962271:144962320	chr1:144962271:144962320	chr1	144962271	144962320	0.00344815	0.345045	0.0690022	0.00897382	DM_hyper	CpG-shores;repeats;inter	NA	NA	NA	NA	NA	NA	NA	NA
419	NC_037328.1:145041884:145041947	chr1:145041884:145041947	chr1	145041884	145041947	7.92583e-05	-0.434403	0.0649193	0.00156471	DM_hypo	CpG-deserts;inter	NA	NA	NA	NA	NA	NA	NA	NA
420	NC_037328.1:145095165:145095213	chr1:145095165:145095213	chr1	145095165	145095213	0.00314444	-0.45633	0.141099	0.00742032	DM_hypo	transcripts;introns;CpG-deserts;genes	NA	POFUT2	NA	NA	NA	NA	NA	NA
421	NC_037328.1:145120277:145120327	chr1:145120277:145120327	chr1	145120277	145120327	0.00237369	0.355152	0.0610722	0.00725433	DM_hyper	CpG-shelves;inter	NA	NA	NA	NA	NA	NA	NA	NA
422	NC_037328.1:145233824:145233842	chr1:145233824:145233842	chr1	145233824	145233842	0.00349875	0.270734	0.0480169	0.0100686	DM_hyper	repeats;CpG-deserts;inter	NA	NA	NA	NA	NA	NA	NA	NA
423	NC_037328.1:145239193:145239201	chr1:145239193:145239201	chr1	145239193	145239201	0.00451935	0.220441	0.0253077	0.0100656	DM_hyper	CpG-deserts;inter	NA	NA	NA	NA	NA	NA	NA	NA
424	NC_037328.1:145318519:145318549	chr1:145318519:145318549	chr1	145318519	145318549	0.000363573	0.245712	0.0249523	0.00266941	DM_hyper	transcripts;introns;CpG-shelves;genes	NA	SLC19A1	NA	NA	NA	NA	NA	NA
425	NC_037328.1:145664179:145664239	chr1:145664179:145664239	chr1	145664179	145664239	0.00165941	0.305191	0.0449644	0.00600036	DM_hyper	CpG-deserts;inter	NA	NA	NA	NA	NA	NA	NA	NA
426	NC_037328.1:145702894:145702902	chr1:145702894:145702902	chr1	145702894	145702902	0.000665881	-0.226078	0.0210384	0.00347631	DM_hypo	repeats;CpG-deserts;inter	NA	NA	NA	NA	NA	NA	NA	NA
427	NC_037328.1:145734161:145734223	chr1:145734161:145734223	chr1	145734161	145734223	6.97859e-05	0.319177	0.0495369	0.00155218	DM_hyper	CpG-deserts;inter	NA	NA	NA	NA	NA	NA	NA	NA
428	NC_037328.1:145966797:145966861	chr1:145966797:145966861	chr1	145966797	145966861	0.00615758	-0.280969	0.0594556	0.0131319	DM_hypo	transcripts;introns;CpG-deserts;genes	NA	MCM3AP	NA	NA	NA	NA	NA	NA
429	NC_037328.1:145989497:145989579	chr1:145989497:145989579	chr1	145989497	145989579	0.00393499	-0.282105	0.0774681	0.0111681	DM_hypo	CpG-deserts;inter	NA	NA	NA	NA	NA	NA	NA	NA
430	NC_037328.1:146015913:146015921	chr1:146015913:146015921	chr1	146015913	146015921	0.0004123	0.270507	0.0379847	0.00316779	DM_hyper	CpG-deserts;inter	NA	NA	NA	NA	NA	NA	NA	NA
431	NC_037328.1:146063442:146063537	chr1:146063442:146063537	chr1	146063442	146063537	0.00107355	0.3215	0.0426917	0.00508528	DM_hyper	CpG-deserts;inter	NA	NA	NA	NA	NA	NA	NA	NA
432	NC_037328.1:146259801:146259887	chr1:146259801:146259887	chr1	146259801	146259887	0.00408875	0.294139	0.0485186	0.0102205	DM_hyper	CpG-shelves;inter	NA	NA	NA	NA	NA	NA	NA	NA
433	NC_037328.1:146260560:146260613	chr1:146260560:146260613	chr1	146260560	146260613	0.00595298	0.27916	0.043847	0.0152163	DM_hyper	CpG-shelves;inter	NA	NA	NA	NA	NA	NA	NA	NA
434	NC_037328.1:146278112:146278181	chr1:146278112:146278181	chr1	146278112	146278181	0.0239566	0.223056	0.0586977	0.0424805	DM_hyper	transcripts;first intron;CpG-shores;genes	NA	S100B	NA	NA	NA	NA	NA	S100B
435	NC_037328.1:146278584:146278610	chr1:146278584:146278610	chr1	146278584	146278610	4.9805e-05	0.312739	0.0405887	0.00149715	DM_hyper	transcripts;first intron;CpG-shores;repeats;genes	NA	S100B	NA	NA	NA	NA	NA	S100B
436	NC_037328.1:146293084:146293177	chr1:146293084:146293177	chr1	146293084	146293177	0.0296957	0.318356	0.104058	0.0499719	DM_hyper	CpG-deserts;inter	NA	NA	NA	NA	NA	NA	NA	NA
437	NC_037328.1:146293446:146293515	chr1:146293446:146293515	chr1	146293446	146293515	0.00612	0.284585	0.0423597	0.0165479	DM_hyper	repeats;CpG-deserts;inter	NA	NA	NA	NA	NA	NA	NA	NA
438	NC_037328.1:146346449:146346476	chr1:146346449:146346476	chr1	146346449	146346476	0.000138902	0.326046	0.0478329	0.00191997	DM_hyper	CpG-deserts;inter;downstream	NA	NA	NA	NA	NA	PRMT2	NA	NA
439	NC_037328.1:146465799:146465850	chr1:146465799:146465850	chr1	146465799	146465850	0.00158692	0.340872	0.0490078	0.00592411	DM_hyper	CpG-deserts;inter	NA	NA	NA	NA	NA	NA	NA	NA
440	NC_037328.1:146484913:146484964	chr1:146484913:146484964	chr1	146484913	146484964	0.000751797	0.302315	0.0393188	0.00469369	DM_hyper	CpG-deserts;inter	NA	NA	NA	NA	NA	NA	NA	NA
441	NC_037328.1:1464917:1465018	chr1:1464917:1465018	chr1	1464917	1465018	4.22352e-05	-0.463189	0.0700028	0.00133615	DM_hypo	CpG-deserts;inter	NA	NA	NA	NA	NA	NA	NA	NA
442	NC_037328.1:146505026:146505093	chr1:146505026:146505093	chr1	146505026	146505093	0.000998614	0.351194	0.0517279	0.00436776	DM_hyper	CpG-deserts;inter	NA	NA	NA	NA	NA	NA	NA	NA
443	NC_037328.1:146514016:146514089	chr1:146514016:146514089	chr1	146514016	146514089	0.000703806	0.246043	0.0237127	0.00356662	DM_hyper	repeats;repeats;CpG-deserts;inter	NA	NA	NA	NA	NA	NA	NA	NA
444	NC_037328.1:146537823:146537888	chr1:146537823:146537888	chr1	146537823	146537888	0.0025455	0.269772	0.0398112	0.0100869	DM_hyper	transcripts;first intron;CpG-deserts;genes	NA	FBXO25	NA	NA	NA	NA	NA	FBXO25
445	NC_037328.1:146568196:146568214	chr1:146568196:146568214	chr1	146568196	146568214	0.0069122	0.281367	0.0454709	0.017491	DM_hyper	CpG-deserts;inter	NA	NA	NA	NA	NA	NA	NA	NA
446	NC_037328.1:146825939:146825974	chr1:146825939:146825974	chr1	146825939	146825974	2.85538e-05	-0.439458	0.0725494	0.00117373	DM_hypo	CpG-deserts;inter	NA	NA	NA	NA	NA	NA	NA	NA
447	NC_037328.1:146829006:146829099	chr1:146829006:146829099	chr1	146829006	146829099	0.00628838	-0.348842	0.073862	0.0160036	DM_hypo	CpG-deserts;inter	NA	NA	NA	NA	NA	NA	NA	NA
448	NC_037328.1:146845783:146845822	chr1:146845783:146845822	chr1	146845783	146845822	0.00655384	0.264088	0.0460341	0.0160969	DM_hyper	CpG-deserts;inter	NA	NA	NA	NA	NA	NA	NA	NA
449	NC_037328.1:146865243:146865327	chr1:146865243:146865327	chr1	146865243	146865327	0.000559252	-0.367859	0.0648903	0.00330284	DM_hypo	CpG-deserts;inter	NA	NA	NA	NA	NA	NA	NA	NA
450	NC_037328.1:146895960:146896008	chr1:146895960:146896008	chr1	146895960	146896008	0.00321323	0.466746	0.108732	0.00832536	DM_hyper	CpG-deserts;inter	NA	NA	NA	NA	NA	NA	NA	NA
451	NC_037328.1:146999000:146999053	chr1:146999000:146999053	chr1	146999000	146999053	8.52784e-05	0.332151	0.0372788	0.00171016	DM_hyper	transcripts;introns;CpG-deserts;genes	NA	RUNX1	NA	NA	NA	NA	NA	NA
452	NC_037328.1:147002588:147002630	chr1:147002588:147002630	chr1	147002588	147002630	0.000129913	0.305622	0.0367258	0.00198733	DM_hyper	transcripts;introns;CpG-deserts;genes	NA	RUNX1	NA	NA	NA	NA	NA	NA
453	NC_037328.1:147002729:147002753	chr1:147002729:147002753	chr1	147002729	147002753	0.000408362	0.437188	0.0783993	0.00302959	DM_hyper	transcripts;introns;CpG-deserts;genes	NA	RUNX1	NA	NA	NA	NA	NA	NA
454	NC_037328.1:147028175:147028221	chr1:147028175:147028221	chr1	147028175	147028221	0.00226021	0.311143	0.0445381	0.00800715	DM_hyper	transcripts;introns;CpG-deserts;genes	NA	RUNX1	NA	NA	NA	NA	NA	NA
455	NC_037328.1:147047565:147047587	chr1:147047565:147047587	chr1	147047565	147047587	0.000372611	0.293873	0.0355183	0.00323939	DM_hyper	transcripts;introns;CpG-deserts;genes	NA	RUNX1	NA	NA	NA	NA	NA	NA
456	NC_037328.1:147048617:147048656	chr1:147048617:147048656	chr1	147048617	147048656	0.00411691	-0.209268	0.0214007	0.00765309	DM_hypo	transcripts;introns;repeats;CpG-deserts;genes	NA	RUNX1	NA	NA	NA	NA	NA	NA
457	NC_037328.1:147053002:147053099	chr1:147053002:147053099	chr1	147053002	147053099	0.00370203	0.261592	0.0358591	0.00989641	DM_hyper	transcripts;introns;CpG-deserts;genes	NA	RUNX1	NA	NA	NA	NA	NA	NA
458	NC_037328.1:147058712:147058735	chr1:147058712:147058735	chr1	147058712	147058735	0.000237419	0.353641	0.0485973	0.00248198	DM_hyper	transcripts;introns;CpG-deserts;genes	NA	RUNX1	NA	NA	NA	NA	NA	NA
459	NC_037328.1:147060006:147060066	chr1:147060006:147060066	chr1	147060006	147060066	0.000674414	0.416924	0.0688265	0.00358122	DM_hyper	transcripts;introns;CpG-deserts;genes	NA	RUNX1	NA	NA	NA	NA	NA	NA
460	NC_037328.1:147060310:147060325	chr1:147060310:147060325	chr1	147060310	147060325	9.67225e-06	0.361227	0.0508338	0.000724844	DM_hyper	transcripts;introns;CpG-deserts;genes	NA	RUNX1	NA	NA	NA	NA	NA	NA
461	NC_037328.1:147091630:147091665	chr1:147091630:147091665	chr1	147091630	147091665	0.000138549	-0.520537	0.0920433	0.00218236	DM_hypo	transcripts;introns;CpG-deserts;genes	NA	RUNX1	NA	NA	NA	NA	NA	NA
462	NC_037328.1:147122996:147123084	chr1:147122996:147123084	chr1	147122996	147123084	6.02123e-05	0.490264	0.0842167	0.0014803	DM_hyper	transcripts;introns;CpG-deserts;genes	NA	RUNX1	NA	NA	NA	NA	NA	NA
463	NC_037328.1:147123216:147123268	chr1:147123216:147123268	chr1	147123216	147123268	0.00113586	0.381718	0.0619162	0.00461078	DM_hyper	transcripts;introns;CpG-deserts;genes	NA	RUNX1	NA	NA	NA	NA	NA	NA
464	NC_037328.1:147123262:147123324	chr1:147123262:147123324	chr1	147123262	147123324	0.000115911	0.394253	0.0689898	0.00178646	DM_hyper	transcripts;introns;CpG-deserts;genes	NA	RUNX1	NA	NA	NA	NA	NA	NA
465	NC_037328.1:147123499:147123597	chr1:147123499:147123597	chr1	147123499	147123597	0.00205146	0.2649	0.0373116	0.00731045	DM_hyper	transcripts;introns;CpG-deserts;genes	NA	RUNX1	NA	NA	NA	NA	NA	NA
466	NC_037328.1:147242354:147242419	chr1:147242354:147242419	chr1	147242354	147242419	0.000179132	-0.375536	0.0494861	0.00217515	DM_hypo	transcripts;introns;CpG-deserts;genes	NA	RUNX1	NA	NA	NA	NA	NA	NA
467	NC_037328.1:147244270:147244359	chr1:147244270:147244359	chr1	147244270	147244359	0.00179296	-0.292233	0.0364974	0.00669692	DM_hypo	transcripts;exons;first intron;5UTR;CpG-deserts;genes	NA	RUNX1	NA	RUNX1	NA	NA	NA	RUNX1
468	NC_037328.1:147244527:147244598	chr1:147244527:147244598	chr1	147244527	147244598	0.00228385	-0.290704	0.0371491	0.00780756	DM_hypo	transcripts;exons;first intron;5UTR;CpG-deserts;genes	NA	RUNX1	NA	RUNX1	NA	NA	NA	RUNX1
469	NC_037328.1:147339343:147339388	chr1:147339343:147339388	chr1	147339343	147339388	0.00164765	0.279807	0.0351627	0.00590759	DM_hyper	repeats;CpG-deserts;inter	NA	NA	NA	NA	NA	NA	NA	NA
470	NC_037328.1:147339437:147339484	chr1:147339437:147339484	chr1	147339437	147339484	0.000203103	0.464286	0.0747397	0.00235227	DM_hyper	repeats;CpG-deserts;inter	NA	NA	NA	NA	NA	NA	NA	NA
471	NC_037328.1:147341556:147341652	chr1:147341556:147341652	chr1	147341556	147341652	0.000221563	0.383538	0.0532742	0.00242051	DM_hyper	CpG-deserts;inter	NA	NA	NA	NA	NA	NA	NA	NA
472	NC_037328.1:147341714:147341789	chr1:147341714:147341789	chr1	147341714	147341789	0.000906133	0.431532	0.0779142	0.0045255	DM_hyper	CpG-deserts;inter	NA	NA	NA	NA	NA	NA	NA	NA
473	NC_037328.1:147342087:147342119	chr1:147342087:147342119	chr1	147342087	147342119	0.00813683	0.212971	0.0311711	0.0179614	DM_hyper	CpG-deserts;inter	NA	NA	NA	NA	NA	NA	NA	NA
474	NC_037328.1:147350334:147350392	chr1:147350334:147350392	chr1	147350334	147350392	0.00305376	0.238684	0.030507	0.00858181	DM_hyper	repeats;CpG-deserts;inter	NA	NA	NA	NA	NA	NA	NA	NA
475	NC_037328.1:147396388:147396442	chr1:147396388:147396442	chr1	147396388	147396442	0.00557542	0.273283	0.0396938	0.0178566	DM_hyper	CpG-deserts;inter	NA	NA	NA	NA	NA	NA	NA	NA
476	NC_037328.1:147396873:147396947	chr1:147396873:147396947	chr1	147396873	147396947	0.0211264	0.242201	0.0666595	0.0383461	DM_hyper	CpG-deserts;inter	NA	NA	NA	NA	NA	NA	NA	NA
477	NC_037328.1:147400751:147400792	chr1:147400751:147400792	chr1	147400751	147400792	5.22176e-05	-0.547337	0.111834	0.00125295	DM_hypo	repeats;CpG-deserts;inter	NA	NA	NA	NA	NA	NA	NA	NA
478	NC_037328.1:147455694:147455758	chr1:147455694:147455758	chr1	147455694	147455758	0.00441296	0.276005	0.0385287	0.0123279	DM_hyper	CpG-deserts;inter	NA	NA	NA	NA	NA	NA	NA	NA
479	NC_037328.1:147786234:147786265	chr1:147786234:147786265	chr1	147786234	147786265	0.00500285	0.217605	0.0241122	0.0109425	DM_hyper	CpG-deserts;inter	NA	NA	NA	NA	NA	NA	NA	NA
480	NC_037328.1:147847070:147847126	chr1:147847070:147847126	chr1	147847070	147847126	7.38334e-05	-0.484703	0.077941	0.00166805	DM_hypo	CpG-deserts;inter	NA	NA	NA	NA	NA	NA	NA	NA
481	NC_037328.1:147848492:147848563	chr1:147848492:147848563	chr1	147848492	147848563	0.00477017	-0.307358	0.0509456	0.0114043	DM_hypo	CpG-deserts;inter	NA	NA	NA	NA	NA	NA	NA	NA
482	NC_037328.1:148083730:148083827	chr1:148083730:148083827	chr1	148083730	148083827	0.00865322	0.350269	0.0971674	0.0184767	DM_hyper	CpG-deserts;inter	NA	NA	NA	NA	NA	NA	NA	NA
483	NC_037328.1:148083980:148083991	chr1:148083980:148083991	chr1	148083980	148083991	0.00268598	0.318652	0.0492792	0.00840731	DM_hyper	CpG-deserts;inter	NA	NA	NA	NA	NA	NA	NA	NA
484	NC_037328.1:14812864:14812879	chr1:14812864:14812879	chr1	14812864	14812879	2.59516e-05	0.322904	0.0316066	0.00108023	DM_hyper	repeats;CpG-deserts;inter	NA	NA	NA	NA	NA	NA	NA	NA
485	NC_037328.1:148199660:148199682	chr1:148199660:148199682	chr1	148199660	148199682	0.00386015	0.322766	0.0543114	0.0107843	DM_hyper	CpG-deserts;inter	NA	NA	NA	NA	NA	NA	NA	NA
486	NC_037328.1:148239729:148239771	chr1:148239729:148239771	chr1	148239729	148239771	0.00498216	0.25787	0.0372394	0.0134758	DM_hyper	repeats;CpG-deserts;inter	NA	NA	NA	NA	NA	NA	NA	NA
487	NC_037328.1:148239762:148239872	chr1:148239762:148239872	chr1	148239762	148239872	0.000595898	0.384617	0.0612925	0.00346543	DM_hyper	CpG-deserts;inter	NA	NA	NA	NA	NA	NA	NA	NA
488	NC_037328.1:148262582:148262595	chr1:148262582:148262595	chr1	148262582	148262595	0.000112319	0.297622	0.0342969	0.00183297	DM_hyper	CpG-deserts;inter	NA	NA	NA	NA	NA	NA	NA	NA
489	NC_037328.1:148263406:148263435	chr1:148263406:148263435	chr1	148263406	148263435	0.0110672	-0.283736	0.0489885	0.0227678	DM_hypo	CpG-deserts;inter	NA	NA	NA	NA	NA	NA	NA	NA
490	NC_037328.1:148452836:148452874	chr1:148452836:148452874	chr1	148452836	148452874	0.000690273	-0.460993	0.095396	0.00404533	DM_hypo	repeats;CpG-deserts;inter	NA	NA	NA	NA	NA	NA	NA	NA
491	NC_037328.1:148475179:148475238	chr1:148475179:148475238	chr1	148475179	148475238	0.000317938	-0.478049	0.0885896	0.00273814	DM_hypo	CpG-deserts;inter	NA	NA	NA	NA	NA	NA	NA	NA
492	NC_037328.1:148537205:148537269	chr1:148537205:148537269	chr1	148537205	148537269	0.00147148	0.20349	0.0181224	0.00429305	DM_hyper	CpG-deserts;inter	NA	NA	NA	NA	NA	NA	NA	NA
493	NC_037328.1:148562559:148562592	chr1:148562559:148562592	chr1	148562559	148562592	0.000433978	0.299412	0.03091	0.00297124	DM_hyper	repeats;CpG-deserts;inter	NA	NA	NA	NA	NA	NA	NA	NA
494	NC_037328.1:148585491:148585564	chr1:148585491:148585564	chr1	148585491	148585564	0.00117315	0.343814	0.0500173	0.00475185	DM_hyper	repeats;CpG-deserts;inter	NA	NA	NA	NA	NA	NA	NA	NA
495	NC_037328.1:148621595:148621666	chr1:148621595:148621666	chr1	148621595	148621666	6.14138e-05	-0.449482	0.0854521	0.00149222	DM_hypo	CpG-deserts;inter	NA	NA	NA	NA	NA	NA	NA	NA
496	NC_037328.1:148624601:148624644	chr1:148624601:148624644	chr1	148624601	148624644	8.52251e-05	-0.499995	0.0897938	0.00166415	DM_hypo	repeats;CpG-deserts;inter	NA	NA	NA	NA	NA	NA	NA	NA
497	NC_037328.1:148709733:148709777	chr1:148709733:148709777	chr1	148709733	148709777	0.000602709	0.293266	0.0348083	0.00352082	DM_hyper	repeats;CpG-deserts;inter	NA	NA	NA	NA	NA	NA	NA	NA
498	NC_037328.1:148839699:148839712	chr1:148839699:148839712	chr1	148839699	148839712	0.000354884	0.351407	0.0489762	0.00292368	DM_hyper	CpG-deserts;inter	NA	NA	NA	NA	NA	NA	NA	NA
499	NC_037328.1:148839980:148839985	chr1:148839980:148839985	chr1	148839980	148839985	0.00190163	0.278335	0.0387612	0.00694859	DM_hyper	CpG-deserts;inter	NA	NA	NA	NA	NA	NA	NA	NA
500	NC_037328.1:148873736:148873797	chr1:148873736:148873797	chr1	148873736	148873797	0.00776764	0.268915	0.0396462	0.0214207	DM_hyper	CpG-deserts;inter	NA	NA	NA	NA	NA	NA	NA	NA
501	NC_037328.1:149050162:149050195	chr1:149050162:149050195	chr1	149050162	149050195	0.00195951	0.262133	0.0327939	0.00650893	DM_hyper	CpG-deserts;inter	NA	NA	NA	NA	NA	NA	NA	NA
502	NC_037328.1:149177274:149177358	chr1:149177274:149177358	chr1	149177274	149177358	0.00469216	0.292382	0.0471296	0.0137394	DM_hyper	CpG-shelves;inter	NA	NA	NA	NA	NA	NA	NA	NA
503	NC_037328.1:149232130:149232172	chr1:149232130:149232172	chr1	149232130	149232172	0.00502838	0.346084	0.0627235	0.0106828	DM_hyper	repeats;CpG-deserts;inter	NA	NA	NA	NA	NA	NA	NA	NA
504	NC_037328.1:149232504:149232524	chr1:149232504:149232524	chr1	149232504	149232524	0.000632068	0.305469	0.0444451	0.00372102	DM_hyper	CpG-deserts;inter	NA	NA	NA	NA	NA	NA	NA	NA
505	NC_037328.1:149237076:149237154	chr1:149237076:149237154	chr1	149237076	149237154	0.000264097	0.30418	0.0353722	0.00250368	DM_hyper	CpG-deserts;inter	NA	NA	NA	NA	NA	NA	NA	NA
506	NC_037328.1:149296853:149296909	chr1:149296853:149296909	chr1	149296853	149296909	0.00031647	0.395203	0.0580301	0.00260894	DM_hyper	CpG-deserts;inter	NA	NA	NA	NA	NA	NA	NA	NA
507	NC_037328.1:149297349:149297428	chr1:149297349:149297428	chr1	149297349	149297428	0.00102417	0.399858	0.0877922	0.00463208	DM_hyper	CpG-deserts;inter	NA	NA	NA	NA	NA	NA	NA	NA
508	NC_037328.1:149303928:149304023	chr1:149303928:149304023	chr1	149303928	149304023	9.73647e-05	-0.523817	0.111931	0.00156794	DM_hypo	repeats;repeats;CpG-deserts;inter;downstream	NA	NA	NA	NA	NA	PIGP	NA	NA
509	NC_037328.1:149406572:149406651	chr1:149406572:149406651	chr1	149406572	149406651	0.00387481	0.251862	0.0309371	0.0100611	DM_hyper	transcripts;introns;CpG-deserts;genes	NA	TTC3	NA	NA	NA	NA	NA	NA
510	NC_037328.1:149414751:149414844	chr1:149414751:149414844	chr1	149414751	149414844	0.00815198	-0.418803	0.107557	0.0143346	DM_hypo	transcripts;introns;CpG-deserts;genes	NA	TTC3	NA	NA	NA	NA	NA	NA
511	NC_037328.1:149427073:149427080	chr1:149427073:149427080	chr1	149427073	149427080	0.00507321	0.240428	0.031219	0.0123263	DM_hyper	transcripts;introns;CpG-deserts;genes	NA	TTC3	NA	NA	NA	NA	NA	NA
512	NC_037328.1:149427383:149427472	chr1:149427383:149427472	chr1	149427383	149427472	0.00377244	0.428084	0.10314	0.00824158	DM_hyper	transcripts;introns;CpG-deserts;genes	NA	TTC3	NA	NA	NA	NA	NA	NA
513	NC_037328.1:149435181:149435237	chr1:149435181:149435237	chr1	149435181	149435237	0.0109664	0.224845	0.0306096	0.021345	DM_hyper	transcripts;introns;CpG-deserts;genes	NA	TTC3	NA	NA	NA	NA	NA	NA
514	NC_037328.1:149542947:149543050	chr1:149542947:149543050	chr1	149542947	149543050	0.000341824	0.270693	0.0287018	0.00266865	DM_hyper	CpG-deserts;inter	NA	NA	NA	NA	NA	NA	NA	NA
515	NC_037328.1:149624785:149624873	chr1:149624785:149624873	chr1	149624785	149624873	3.78894e-05	-0.537402	0.106483	0.00112857	DM_hypo	transcripts;first intron;CpG-deserts;genes	NA	DYRK1A	NA	NA	NA	NA	NA	DYRK1A
516	NC_037328.1:149669488:149669581	chr1:149669488:149669581	chr1	149669488	149669581	0.019609	0.21526	0.0373393	0.0426909	DM_hyper	transcripts;introns;CpG-deserts;genes	NA	DYRK1A	NA	NA	NA	NA	NA	NA
517	NC_037328.1:149710629:149710717	chr1:149710629:149710717	chr1	149710629	149710717	0.000392813	-0.499821	0.11247	0.00261761	DM_hypo	transcripts;exons;3UTR;CpG-deserts;genes	NA	DYRK1A	NA	NA	DYRK1A	NA	NA	NA
518	NC_037328.1:149714059:149714103	chr1:149714059:149714103	chr1	149714059	149714103	0.013176	0.357711	0.0796107	0.0296966	DM_hyper	CpG-deserts;inter	NA	NA	NA	NA	NA	NA	NA	NA
519	NC_037328.1:149724545:149724580	chr1:149724545:149724580	chr1	149724545	149724580	0.000709367	-0.260189	0.039781	0.00412302	DM_hypo	CpG-deserts;inter	NA	NA	NA	NA	NA	NA	NA	NA
520	NC_037328.1:149729395:149729458	chr1:149729395:149729458	chr1	149729395	149729458	0.00342546	0.350607	0.0632083	0.00920031	DM_hyper	CpG-deserts;inter	NA	NA	NA	NA	NA	NA	NA	NA
521	NC_037328.1:149782238:149782287	chr1:149782238:149782287	chr1	149782238	149782287	0.000567682	-0.450897	0.0795652	0.0036092	DM_hypo	CpG-deserts;inter	NA	NA	NA	NA	NA	NA	NA	NA
522	NC_037328.1:149782562:149782609	chr1:149782562:149782609	chr1	149782562	149782609	0.00182758	-0.339954	0.0468718	0.00658108	DM_hypo	CpG-deserts;inter	NA	NA	NA	NA	NA	NA	NA	NA
523	NC_037328.1:149872959:149872990	chr1:149872959:149872990	chr1	149872959	149872990	0.000648229	0.34184	0.0580515	0.00345955	DM_hyper	CpG-deserts;inter	NA	NA	NA	NA	NA	NA	NA	NA
524	NC_037328.1:149873437:149873529	chr1:149873437:149873529	chr1	149873437	149873529	0.0030727	0.327092	0.0612179	0.00765765	DM_hyper	CpG-deserts;inter	NA	NA	NA	NA	NA	NA	NA	NA
525	NC_037328.1:150020107:150020141	chr1:150020107:150020141	chr1	150020107	150020141	0.00248803	0.333062	0.0554466	0.0080767	DM_hyper	CpG-deserts;inter	NA	NA	NA	NA	NA	NA	NA	NA
526	NC_037328.1:150460855:150460876	chr1:150460855:150460876	chr1	150460855	150460876	0.00113177	0.361176	0.0549152	0.00505992	DM_hyper	CpG-deserts;inter	NA	NA	NA	NA	NA	NA	NA	NA
527	NC_037328.1:150544448:150544511	chr1:150544448:150544511	chr1	150544448	150544511	0.00113339	0.280213	0.0460568	0.00498346	DM_hyper	repeats;CpG-deserts;inter	NA	NA	NA	NA	NA	NA	NA	NA
528	NC_037328.1:150633014:150633120	chr1:150633014:150633120	chr1	150633014	150633120	0.000177363	-0.489453	0.0904597	0.00216253	DM_hypo	CpG-deserts;inter	NA	NA	NA	NA	NA	NA	NA	NA
529	NC_037328.1:150716289:150716343	chr1:150716289:150716343	chr1	150716289	150716343	0.000159851	-0.56559	0.129573	0.00186298	DM_hypo	transcripts;introns;CpG-deserts;genes	NA	ERG	NA	NA	NA	NA	NA	NA
530	NC_037328.1:150741238:150741292	chr1:150741238:150741292	chr1	150741238	150741292	0.000601366	0.280093	0.0298288	0.00348702	DM_hyper	transcripts;introns;CpG-shelves;genes	NA	ERG	NA	NA	NA	NA	NA	NA
531	NC_037328.1:150792500:150792586	chr1:150792500:150792586	chr1	150792500	150792586	0.00025041	-0.363432	0.0492447	0.00241049	DM_hypo	transcripts;first intron;CpG-deserts;genes	NA	ERG	NA	NA	NA	NA	NA	ERG
532	NC_037328.1:150833285:150833353	chr1:150833285:150833353	chr1	150833285	150833353	0.0113245	0.310316	0.0662022	0.0222707	DM_hyper	CpG-deserts;inter	NA	NA	NA	NA	NA	NA	NA	NA
533	NC_037328.1:151115244:151115322	chr1:151115244:151115322	chr1	151115244	151115322	0.00774563	-0.269286	0.0511402	0.0184695	DM_hypo	CpG-deserts;inter	NA	NA	NA	NA	NA	NA	NA	NA
534	NC_037328.1:151115280:151115322	chr1:151115280:151115322	chr1	151115280	151115322	0.000516222	-0.354899	0.0512587	0.0034156	DM_hypo	CpG-deserts;inter	NA	NA	NA	NA	NA	NA	NA	NA
535	NC_037328.1:151164143:151164204	chr1:151164143:151164204	chr1	151164143	151164204	0.000298685	0.423151	0.0627991	0.00250904	DM_hyper	transcripts;first intron;CpG-shores;genes	NA	ETS2	NA	NA	NA	NA	NA	ETS2
536	NC_037328.1:151167871:151167939	chr1:151167871:151167939	chr1	151167871	151167939	6.65342e-05	0.385549	0.0501354	0.0015434	DM_hyper	transcripts;introns;repeats;CpG-deserts;genes	NA	ETS2	NA	NA	NA	NA	NA	NA
537	NC_037328.1:151186023:151186049	chr1:151186023:151186049	chr1	151186023	151186049	4.54952e-05	-0.449782	0.0807815	0.0014052	DM_hypo	CpG-deserts;inter	NA	NA	NA	NA	NA	NA	NA	NA
538	NC_037328.1:151229973:151230022	chr1:151229973:151230022	chr1	151229973	151230022	0.000140449	0.435898	0.0718706	0.00197911	DM_hyper	repeats;CpG-deserts;inter	NA	NA	NA	NA	NA	NA	NA	NA
539	NC_037328.1:151231950:151231970	chr1:151231950:151231970	chr1	151231950	151231970	0.00159252	0.314141	0.0463715	0.00624131	DM_hyper	CpG-deserts;inter	NA	NA	NA	NA	NA	NA	NA	NA
540	NC_037328.1:151275680:151275703	chr1:151275680:151275703	chr1	151275680	151275703	0.000347778	-0.436015	0.0690735	0.00271067	DM_hypo	CpG-shelves;repeats;inter	NA	NA	NA	NA	NA	NA	NA	NA
541	NC_037328.1:151299834:151299935	chr1:151299834:151299935	chr1	151299834	151299935	0.00143323	-0.436228	0.0858476	0.00518616	DM_hypo	repeats;CpG-deserts;inter	NA	NA	NA	NA	NA	NA	NA	NA
542	NC_037328.1:151328368:151328391	chr1:151328368:151328391	chr1	151328368	151328391	0.0127345	-0.218154	0.028149	0.0230957	DM_hypo	CpG-deserts;inter	NA	NA	NA	NA	NA	NA	NA	NA
543	NC_037328.1:151331137:151331205	chr1:151331137:151331205	chr1	151331137	151331205	6.85623e-05	-0.556383	0.0997174	0.00169375	DM_hypo	CpG-deserts;inter	NA	NA	NA	NA	NA	NA	NA	NA
544	NC_037328.1:151333810:151333840	chr1:151333810:151333840	chr1	151333810	151333840	0.00671218	0.207153	0.0232078	0.0134871	DM_hyper	repeats;CpG-deserts;inter	NA	NA	NA	NA	NA	NA	NA	NA
545	NC_037328.1:151334506:151334535	chr1:151334506:151334535	chr1	151334506	151334535	0.00265962	0.222658	0.0347181	0.00789836	DM_hyper	repeats;CpG-deserts;inter	NA	NA	NA	NA	NA	NA	NA	NA
546	NC_037328.1:151334615:151334680	chr1:151334615:151334680	chr1	151334615	151334680	0.00512249	0.237087	0.0361418	0.0137641	DM_hyper	CpG-deserts;inter	NA	NA	NA	NA	NA	NA	NA	NA
547	NC_037328.1:151387049:151387062	chr1:151387049:151387062	chr1	151387049	151387062	0.00251842	0.244194	0.0265436	0.00696397	DM_hyper	CpG-deserts;inter	NA	NA	NA	NA	NA	NA	NA	NA
548	NC_037328.1:151430845:151430889	chr1:151430845:151430889	chr1	151430845	151430889	0.00762301	-0.265284	0.0437757	0.0180503	DM_hypo	CpG-shelves;inter	NA	NA	NA	NA	NA	NA	NA	NA
549	NC_037328.1:151568589:151568666	chr1:151568589:151568666	chr1	151568589	151568666	0.00062437	0.205487	0.0176273	0.00289888	DM_hyper	CpG-deserts;inter	NA	NA	NA	NA	NA	NA	NA	NA
550	NC_037328.1:151596993:151597010	chr1:151596993:151597010	chr1	151596993	151597010	0.00373309	0.238272	0.0303086	0.0093304	DM_hyper	repeats;CpG-deserts;inter	NA	NA	NA	NA	NA	NA	NA	NA
551	NC_037328.1:151632616:151632654	chr1:151632616:151632654	chr1	151632616	151632654	3.28072e-05	0.262646	0.0226534	0.00106981	DM_hyper	CpG-deserts;inter	NA	NA	NA	NA	NA	NA	NA	NA
552	NC_037328.1:151644540:151644555	chr1:151644540:151644555	chr1	151644540	151644555	0.00241593	0.313014	0.0457127	0.00853112	DM_hyper	CpG-deserts;inter	NA	NA	NA	NA	NA	NA	NA	NA
553	NC_037328.1:152063029:152063070	chr1:152063029:152063070	chr1	152063029	152063070	4.16534e-05	-0.341174	0.0488666	0.00131348	DM_hypo	repeats;CpG-deserts;inter	NA	NA	NA	NA	NA	NA	NA	NA
554	NC_037328.1:152249509:152249564	chr1:152249509:152249564	chr1	152249509	152249564	0.00985329	0.295881	0.0543265	0.0191389	DM_hyper	transcripts;introns;repeats;CpG-deserts;genes	NA	CAPN7	NA	NA	NA	NA	NA	NA
555	NC_037328.1:152276550:152276622	chr1:152276550:152276622	chr1	152276550	152276622	0.000247961	0.339406	0.0441987	0.00254457	DM_hyper	transcripts;introns;repeats;CpG-deserts;genes	NA	CAPN7	NA	NA	NA	NA	NA	NA
556	NC_037328.1:152284728:152284751	chr1:152284728:152284751	chr1	152284728	152284751	0.000331268	0.342165	0.0399804	0.00304524	DM_hyper	CpG-shores;inter;downstream;downstream	NA	NA	NA	NA	NA	CAPN7;SH3BP5	NA	NA
557	NC_037328.1:152322884:152322919	chr1:152322884:152322919	chr1	152322884	152322919	0.00538128	-0.206993	0.0292594	0.0120828	DM_hypo	transcripts;introns;CpG-deserts;genes	NA	SH3BP5	NA	NA	NA	NA	NA	NA
558	NC_037328.1:152323494:152323577	chr1:152323494:152323577	chr1	152323494	152323577	0.0122774	-0.27781	0.0447932	0.0269515	DM_hypo	transcripts;introns;repeats;CpG-deserts;genes	NA	SH3BP5	NA	NA	NA	NA	NA	NA
559	NC_037328.1:152334170:152334227	chr1:152334170:152334227	chr1	152334170	152334227	0.0130546	0.221041	0.029693	0.0264125	DM_hyper	transcripts;introns;CpG-deserts;genes	NA	SH3BP5	NA	NA	NA	NA	NA	NA
560	NC_037328.1:152337467:152337556	chr1:152337467:152337556	chr1	152337467	152337556	0.000104262	0.383376	0.0619134	0.00174844	DM_hyper	transcripts;introns;CpG-deserts;genes	NA	SH3BP5	NA	NA	NA	NA	NA	NA
561	NC_037328.1:152338103:152338125	chr1:152338103:152338125	chr1	152338103	152338125	3.01827e-05	0.42231	0.0614313	0.00112955	DM_hyper	transcripts;introns;CpG-deserts;genes	NA	SH3BP5	NA	NA	NA	NA	NA	NA
562	NC_037328.1:152344396:152344486	chr1:152344396:152344486	chr1	152344396	152344486	0.011403	-0.233262	0.0343928	0.0238077	DM_hypo	transcripts;introns;CpG-deserts;genes	NA	SH3BP5	NA	NA	NA	NA	NA	NA
563	NC_037328.1:152362295:152362356	chr1:152362295:152362356	chr1	152362295	152362356	0.00746262	0.210092	0.0260284	0.0148331	DM_hyper	transcripts;introns;CpG-shelves;repeats;genes	NA	SH3BP5	NA	NA	NA	NA	NA	NA
564	NC_037328.1:152379853:152379871	chr1:152379853:152379871	chr1	152379853	152379871	5.33478e-05	-0.286806	0.036763	0.00146511	DM_hypo	CpG-deserts;inter	NA	NA	NA	NA	NA	NA	NA	NA
565	NC_037328.1:152383798:152383812	chr1:152383798:152383812	chr1	152383798	152383812	0.00111462	0.248375	0.0271824	0.00433945	DM_hyper	repeats;CpG-deserts;inter	NA	NA	NA	NA	NA	NA	NA	NA
566	NC_037328.1:152390615:152390661	chr1:152390615:152390661	chr1	152390615	152390661	0.000355738	0.41311	0.0632024	0.00260894	DM_hyper	CpG-deserts;inter	NA	NA	NA	NA	NA	NA	NA	NA
567	NC_037328.1:152420891:152420955	chr1:152420891:152420955	chr1	152420891	152420955	0.00541556	-0.253463	0.0436228	0.0137517	DM_hypo	repeats;CpG-deserts;inter	NA	NA	NA	NA	NA	NA	NA	NA
568	NC_037328.1:152427548:152427626	chr1:152427548:152427626	chr1	152427548	152427626	0.00220472	-0.2567	0.0280795	0.00642686	DM_hypo	CpG-deserts;inter	NA	NA	NA	NA	NA	NA	NA	NA
569	NC_037328.1:152462535:152462560	chr1:152462535:152462560	chr1	152462535	152462560	0.000799457	-0.337775	0.0501812	0.00418271	DM_hypo	transcripts;introns;CpG-shelves;genes	NA	EAF1	NA	NA	NA	NA	NA	NA
570	NC_037328.1:152512971:152513015	chr1:152512971:152513015	chr1	152512971	152513015	0.000157337	0.388461	0.0491928	0.00210062	DM_hyper	transcripts;introns;repeats;CpG-deserts;genes	NA	COLQ	NA	NA	NA	NA	NA	NA
571	NC_037328.1:152584889:152584901	chr1:152584889:152584901	chr1	152584889	152584901	0.000516287	0.221312	0.0302027	0.00328242	DM_hyper	repeats;CpG-deserts;inter	NA	NA	NA	NA	NA	NA	NA	NA
572	NC_037328.1:152647159:152647227	chr1:152647159:152647227	chr1	152647159	152647227	0.00125219	0.282117	0.0367199	0.00542709	DM_hyper	transcripts;first intron;repeats;CpG-deserts;genes	NA	BTD	NA	NA	NA	NA	NA	BTD
573	NC_037328.1:152681568:152681576	chr1:152681568:152681576	chr1	152681568	152681576	6.55728e-08	-0.455808	0.0612072	6.31874e-05	DM_hypo	CpG-shores;repeats;inter	NA	NA	NA	NA	NA	NA	NA	NA
574	NC_037328.1:152769800:152769900	chr1:152769800:152769900	chr1	152769800	152769900	0.00282857	0.328427	0.0593206	0.00782492	DM_hyper	transcripts;introns;CpG-deserts;genes	NA	ANKRD28	NA	NA	NA	NA	NA	NA
575	NC_037328.1:152825398:152825422	chr1:152825398:152825422	chr1	152825398	152825422	0.000267917	-0.352723	0.0458576	0.0026472	DM_hypo	transcripts;first intron;CpG-deserts;genes	NA	ANKRD28	NA	NA	NA	NA	NA	ANKRD28
576	NC_037328.1:152829867:152829924	chr1:152829867:152829924	chr1	152829867	152829924	0.00572443	-0.313014	0.0667134	0.0128959	DM_hypo	transcripts;first intron;repeats;CpG-deserts;genes	NA	ANKRD28	NA	NA	NA	NA	NA	ANKRD28
577	NC_037328.1:153150590:153150620	chr1:153150590:153150620	chr1	153150590	153150620	0.00530682	0.200611	0.022851	0.0104655	DM_hyper	CpG-deserts;inter	NA	NA	NA	NA	NA	NA	NA	NA
578	NC_037328.1:153222309:153222350	chr1:153222309:153222350	chr1	153222309	153222350	5.34823e-05	-0.49721	0.0890854	0.00141974	DM_hypo	transcripts;introns;CpG-deserts;genes	NA	GALNT15	NA	NA	NA	NA	NA	NA
579	NC_037328.1:153229542:153229560	chr1:153229542:153229560	chr1	153229542	153229560	0.000743665	0.247379	0.0243616	0.00361382	DM_hyper	repeats;CpG-deserts;inter	NA	NA	NA	NA	NA	NA	NA	NA
580	NC_037328.1:153232581:153232597	chr1:153232581:153232597	chr1	153232581	153232597	0.000918732	0.238824	0.0308782	0.00415496	DM_hyper	CpG-deserts;inter	NA	NA	NA	NA	NA	NA	NA	NA
581	NC_037328.1:153232736:153232750	chr1:153232736:153232750	chr1	153232736	153232750	2.07216e-05	0.422284	0.0612898	0.000972664	DM_hyper	CpG-deserts;inter	NA	NA	NA	NA	NA	NA	NA	NA
582	NC_037328.1:153318211:153318225	chr1:153318211:153318225	chr1	153318211	153318225	0.000753912	-0.448685	0.0893228	0.00396993	DM_hypo	transcripts;exons;3UTR;CpG-shelves;genes	NA	OXNAD1	NA	NA	OXNAD1	NA	NA	NA
583	NC_037328.1:153331151:153331215	chr1:153331151:153331215	chr1	153331151	153331215	0.00164947	0.385855	0.0717581	0.0063129	DM_hyper	CpG-deserts;inter	NA	NA	NA	NA	NA	NA	NA	NA
584	NC_037328.1:153332704:153332723	chr1:153332704:153332723	chr1	153332704	153332723	0.00544852	0.3241	0.0616761	0.0123298	DM_hyper	CpG-shelves;inter	NA	NA	NA	NA	NA	NA	NA	NA
585	NC_037328.1:153440497:153440504	chr1:153440497:153440504	chr1	153440497	153440504	0.00145396	-0.314631	0.0456205	0.00574794	DM_hypo	CpG-shores;inter	NA	NA	NA	NA	NA	NA	NA	NA
586	NC_037328.1:153454675:153454692	chr1:153454675:153454692	chr1	153454675	153454692	0.00115661	0.230004	0.0234031	0.00454291	DM_hyper	repeats;CpG-deserts;inter	NA	NA	NA	NA	NA	NA	NA	NA
587	NC_037328.1:153456347:153456388	chr1:153456347:153456388	chr1	153456347	153456388	0.000756619	-0.426799	0.0694209	0.00378389	DM_hypo	CpG-deserts;inter	NA	NA	NA	NA	NA	NA	NA	NA
588	NC_037328.1:153457259:153457345	chr1:153457259:153457345	chr1	153457259	153457345	0.000522486	-0.364012	0.0465606	0.0035029	DM_hypo	CpG-deserts;inter	NA	NA	NA	NA	NA	NA	NA	NA
589	NC_037328.1:153521982:153522022	chr1:153521982:153522022	chr1	153521982	153522022	0.00113562	0.374241	0.0644868	0.00473479	DM_hyper	repeats;CpG-deserts;inter	NA	NA	NA	NA	NA	NA	NA	NA
590	NC_037328.1:153724567:153724633	chr1:153724567:153724633	chr1	153724567	153724633	0.00173277	-0.32516	0.0547658	0.00645075	DM_hypo	repeats;CpG-deserts;inter	NA	NA	NA	NA	NA	NA	NA	NA
591	NC_037328.1:153728681:153728700	chr1:153728681:153728700	chr1	153728681	153728700	0.0032922	0.297323	0.0428336	0.0102083	DM_hyper	CpG-deserts;inter	NA	NA	NA	NA	NA	NA	NA	NA
592	NC_037328.1:153745943:153745958	chr1:153745943:153745958	chr1	153745943	153745958	0.000865685	-0.347243	0.048405	0.00426819	DM_hypo	repeats;CpG-deserts;inter	NA	NA	NA	NA	NA	NA	NA	NA
593	NC_037328.1:153782680:153782703	chr1:153782680:153782703	chr1	153782680	153782703	0.000102704	-0.436532	0.0853015	0.00177736	DM_hypo	CpG-deserts;inter	NA	NA	NA	NA	NA	NA	NA	NA
594	NC_037328.1:153816099:153816182	chr1:153816099:153816182	chr1	153816099	153816182	0.00277797	0.289601	0.0416245	0.00918381	DM_hyper	CpG-deserts;inter	NA	NA	NA	NA	NA	NA	NA	NA
595	NC_037328.1:153816769:153816845	chr1:153816769:153816845	chr1	153816769	153816845	0.000433339	0.302232	0.0328267	0.00303952	DM_hyper	repeats;repeats;CpG-deserts;inter	NA	NA	NA	NA	NA	NA	NA	NA
596	NC_037328.1:153832440:153832474	chr1:153832440:153832474	chr1	153832440	153832474	0.000718762	-0.256061	0.0276848	0.00357751	DM_hypo	CpG-shores;repeats;inter	NA	NA	NA	NA	NA	NA	NA	NA
597	NC_037328.1:153835944:153836013	chr1:153835944:153836013	chr1	153835944	153836013	0.000183212	-0.574428	0.114067	0.00194237	DM_hypo	CpG-shelves;inter	NA	NA	NA	NA	NA	NA	NA	NA
598	NC_037328.1:153835998:153836013	chr1:153835998:153836013	chr1	153835998	153836013	0.000208845	-0.498036	0.091132	0.00244436	DM_hypo	CpG-shelves;inter	NA	NA	NA	NA	NA	NA	NA	NA
599	NC_037328.1:153883469:153883567	chr1:153883469:153883567	chr1	153883469	153883567	1.54027e-05	-0.449163	0.0703309	0.00093546	DM_hypo	transcripts;first intron;CpG-shores;genes	NA	PLCL2	NA	NA	NA	NA	NA	PLCL2
600	NC_037328.1:153943191:153943245	chr1:153943191:153943245	chr1	153943191	153943245	0.000107763	-0.379993	0.0546245	0.00170745	DM_hypo	transcripts;first intron;CpG-shelves;genes	NA	PLCL2	NA	NA	NA	NA	NA	PLCL2
601	NC_037328.1:154115907:154116004	chr1:154115907:154116004	chr1	154115907	154116004	4.09389e-05	-0.472111	0.0762969	0.00135782	DM_hypo	transcripts;introns;CpG-shelves;repeats;genes	NA	TBC1D5	NA	NA	NA	NA	NA	NA
602	NC_037328.1:154498898:154499009	chr1:154498898:154499009	chr1	154498898	154499009	2.62189e-05	-0.470983	0.101138	0.00108023	DM_hypo	transcripts;first intron;CpG-deserts;genes	NA	TBC1D5	NA	NA	NA	NA	NA	TBC1D5
603	NC_037328.1:154498987:154499080	chr1:154498987:154499080	chr1	154498987	154499080	3.81569e-09	-0.623557	0.126068	1.77212e-05	DM_hypo	transcripts;first intron;repeats;CpG-deserts;genes	NA	TBC1D5	NA	NA	NA	NA	NA	TBC1D5
604	NC_037328.1:154521337:154521385	chr1:154521337:154521385	chr1	154521337	154521385	5.60907e-05	-0.506659	0.0883808	0.00138134	DM_hypo	transcripts;first intron;CpG-deserts;genes	NA	TBC1D5	NA	NA	NA	NA	NA	TBC1D5
605	NC_037328.1:154651382:154651399	chr1:154651382:154651399	chr1	154651382	154651399	0.000611922	0.296838	0.0362612	0.00376209	DM_hyper	CpG-deserts;inter	NA	NA	NA	NA	NA	NA	NA	NA
606	NC_037328.1:154670252:154670287	chr1:154670252:154670287	chr1	154670252	154670287	0.000872359	-0.554397	0.119478	0.0036597	DM_hypo	CpG-deserts;inter	NA	NA	NA	NA	NA	NA	NA	NA
607	NC_037328.1:154872861:154872889	chr1:154872861:154872889	chr1	154872861	154872889	0.000507235	0.299254	0.0346384	0.00331353	DM_hyper	repeats;CpG-deserts;inter	NA	NA	NA	NA	NA	NA	NA	NA
608	NC_037328.1:154899817:154899916	chr1:154899817:154899916	chr1	154899817	154899916	0.00623523	0.295023	0.0521318	0.0153678	DM_hyper	CpG-deserts;inter	NA	NA	NA	NA	NA	NA	NA	NA
609	NC_037328.1:154958072:154958121	chr1:154958072:154958121	chr1	154958072	154958121	2.9331e-05	-0.510329	0.0878287	0.00113915	DM_hypo	CpG-deserts;inter	NA	NA	NA	NA	NA	NA	NA	NA
610	NC_037328.1:155036895:155036967	chr1:155036895:155036967	chr1	155036895	155036967	4.36919e-05	-0.558085	0.112256	0.00125162	DM_hypo	repeats;CpG-deserts;inter	NA	NA	NA	NA	NA	NA	NA	NA
611	NC_037328.1:155227911:155227938	chr1:155227911:155227938	chr1	155227911	155227938	0.00467603	0.243454	0.0297187	0.0110987	DM_hyper	CpG-deserts;inter	NA	NA	NA	NA	NA	NA	NA	NA
612	NC_037328.1:155398160:155398203	chr1:155398160:155398203	chr1	155398160	155398203	0.00108998	0.335552	0.0484496	0.00463866	DM_hyper	CpG-deserts;inter	NA	NA	NA	NA	NA	NA	NA	NA
613	NC_037328.1:155429843:155429879	chr1:155429843:155429879	chr1	155429843	155429879	0.000940195	0.269415	0.0321649	0.00432818	DM_hyper	CpG-shelves;inter;downstream	NA	NA	NA	NA	NA	SATB1	NA	NA
614	NC_037328.1:155429993:155430047	chr1:155429993:155430047	chr1	155429993	155430047	0.00358678	0.207224	0.0218794	0.00888121	DM_hyper	CpG-shelves;inter;downstream	NA	NA	NA	NA	NA	SATB1	NA	NA
615	NC_037328.1:155451896:155451950	chr1:155451896:155451950	chr1	155451896	155451950	0.00118972	-0.425489	0.0826689	0.00500746	DM_hypo	transcripts;introns;CpG-deserts;genes	NA	SATB1	NA	NA	NA	NA	NA	NA
616	NC_037328.1:155457455:155457493	chr1:155457455:155457493	chr1	155457455	155457493	8.01318e-05	-0.43114	0.0806386	0.00162919	DM_hypo	transcripts;introns;repeats;CpG-deserts;genes	NA	SATB1	NA	NA	NA	NA	NA	NA
617	NC_037328.1:155504753:155504771	chr1:155504753:155504771	chr1	155504753	155504771	0.00319029	0.283216	0.0422393	0.0095735	DM_hyper	transcripts;introns;CpG-deserts;genes	NA	SATB1	NA	NA	NA	NA	NA	NA
618	NC_037328.1:155504941:155505020	chr1:155504941:155505020	chr1	155504941	155505020	0.000221665	0.366357	0.0568239	0.00237355	DM_hyper	transcripts;introns;CpG-deserts;genes	NA	SATB1	NA	NA	NA	NA	NA	NA
619	NC_037328.1:155505071:155505138	chr1:155505071:155505138	chr1	155505071	155505138	0.0122236	0.277195	0.090254	0.0233527	DM_hyper	transcripts;introns;CpG-deserts;genes	NA	SATB1	NA	NA	NA	NA	NA	NA
620	NC_037328.1:155505996:155506014	chr1:155505996:155506014	chr1	155505996	155506014	0.000915892	0.379728	0.0568521	0.0041254	DM_hyper	transcripts;introns;CpG-deserts;genes	NA	SATB1	NA	NA	NA	NA	NA	NA
621	NC_037328.1:155506121:155506220	chr1:155506121:155506220	chr1	155506121	155506220	0.0158465	0.213563	0.0401033	0.0355418	DM_hyper	transcripts;introns;CpG-deserts;genes	NA	SATB1	NA	NA	NA	NA	NA	NA
622	NC_037328.1:155524615:155524652	chr1:155524615:155524652	chr1	155524615	155524652	6.21815e-05	-0.484171	0.0784241	0.00156824	DM_hypo	transcripts;first intron;CpG-deserts;genes	NA	SATB1	NA	NA	NA	NA	NA	SATB1
623	NC_037328.1:155590215:155590237	chr1:155590215:155590237	chr1	155590215	155590237	0.00011515	0.308954	0.0370856	0.00191645	DM_hyper	repeats;CpG-deserts;inter	NA	NA	NA	NA	NA	NA	NA	NA
624	NC_037328.1:155828982:155829033	chr1:155828982:155829033	chr1	155828982	155829033	0.000255988	0.231278	0.0294774	0.00239011	DM_hyper	CpG-deserts;inter	NA	NA	NA	NA	NA	NA	NA	NA
625	NC_037328.1:155907278:155907335	chr1:155907278:155907335	chr1	155907278	155907335	0.000175123	-0.331713	0.0540155	0.00202756	DM_hypo	CpG-deserts;inter	NA	NA	NA	NA	NA	NA	NA	NA
626	NC_037328.1:155907464:155907527	chr1:155907464:155907527	chr1	155907464	155907527	0.000548608	-0.460804	0.0818049	0.0038749	DM_hypo	CpG-deserts;inter	NA	NA	NA	NA	NA	NA	NA	NA
627	NC_037328.1:155999379:155999429	chr1:155999379:155999429	chr1	155999379	155999429	0.000482402	0.280378	0.0342562	0.00324077	DM_hyper	repeats;CpG-deserts;inter	NA	NA	NA	NA	NA	NA	NA	NA
628	NC_037328.1:156075502:156075510	chr1:156075502:156075510	chr1	156075502	156075510	0.000337366	0.32647	0.0402603	0.00321349	DM_hyper	CpG-deserts;inter	NA	NA	NA	NA	NA	NA	NA	NA
629	NC_037328.1:156105466:156105488	chr1:156105466:156105488	chr1	156105466	156105488	0.00559404	0.281442	0.0395342	0.0148323	DM_hyper	CpG-deserts;inter	NA	NA	NA	NA	NA	NA	NA	NA
630	NC_037328.1:156538222:156538276	chr1:156538222:156538276	chr1	156538222	156538276	0.00664976	-0.245528	0.0635339	0.0150008	DM_hypo	repeats;CpG-deserts;inter	NA	NA	NA	NA	NA	NA	NA	NA
631	NC_037328.1:156652966:156653033	chr1:156652966:156653033	chr1	156652966	156653033	0.000861012	0.311378	0.0452008	0.00463872	DM_hyper	repeats;CpG-deserts;inter	NA	NA	NA	NA	NA	NA	NA	NA
632	NC_037328.1:156720622:156720643	chr1:156720622:156720643	chr1	156720622	156720643	0.00307341	0.232644	0.0286958	0.00789321	DM_hyper	CpG-deserts;inter	NA	NA	NA	NA	NA	NA	NA	NA
633	NC_037328.1:156809667:156809691	chr1:156809667:156809691	chr1	156809667	156809691	9.86199e-06	-0.442515	0.0592186	0.000719404	DM_hypo	repeats;CpG-deserts;inter	NA	NA	NA	NA	NA	NA	NA	NA
634	NC_037328.1:156809917:156809934	chr1:156809917:156809934	chr1	156809917	156809934	0.000520328	-0.314901	0.0668792	0.00319147	DM_hypo	repeats;CpG-deserts;inter	NA	NA	NA	NA	NA	NA	NA	NA
635	NC_037328.1:156960559:156960569	chr1:156960559:156960569	chr1	156960559	156960569	0.00394291	0.285626	0.0409273	0.013932	DM_hyper	repeats;CpG-deserts;inter	NA	NA	NA	NA	NA	NA	NA	NA
636	NC_037328.1:157131162:157131245	chr1:157131162:157131245	chr1	157131162	157131245	0.000166498	-0.506064	0.0920129	0.00222238	DM_hypo	transcripts;introns;CpG-shores;repeats;genes	NA	EFHB	NA	NA	NA	NA	NA	NA
637	NC_037328.1:157161062:157161100	chr1:157161062:157161100	chr1	157161062	157161100	0.00312997	-0.324235	0.0499729	0.00934004	DM_hypo	transcripts;introns;CpG-deserts;genes	NA	EFHB	NA	NA	NA	NA	NA	NA
638	NC_037328.1:157178253:157178324	chr1:157178253:157178324	chr1	157178253	157178324	8.00369e-05	0.254524	0.0396688	0.00168555	DM_hyper	transcripts;first intron;CpG-shores;genes	NA	EFHB	NA	NA	NA	NA	NA	EFHB
639	NC_037328.1:157236688:157236787	chr1:157236688:157236787	chr1	157236688	157236787	6.94929e-05	-0.365058	0.0561101	0.00147916	DM_hypo	CpG-deserts;inter	NA	NA	NA	NA	NA	NA	NA	NA
640	NC_037328.1:157242979:157243018	chr1:157242979:157243018	chr1	157242979	157243018	0.00150714	0.298756	0.0416183	0.00622831	DM_hyper	repeats;CpG-deserts;inter	NA	NA	NA	NA	NA	NA	NA	NA
641	NC_037328.1:157285954:157286027	chr1:157285954:157286027	chr1	157285954	157286027	0.00292756	0.315732	0.0443711	0.00918924	DM_hyper	CpG-shores;inter	NA	NA	NA	NA	NA	NA	NA	NA
642	NC_037328.1:157286204:157286331	chr1:157286204:157286331	chr1	157286204	157286331	0.00425393	0.242091	0.028585	0.00965068	DM_hyper	CpG-shores;CpG-shelves;repeats;repeats;inter	NA	NA	NA	NA	NA	NA	NA	NA
643	NC_037328.1:157292764:157292818	chr1:157292764:157292818	chr1	157292764	157292818	9.15411e-05	-0.467586	0.098816	0.00167815	DM_hypo	CpG-shores;repeats;repeats;inter	NA	NA	NA	NA	NA	NA	NA	NA
644	NC_037328.1:157292948:157292989	chr1:157292948:157292989	chr1	157292948	157292989	0.00114162	-0.478369	0.106608	0.00415152	DM_hypo	CpG-shelves;repeats;inter	NA	NA	NA	NA	NA	NA	NA	NA
645	NC_037328.1:157354616:157354658	chr1:157354616:157354658	chr1	157354616	157354658	0.00470059	0.223341	0.0272223	0.0105384	DM_hyper	repeats;CpG-deserts;inter	NA	NA	NA	NA	NA	NA	NA	NA
646	NC_037328.1:1601982:1602019	chr1:1601982:1602019	chr1	1601982	1602019	0.00153309	0.266728	0.0331141	0.00566522	DM_hyper	repeats;CpG-deserts;inter	NA	NA	NA	NA	NA	NA	NA	NA
647	NC_037328.1:1602200:1602262	chr1:1602200:1602262	chr1	1602200	1602262	0.0183816	0.373266	0.0955275	0.0475393	DM_hyper	CpG-deserts;inter	NA	NA	NA	NA	NA	NA	NA	NA
648	NC_037328.1:1606205:1606274	chr1:1606205:1606274	chr1	1606205	1606274	4.46787e-05	-0.465194	0.0807862	0.00139493	DM_hypo	repeats;CpG-deserts;inter	NA	NA	NA	NA	NA	NA	NA	NA
649	NC_037328.1:1622168:1622183	chr1:1622168:1622183	chr1	1622168	1622183	0.00122083	0.312494	0.0445543	0.0055191	DM_hyper	CpG-deserts;inter	NA	NA	NA	NA	NA	NA	NA	NA
650	NC_037328.1:1624950:1624994	chr1:1624950:1624994	chr1	1624950	1624994	0.00128534	0.263602	0.0300689	0.00509093	DM_hyper	CpG-deserts;inter	NA	NA	NA	NA	NA	NA	NA	NA
651	NC_037328.1:1685604:1685651	chr1:1685604:1685651	chr1	1685604	1685651	0.00345645	0.289335	0.046864	0.010928	DM_hyper	CpG-deserts;inter	NA	NA	NA	NA	NA	NA	NA	NA
652	NC_037328.1:1687248:1687297	chr1:1687248:1687297	chr1	1687248	1687297	0.000627799	0.395821	0.0610475	0.00341289	DM_hyper	CpG-deserts;inter	NA	NA	NA	NA	NA	NA	NA	NA
653	NC_037328.1:1712162:1712237	chr1:1712162:1712237	chr1	1712162	1712237	0.000727251	0.345272	0.0490769	0.00399872	DM_hyper	repeats;CpG-deserts;inter	NA	NA	NA	NA	NA	NA	NA	NA
654	NC_037328.1:1729221:1729281	chr1:1729221:1729281	chr1	1729221	1729281	0.000257073	0.342766	0.0454368	0.00269546	DM_hyper	CpG-deserts;inter	NA	NA	NA	NA	NA	NA	NA	NA
655	NC_037328.1:1729489:1729583	chr1:1729489:1729583	chr1	1729489	1729583	0.00018201	0.301165	0.0362779	0.00227294	DM_hyper	CpG-deserts;inter	NA	NA	NA	NA	NA	NA	NA	NA
656	NC_037328.1:17660454:17660482	chr1:17660454:17660482	chr1	17660454	17660482	0.0011126	0.271226	0.0350423	0.00555469	DM_hyper	CpG-deserts;inter	NA	NA	NA	NA	NA	NA	NA	NA
657	NC_037328.1:18674370:18674392	chr1:18674370:18674392	chr1	18674370	18674392	0.000195997	0.286127	0.0331781	0.00222111	DM_hyper	transcripts;introns;CpG-deserts;genes	NA	TMPRSS15	NA	NA	NA	NA	NA	NA
658	NC_037328.1:19265867:19265958	chr1:19265867:19265958	chr1	19265867	19265958	0.00048363	-0.403874	0.0687081	0.00310716	DM_hypo	repeats;CpG-deserts;inter	NA	NA	NA	NA	NA	NA	NA	NA
659	NC_037328.1:19339131:19339206	chr1:19339131:19339206	chr1	19339131	19339206	0.000346458	0.27348	0.0302044	0.00276632	DM_hyper	CpG-deserts;inter	NA	NA	NA	NA	NA	NA	NA	NA
660	NC_037328.1:19339171:19339285	chr1:19339171:19339285	chr1	19339171	19339285	4.36386e-05	0.427996	0.0619253	0.00127039	DM_hyper	CpG-deserts;inter	NA	NA	NA	NA	NA	NA	NA	NA
661	NC_037328.1:19339639:19339729	chr1:19339639:19339729	chr1	19339639	19339729	0.00191075	0.388297	0.0772265	0.0077576	DM_hyper	CpG-deserts;inter	NA	NA	NA	NA	NA	NA	NA	NA
662	NC_037328.1:19340297:19340385	chr1:19340297:19340385	chr1	19340297	19340385	0.00204725	0.381899	0.0640413	0.00598473	DM_hyper	repeats;CpG-deserts;inter	NA	NA	NA	NA	NA	NA	NA	NA
663	NC_037328.1:19357599:19357643	chr1:19357599:19357643	chr1	19357599	19357643	0.000540784	0.286636	0.0324401	0.00334403	DM_hyper	CpG-deserts;inter	NA	NA	NA	NA	NA	NA	NA	NA
664	NC_037328.1:19406935:19406954	chr1:19406935:19406954	chr1	19406935	19406954	0.000884742	0.259081	0.0257264	0.00395645	DM_hyper	repeats;CpG-deserts;inter	NA	NA	NA	NA	NA	NA	NA	NA
665	NC_037328.1:19408673:19408718	chr1:19408673:19408718	chr1	19408673	19408718	0.00283985	0.401269	0.0781522	0.00889679	DM_hyper	repeats;CpG-deserts;inter	NA	NA	NA	NA	NA	NA	NA	NA
666	NC_037328.1:19431211:19431311	chr1:19431211:19431311	chr1	19431211	19431311	0.00164477	0.225107	0.0215293	0.00549576	DM_hyper	transcripts;introns;CpG-deserts;genes	NA	BTG3	NA	NA	NA	NA	NA	NA
667	NC_037328.1:19483785:19483847	chr1:19483785:19483847	chr1	19483785	19483847	0.00165099	0.204535	0.0199177	0.0044964	DM_hyper	transcripts;first intron;repeats;CpG-deserts;genes	NA	CXADR	NA	NA	NA	NA	NA	CXADR
668	NC_037328.1:19484959:19484996	chr1:19484959:19484996	chr1	19484959	19484996	4.18325e-05	0.383854	0.0516679	0.00126059	DM_hyper	transcripts;first intron;repeats;CpG-deserts;genes	NA	CXADR	NA	NA	NA	NA	NA	CXADR
669	NC_037328.1:19501191:19501255	chr1:19501191:19501255	chr1	19501191	19501255	0.000561857	0.293514	0.0506234	0.0035207	DM_hyper	transcripts;first intron;CpG-shores;genes	NA	CXADR	NA	NA	NA	NA	NA	CXADR
670	NC_037328.1:19560182:19560264	chr1:19560182:19560264	chr1	19560182	19560264	0.00517148	-0.437619	0.0998399	0.0143262	DM_hypo	CpG-deserts;inter	NA	NA	NA	NA	NA	NA	NA	NA
671	NC_037328.1:19560230:19560328	chr1:19560230:19560328	chr1	19560230	19560328	2.42711e-07	-0.521508	0.0881508	0.000148213	DM_hypo	CpG-deserts;inter	NA	NA	NA	NA	NA	NA	NA	NA
672	NC_037328.1:19584036:19584102	chr1:19584036:19584102	chr1	19584036	19584102	0.0144646	0.222437	0.0629701	0.0264476	DM_hyper	CpG-deserts;inter	NA	NA	NA	NA	NA	NA	NA	NA
673	NC_037328.1:2008155:2008208	chr1:2008155:2008208	chr1	2008155	2008208	0.00392972	-0.264605	0.0343252	0.0102909	DM_hypo	transcripts;introns;CpG-deserts;genes	NA	GART	NA	NA	NA	NA	NA	NA
674	NC_037328.1:20374155:20374178	chr1:20374155:20374178	chr1	20374155	20374178	0.00154251	0.249014	0.0291523	0.0053879	DM_hyper	repeats;CpG-deserts;inter	NA	NA	NA	NA	NA	NA	NA	NA
675	NC_037328.1:2040464:2040483	chr1:2040464:2040483	chr1	2040464	2040483	0.00127151	0.310716	0.0389032	0.00549054	DM_hyper	repeats;CpG-deserts;inter	NA	NA	NA	NA	NA	NA	NA	NA
676	NC_037328.1:20407570:20407607	chr1:20407570:20407607	chr1	20407570	20407607	0.000620303	0.308217	0.0392102	0.00432116	DM_hyper	repeats;CpG-deserts;inter	NA	NA	NA	NA	NA	NA	NA	NA
677	NC_037328.1:20437823:20437896	chr1:20437823:20437896	chr1	20437823	20437896	0.00389165	0.247188	0.0379086	0.0115982	DM_hyper	CpG-deserts;inter	NA	NA	NA	NA	NA	NA	NA	NA
678	NC_037328.1:20438810:20438928	chr1:20438810:20438928	chr1	20438810	20438928	0.0112984	0.235541	0.0331709	0.0242944	DM_hyper	CpG-deserts;inter	NA	NA	NA	NA	NA	NA	NA	NA
679	NC_037328.1:20439163:20439212	chr1:20439163:20439212	chr1	20439163	20439212	0.00336591	0.363516	0.076755	0.0104869	DM_hyper	CpG-deserts;inter	NA	NA	NA	NA	NA	NA	NA	NA
680	NC_037328.1:20439799:20439848	chr1:20439799:20439848	chr1	20439799	20439848	0.00816826	0.319096	0.0961105	0.020691	DM_hyper	CpG-deserts;inter	NA	NA	NA	NA	NA	NA	NA	NA
681	NC_037328.1:21054155:21054234	chr1:21054155:21054234	chr1	21054155	21054234	0.00468535	0.215888	0.0259225	0.01064	DM_hyper	CpG-deserts;inter	NA	NA	NA	NA	NA	NA	NA	NA
682	NC_037328.1:21054533:21054586	chr1:21054533:21054586	chr1	21054533	21054586	4.19096e-05	0.295545	0.0376161	0.00134208	DM_hyper	repeats;CpG-deserts;inter	NA	NA	NA	NA	NA	NA	NA	NA
683	NC_037328.1:2120101:2120129	chr1:2120101:2120129	chr1	2120101	2120129	0.000347057	0.334687	0.046388	0.00294375	DM_hyper	CpG-deserts;inter	NA	NA	NA	NA	NA	NA	NA	NA
684	NC_037328.1:2122154:2122183	chr1:2122154:2122183	chr1	2122154	2122183	1.35221e-05	0.207135	0.0145199	0.000628338	DM_hyper	CpG-deserts;inter	NA	NA	NA	NA	NA	NA	NA	NA
685	NC_037328.1:2136891:2136943	chr1:2136891:2136943	chr1	2136891	2136943	0.000704439	0.332857	0.048895	0.00393697	DM_hyper	repeats;CpG-deserts;inter	NA	NA	NA	NA	NA	NA	NA	NA
686	NC_037328.1:21465606:21465677	chr1:21465606:21465677	chr1	21465606	21465677	0.0116423	0.332332	0.0647335	0.0226954	DM_hyper	CpG-deserts;inter	NA	NA	NA	NA	NA	NA	NA	NA
687	NC_037328.1:21466368:21466398	chr1:21466368:21466398	chr1	21466368	21466398	0.00424554	0.270966	0.0375738	0.0119919	DM_hyper	CpG-deserts;inter	NA	NA	NA	NA	NA	NA	NA	NA
688	NC_037328.1:21549376:21549439	chr1:21549376:21549439	chr1	21549376	21549439	0.0120566	0.211294	0.0369233	0.0278689	DM_hyper	repeats;CpG-deserts;inter	NA	NA	NA	NA	NA	NA	NA	NA
689	NC_037328.1:2158186:2158268	chr1:2158186:2158268	chr1	2158186	2158268	0.000913317	0.328051	0.048334	0.00447008	DM_hyper	repeats;CpG-deserts;inter	NA	NA	NA	NA	NA	NA	NA	NA
690	NC_037328.1:21595650:21595716	chr1:21595650:21595716	chr1	21595650	21595716	0.0031909	0.339163	0.0574195	0.00847515	DM_hyper	CpG-deserts;inter	NA	NA	NA	NA	NA	NA	NA	NA
691	NC_037328.1:21595775:21595834	chr1:21595775:21595834	chr1	21595775	21595834	0.0072886	0.263632	0.0555293	0.0150274	DM_hyper	CpG-deserts;inter	NA	NA	NA	NA	NA	NA	NA	NA
692	NC_037328.1:21670681:21670783	chr1:21670681:21670783	chr1	21670681	21670783	0.00180349	0.377031	0.0644401	0.00613337	DM_hyper	CpG-deserts;inter	NA	NA	NA	NA	NA	NA	NA	NA
693	NC_037328.1:2171933:2172034	chr1:2171933:2172034	chr1	2171933	2172034	0.00177209	-0.338585	0.0549453	0.00654475	DM_hypo	repeats;CpG-deserts;inter	NA	NA	NA	NA	NA	NA	NA	NA
694	NC_037328.1:2182897:2182938	chr1:2182897:2182938	chr1	2182897	2182938	0.00041202	-0.474719	0.0976314	0.00303952	DM_hypo	repeats;CpG-deserts;inter	NA	NA	NA	NA	NA	NA	NA	NA
695	NC_037328.1:21900917:21900955	chr1:21900917:21900955	chr1	21900917	21900955	0.0012677	0.293672	0.0356362	0.00599057	DM_hyper	repeats;CpG-deserts;inter	NA	NA	NA	NA	NA	NA	NA	NA
696	NC_037328.1:21904244:21904363	chr1:21904244:21904363	chr1	21904244	21904363	8.00609e-05	-0.432614	0.0843686	0.00169809	DM_hypo	CpG-deserts;inter	NA	NA	NA	NA	NA	NA	NA	NA
697	NC_037328.1:22012447:22012478	chr1:22012447:22012478	chr1	22012447	22012478	0.000399436	-0.412553	0.0684313	0.00286741	DM_hypo	CpG-deserts;inter	NA	NA	NA	NA	NA	NA	NA	NA
698	NC_037328.1:22087455:22087470	chr1:22087455:22087470	chr1	22087455	22087470	0.0146601	0.280249	0.0543101	0.0267637	DM_hyper	repeats;CpG-deserts;inter	NA	NA	NA	NA	NA	NA	NA	NA
699	NC_037328.1:22102643:22102683	chr1:22102643:22102683	chr1	22102643	22102683	0.0126223	-0.234623	0.0398106	0.0291233	DM_hypo	CpG-deserts;inter	NA	NA	NA	NA	NA	NA	NA	NA
700	NC_037328.1:22214371:22214431	chr1:22214371:22214431	chr1	22214371	22214431	0.0201119	0.252537	0.0524856	0.037174	DM_hyper	CpG-deserts;inter	NA	NA	NA	NA	NA	NA	NA	NA
701	NC_037328.1:22280661:22280691	chr1:22280661:22280691	chr1	22280661	22280691	0.000398334	-0.382424	0.0698799	0.00311581	DM_hypo	CpG-deserts;inter	NA	NA	NA	NA	NA	NA	NA	NA
702	NC_037328.1:22287139:22287212	chr1:22287139:22287212	chr1	22287139	22287212	0.00376013	0.359139	0.0624266	0.00946402	DM_hyper	CpG-deserts;inter	NA	NA	NA	NA	NA	NA	NA	NA
703	NC_037328.1:22409154:22409232	chr1:22409154:22409232	chr1	22409154	22409232	0.000879207	0.311468	0.0518979	0.00409166	DM_hyper	repeats;CpG-deserts;inter	NA	NA	NA	NA	NA	NA	NA	NA
704	NC_037328.1:2242399:2242506	chr1:2242399:2242506	chr1	2242399	2242506	0.0167095	-0.276969	0.0596656	0.029871	DM_hypo	CpG-deserts;inter	NA	NA	NA	NA	NA	NA	NA	NA
705	NC_037328.1:22483729:22483788	chr1:22483729:22483788	chr1	22483729	22483788	0.000434337	0.2543	0.025474	0.00287678	DM_hyper	repeats;CpG-deserts;inter	NA	NA	NA	NA	NA	NA	NA	NA
706	NC_037328.1:22488716:22488816	chr1:22488716:22488816	chr1	22488716	22488816	8.62096e-05	-0.371667	0.0626978	0.00154309	DM_hypo	CpG-deserts;inter	NA	NA	NA	NA	NA	NA	NA	NA
707	NC_037328.1:22619847:22619905	chr1:22619847:22619905	chr1	22619847	22619905	9.98707e-05	-0.470164	0.0707792	0.00180644	DM_hypo	transcripts;first intron;repeats;CpG-deserts;genes	NA	SAMSN1	NA	NA	NA	NA	NA	SAMSN1
708	NC_037328.1:22719093:22719139	chr1:22719093:22719139	chr1	22719093	22719139	0.00059614	-0.365877	0.0555167	0.00334019	DM_hypo	CpG-deserts;inter	NA	NA	NA	NA	NA	NA	NA	NA
709	NC_037328.1:22739054:22739077	chr1:22739054:22739077	chr1	22739054	22739077	0.000140423	-0.568048	0.107396	0.00178342	DM_hypo	repeats;CpG-deserts;inter	NA	NA	NA	NA	NA	NA	NA	NA
710	NC_037328.1:2281573:2281626	chr1:2281573:2281626	chr1	2281573	2281626	0.00128535	0.284946	0.0335554	0.00513272	DM_hyper	CpG-deserts;inter	NA	NA	NA	NA	NA	NA	NA	NA
711	NC_037328.1:2287299:2287373	chr1:2287299:2287373	chr1	2287299	2287373	0.000483843	-0.441988	0.0835551	0.00308246	DM_hypo	transcripts;introns;repeats;CpG-deserts;genes	NA	IL10RB	NA	NA	NA	NA	NA	NA
712	NC_037328.1:2329111:2329199	chr1:2329111:2329199	chr1	2329111	2329199	0.000384099	-0.452601	0.0826688	0.00280008	DM_hypo	transcripts;introns;CpG-deserts;genes	NA	IFNAR2	NA	NA	NA	NA	NA	NA
713	NC_037328.1:2331359:2331393	chr1:2331359:2331393	chr1	2331359	2331393	0.000270312	0.276392	0.0331395	0.00255708	DM_hyper	transcripts;introns;CpG-deserts;genes	NA	IFNAR2	NA	NA	NA	NA	NA	NA
714	NC_037328.1:23621682:23621709	chr1:23621682:23621709	chr1	23621682	23621709	6.152e-05	-0.43455	0.119805	0.00133506	DM_hypo	repeats;CpG-deserts;inter	NA	NA	NA	NA	NA	NA	NA	NA
715	NC_037328.1:2368852:2368912	chr1:2368852:2368912	chr1	2368852	2368912	0.00210767	0.341016	0.05913	0.00652237	DM_hyper	repeats;CpG-deserts;inter	NA	NA	NA	NA	NA	NA	NA	NA
716	NC_037328.1:24512633:24512669	chr1:24512633:24512669	chr1	24512633	24512669	0.00526269	0.233643	0.0314929	0.0130066	DM_hyper	repeats;CpG-deserts;inter	NA	NA	NA	NA	NA	NA	NA	NA
717	NC_037328.1:2456970:2456992	chr1:2456970:2456992	chr1	2456970	2456992	0.00023885	0.250389	0.0266091	0.00227245	DM_hyper	CpG-shelves;repeats;inter	NA	NA	NA	NA	NA	NA	NA	NA
718	NC_037328.1:2622267:2622318	chr1:2622267:2622318	chr1	2622267	2622318	0.00297922	0.273351	0.0367748	0.008526	DM_hyper	CpG-deserts;inter	NA	NA	NA	NA	NA	NA	NA	NA
719	NC_037328.1:26855713:26855746	chr1:26855713:26855746	chr1	26855713	26855746	0.00520188	-0.381994	0.0839799	0.0129377	DM_hypo	transcripts;first intron;repeats;CpG-deserts;genes	NA	ROBO1	NA	NA	NA	NA	NA	ROBO1
720	NC_037328.1:26923012:26923035	chr1:26923012:26923035	chr1	26923012	26923035	0.00123495	0.237512	0.0256675	0.00457867	DM_hyper	transcripts;first intron;CpG-deserts;genes	NA	ROBO1	NA	NA	NA	NA	NA	ROBO1
721	NC_037328.1:2727687:2727698	chr1:2727687:2727698	chr1	2727687	2727698	6.61409e-06	-0.42312	0.0706249	0.000675575	DM_hypo	repeats;CpG-deserts;inter	NA	NA	NA	NA	NA	NA	NA	NA
722	NC_037328.1:2840413:2840451	chr1:2840413:2840451	chr1	2840413	2840451	0.000637162	-0.432686	0.0772281	0.00380324	DM_hypo	transcripts;first intron;CpG-deserts;genes	NA	SYNJ1	NA	NA	NA	NA	NA	SYNJ1
723	NC_037328.1:2852610:2852709	chr1:2852610:2852709	chr1	2852610	2852709	0.00771306	0.22014	0.0297679	0.0169419	DM_hyper	transcripts;first intron;repeats;CpG-deserts;genes	NA	SYNJ1	NA	NA	NA	NA	NA	SYNJ1
724	NC_037328.1:2856286:2856363	chr1:2856286:2856363	chr1	2856286	2856363	0.00141774	0.459125	0.0832192	0.00552729	DM_hyper	transcripts;introns;repeats;CpG-deserts;genes	NA	SYNJ1	NA	NA	NA	NA	NA	NA
725	NC_037328.1:2897659:2897732	chr1:2897659:2897732	chr1	2897659	2897732	1.90492e-06	-0.487531	0.0803191	0.000406374	DM_hypo	transcripts;introns;repeats;CpG-deserts;genes	NA	SYNJ1	NA	NA	NA	NA	NA	NA
726	NC_037328.1:2897956:2897983	chr1:2897956:2897983	chr1	2897956	2897983	0.00595563	-0.213423	0.0265888	0.0125295	DM_hypo	transcripts;introns;CpG-deserts;genes	NA	SYNJ1	NA	NA	NA	NA	NA	NA
727	NC_037328.1:29040726:29040829	chr1:29040726:29040829	chr1	29040726	29040829	0.000494809	-0.322602	0.0493508	0.00329879	DM_hypo	CpG-deserts;inter	NA	NA	NA	NA	NA	NA	NA	NA
728	NC_037328.1:29093922:29093942	chr1:29093922:29093942	chr1	29093922	29093942	3.16301e-05	0.27583	0.0257797	0.00109685	DM_hyper	repeats;CpG-deserts;inter	NA	NA	NA	NA	NA	NA	NA	NA
729	NC_037328.1:29106735:29106760	chr1:29106735:29106760	chr1	29106735	29106760	0.000677373	-0.322461	0.0415797	0.00389956	DM_hypo	repeats;CpG-deserts;inter;downstream	NA	NA	NA	NA	NA	GBE1	NA	NA
730	NC_037328.1:2939949:2940000	chr1:2939949:2940000	chr1	2939949	2940000	0.00205259	0.233735	0.0271653	0.00606155	DM_hyper	CpG-deserts;inter	NA	NA	NA	NA	NA	NA	NA	NA
731	NC_037328.1:2971859:2971912	chr1:2971859:2971912	chr1	2971859	2971912	0.00150527	0.255448	0.0304328	0.00553843	DM_hyper	repeats;CpG-deserts;inter	NA	NA	NA	NA	NA	NA	NA	NA
732	NC_037328.1:3009206:3009256	chr1:3009206:3009256	chr1	3009206	3009256	0.00383082	0.260388	0.0366031	0.0124477	DM_hyper	transcripts;introns;CpG-deserts;genes	NA	EVA1C	NA	NA	NA	NA	NA	NA
733	NC_037328.1:3011358:3011456	chr1:3011358:3011456	chr1	3011358	3011456	0.00444019	0.233698	0.0373733	0.0123388	DM_hyper	transcripts;introns;CpG-deserts;genes	NA	EVA1C	NA	NA	NA	NA	NA	NA
734	NC_037328.1:3011532:3011601	chr1:3011532:3011601	chr1	3011532	3011601	0.00252074	0.360131	0.0581402	0.0071225	DM_hyper	transcripts;introns;repeats;CpG-deserts;genes	NA	EVA1C	NA	NA	NA	NA	NA	NA
735	NC_037328.1:3079369:3079405	chr1:3079369:3079405	chr1	3079369	3079405	0.0036669	0.287191	0.050898	0.0103955	DM_hyper	transcripts;first intron;CpG-shores;genes	NA	EVA1C	NA	NA	NA	NA	NA	EVA1C
736	NC_037328.1:31921941:31921953	chr1:31921941:31921953	chr1	31921941	31921953	0.00154009	0.301453	0.0419762	0.00625634	DM_hyper	repeats;CpG-deserts;inter	NA	NA	NA	NA	NA	NA	NA	NA
737	NC_037328.1:3246212:3246229	chr1:3246212:3246229	chr1	3246212	3246229	0.00440575	0.324705	0.0524144	0.0118712	DM_hyper	CpG-deserts;inter	NA	NA	NA	NA	NA	NA	NA	NA
738	NC_037328.1:3290822:3290847	chr1:3290822:3290847	chr1	3290822	3290847	0.000773998	0.201381	0.0168248	0.00290598	DM_hyper	repeats;CpG-deserts;inter	NA	NA	NA	NA	NA	NA	NA	NA
739	NC_037328.1:33373206:33373237	chr1:33373206:33373237	chr1	33373206	33373237	0.000641477	-0.396463	0.0968768	0.00358122	DM_hypo	repeats;CpG-deserts;inter	NA	NA	NA	NA	NA	NA	NA	NA
740	NC_037328.1:33373494:33373521	chr1:33373494:33373521	chr1	33373494	33373521	0.00221461	-0.431767	0.0780214	0.00782668	DM_hypo	repeats;CpG-deserts;inter	NA	NA	NA	NA	NA	NA	NA	NA
741	NC_037328.1:3371337:3371443	chr1:3371337:3371443	chr1	3371337	3371443	0.00321529	0.270324	0.0429688	0.00980757	DM_hyper	CpG-deserts;inter	NA	NA	NA	NA	NA	NA	NA	NA
742	NC_037328.1:3526533:3526585	chr1:3526533:3526585	chr1	3526533	3526585	0.000129995	-0.423239	0.0650789	0.00185371	DM_hypo	CpG-deserts;inter	NA	NA	NA	NA	NA	NA	NA	NA
743	NC_037328.1:35370719:35370758	chr1:35370719:35370758	chr1	35370719	35370758	4.35096e-08	-0.482626	0.0756689	6.28752e-05	DM_hypo	CpG-deserts;inter	NA	NA	NA	NA	NA	NA	NA	NA
744	NC_037328.1:35856610:35856636	chr1:35856610:35856636	chr1	35856610	35856636	0.00385429	0.292616	0.0443706	0.0103029	DM_hyper	repeats;CpG-deserts;inter	NA	NA	NA	NA	NA	NA	NA	NA
745	NC_037328.1:35994898:35994984	chr1:35994898:35994984	chr1	35994898	35994984	0.000106825	-0.486478	0.0889948	0.00171525	DM_hypo	repeats;CpG-deserts;inter	NA	NA	NA	NA	NA	NA	NA	NA
746	NC_037328.1:3621314:3621338	chr1:3621314:3621338	chr1	3621314	3621338	0.00106999	-0.349948	0.0528846	0.00490858	DM_hypo	CpG-deserts;inter	NA	NA	NA	NA	NA	NA	NA	NA
747	NC_037328.1:3626817:3626836	chr1:3626817:3626836	chr1	3626817	3626836	0.00187997	0.364636	0.061679	0.00608922	DM_hyper	CpG-shores;inter	NA	NA	NA	NA	NA	NA	NA	NA
748	NC_037328.1:3734507:3734578	chr1:3734507:3734578	chr1	3734507	3734578	1.30839e-05	-0.403173	0.0517717	0.00082049	DM_hypo	CpG-deserts;inter	NA	NA	NA	NA	NA	NA	NA	NA
749	NC_037328.1:3758069:3758102	chr1:3758069:3758102	chr1	3758069	3758102	0.00728296	0.217999	0.0244637	0.0144002	DM_hyper	CpG-shores;inter	NA	NA	NA	NA	NA	NA	NA	NA
750	NC_037328.1:38176921:38176946	chr1:38176921:38176946	chr1	38176921	38176946	0.00637384	0.251051	0.0359868	0.0163889	DM_hyper	repeats;CpG-deserts;inter	NA	NA	NA	NA	NA	NA	NA	NA
751	NC_037328.1:38280101:38280110	chr1:38280101:38280110	chr1	38280101	38280110	0.00165703	0.256896	0.0283723	0.00544297	DM_hyper	repeats;CpG-deserts;inter	NA	NA	NA	NA	NA	NA	NA	NA
752	NC_037328.1:38330484:38330535	chr1:38330484:38330535	chr1	38330484	38330535	0.00794516	0.219386	0.0455185	0.0186671	DM_hyper	transcripts;introns;repeats;CpG-deserts;genes	NA	STX19	NA	NA	NA	NA	NA	NA
753	NC_037328.1:3835067:3835122	chr1:3835067:3835122	chr1	3835067	3835122	0.00157039	0.250061	0.0331485	0.00574789	DM_hyper	promoters;CpG-shores;repeats;inter	SOD1	NA	NA	NA	NA	NA	NA	NA
754	NC_037328.1:38456425:38456472	chr1:38456425:38456472	chr1	38456425	38456472	0.000922297	-0.40905	0.0700637	0.00460763	DM_hypo	repeats;CpG-deserts;inter	NA	NA	NA	NA	NA	NA	NA	NA
755	NC_037328.1:3896587:3896636	chr1:3896587:3896636	chr1	3896587	3896636	2.13384e-05	0.32261	0.0334764	0.00101702	DM_hyper	repeats;CpG-deserts;inter	NA	NA	NA	NA	NA	NA	NA	NA
756	NC_037328.1:3969049:3969095	chr1:3969049:3969095	chr1	3969049	3969095	0.000269586	0.345679	0.0511738	0.00259587	DM_hyper	CpG-shores;inter	NA	NA	NA	NA	NA	NA	NA	NA
757	NC_037328.1:4021348:4021405	chr1:4021348:4021405	chr1	4021348	4021405	0.000697158	0.331257	0.043118	0.0039474	DM_hyper	CpG-shores;inter	NA	NA	NA	NA	NA	NA	NA	NA
758	NC_037328.1:4031824:4031838	chr1:4031824:4031838	chr1	4031824	4031838	8.04051e-05	0.248261	0.0247288	0.00152434	DM_hyper	repeats;CpG-deserts;inter	NA	NA	NA	NA	NA	NA	NA	NA
759	NC_037328.1:40937409:40937423	chr1:40937409:40937423	chr1	40937409	40937423	1.27526e-05	0.314028	0.0324446	0.000826419	DM_hyper	repeats;CpG-deserts;inter	NA	NA	NA	NA	NA	NA	NA	NA
760	NC_037328.1:4106575:4106629	chr1:4106575:4106629	chr1	4106575	4106629	0.00510966	0.36534	0.0787898	0.013585	DM_hyper	repeats;CpG-deserts;inter	NA	NA	NA	NA	NA	NA	NA	NA
761	NC_037328.1:41340153:41340177	chr1:41340153:41340177	chr1	41340153	41340177	4.98775e-05	0.344622	0.0404806	0.00155083	DM_hyper	repeats;CpG-deserts;inter	NA	NA	NA	NA	NA	NA	NA	NA
762	NC_037328.1:41340295:41340321	chr1:41340295:41340321	chr1	41340295	41340321	0.00272627	0.332233	0.0518641	0.00849177	DM_hyper	repeats;CpG-deserts;inter	NA	NA	NA	NA	NA	NA	NA	NA
763	NC_037328.1:4156620:4156675	chr1:4156620:4156675	chr1	4156620	4156675	0.00287416	0.243287	0.0290344	0.00820821	DM_hyper	CpG-deserts;inter	NA	NA	NA	NA	NA	NA	NA	NA
764	NC_037328.1:4196068:4196091	chr1:4196068:4196091	chr1	4196068	4196091	0.00013033	-0.567404	0.108097	0.00171649	DM_hypo	CpG-shelves;repeats;repeats;inter	NA	NA	NA	NA	NA	NA	NA	NA
765	NC_037328.1:42221373:42221439	chr1:42221373:42221439	chr1	42221373	42221439	0.00350221	0.316153	0.0525783	0.0091602	DM_hyper	transcripts;introns;repeats;CpG-deserts;genes	NA	RIOX2	NA	NA	NA	NA	NA	NA
766	NC_037328.1:42226420:42226491	chr1:42226420:42226491	chr1	42226420	42226491	0.00607016	0.228049	0.0267637	0.0127104	DM_hyper	transcripts;first intron;CpG-shelves;repeats;genes	NA	RIOX2	NA	NA	NA	NA	NA	RIOX2
767	NC_037328.1:4224577:4224653	chr1:4224577:4224653	chr1	4224577	4224653	0.00225663	0.413481	0.0804762	0.00798128	DM_hyper	CpG-deserts;inter	NA	NA	NA	NA	NA	NA	NA	NA
768	NC_037328.1:4224622:4224723	chr1:4224622:4224723	chr1	4224622	4224723	0.00138642	0.404829	0.0690572	0.00512813	DM_hyper	CpG-deserts;inter	NA	NA	NA	NA	NA	NA	NA	NA
769	NC_037328.1:4250082:4250116	chr1:4250082:4250116	chr1	4250082	4250116	0.00142319	0.224717	0.0240005	0.00493725	DM_hyper	CpG-deserts;inter	NA	NA	NA	NA	NA	NA	NA	NA
770	NC_037328.1:42862988:42863051	chr1:42862988:42863051	chr1	42862988	42863051	0.00398216	0.341487	0.0582239	0.00959914	DM_hyper	CpG-deserts;inter	NA	NA	NA	NA	NA	NA	NA	NA
771	NC_037328.1:42913125:42913170	chr1:42913125:42913170	chr1	42913125	42913170	0.00218298	-0.241041	0.0577708	0.00666362	DM_hypo	repeats;CpG-deserts;inter	NA	NA	NA	NA	NA	NA	NA	NA
772	NC_037328.1:42950481:42950525	chr1:42950481:42950525	chr1	42950481	42950525	0.0120128	0.276151	0.0788907	0.0256856	DM_hyper	repeats;CpG-deserts;inter	NA	NA	NA	NA	NA	NA	NA	NA
773	NC_037328.1:42950726:42950800	chr1:42950726:42950800	chr1	42950726	42950800	0.00237349	0.335886	0.0513296	0.00784053	DM_hyper	repeats;CpG-deserts;inter	NA	NA	NA	NA	NA	NA	NA	NA
774	NC_037328.1:42950933:42950974	chr1:42950933:42950974	chr1	42950933	42950974	6.91973e-05	0.351707	0.0475718	0.00156927	DM_hyper	repeats;CpG-deserts;inter	NA	NA	NA	NA	NA	NA	NA	NA
775	NC_037328.1:42984665:42984708	chr1:42984665:42984708	chr1	42984665	42984708	6.90436e-05	0.223331	0.0189874	0.00128719	DM_hyper	repeats;CpG-deserts;inter	NA	NA	NA	NA	NA	NA	NA	NA
776	NC_037328.1:43032419:43032448	chr1:43032419:43032448	chr1	43032419	43032448	8.53285e-05	-0.453265	0.0721927	0.00166805	DM_hypo	repeats;CpG-deserts;inter	NA	NA	NA	NA	NA	NA	NA	NA
777	NC_037328.1:43032419:43032506	chr1:43032419:43032506	chr1	43032419	43032506	0.000820091	-0.416287	0.0995452	0.00476634	DM_hypo	repeats;repeats;CpG-deserts;inter	NA	NA	NA	NA	NA	NA	NA	NA
778	NC_037328.1:43059435:43059533	chr1:43059435:43059533	chr1	43059435	43059533	0.0130119	-0.372967	0.0887903	0.0273778	DM_hypo	transcripts;first intron;repeats;CpG-deserts;genes	NA	ST3GAL6	NA	NA	NA	NA	NA	ST3GAL6
779	NC_037328.1:43063572:43063659	chr1:43063572:43063659	chr1	43063572	43063659	0.0013373	0.201087	0.0177109	0.00403798	DM_hyper	transcripts;first intron;CpG-deserts;genes	NA	ST3GAL6	NA	NA	NA	NA	NA	ST3GAL6
780	NC_037328.1:43089597:43089669	chr1:43089597:43089669	chr1	43089597	43089669	0.000215809	-0.495934	0.0945775	0.00235085	DM_hypo	transcripts;introns;repeats;CpG-deserts;genes	NA	ST3GAL6	NA	NA	NA	NA	NA	NA
781	NC_037328.1:43141253:43141339	chr1:43141253:43141339	chr1	43141253	43141339	0.00432941	0.392024	0.0830082	0.01034	DM_hyper	transcripts;introns;CpG-deserts;genes	NA	DCBLD2	NA	NA	NA	NA	NA	NA
782	NC_037328.1:4316539:4316590	chr1:4316539:4316590	chr1	4316539	4316590	0.00867457	0.288985	0.0473493	0.0201904	DM_hyper	promoters;CpG-deserts;inter	MIR2284X	NA	NA	NA	NA	NA	NA	NA
783	NC_037328.1:43390521:43390580	chr1:43390521:43390580	chr1	43390521	43390580	0.00372373	0.235796	0.0322564	0.0101058	DM_hyper	CpG-deserts;inter	NA	NA	NA	NA	NA	NA	NA	NA
784	NC_037328.1:43476341:43476385	chr1:43476341:43476385	chr1	43476341	43476385	0.00669459	0.287517	0.057191	0.014018	DM_hyper	CpG-deserts;inter	NA	NA	NA	NA	NA	NA	NA	NA
785	NC_037328.1:4380855:4380875	chr1:4380855:4380875	chr1	4380855	4380875	0.00231703	0.269921	0.0345945	0.00725466	DM_hyper	CpG-deserts;inter	NA	NA	NA	NA	NA	NA	NA	NA
786	NC_037328.1:44145954:44145978	chr1:44145954:44145978	chr1	44145954	44145978	0.00099064	-0.41052	0.0818749	0.00525048	DM_hypo	transcripts;first intron;CpG-shelves;genes	NA	CMSS1	NA	NA	NA	NA	NA	CMSS1
787	NC_037328.1:44219295:44219335	chr1:44219295:44219335	chr1	44219295	44219335	0.0187036	0.214391	0.0315196	0.0363153	DM_hyper	transcripts;first intron;CpG-deserts;genes	NA	CMSS1	NA	NA	NA	NA	NA	CMSS1
788	NC_037328.1:44485072:44485128	chr1:44485072:44485128	chr1	44485072	44485128	0.0123838	0.240735	0.0391359	0.0286407	DM_hyper	transcripts;exons;CpG-deserts;genes	NA	TMEM30C	NA	NA	NA	NA	NA	NA
789	NC_037328.1:44487821:44487864	chr1:44487821:44487864	chr1	44487821	44487864	0.000878017	-0.310319	0.0373177	0.0044964	DM_hypo	transcripts;introns;CpG-deserts;genes	NA	TMEM30C	NA	NA	NA	NA	NA	NA
790	NC_037328.1:44492185:44492216	chr1:44492185:44492216	chr1	44492185	44492216	0.00468367	0.25636	0.0406256	0.0129067	DM_hyper	transcripts;introns;repeats;CpG-deserts;genes	NA	TMEM30C	NA	NA	NA	NA	NA	NA
791	NC_037328.1:44536169:44536200	chr1:44536169:44536200	chr1	44536169	44536200	0.0085247	0.237437	0.0316451	0.0184592	DM_hyper	repeats;CpG-deserts;inter	NA	NA	NA	NA	NA	NA	NA	NA
792	NC_037328.1:44554309:44554382	chr1:44554309:44554382	chr1	44554309	44554382	1.41041e-06	-0.517965	0.0738202	0.000349364	DM_hypo	CpG-shores;repeats;inter	NA	NA	NA	NA	NA	NA	NA	NA
793	NC_037328.1:44563765:44563782	chr1:44563765:44563782	chr1	44563765	44563782	1.96902e-05	-0.517533	0.0938369	0.000973622	DM_hypo	repeats;CpG-deserts;inter	NA	NA	NA	NA	NA	NA	NA	NA
794	NC_037328.1:44565517:44565582	chr1:44565517:44565582	chr1	44565517	44565582	0.000199682	-0.470353	0.0848345	0.00226923	DM_hypo	CpG-deserts;inter	NA	NA	NA	NA	NA	NA	NA	NA
795	NC_037328.1:44636663:44636715	chr1:44636663:44636715	chr1	44636663	44636715	0.00202393	0.260247	0.0336735	0.00667031	DM_hyper	transcripts;exons;introns;CpG-deserts;genes	NA	NIT2	NA	NA	NA	NA	NA	NA
796	NC_037328.1:44647181:44647288	chr1:44647181:44647288	chr1	44647181	44647288	0.000501261	0.287442	0.0303392	0.00313037	DM_hyper	repeats;CpG-deserts;inter	NA	NA	NA	NA	NA	NA	NA	NA
797	NC_037328.1:44752729:44752750	chr1:44752729:44752750	chr1	44752729	44752750	0.0002863	-0.391668	0.0620205	0.00255639	DM_hypo	repeats;CpG-deserts;inter	NA	NA	NA	NA	NA	NA	NA	NA
798	NC_037328.1:44843911:44844018	chr1:44843911:44844018	chr1	44843911	44844018	0.00814274	0.213469	0.0321557	0.0179706	DM_hyper	transcripts;introns;CpG-deserts;genes	NA	LOC529036	NA	NA	NA	NA	NA	NA
799	NC_037328.1:44953876:44953935	chr1:44953876:44953935	chr1	44953876	44953935	0.0102934	0.271886	0.0775269	0.0282228	DM_hyper	transcripts;first intron;CpG-deserts;genes	NA	TMEM45A	NA	NA	NA	NA	NA	TMEM45A
800	NC_037328.1:45201383:45201407	chr1:45201383:45201407	chr1	45201383	45201407	0.00470151	0.206101	0.0286298	0.010539	DM_hyper	repeats;CpG-deserts;inter	NA	NA	NA	NA	NA	NA	NA	NA
801	NC_037328.1:45465926:45465983	chr1:45465926:45465983	chr1	45465926	45465983	0.0017748	0.28479	0.0418221	0.00688288	DM_hyper	CpG-deserts;inter	NA	NA	NA	NA	NA	NA	NA	NA
802	NC_037328.1:4605065:4605092	chr1:4605065:4605092	chr1	4605065	4605092	2.93386e-05	0.265579	0.0240018	0.00106861	DM_hyper	repeats;CpG-deserts;inter	NA	NA	NA	NA	NA	NA	NA	NA
803	NC_037328.1:46106096:46106112	chr1:46106096:46106112	chr1	46106096	46106112	0.000698851	0.221192	0.0200784	0.00306096	DM_hyper	repeats;CpG-deserts;inter	NA	NA	NA	NA	NA	NA	NA	NA
804	NC_037328.1:46144095:46144191	chr1:46144095:46144191	chr1	46144095	46144191	0.0063142	0.234915	0.0284082	0.0126984	DM_hyper	transcripts;exons;introns;CpG-deserts;genes	NA	NXPE3	NA	NA	NA	NA	NA	NA
805	NC_037328.1:46161436:46161491	chr1:46161436:46161491	chr1	46161436	46161491	0.000106018	0.41198	0.055276	0.00182083	DM_hyper	transcripts;introns;repeats;CpG-deserts;genes	NA	NXPE3	NA	NA	NA	NA	NA	NA
806	NC_037328.1:46161689:46161787	chr1:46161689:46161787	chr1	46161689	46161787	4.99081e-05	0.510624	0.0917166	0.00144853	DM_hyper	transcripts;introns;CpG-deserts;genes	NA	NXPE3	NA	NA	NA	NA	NA	NA
807	NC_037328.1:46161786:46161844	chr1:46161786:46161844	chr1	46161786	46161844	0.00341325	0.446881	0.09153	0.0104896	DM_hyper	transcripts;introns;CpG-deserts;genes	NA	NXPE3	NA	NA	NA	NA	NA	NA
808	NC_037328.1:46161835:46161908	chr1:46161835:46161908	chr1	46161835	46161908	0.00173348	0.303976	0.0415255	0.00672093	DM_hyper	transcripts;introns;CpG-deserts;genes	NA	NXPE3	NA	NA	NA	NA	NA	NA
809	NC_037328.1:46193718:46193817	chr1:46193718:46193817	chr1	46193718	46193817	0.00114502	0.348126	0.0481419	0.0049342	DM_hyper	transcripts;exons;CpG-shelves;genes	NA	NFKBIZ	NA	NA	NA	NA	NA	NA
810	NC_037328.1:46194118:46194173	chr1:46194118:46194173	chr1	46194118	46194173	0.000381408	0.240646	0.0269796	0.00270729	DM_hyper	transcripts;exons;CpG-shelves;genes	NA	NFKBIZ	NA	NA	NA	NA	NA	NA
811	NC_037328.1:46194422:46194528	chr1:46194422:46194528	chr1	46194422	46194528	0.0150593	0.215545	0.0361896	0.0303061	DM_hyper	transcripts;exons;introns;CpG-shelves;genes	NA	NFKBIZ	NA	NA	NA	NA	NA	NA
812	NC_037328.1:46197502:46197552	chr1:46197502:46197552	chr1	46197502	46197552	0.00930931	0.226904	0.0313834	0.0199182	DM_hyper	transcripts;introns;CpG-deserts;genes	NA	NFKBIZ	NA	NA	NA	NA	NA	NA
813	NC_037328.1:46212341:46212385	chr1:46212341:46212385	chr1	46212341	46212385	0.00729381	0.212355	0.0244219	0.0145599	DM_hyper	CpG-deserts;inter	NA	NA	NA	NA	NA	NA	NA	NA
814	NC_037328.1:46215600:46215684	chr1:46215600:46215684	chr1	46215600	46215684	0.000103935	-0.539739	0.0988246	0.00196475	DM_hypo	CpG-deserts;inter	NA	NA	NA	NA	NA	NA	NA	NA
815	NC_037328.1:46215645:46215741	chr1:46215645:46215741	chr1	46215645	46215741	0.00156562	-0.493124	0.115226	0.005382	DM_hypo	CpG-deserts;inter	NA	NA	NA	NA	NA	NA	NA	NA
816	NC_037328.1:46224222:46224248	chr1:46224222:46224248	chr1	46224222	46224248	0.000762718	0.252937	0.0249279	0.00363147	DM_hyper	repeats;CpG-deserts;inter	NA	NA	NA	NA	NA	NA	NA	NA
817	NC_037328.1:46285943:46285958	chr1:46285943:46285958	chr1	46285943	46285958	2.75765e-05	0.210863	0.0144882	0.000838256	DM_hyper	repeats;CpG-deserts;inter	NA	NA	NA	NA	NA	NA	NA	NA
818	NC_037328.1:46451042:46451123	chr1:46451042:46451123	chr1	46451042	46451123	3.1631e-08	-0.547128	0.101229	5.63475e-05	DM_hypo	repeats;CpG-deserts;inter	NA	NA	NA	NA	NA	NA	NA	NA
819	NC_037328.1:49913932:49913985	chr1:49913932:49913985	chr1	49913932	49913985	0.000442919	-0.315297	0.041444	0.00334049	DM_hypo	CpG-islands;CpG-shores;inter	NA	NA	NA	NA	NA	NA	NA	NA
820	NC_037328.1:50279003:50279089	chr1:50279003:50279089	chr1	50279003	50279089	0.0011085	0.296712	0.0364031	0.00474493	DM_hyper	transcripts;exons;CpG-deserts;genes	NA	CBLB	NA	NA	NA	NA	NA	NA
821	NC_037328.1:51447603:51447621	chr1:51447603:51447621	chr1	51447603	51447621	0.000140099	0.353369	0.0427354	0.00206882	DM_hyper	CpG-deserts;inter	NA	NA	NA	NA	NA	NA	NA	NA
822	NC_037328.1:5209517:5209526	chr1:5209517:5209526	chr1	5209517	5209526	0.000939476	0.255559	0.0317357	0.00432684	DM_hyper	CpG-deserts;inter	NA	NA	NA	NA	NA	NA	NA	NA
823	NC_037328.1:52157879:52157926	chr1:52157879:52157926	chr1	52157879	52157926	0.00207199	0.272437	0.0357461	0.00733073	DM_hyper	transcripts;introns;CpG-deserts;genes	NA	BBX	NA	NA	NA	NA	NA	NA
824	NC_037328.1:52215138:52215216	chr1:52215138:52215216	chr1	52215138	52215216	0.00214444	-0.377388	0.0680079	0.00659823	DM_hypo	transcripts;introns;CpG-deserts;genes	NA	BBX	NA	NA	NA	NA	NA	NA
825	NC_037328.1:5222676:5222697	chr1:5222676:5222697	chr1	5222676	5222697	0.000281922	0.25885	0.0293751	0.0025022	DM_hyper	CpG-deserts;inter	NA	NA	NA	NA	NA	NA	NA	NA
826	NC_037328.1:52297727:52297756	chr1:52297727:52297756	chr1	52297727	52297756	0.00403859	0.296959	0.0439098	0.0119989	DM_hyper	transcripts;introns;CpG-deserts;genes	NA	BBX	NA	NA	NA	NA	NA	NA
827	NC_037328.1:52298073:52298121	chr1:52298073:52298121	chr1	52298073	52298121	0.014783	0.203164	0.0253737	0.0256296	DM_hyper	transcripts;introns;CpG-deserts;genes	NA	BBX	NA	NA	NA	NA	NA	NA
828	NC_037328.1:52338760:52338822	chr1:52338760:52338822	chr1	52338760	52338822	0.000883416	0.274244	0.029841	0.0041738	DM_hyper	transcripts;exons;CpG-deserts;genes	NA	BBX	NA	NA	NA	NA	NA	NA
829	NC_037328.1:52339080:52339110	chr1:52339080:52339110	chr1	52339080	52339110	0.00311337	0.25572	0.033484	0.00876921	DM_hyper	transcripts;introns;CpG-deserts;genes	NA	BBX	NA	NA	NA	NA	NA	NA
830	NC_037328.1:52436712:52436750	chr1:52436712:52436750	chr1	52436712	52436750	0.000237265	0.354055	0.045698	0.00261242	DM_hyper	CpG-deserts;inter	NA	NA	NA	NA	NA	NA	NA	NA
831	NC_037328.1:52623229:52623256	chr1:52623229:52623256	chr1	52623229	52623256	0.000243378	-0.31414	0.0436152	0.00249577	DM_hypo	repeats;CpG-deserts;inter	NA	NA	NA	NA	NA	NA	NA	NA
832	NC_037328.1:52642061:52642162	chr1:52642061:52642162	chr1	52642061	52642162	0.00833096	0.266865	0.0399471	0.0257181	DM_hyper	CpG-deserts;inter	NA	NA	NA	NA	NA	NA	NA	NA
833	NC_037328.1:52643556:52643640	chr1:52643556:52643640	chr1	52643556	52643640	0.000200177	0.447425	0.0765253	0.00241849	DM_hyper	CpG-deserts;inter	NA	NA	NA	NA	NA	NA	NA	NA
834	NC_037328.1:52723107:52723200	chr1:52723107:52723200	chr1	52723107	52723200	0.000835154	-0.465238	0.10488	0.00361692	DM_hypo	transcripts;introns;repeats;CpG-deserts;genes	NA	CD47	NA	NA	NA	NA	NA	NA
835	NC_037328.1:52791535:52791556	chr1:52791535:52791556	chr1	52791535	52791556	0.00489013	0.336731	0.0570226	0.0110833	DM_hyper	CpG-deserts;inter	NA	NA	NA	NA	NA	NA	NA	NA
836	NC_037328.1:52825887:52825921	chr1:52825887:52825921	chr1	52825887	52825921	0.000620442	0.308128	0.0370452	0.00379302	DM_hyper	repeats;CpG-deserts;inter	NA	NA	NA	NA	NA	NA	NA	NA
837	NC_037328.1:52967473:52967536	chr1:52967473:52967536	chr1	52967473	52967536	0.000510956	0.306065	0.0399802	0.00347343	DM_hyper	CpG-deserts;inter	NA	NA	NA	NA	NA	NA	NA	NA
838	NC_037328.1:53125517:53125595	chr1:53125517:53125595	chr1	53125517	53125595	0.000537936	0.36174	0.0576787	0.00324414	DM_hyper	CpG-deserts;inter	NA	NA	NA	NA	NA	NA	NA	NA
839	NC_037328.1:53906338:53906364	chr1:53906338:53906364	chr1	53906338	53906364	0.0010104	0.249091	0.0246884	0.00417263	DM_hyper	CpG-deserts;inter	NA	NA	NA	NA	NA	NA	NA	NA
840	NC_037328.1:55216297:55216326	chr1:55216297:55216326	chr1	55216297	55216326	9.69566e-05	0.310246	0.0357893	0.00190115	DM_hyper	repeats;CpG-deserts;inter	NA	NA	NA	NA	NA	NA	NA	NA
841	NC_037328.1:55780231:55780308	chr1:55780231:55780308	chr1	55780231	55780308	0.00472149	0.337033	0.0598866	0.0110956	DM_hyper	repeats;CpG-deserts;inter	NA	NA	NA	NA	NA	NA	NA	NA
842	NC_037328.1:56427239:56427299	chr1:56427239:56427299	chr1	56427239	56427299	0.00143774	0.369495	0.0577924	0.00523314	DM_hyper	CpG-shores;inter	NA	NA	NA	NA	NA	NA	NA	NA
843	NC_037328.1:56494301:56494405	chr1:56494301:56494405	chr1	56494301	56494405	0.00820156	0.358716	0.081255	0.0210058	DM_hyper	CpG-deserts;inter	NA	NA	NA	NA	NA	NA	NA	NA
844	NC_037328.1:56567240:56567264	chr1:56567240:56567264	chr1	56567240	56567264	0.0188876	0.212124	0.0320305	0.0366655	DM_hyper	CpG-deserts;inter	NA	NA	NA	NA	NA	NA	NA	NA
845	NC_037328.1:56780434:56780448	chr1:56780434:56780448	chr1	56780434	56780448	0.00207487	-0.206513	0.0179244	0.00514501	DM_hypo	CpG-deserts;inter	NA	NA	NA	NA	NA	NA	NA	NA
846	NC_037328.1:57173554:57173658	chr1:57173554:57173658	chr1	57173554	57173658	0.000628116	-0.403326	0.0917765	0.00364814	DM_hypo	repeats;CpG-deserts;inter	NA	NA	NA	NA	NA	NA	NA	NA
847	NC_037328.1:57237311:57237397	chr1:57237311:57237397	chr1	57237311	57237397	8.17434e-06	0.26669	0.0258953	0.000649644	DM_hyper	repeats;CpG-deserts;inter	NA	NA	NA	NA	NA	NA	NA	NA
848	NC_037328.1:57237904:57237929	chr1:57237904:57237929	chr1	57237904	57237929	0.00148386	0.289432	0.04376	0.00578857	DM_hyper	repeats;CpG-deserts;inter	NA	NA	NA	NA	NA	NA	NA	NA
849	NC_037328.1:57303791:57303842	chr1:57303791:57303842	chr1	57303791	57303842	0.00071255	0.351948	0.0507308	0.00371862	DM_hyper	repeats;CpG-deserts;inter	NA	NA	NA	NA	NA	NA	NA	NA
850	NC_037328.1:57386467:57386548	chr1:57386467:57386548	chr1	57386467	57386548	0.000268124	-0.436449	0.0717487	0.0026472	DM_hypo	transcripts;introns;CpG-deserts;genes	NA	CCDC80	NA	NA	NA	NA	NA	NA
851	NC_037328.1:57407099:57407132	chr1:57407099:57407132	chr1	57407099	57407132	0.00771572	0.219405	0.025749	0.0152277	DM_hyper	transcripts;introns;CpG-deserts;genes	NA	CCDC80	NA	NA	NA	NA	NA	NA
852	NC_037328.1:57595826:57595851	chr1:57595826:57595851	chr1	57595826	57595851	0.000226043	-0.269971	0.0410554	0.00250904	DM_hypo	repeats;CpG-deserts;inter	NA	NA	NA	NA	NA	NA	NA	NA
853	NC_037328.1:57599420:57599473	chr1:57599420:57599473	chr1	57599420	57599473	0.000969094	-0.391012	0.059414	0.00425296	DM_hypo	CpG-deserts;inter	NA	NA	NA	NA	NA	NA	NA	NA
854	NC_037328.1:5770910:5770984	chr1:5770910:5770984	chr1	5770910	5770984	0.00800329	0.409946	0.125436	0.0141328	DM_hyper	transcripts;first exon;CpG-deserts;genes	NA	CLDN8	NA	NA	NA	NA	CLDN8	NA
855	NC_037328.1:57717905:57718017	chr1:57717905:57718017	chr1	57717905	57718017	0.00467292	-0.346774	0.071429	0.0126827	DM_hypo	transcripts;introns;CpG-deserts;genes	NA	GTPBP8	NA	NA	NA	NA	NA	NA
856	NC_037328.1:57817315:57817340	chr1:57817315:57817340	chr1	57817315	57817340	0.00111822	0.259244	0.0308647	0.00459752	DM_hyper	CpG-deserts;inter	NA	NA	NA	NA	NA	NA	NA	NA
857	NC_037328.1:57980673:57980751	chr1:57980673:57980751	chr1	57980673	57980751	0.000190379	0.301331	0.0494738	0.00227554	DM_hyper	CpG-deserts;inter	NA	NA	NA	NA	NA	NA	NA	NA
858	NC_037328.1:57988280:57988365	chr1:57988280:57988365	chr1	57988280	57988365	0.00103363	0.267453	0.0365304	0.0053333	DM_hyper	transcripts;introns;CpG-deserts;genes	NA	BOC	NA	NA	NA	NA	NA	NA
859	NC_037328.1:58166324:58166413	chr1:58166324:58166413	chr1	58166324	58166413	8.01087e-06	-0.563613	0.111425	0.000614309	DM_hypo	transcripts;introns;repeats;repeats;CpG-deserts;genes	NA	SPICE1	NA	NA	NA	NA	NA	NA
860	NC_037328.1:58299197:58299234	chr1:58299197:58299234	chr1	58299197	58299234	0.00555862	0.214248	0.0230651	0.00932975	DM_hyper	transcripts;introns;repeats;CpG-deserts;genes	NA	SIDT1	NA	NA	NA	NA	NA	NA
861	NC_037328.1:58362231:58362328	chr1:58362231:58362328	chr1	58362231	58362328	0.00285984	0.264515	0.0344098	0.00845915	DM_hyper	repeats;CpG-deserts;inter	NA	NA	NA	NA	NA	NA	NA	NA
862	NC_037328.1:58362374:58362486	chr1:58362374:58362486	chr1	58362374	58362486	0.0193362	0.332399	0.0716952	0.0389089	DM_hyper	repeats;CpG-deserts;inter	NA	NA	NA	NA	NA	NA	NA	NA
863	NC_037328.1:58394519:58394544	chr1:58394519:58394544	chr1	58394519	58394544	9.35065e-05	0.334868	0.0393842	0.00180538	DM_hyper	CpG-shelves;inter	NA	NA	NA	NA	NA	NA	NA	NA
864	NC_037328.1:58453935:58454032	chr1:58453935:58454032	chr1	58453935	58454032	0.000392984	-0.475124	0.10567	0.00261625	DM_hypo	transcripts;first intron;CpG-deserts;genes	NA	ATP6V1A	NA	NA	NA	NA	NA	ATP6V1A
865	NC_037328.1:58455170:58455243	chr1:58455170:58455243	chr1	58455170	58455243	7.23912e-06	0.442267	0.0652084	0.000640766	DM_hyper	transcripts;first intron;CpG-deserts;genes	NA	ATP6V1A	NA	NA	NA	NA	NA	ATP6V1A
866	NC_037328.1:58462935:58462966	chr1:58462935:58462966	chr1	58462935	58462966	3.67722e-05	-0.37327	0.0561963	0.0011772	DM_hypo	transcripts;first intron;repeats;CpG-deserts;genes	NA	ATP6V1A	NA	NA	NA	NA	NA	ATP6V1A
867	NC_037328.1:5854870:5854881	chr1:5854870:5854881	chr1	5854870	5854881	9.66305e-05	0.304321	0.0343579	0.00170925	DM_hyper	repeats;CpG-deserts;inter	NA	NA	NA	NA	NA	NA	NA	NA
868	NC_037328.1:58764470:58764495	chr1:58764470:58764495	chr1	58764470	58764495	0.00190654	-0.476724	0.0984849	0.00658502	DM_hypo	CpG-deserts;inter	NA	NA	NA	NA	NA	NA	NA	NA
869	NC_037328.1:58882298:58882307	chr1:58882298:58882307	chr1	58882298	58882307	0.000198693	0.306771	0.0374257	0.00235859	DM_hyper	CpG-deserts;inter	NA	NA	NA	NA	NA	NA	NA	NA
870	NC_037328.1:58963089:58963135	chr1:58963089:58963135	chr1	58963089	58963135	5.46975e-05	-0.502524	0.107335	0.00135741	DM_hypo	CpG-deserts;inter	NA	NA	NA	NA	NA	NA	NA	NA
871	NC_037328.1:59001937:59001980	chr1:59001937:59001980	chr1	59001937	59001980	0.000756403	0.315512	0.0454736	0.00433591	DM_hyper	CpG-deserts;inter	NA	NA	NA	NA	NA	NA	NA	NA
872	NC_037328.1:59013204:59013306	chr1:59013204:59013306	chr1	59013204	59013306	0.000738286	0.407517	0.0644637	0.00373374	DM_hyper	repeats;CpG-deserts;inter	NA	NA	NA	NA	NA	NA	NA	NA
873	NC_037328.1:59021397:59021487	chr1:59021397:59021487	chr1	59021397	59021487	0.00388576	0.352392	0.0613537	0.0100432	DM_hyper	CpG-deserts;inter	NA	NA	NA	NA	NA	NA	NA	NA
874	NC_037328.1:59021439:59021524	chr1:59021439:59021524	chr1	59021439	59021524	0.00233475	0.278635	0.0339345	0.0072918	DM_hyper	repeats;CpG-deserts;inter	NA	NA	NA	NA	NA	NA	NA	NA
875	NC_037328.1:59022796:59022827	chr1:59022796:59022827	chr1	59022796	59022827	0.00593068	0.256937	0.0443747	0.0154786	DM_hyper	CpG-deserts;inter	NA	NA	NA	NA	NA	NA	NA	NA
876	NC_037328.1:59044036:59044076	chr1:59044036:59044076	chr1	59044036	59044076	0.00211454	0.23432	0.0248155	0.00623653	DM_hyper	CpG-deserts;inter	NA	NA	NA	NA	NA	NA	NA	NA
877	NC_037328.1:59056486:59056547	chr1:59056486:59056547	chr1	59056486	59056547	0.000547607	0.336938	0.0490181	0.00331214	DM_hyper	CpG-deserts;inter	NA	NA	NA	NA	NA	NA	NA	NA
878	NC_037328.1:59100821:59100909	chr1:59100821:59100909	chr1	59100821	59100909	0.00077672	0.227339	0.0210259	0.00348549	DM_hyper	CpG-deserts;inter	NA	NA	NA	NA	NA	NA	NA	NA
879	NC_037328.1:59104278:59104361	chr1:59104278:59104361	chr1	59104278	59104361	0.00270226	0.499631	0.112743	0.00667862	DM_hyper	CpG-deserts;inter	NA	NA	NA	NA	NA	NA	NA	NA
880	NC_037328.1:59117901:59117945	chr1:59117901:59117945	chr1	59117901	59117945	0.00105938	0.243377	0.0263241	0.00429626	DM_hyper	repeats;CpG-deserts;inter	NA	NA	NA	NA	NA	NA	NA	NA
881	NC_037328.1:59232247:59232306	chr1:59232247:59232306	chr1	59232247	59232306	0.00513884	0.335665	0.0906765	0.0122628	DM_hyper	repeats;CpG-deserts;inter	NA	NA	NA	NA	NA	NA	NA	NA
882	NC_037328.1:59233382:59233416	chr1:59233382:59233416	chr1	59233382	59233416	0.000175856	0.263828	0.0277711	0.00197954	DM_hyper	repeats;CpG-deserts;inter	NA	NA	NA	NA	NA	NA	NA	NA
883	NC_037328.1:59234314:59234359	chr1:59234314:59234359	chr1	59234314	59234359	0.00160647	0.209116	0.0226208	0.00540427	DM_hyper	CpG-deserts;inter	NA	NA	NA	NA	NA	NA	NA	NA
884	NC_037328.1:59279888:59279925	chr1:59279888:59279925	chr1	59279888	59279925	7.34608e-05	0.347835	0.04924	0.00158126	DM_hyper	CpG-deserts;inter	NA	NA	NA	NA	NA	NA	NA	NA
885	NC_037328.1:59526759:59526780	chr1:59526759:59526780	chr1	59526759	59526780	0.000781857	0.355079	0.0477556	0.00404533	DM_hyper	CpG-deserts;inter	NA	NA	NA	NA	NA	NA	NA	NA
886	NC_037328.1:59739049:59739095	chr1:59739049:59739095	chr1	59739049	59739095	0.00104839	0.236443	0.0229008	0.00362979	DM_hyper	CpG-deserts;inter	NA	NA	NA	NA	NA	NA	NA	NA
887	NC_037328.1:60251505:60251534	chr1:60251505:60251534	chr1	60251505	60251534	0.000633452	0.306621	0.0438016	0.00382257	DM_hyper	CpG-deserts;inter	NA	NA	NA	NA	NA	NA	NA	NA
888	NC_037328.1:60296993:60297029	chr1:60296993:60297029	chr1	60296993	60297029	0.0186669	0.207505	0.0324308	0.036249	DM_hyper	CpG-deserts;inter	NA	NA	NA	NA	NA	NA	NA	NA
889	NC_037328.1:60814070:60814089	chr1:60814070:60814089	chr1	60814070	60814089	4.56545e-05	-0.419567	0.0587823	0.0012736	DM_hypo	transcripts;first intron;CpG-deserts;genes	NA	LSAMP	NA	NA	NA	NA	NA	LSAMP
890	NC_037328.1:61639547:61639553	chr1:61639547:61639553	chr1	61639547	61639553	0.00162336	0.29673	0.0436054	0.00621663	DM_hyper	CpG-deserts;inter	NA	NA	NA	NA	NA	NA	NA	NA
891	NC_037328.1:62065020:62065105	chr1:62065020:62065105	chr1	62065020	62065105	0.0144956	0.205425	0.0330908	0.029234	DM_hyper	CpG-deserts;inter	NA	NA	NA	NA	NA	NA	NA	NA
892	NC_037328.1:62675757:62675805	chr1:62675757:62675805	chr1	62675757	62675805	0.0017614	0.307526	0.0440163	0.00621057	DM_hyper	CpG-deserts;inter	NA	NA	NA	NA	NA	NA	NA	NA
893	NC_037328.1:63734251:63734326	chr1:63734251:63734326	chr1	63734251	63734326	0.000952971	-0.393451	0.0627934	0.00421466	DM_hypo	CpG-deserts;inter	NA	NA	NA	NA	NA	NA	NA	NA
894	NC_037328.1:6388442:6388484	chr1:6388442:6388484	chr1	6388442	6388484	0.00308165	0.261418	0.0342082	0.00871127	DM_hyper	transcripts;first intron;repeats;CpG-deserts;genes	NA	GRIK1	NA	NA	NA	NA	NA	GRIK1
895	NC_037328.1:63985454:63985519	chr1:63985454:63985519	chr1	63985454	63985519	0.00265783	0.309814	0.0441454	0.00846637	DM_hyper	transcripts;first intron;repeats;CpG-deserts;genes	NA	UPK1B	NA	NA	NA	NA	NA	UPK1B
896	NC_037328.1:64093309:64093323	chr1:64093309:64093323	chr1	64093309	64093323	5.3922e-05	-0.427438	0.0625774	0.00131008	DM_hypo	transcripts;first intron;CpG-deserts;genes	NA	ARHGAP31	NA	NA	NA	NA	NA	ARHGAP31
897	NC_037328.1:64096274:64096379	chr1:64096274:64096379	chr1	64096274	64096379	0.00532217	-0.375805	0.0840621	0.0119952	DM_hypo	transcripts;first intron;repeats;CpG-deserts;genes	NA	ARHGAP31	NA	NA	NA	NA	NA	ARHGAP31
898	NC_037328.1:64096351:64096435	chr1:64096351:64096435	chr1	64096351	64096435	0.000469062	-0.403581	0.0827262	0.00320748	DM_hypo	transcripts;first intron;repeats;CpG-deserts;genes	NA	ARHGAP31	NA	NA	NA	NA	NA	ARHGAP31
899	NC_037328.1:64120379:64120429	chr1:64120379:64120429	chr1	64120379	64120429	0.00204337	0.340966	0.0517123	0.00701329	DM_hyper	transcripts;first intron;CpG-deserts;genes	NA	ARHGAP31	NA	NA	NA	NA	NA	ARHGAP31
900	NC_037328.1:64120508:64120609	chr1:64120508:64120609	chr1	64120508	64120609	0.00135335	0.473439	0.107324	0.0045265	DM_hyper	transcripts;first intron;CpG-deserts;genes	NA	ARHGAP31	NA	NA	NA	NA	NA	ARHGAP31
901	NC_037328.1:64120670:64120709	chr1:64120670:64120709	chr1	64120670	64120709	0.000499489	0.400863	0.0655946	0.00314771	DM_hyper	transcripts;first intron;CpG-deserts;genes	NA	ARHGAP31	NA	NA	NA	NA	NA	ARHGAP31
902	NC_037328.1:64124004:64124032	chr1:64124004:64124032	chr1	64124004	64124032	0.000573657	0.265088	0.0279136	0.0032374	DM_hyper	transcripts;first intron;repeats;CpG-deserts;genes	NA	ARHGAP31	NA	NA	NA	NA	NA	ARHGAP31
903	NC_037328.1:64126745:64126835	chr1:64126745:64126835	chr1	64126745	64126835	0.00161095	0.257432	0.0280418	0.0053729	DM_hyper	transcripts;first intron;CpG-deserts;genes	NA	ARHGAP31	NA	NA	NA	NA	NA	ARHGAP31
904	NC_037328.1:64143626:64143668	chr1:64143626:64143668	chr1	64143626	64143668	0.000208483	-0.370615	0.0530323	0.00217119	DM_hypo	transcripts;first intron;CpG-deserts;genes	NA	ARHGAP31	NA	NA	NA	NA	NA	ARHGAP31
905	NC_037328.1:64172819:64172849	chr1:64172819:64172849	chr1	64172819	64172849	0.00076719	0.306781	0.0389488	0.00429228	DM_hyper	transcripts;introns;CpG-deserts;genes	NA	ARHGAP31	NA	NA	NA	NA	NA	NA
906	NC_037328.1:64179683:64179720	chr1:64179683:64179720	chr1	64179683	64179720	0.00028108	-0.348721	0.0476798	0.00251225	DM_hypo	transcripts;introns;repeats;CpG-deserts;genes	NA	ARHGAP31	NA	NA	NA	NA	NA	NA
907	NC_037328.1:64179683:64179790	chr1:64179683:64179790	chr1	64179683	64179790	0.000326538	-0.40579	0.0633626	0.00269816	DM_hypo	transcripts;introns;repeats;CpG-deserts;genes	NA	ARHGAP31	NA	NA	NA	NA	NA	NA
908	NC_037328.1:64327649:64327735	chr1:64327649:64327735	chr1	64327649	64327735	0.00233604	0.333018	0.0465415	0.0083545	DM_hyper	repeats;CpG-deserts;inter	NA	NA	NA	NA	NA	NA	NA	NA
909	NC_037328.1:64604494:64604563	chr1:64604494:64604563	chr1	64604494	64604563	0.00979496	0.39547	0.0958238	0.0216136	DM_hyper	repeats;CpG-deserts;inter	NA	NA	NA	NA	NA	NA	NA	NA
910	NC_037328.1:64792613:64792670	chr1:64792613:64792670	chr1	64792613	64792670	0.000272393	0.240321	0.0237708	0.00237737	DM_hyper	transcripts;first intron;CpG-deserts;genes	NA	GSK3B	NA	NA	NA	NA	NA	GSK3B
911	NC_037328.1:65187685:65187709	chr1:65187685:65187709	chr1	65187685	65187709	0.000183615	0.327549	0.039903	0.00233147	DM_hyper	transcripts;introns;CpG-deserts;genes	NA	FSTL1	NA	NA	NA	NA	NA	NA
912	NC_037328.1:65890878:65890922	chr1:65890878:65890922	chr1	65890878	65890922	0.00258736	0.265823	0.0404069	0.0102024	DM_hyper	transcripts;introns;repeats;CpG-deserts;genes	NA	STXBP5L	NA	NA	NA	NA	NA	NA
913	NC_037328.1:66145158:66145182	chr1:66145158:66145182	chr1	66145158	66145182	0.000177901	-0.373838	0.0506384	0.00209106	DM_hypo	transcripts;first intron;CpG-deserts;genes	NA	HCLS1	NA	NA	NA	NA	NA	HCLS1
914	NC_037328.1:66293261:66293378	chr1:66293261:66293378	chr1	66293261	66293378	0.00222957	0.291919	0.0582899	0.0066052	DM_hyper	transcripts;promoters;exons;introns;5UTR;CpG-shores;genes	EAF2	IQCB1	NA	IQCB1	NA	NA	NA	NA
915	NC_037328.1:66366698:66366777	chr1:66366698:66366777	chr1	66366698	66366777	6.4019e-05	0.323507	0.0507008	0.00146699	DM_hyper	transcripts;first exon;first intron;CpG-deserts;genes	NA	SLC15A2	NA	NA	NA	NA	SLC15A2	SLC15A2
916	NC_037328.1:66377139:66377249	chr1:66377139:66377249	chr1	66377139	66377249	0.00388887	0.236837	0.0294721	0.0095765	DM_hyper	repeats;repeats;CpG-deserts;inter	NA	NA	NA	NA	NA	NA	NA	NA
917	NC_037328.1:66507676:66507707	chr1:66507676:66507707	chr1	66507676	66507707	0.00263483	0.359344	0.0623993	0.00749364	DM_hyper	transcripts;first intron;CpG-deserts;genes	NA	ILDR1	NA	NA	NA	NA	NA	ILDR1
918	NC_037328.1:66515733:66515796	chr1:66515733:66515796	chr1	66515733	66515796	0.0012234	0.305184	0.0399747	0.00550421	DM_hyper	transcripts;first intron;CpG-shores;genes	NA	ILDR1	NA	NA	NA	NA	NA	ILDR1
919	NC_037328.1:66552912:66552943	chr1:66552912:66552943	chr1	66552912	66552943	0.000385789	-0.449796	0.078217	0.00305271	DM_hypo	transcripts;first intron;repeats;CpG-deserts;genes	NA	CD86	NA	NA	NA	NA	NA	CD86
920	NC_037328.1:668060:668069	chr1:668060:668069	chr1	668060	668069	0.000553247	-0.294336	0.0522955	0.00351738	DM_hypo	CpG-deserts;inter	NA	NA	NA	NA	NA	NA	NA	NA
921	NC_037328.1:66947937:66947987	chr1:66947937:66947987	chr1	66947937	66947987	6.07872e-05	-0.536839	0.0950598	0.00154795	DM_hypo	CpG-shelves;repeats;inter	NA	NA	NA	NA	NA	NA	NA	NA
922	NC_037328.1:66967560:66967618	chr1:66967560:66967618	chr1	66967560	66967618	2.36439e-05	-0.487704	0.0989832	0.00103613	DM_hypo	transcripts;introns;CpG-deserts;genes	NA	PARP9	NA	NA	NA	NA	NA	NA
923	NC_037328.1:67008641:67008693	chr1:67008641:67008693	chr1	67008641	67008693	0.000190845	-0.485561	0.0798805	0.00230245	DM_hypo	CpG-shelves;inter	NA	NA	NA	NA	NA	NA	NA	NA
924	NC_037328.1:67153675:67153726	chr1:67153675:67153726	chr1	67153675	67153726	9.07093e-05	-0.48622	0.100364	0.00169411	DM_hypo	transcripts;introns;CpG-deserts;genes	NA	SLC49A4	NA	NA	NA	NA	NA	NA
925	NC_037328.1:67267880:67267922	chr1:67267880:67267922	chr1	67267880	67267922	0.0101414	0.243804	0.0344617	0.021563	DM_hyper	CpG-deserts;inter	NA	NA	NA	NA	NA	NA	NA	NA
926	NC_037328.1:67421043:67421079	chr1:67421043:67421079	chr1	67421043	67421079	0.00610664	0.25359	0.0471248	0.0169024	DM_hyper	transcripts;first intron;CpG-deserts;genes	NA	PDIA5	NA	NA	NA	NA	NA	PDIA5
927	NC_037328.1:67421447:67421543	chr1:67421447:67421543	chr1	67421447	67421543	0.000864674	0.301164	0.0399406	0.00476298	DM_hyper	transcripts;first intron;CpG-deserts;genes	NA	PDIA5	NA	NA	NA	NA	NA	PDIA5
928	NC_037328.1:67499305:67499388	chr1:67499305:67499388	chr1	67499305	67499388	0.00200001	0.257131	0.0290665	0.00654475	DM_hyper	transcripts;introns;CpG-deserts;genes	NA	PDIA5	NA	NA	NA	NA	NA	NA
929	NC_037328.1:67694440:67694488	chr1:67694440:67694488	chr1	67694440	67694488	0.00010091	0.33231	0.0350794	0.00182866	DM_hyper	transcripts;introns;repeats;CpG-deserts;genes	NA	ADCY5	NA	NA	NA	NA	NA	NA
930	NC_037328.1:67756605:67756643	chr1:67756605:67756643	chr1	67756605	67756643	0.0043889	0.239406	0.0279195	0.0100472	DM_hyper	transcripts;first intron;CpG-deserts;genes	NA	ADCY5	NA	NA	NA	NA	NA	ADCY5
931	NC_037328.1:67765313:67765341	chr1:67765313:67765341	chr1	67765313	67765341	0.00560728	0.221097	0.0248832	0.0117758	DM_hyper	transcripts;first intron;repeats;CpG-deserts;genes	NA	ADCY5	NA	NA	NA	NA	NA	ADCY5
932	NC_037328.1:67766774:67766835	chr1:67766774:67766835	chr1	67766774	67766835	0.00021804	-0.36312	0.0561294	0.00242309	DM_hypo	transcripts;first intron;CpG-deserts;genes	NA	ADCY5	NA	NA	NA	NA	NA	ADCY5
933	NC_037328.1:67834421:67834442	chr1:67834421:67834442	chr1	67834421	67834442	0.00115699	0.286246	0.0344731	0.00492447	DM_hyper	CpG-deserts;inter	NA	NA	NA	NA	NA	NA	NA	NA
934	NC_037328.1:67991541:67991588	chr1:67991541:67991588	chr1	67991541	67991588	0.00331589	0.236402	0.0243799	0.008175	DM_hyper	transcripts;introns;CpG-deserts;genes	NA	MYLK	NA	NA	NA	NA	NA	NA
935	NC_037328.1:6802695:6802767	chr1:6802695:6802767	chr1	6802695	6802767	0.0094733	0.314986	0.109414	0.0161767	DM_hyper	CpG-deserts;inter	NA	NA	NA	NA	NA	NA	NA	NA
936	NC_037328.1:6802902:6802989	chr1:6802902:6802989	chr1	6802902	6802989	0.00177877	0.298624	0.0469882	0.00702945	DM_hyper	repeats;CpG-deserts;inter	NA	NA	NA	NA	NA	NA	NA	NA
937	NC_037328.1:68029110:68029178	chr1:68029110:68029178	chr1	68029110	68029178	3.53594e-05	0.344854	0.0431422	0.0012378	DM_hyper	transcripts;introns;repeats;CpG-deserts;genes	NA	MYLK	NA	NA	NA	NA	NA	NA
938	NC_037328.1:6803390:6803443	chr1:6803390:6803443	chr1	6803390	6803443	0.00342659	0.37632	0.0788824	0.0115725	DM_hyper	CpG-deserts;inter	NA	NA	NA	NA	NA	NA	NA	NA
939	NC_037328.1:68041497:68041523	chr1:68041497:68041523	chr1	68041497	68041523	0.00120265	0.271425	0.0344433	0.00495242	DM_hyper	transcripts;introns;CpG-deserts;genes	NA	MYLK	NA	NA	NA	NA	NA	NA
940	NC_037328.1:68041585:68041678	chr1:68041585:68041678	chr1	68041585	68041678	0.00124882	0.332526	0.0544951	0.00525421	DM_hyper	transcripts;introns;CpG-deserts;genes	NA	MYLK	NA	NA	NA	NA	NA	NA
941	NC_037328.1:68091924:68091939	chr1:68091924:68091939	chr1	68091924	68091939	0.00300878	0.251867	0.0328247	0.008533	DM_hyper	CpG-deserts;inter	NA	NA	NA	NA	NA	NA	NA	NA
942	NC_037328.1:68184213:68184266	chr1:68184213:68184266	chr1	68184213	68184266	0.00150203	0.287106	0.0532361	0.00582986	DM_hyper	CpG-deserts;inter	NA	NA	NA	NA	NA	NA	NA	NA
943	NC_037328.1:6843628:6843643	chr1:6843628:6843643	chr1	6843628	6843643	0.00858144	0.256323	0.051304	0.0180033	DM_hyper	repeats;CpG-deserts;inter	NA	NA	NA	NA	NA	NA	NA	NA
944	NC_037328.1:68481205:68481248	chr1:68481205:68481248	chr1	68481205	68481248	0.0145214	0.358782	0.0830058	0.0270525	DM_hyper	CpG-deserts;inter	NA	NA	NA	NA	NA	NA	NA	NA
945	NC_037328.1:6849925:6849978	chr1:6849925:6849978	chr1	6849925	6849978	0.000240432	0.40355	0.0584681	0.00230676	DM_hyper	CpG-deserts;inter	NA	NA	NA	NA	NA	NA	NA	NA
946	NC_037328.1:6850149:6850176	chr1:6850149:6850176	chr1	6850149	6850176	0.000356596	0.299623	0.0377628	0.00297469	DM_hyper	CpG-deserts;inter	NA	NA	NA	NA	NA	NA	NA	NA
947	NC_037328.1:68540860:68540899	chr1:68540860:68540899	chr1	68540860	68540899	0.000106832	0.206244	0.0238614	0.00169397	DM_hyper	transcripts;first intron;CpG-deserts;genes	NA	KALRN	NA	NA	NA	NA	NA	KALRN
948	NC_037328.1:68558578:68558642	chr1:68558578:68558642	chr1	68558578	68558642	0.00173456	0.251125	0.0342504	0.00617622	DM_hyper	transcripts;first intron;CpG-deserts;genes	NA	KALRN	NA	NA	NA	NA	NA	KALRN
949	NC_037328.1:6862117:6862147	chr1:6862117:6862147	chr1	6862117	6862147	0.000568401	-0.369788	0.0531804	0.00327237	DM_hypo	CpG-shelves;repeats;inter	NA	NA	NA	NA	NA	NA	NA	NA
950	NC_037328.1:68687768:68687844	chr1:68687768:68687844	chr1	68687768	68687844	0.00937331	0.259619	0.0482391	0.0209226	DM_hyper	transcripts;introns;CpG-deserts;genes	NA	KALRN	NA	NA	NA	NA	NA	NA
951	NC_037328.1:68713044:68713109	chr1:68713044:68713109	chr1	68713044	68713109	0.000506868	-0.378331	0.0604562	0.00323482	DM_hypo	transcripts;introns;CpG-deserts;genes	NA	KALRN	NA	NA	NA	NA	NA	NA
952	NC_037328.1:68713180:68713219	chr1:68713180:68713219	chr1	68713180	68713219	0.000926014	-0.409476	0.071774	0.00457437	DM_hypo	transcripts;introns;CpG-deserts;genes	NA	KALRN	NA	NA	NA	NA	NA	NA
953	NC_037328.1:68797942:68797970	chr1:68797942:68797970	chr1	68797942	68797970	0.00568489	0.228736	0.0335938	0.013802	DM_hyper	transcripts;introns;CpG-deserts;genes	NA	KALRN	NA	NA	NA	NA	NA	NA
954	NC_037328.1:68925469:68925527	chr1:68925469:68925527	chr1	68925469	68925527	0.00997618	0.224592	0.0373416	0.023805	DM_hyper	transcripts;introns;CpG-deserts;genes	NA	KALRN	NA	NA	NA	NA	NA	NA
955	NC_037328.1:69052135:69052184	chr1:69052135:69052184	chr1	69052135	69052184	0.0030637	0.316675	0.0498636	0.00893126	DM_hyper	transcripts;introns;repeats;CpG-deserts;genes	NA	KALRN	NA	NA	NA	NA	NA	NA
956	NC_037328.1:69193679:69193707	chr1:69193679:69193707	chr1	69193679	69193707	0.000816112	0.35212	0.048676	0.00400553	DM_hyper	CpG-deserts;inter	NA	NA	NA	NA	NA	NA	NA	NA
957	NC_037328.1:69198943:69198986	chr1:69198943:69198986	chr1	69198943	69198986	0.00623825	0.272644	0.0597231	0.0132591	DM_hyper	transcripts;introns;CpG-deserts;genes	NA	ITGB5	NA	NA	NA	NA	NA	NA
958	NC_037328.1:69204939:69205013	chr1:69204939:69205013	chr1	69204939	69205013	0.00260808	0.353982	0.0656106	0.00744357	DM_hyper	transcripts;introns;repeats;CpG-deserts;genes	NA	ITGB5	NA	NA	NA	NA	NA	NA
959	NC_037328.1:6931672:6931700	chr1:6931672:6931700	chr1	6931672	6931700	0.00257971	0.241188	0.0322116	0.00788403	DM_hyper	repeats;CpG-deserts;inter	NA	NA	NA	NA	NA	NA	NA	NA
960	NC_037328.1:6934006:6934028	chr1:6934006:6934028	chr1	6934006	6934028	0.000212706	-0.427372	0.0643849	0.00222245	DM_hypo	CpG-deserts;inter	NA	NA	NA	NA	NA	NA	NA	NA
961	NC_037328.1:69415712:69415789	chr1:69415712:69415789	chr1	69415712	69415789	0.00367003	-0.29667	0.0553276	0.0104017	DM_hypo	repeats;CpG-deserts;inter	NA	NA	NA	NA	NA	NA	NA	NA
962	NC_037328.1:69428567:69428642	chr1:69428567:69428642	chr1	69428567	69428642	0.000422376	-0.397322	0.0891612	0.00291803	DM_hypo	repeats;CpG-deserts;inter	NA	NA	NA	NA	NA	NA	NA	NA
963	NC_037328.1:69508862:69508950	chr1:69508862:69508950	chr1	69508862	69508950	0.000423593	0.307171	0.0442033	0.00305382	DM_hyper	CpG-deserts;inter	NA	NA	NA	NA	NA	NA	NA	NA
964	NC_037328.1:69569961:69570042	chr1:69569961:69570042	chr1	69569961	69570042	1.26425e-05	0.250314	0.0205291	0.000685017	DM_hyper	repeats;CpG-deserts;inter	NA	NA	NA	NA	NA	NA	NA	NA
965	NC_037328.1:70031496:70031601	chr1:70031496:70031601	chr1	70031496	70031601	0.00473775	-0.35591	0.0687284	0.0111995	DM_hypo	transcripts;first intron;repeats;CpG-deserts;genes	NA	OSBPL11	NA	NA	NA	NA	NA	OSBPL11
966	NC_037328.1:7018895:7018918	chr1:7018895:7018918	chr1	7018895	7018918	0.00141824	0.222186	0.0248267	0.00494086	DM_hyper	repeats;CpG-deserts;inter	NA	NA	NA	NA	NA	NA	NA	NA
967	NC_037328.1:7019032:7019115	chr1:7019032:7019115	chr1	7019032	7019115	0.000111249	0.278159	0.0285723	0.00170745	DM_hyper	repeats;repeats;CpG-deserts;inter	NA	NA	NA	NA	NA	NA	NA	NA
968	NC_037328.1:70235074:70235157	chr1:70235074:70235157	chr1	70235074	70235157	0.000133293	-0.462301	0.0809627	0.00194633	DM_hypo	CpG-deserts;inter	NA	NA	NA	NA	NA	NA	NA	NA
969	NC_037328.1:70431057:70431096	chr1:70431057:70431096	chr1	70431057	70431096	0.000624951	0.404884	0.0653625	0.00346727	DM_hyper	transcripts;exons;CpG-deserts;genes	NA	RUBCN	NA	NA	NA	NA	NA	NA
970	NC_037328.1:70458747:70458803	chr1:70458747:70458803	chr1	70458747	70458803	0.0103608	0.27896	0.0510156	0.0209836	DM_hyper	repeats;CpG-deserts;inter	NA	NA	NA	NA	NA	NA	NA	NA
971	NC_037328.1:70460240:70460282	chr1:70460240:70460282	chr1	70460240	70460282	0.00180587	0.307696	0.0490789	0.0065674	DM_hyper	CpG-deserts;inter	NA	NA	NA	NA	NA	NA	NA	NA
972	NC_037328.1:70525052:70525140	chr1:70525052:70525140	chr1	70525052	70525140	0.00324543	0.265942	0.0333499	0.00918802	DM_hyper	CpG-deserts;inter	NA	NA	NA	NA	NA	NA	NA	NA
973	NC_037328.1:70566524:70566545	chr1:70566524:70566545	chr1	70566524	70566545	0.000259129	0.278838	0.0369312	0.00261523	DM_hyper	CpG-deserts;inter	NA	NA	NA	NA	NA	NA	NA	NA
974	NC_037328.1:70612644:70612689	chr1:70612644:70612689	chr1	70612644	70612689	0.00322603	0.292748	0.0399743	0.00985305	DM_hyper	transcripts;introns;CpG-deserts;genes	NA	TNK2	NA	NA	NA	NA	NA	NA
975	NC_037328.1:70612960:70612983	chr1:70612960:70612983	chr1	70612960	70612983	0.000786742	0.387491	0.0629182	0.00377735	DM_hyper	transcripts;introns;CpG-deserts;genes	NA	TNK2	NA	NA	NA	NA	NA	NA
976	NC_037328.1:70613043:70613104	chr1:70613043:70613104	chr1	70613043	70613104	0.00531669	0.384614	0.084699	0.0146299	DM_hyper	transcripts;introns;CpG-deserts;genes	NA	TNK2	NA	NA	NA	NA	NA	NA
977	NC_037328.1:70614295:70614401	chr1:70614295:70614401	chr1	70614295	70614401	0.000668037	0.391146	0.0752518	0.00389126	DM_hyper	transcripts;introns;CpG-deserts;genes	NA	TNK2	NA	NA	NA	NA	NA	NA
978	NC_037328.1:70617405:70617435	chr1:70617405:70617435	chr1	70617405	70617435	0.00833822	0.29606	0.0606316	0.0179568	DM_hyper	transcripts;introns;CpG-deserts;genes	NA	TNK2	NA	NA	NA	NA	NA	NA
979	NC_037328.1:70617640:70617674	chr1:70617640:70617674	chr1	70617640	70617674	0.0060434	0.380735	0.0719512	0.0146021	DM_hyper	transcripts;introns;CpG-deserts;genes	NA	TNK2	NA	NA	NA	NA	NA	NA
980	NC_037328.1:70618686:70618746	chr1:70618686:70618746	chr1	70618686	70618746	9.82056e-05	0.341889	0.0428872	0.00184133	DM_hyper	transcripts;introns;CpG-deserts;genes	NA	TNK2	NA	NA	NA	NA	NA	NA
981	NC_037328.1:70618889:70618964	chr1:70618889:70618964	chr1	70618889	70618964	0.00777258	0.2796	0.0577649	0.0162921	DM_hyper	transcripts;introns;CpG-deserts;genes	NA	TNK2	NA	NA	NA	NA	NA	NA
982	NC_037328.1:70638819:70638896	chr1:70638819:70638896	chr1	70638819	70638896	0.000410566	0.349833	0.0490828	0.00293336	DM_hyper	CpG-shores;inter	NA	NA	NA	NA	NA	NA	NA	NA
983	NC_037328.1:70740130:70740146	chr1:70740130:70740146	chr1	70740130	70740146	0.00040005	0.305005	0.041305	0.00309103	DM_hyper	repeats;CpG-deserts;inter	NA	NA	NA	NA	NA	NA	NA	NA
984	NC_037328.1:70801148:70801189	chr1:70801148:70801189	chr1	70801148	70801189	1.17332e-06	0.349808	0.0482813	0.000293466	DM_hyper	transcripts;introns;CpG-shores;genes	NA	ZDHHC19	NA	NA	NA	NA	NA	NA
985	NC_037328.1:70961119:70961218	chr1:70961119:70961218	chr1	70961119	70961218	0.00104526	0.271575	0.0385001	0.00505039	DM_hyper	transcripts;introns;repeats;CpG-deserts;genes	NA	UBXN7	NA	NA	NA	NA	NA	NA
986	NC_037328.1:71139447:71139539	chr1:71139447:71139539	chr1	71139447	71139539	0.00572737	-0.325078	0.0590632	0.012425	DM_hypo	CpG-deserts;inter	NA	NA	NA	NA	NA	NA	NA	NA
987	NC_037328.1:71147065:71147143	chr1:71147065:71147143	chr1	71147065	71147143	0.000750714	-0.469458	0.0960769	0.00387686	DM_hypo	CpG-deserts;inter	NA	NA	NA	NA	NA	NA	NA	NA
988	NC_037328.1:71156178:71156256	chr1:71156178:71156256	chr1	71156178	71156256	0.000440485	-0.377794	0.0549401	0.00318157	DM_hypo	transcripts;first intron;CpG-shores;repeats;genes	NA	NRROS	NA	NA	NA	NA	NA	NRROS
989	NC_037328.1:71156380:71156472	chr1:71156380:71156472	chr1	71156380	71156472	0.000507787	-0.419863	0.0683372	0.00317285	DM_hypo	transcripts;first intron;CpG-shores;genes	NA	NRROS	NA	NA	NA	NA	NA	NRROS
990	NC_037328.1:71164801:71164898	chr1:71164801:71164898	chr1	71164801	71164898	0.00631023	-0.324008	0.0707017	0.016272	DM_hypo	transcripts;first intron;repeats;repeats;CpG-deserts;genes	NA	NRROS	NA	NA	NA	NA	NA	NRROS
991	NC_037328.1:71181124:71181218	chr1:71181124:71181218	chr1	71181124	71181218	0.00128894	0.364553	0.0532917	0.00538223	DM_hyper	transcripts;exons;CpG-shores;genes	NA	NRROS	NA	NA	NA	NA	NA	NA
992	NC_037328.1:71187700:71187752	chr1:71187700:71187752	chr1	71187700	71187752	0.00137045	-0.3019	0.0458683	0.00555336	DM_hypo	CpG-deserts;inter	NA	NA	NA	NA	NA	NA	NA	NA
993	NC_037328.1:71204160:71204210	chr1:71204160:71204210	chr1	71204160	71204210	0.000221165	-0.488187	0.0859339	0.00249577	DM_hypo	repeats;CpG-deserts;inter	NA	NA	NA	NA	NA	NA	NA	NA
994	NC_037328.1:71204780:71204884	chr1:71204780:71204884	chr1	71204780	71204884	0.00123094	-0.453516	0.107592	0.00430955	DM_hypo	repeats;CpG-deserts;inter	NA	NA	NA	NA	NA	NA	NA	NA
995	NC_037328.1:71225123:71225155	chr1:71225123:71225155	chr1	71225123	71225155	0.00249836	0.244556	0.0263566	0.00694178	DM_hyper	transcripts;exons;CpG-shelves;genes	NA	CEP19	NA	NA	NA	NA	NA	NA
996	NC_037328.1:71507214:71507283	chr1:71507214:71507283	chr1	71507214	71507283	0.00059034	0.218369	0.0173437	0.00283816	DM_hyper	repeats;CpG-deserts;inter	NA	NA	NA	NA	NA	NA	NA	NA
997	NC_037328.1:71740912:71740928	chr1:71740912:71740928	chr1	71740912	71740928	0.00421121	0.262138	0.0344887	0.0108071	DM_hyper	repeats;CpG-deserts;inter	NA	NA	NA	NA	NA	NA	NA	NA
998	NC_037328.1:71780470:71780536	chr1:71780470:71780536	chr1	71780470	71780536	0.000592725	0.380442	0.0556926	0.00333224	DM_hyper	CpG-shores;inter	NA	NA	NA	NA	NA	NA	NA	NA
999	NC_037328.1:71839774:71839818	chr1:71839774:71839818	chr1	71839774	71839818	0.00369555	0.236773	0.0356929	0.0098718	DM_hyper	CpG-deserts;inter	NA	NA	NA	NA	NA	NA	NA	NA
1000	NC_037328.1:71850221:71850248	chr1:71850221:71850248	chr1	71850221	71850248	0.000149001	0.292601	0.0342444	0.00201434	DM_hyper	CpG-deserts;inter	NA	NA	NA	NA	NA	NA	NA	NA
1001	NC_037328.1:7189704:7189771	chr1:7189704:7189771	chr1	7189704	7189771	0.0011268	0.237255	0.022378	0.00414204	DM_hyper	transcripts;introns;repeats;CpG-deserts;genes	NA	LTN1	NA	NA	NA	NA	NA	NA
1002	NC_037328.1:71975471:71975524	chr1:71975471:71975524	chr1	71975471	71975524	2.22199e-05	-0.43569	0.0623168	0.00100218	DM_hypo	transcripts;introns;CpG-deserts;genes	NA	BDH1	NA	NA	NA	NA	NA	NA
1003	NC_037328.1:72285555:72285634	chr1:72285555:72285634	chr1	72285555	72285634	0.00133183	-0.291627	0.0409099	0.00647844	DM_hypo	CpG-deserts;inter	NA	NA	NA	NA	NA	NA	NA	NA
1004	NC_037328.1:72329322:72329371	chr1:72329322:72329371	chr1	72329322	72329371	0.00548663	0.285058	0.0410726	0.0142787	DM_hyper	transcripts;first intron;CpG-shores;genes	NA	XXYLT1	NA	NA	NA	NA	NA	XXYLT1
1005	NC_037328.1:72329487:72329520	chr1:72329487:72329520	chr1	72329487	72329520	0.00484064	0.250409	0.0442058	0.0132016	DM_hyper	transcripts;first intron;CpG-shelves;genes	NA	XXYLT1	NA	NA	NA	NA	NA	XXYLT1
1006	NC_037328.1:72344354:72344407	chr1:72344354:72344407	chr1	72344354	72344407	0.00330882	-0.471367	0.128704	0.00765742	DM_hypo	transcripts;first intron;CpG-deserts;genes	NA	XXYLT1	NA	NA	NA	NA	NA	XXYLT1
1007	NC_037328.1:72356597:72356656	chr1:72356597:72356656	chr1	72356597	72356656	0.00456045	0.328147	0.0588501	0.0117179	DM_hyper	transcripts;introns;CpG-deserts;genes	NA	XXYLT1	NA	NA	NA	NA	NA	NA
1008	NC_037328.1:72356776:72356809	chr1:72356776:72356809	chr1	72356776	72356809	0.000291081	0.302217	0.0355114	0.00273959	DM_hyper	transcripts;introns;CpG-deserts;genes	NA	XXYLT1	NA	NA	NA	NA	NA	NA
1009	NC_037328.1:72366967:72367050	chr1:72366967:72367050	chr1	72366967	72367050	0.00279424	-0.372625	0.0738366	0.00879622	DM_hypo	transcripts;introns;CpG-deserts;genes	NA	XXYLT1	NA	NA	NA	NA	NA	NA
1010	NC_037328.1:72391071:72391142	chr1:72391071:72391142	chr1	72391071	72391142	0.00382414	-0.248122	0.0396756	0.0132475	DM_hypo	transcripts;introns;CpG-deserts;genes	NA	XXYLT1	NA	NA	NA	NA	NA	NA
1011	NC_037328.1:72398834:72398880	chr1:72398834:72398880	chr1	72398834	72398880	0.00070281	-0.421304	0.06619	0.003657	DM_hypo	transcripts;introns;CpG-deserts;genes	NA	XXYLT1	NA	NA	NA	NA	NA	NA
1012	NC_037328.1:72417135:72417233	chr1:72417135:72417233	chr1	72417135	72417233	0.000977394	0.280531	0.0331958	0.00449884	DM_hyper	transcripts;introns;CpG-deserts;genes	NA	XXYLT1	NA	NA	NA	NA	NA	NA
1013	NC_037328.1:72418418:72418434	chr1:72418418:72418434	chr1	72418418	72418434	0.000456702	-0.404037	0.064153	0.00288934	DM_hypo	transcripts;introns;CpG-deserts;genes	NA	XXYLT1	NA	NA	NA	NA	NA	NA
1014	NC_037328.1:72475640:72475690	chr1:72475640:72475690	chr1	72475640	72475690	0.00112877	0.285783	0.0339432	0.00478173	DM_hyper	transcripts;introns;CpG-deserts;genes	NA	XXYLT1	NA	NA	NA	NA	NA	NA
1015	NC_037328.1:72721421:72721470	chr1:72721421:72721470	chr1	72721421	72721470	0.00283487	0.361461	0.0578473	0.00783655	DM_hyper	CpG-deserts;inter	NA	NA	NA	NA	NA	NA	NA	NA
1016	NC_037328.1:72721570:72721652	chr1:72721570:72721652	chr1	72721570	72721652	0.0169039	0.277378	0.0583877	0.0312556	DM_hyper	CpG-deserts;inter	NA	NA	NA	NA	NA	NA	NA	NA
1017	NC_037328.1:72794531:72794609	chr1:72794531:72794609	chr1	72794531	72794609	0.00129335	0.375428	0.0583365	0.00483218	DM_hyper	repeats;CpG-deserts;inter	NA	NA	NA	NA	NA	NA	NA	NA
1018	NC_037328.1:72794586:72794681	chr1:72794586:72794681	chr1	72794586	72794681	0.000643211	0.468986	0.0916067	0.00360938	DM_hyper	repeats;CpG-deserts;inter	NA	NA	NA	NA	NA	NA	NA	NA
1019	NC_037328.1:72800302:72800366	chr1:72800302:72800366	chr1	72800302	72800366	0.00204619	0.269118	0.0369081	0.00671772	DM_hyper	repeats;CpG-deserts;inter	NA	NA	NA	NA	NA	NA	NA	NA
1020	NC_037328.1:72814908:72814969	chr1:72814908:72814969	chr1	72814908	72814969	8.09242e-05	0.46297	0.084859	0.00170745	DM_hyper	CpG-deserts;inter	NA	NA	NA	NA	NA	NA	NA	NA
1021	NC_037328.1:72815045:72815113	chr1:72815045:72815113	chr1	72815045	72815113	0.00279382	0.301403	0.0492154	0.00803692	DM_hyper	CpG-deserts;inter	NA	NA	NA	NA	NA	NA	NA	NA
1022	NC_037328.1:72815192:72815287	chr1:72815192:72815287	chr1	72815192	72815287	0.000136968	0.371222	0.0566046	0.00185994	DM_hyper	repeats;CpG-deserts;inter	NA	NA	NA	NA	NA	NA	NA	NA
1023	NC_037328.1:72940116:72940195	chr1:72940116:72940195	chr1	72940116	72940195	0.00124077	-0.304466	0.0494335	0.00515378	DM_hypo	transcripts;introns;CpG-deserts;genes	NA	TMEM44	NA	NA	NA	NA	NA	NA
1024	NC_037328.1:72989847:72989905	chr1:72989847:72989905	chr1	72989847	72989905	0.000156751	-0.446863	0.0697664	0.00212038	DM_hypo	CpG-deserts;inter	NA	NA	NA	NA	NA	NA	NA	NA
1025	NC_037328.1:73017432:73017519	chr1:73017432:73017519	chr1	73017432	73017519	0.00296585	0.392613	0.0740941	0.00916624	DM_hyper	CpG-deserts;inter	NA	NA	NA	NA	NA	NA	NA	NA
1026	NC_037328.1:73215866:73215888	chr1:73215866:73215888	chr1	73215866	73215888	0.000729415	-0.38003	0.0560819	0.00399809	DM_hypo	CpG-deserts;inter	NA	NA	NA	NA	NA	NA	NA	NA
1027	NC_037328.1:73226923:73226991	chr1:73226923:73226991	chr1	73226923	73226991	0.0035615	0.336992	0.0531987	0.0100995	DM_hyper	CpG-shores;inter	NA	NA	NA	NA	NA	NA	NA	NA
1028	NC_037328.1:73228295:73228306	chr1:73228295:73228306	chr1	73228295	73228306	0.0109851	0.225656	0.0337307	0.0230805	DM_hyper	CpG-shores;inter	NA	NA	NA	NA	NA	NA	NA	NA
1029	NC_037328.1:73359076:73359109	chr1:73359076:73359109	chr1	73359076	73359109	0.00112188	0.350853	0.049284	0.00500047	DM_hyper	CpG-shores;repeats;inter	NA	NA	NA	NA	NA	NA	NA	NA
1030	NC_037328.1:73387050:73387086	chr1:73387050:73387086	chr1	73387050	73387086	0.00917068	0.215785	0.0306489	0.0195908	DM_hyper	CpG-deserts;inter	NA	NA	NA	NA	NA	NA	NA	NA
1031	NC_037328.1:73402797:73402889	chr1:73402797:73402889	chr1	73402797	73402889	0.0125045	0.313149	0.0873249	0.0264578	DM_hyper	CpG-deserts;inter	NA	NA	NA	NA	NA	NA	NA	NA
1032	NC_037328.1:73404856:73404871	chr1:73404856:73404871	chr1	73404856	73404871	0.00103205	0.324633	0.044383	0.00461723	DM_hyper	CpG-deserts;inter	NA	NA	NA	NA	NA	NA	NA	NA
1033	NC_037328.1:73408127:73408183	chr1:73408127:73408183	chr1	73408127	73408183	2.50099e-05	-0.525469	0.0996979	0.00106786	DM_hypo	CpG-deserts;inter	NA	NA	NA	NA	NA	NA	NA	NA
1034	NC_037328.1:73408876:73408908	chr1:73408876:73408908	chr1	73408876	73408908	0.000510365	0.282653	0.0510739	0.00340116	DM_hyper	CpG-deserts;inter	NA	NA	NA	NA	NA	NA	NA	NA
1035	NC_037328.1:7342849:7342870	chr1:7342849:7342870	chr1	7342849	7342870	0.000571008	0.338725	0.0560246	0.00357037	DM_hyper	CpG-deserts;inter	NA	NA	NA	NA	NA	NA	NA	NA
1036	NC_037328.1:73480250:73480353	chr1:73480250:73480353	chr1	73480250	73480353	0.00307691	0.315952	0.0513834	0.00839829	DM_hyper	CpG-deserts;inter	NA	NA	NA	NA	NA	NA	NA	NA
1037	NC_037328.1:73515126:73515199	chr1:73515126:73515199	chr1	73515126	73515199	0.0029951	0.308245	0.0478395	0.00878989	DM_hyper	CpG-deserts;inter	NA	NA	NA	NA	NA	NA	NA	NA
1038	NC_037328.1:73624466:73624496	chr1:73624466:73624496	chr1	73624466	73624496	0.000749841	0.330025	0.0433915	0.00426154	DM_hyper	CpG-shelves;repeats;inter	NA	NA	NA	NA	NA	NA	NA	NA
1039	NC_037328.1:73677926:73677974	chr1:73677926:73677974	chr1	73677926	73677974	0.000135037	0.517556	0.0908776	0.00216482	DM_hyper	CpG-deserts;inter	NA	NA	NA	NA	NA	NA	NA	NA
1040	NC_037328.1:73707149:73707175	chr1:73707149:73707175	chr1	73707149	73707175	0.00110725	0.317779	0.0396315	0.00508528	DM_hyper	CpG-deserts;inter	NA	NA	NA	NA	NA	NA	NA	NA
1041	NC_037328.1:73708352:73708458	chr1:73708352:73708458	chr1	73708352	73708458	0.0210275	0.266703	0.0581279	0.0365573	DM_hyper	repeats;CpG-deserts;inter	NA	NA	NA	NA	NA	NA	NA	NA
1042	NC_037328.1:73749248:73749279	chr1:73749248:73749279	chr1	73749248	73749279	0.00162224	0.251808	0.0390913	0.00731882	DM_hyper	CpG-deserts;inter	NA	NA	NA	NA	NA	NA	NA	NA
1043	NC_037328.1:73751501:73751554	chr1:73751501:73751554	chr1	73751501	73751554	0.000241799	0.335965	0.0427144	0.00257786	DM_hyper	CpG-deserts;inter	NA	NA	NA	NA	NA	NA	NA	NA
1044	NC_037328.1:73751594:73751677	chr1:73751594:73751677	chr1	73751594	73751677	0.000690734	0.404583	0.0853985	0.00380942	DM_hyper	CpG-deserts;inter	NA	NA	NA	NA	NA	NA	NA	NA
1045	NC_037328.1:73751915:73751935	chr1:73751915:73751935	chr1	73751915	73751935	0.00258369	0.411045	0.0895995	0.0073303	DM_hyper	CpG-deserts;inter	NA	NA	NA	NA	NA	NA	NA	NA
1046	NC_037328.1:73752039:73752109	chr1:73752039:73752109	chr1	73752039	73752109	0.00162707	0.295658	0.0403973	0.00684238	DM_hyper	repeats;CpG-deserts;inter	NA	NA	NA	NA	NA	NA	NA	NA
1047	NC_037328.1:73893232:73893266	chr1:73893232:73893266	chr1	73893232	73893266	9.80672e-06	0.379479	0.064761	0.000724844	DM_hyper	CpG-deserts;inter	NA	NA	NA	NA	NA	NA	NA	NA
1048	NC_037328.1:73893376:73893452	chr1:73893376:73893452	chr1	73893376	73893452	0.00114712	0.298419	0.0366067	0.00483299	DM_hyper	CpG-deserts;inter	NA	NA	NA	NA	NA	NA	NA	NA
1049	NC_037328.1:73893816:73893875	chr1:73893816:73893875	chr1	73893816	73893875	0.00127608	0.21618	0.0199942	0.00395645	DM_hyper	repeats;CpG-deserts;inter	NA	NA	NA	NA	NA	NA	NA	NA
1050	NC_037328.1:74017927:74017942	chr1:74017927:74017942	chr1	74017927	74017942	0.000966424	0.251247	0.0263261	0.00401148	DM_hyper	repeats;CpG-deserts;inter	NA	NA	NA	NA	NA	NA	NA	NA
1051	NC_037328.1:74032962:74033030	chr1:74032962:74033030	chr1	74032962	74033030	0.00400291	0.261626	0.033413	0.0104335	DM_hyper	repeats;CpG-deserts;inter	NA	NA	NA	NA	NA	NA	NA	NA
1052	NC_037328.1:74041021:74041104	chr1:74041021:74041104	chr1	74041021	74041104	4.60088e-05	0.384994	0.0476161	0.00134387	DM_hyper	CpG-deserts;inter	NA	NA	NA	NA	NA	NA	NA	NA
1053	NC_037328.1:74085799:74085826	chr1:74085799:74085826	chr1	74085799	74085826	0.0130647	0.212429	0.0293488	0.024748	DM_hyper	CpG-deserts;inter	NA	NA	NA	NA	NA	NA	NA	NA
1054	NC_037328.1:74417200:74417228	chr1:74417200:74417228	chr1	74417200	74417228	0.000524058	0.251392	0.0269912	0.00311495	DM_hyper	repeats;CpG-deserts;inter	NA	NA	NA	NA	NA	NA	NA	NA
1055	NC_037328.1:74446980:74447011	chr1:74446980:74447011	chr1	74446980	74447011	0.000483557	-0.494705	0.099597	0.00325311	DM_hypo	repeats;CpG-deserts;inter	NA	NA	NA	NA	NA	NA	NA	NA
1056	NC_037328.1:74547625:74547722	chr1:74547625:74547722	chr1	74547625	74547722	0.00191883	0.264292	0.0342017	0.00659436	DM_hyper	transcripts;first intron;CpG-deserts;genes	NA	MB21D2	NA	NA	NA	NA	NA	MB21D2
1057	NC_037328.1:74557935:74557947	chr1:74557935:74557947	chr1	74557935	74557947	0.000297261	-0.431802	0.080517	0.00296044	DM_hypo	transcripts;first intron;repeats;CpG-deserts;genes	NA	MB21D2	NA	NA	NA	NA	NA	MB21D2
1058	NC_037328.1:74833774:74833800	chr1:74833774:74833800	chr1	74833774	74833800	0.000138385	-0.486921	0.0845131	0.0019699	DM_hypo	transcripts;introns;CpG-shelves;genes	NA	FGF12	NA	NA	NA	NA	NA	NA
1059	NC_037328.1:75256563:75256648	chr1:75256563:75256648	chr1	75256563	75256648	0.00118239	0.267955	0.0363256	0.00491353	DM_hyper	transcripts;introns;CpG-deserts;genes	NA	FGF12	NA	NA	NA	NA	NA	NA
1060	NC_037328.1:7554034:7554081	chr1:7554034:7554081	chr1	7554034	7554081	0.000421161	-0.453317	0.0802231	0.00306827	DM_hypo	repeats;CpG-deserts;inter	NA	NA	NA	NA	NA	NA	NA	NA
1061	NC_037328.1:75631325:75631393	chr1:75631325:75631393	chr1	75631325	75631393	0.000776475	-0.446329	0.087797	0.00401104	DM_hypo	CpG-deserts;inter	NA	NA	NA	NA	NA	NA	NA	NA
1062	NC_037328.1:76000400:76000433	chr1:76000400:76000433	chr1	76000400	76000433	8.01912e-05	-0.576269	0.113957	0.00146147	DM_hypo	transcripts;first intron;repeats;CpG-deserts;genes	NA	CCDC50	NA	NA	NA	NA	NA	CCDC50
1063	NC_037328.1:76427638:76427706	chr1:76427638:76427706	chr1	76427638	76427706	0.00408956	0.327779	0.0721286	0.0114821	DM_hyper	CpG-deserts;inter	NA	NA	NA	NA	NA	NA	NA	NA
1064	NC_037328.1:76427739:76427793	chr1:76427739:76427793	chr1	76427739	76427793	0.0015793	0.336844	0.0514028	0.0060414	DM_hyper	CpG-deserts;inter	NA	NA	NA	NA	NA	NA	NA	NA
1065	NC_037328.1:76427768:76427881	chr1:76427768:76427881	chr1	76427768	76427881	0.00205798	0.327648	0.0667615	0.00642686	DM_hyper	CpG-deserts;inter	NA	NA	NA	NA	NA	NA	NA	NA
1066	NC_037328.1:766018:766066	chr1:766018:766066	chr1	766018	766066	0.00570691	0.235288	0.0350402	0.0135495	DM_hyper	CpG-deserts;inter	NA	NA	NA	NA	NA	NA	NA	NA
1067	NC_037328.1:76703251:76703342	chr1:76703251:76703342	chr1	76703251	76703342	0.000789732	-0.417408	0.0679188	0.00384849	DM_hypo	transcripts;first intron;repeats;CpG-deserts;genes	NA	IL1RAP	NA	NA	NA	NA	NA	IL1RAP
1068	NC_037328.1:77204498:77204517	chr1:77204498:77204517	chr1	77204498	77204517	5.88863e-05	0.301188	0.0361667	0.00151249	DM_hyper	transcripts;first intron;CpG-deserts;genes	NA	P3H2	NA	NA	NA	NA	NA	P3H2
1069	NC_037328.1:77322966:77323066	chr1:77322966:77323066	chr1	77322966	77323066	0.00236457	0.218551	0.0227628	0.00680987	DM_hyper	CpG-deserts;inter	NA	NA	NA	NA	NA	NA	NA	NA
1070	NC_037328.1:77376071:77376108	chr1:77376071:77376108	chr1	77376071	77376108	0.00375941	0.253989	0.0335822	0.00998323	DM_hyper	CpG-deserts;inter	NA	NA	NA	NA	NA	NA	NA	NA
1071	NC_037328.1:77443269:77443346	chr1:77443269:77443346	chr1	77443269	77443346	9.61334e-07	0.389354	0.0581035	0.000249706	DM_hyper	transcripts;introns;CpG-deserts;genes	NA	TP63	NA	NA	NA	NA	NA	NA
1072	NC_037328.1:77443388:77443478	chr1:77443388:77443478	chr1	77443388	77443478	0.00655744	0.293465	0.0655755	0.014297	DM_hyper	transcripts;introns;CpG-deserts;genes	NA	TP63	NA	NA	NA	NA	NA	NA
1073	NC_037328.1:77512930:77512985	chr1:77512930:77512985	chr1	77512930	77512985	0.00378588	0.268871	0.0408623	0.0120915	DM_hyper	transcripts;introns;CpG-deserts;genes	NA	TP63	NA	NA	NA	NA	NA	NA
1074	NC_037328.1:78029336:78029392	chr1:78029336:78029392	chr1	78029336	78029392	0.0023378	0.330314	0.0500548	0.00762192	DM_hyper	transcripts;introns;CpG-deserts;genes	NA	TPRG1	NA	NA	NA	NA	NA	NA
1075	NC_037328.1:78044427:78044512	chr1:78044427:78044512	chr1	78044427	78044512	0.00187527	0.373476	0.0922256	0.00632629	DM_hyper	transcripts;introns;CpG-deserts;genes	NA	TPRG1	NA	NA	NA	NA	NA	NA
1076	NC_037328.1:78070234:78070266	chr1:78070234:78070266	chr1	78070234	78070266	0.00126972	0.251393	0.0259737	0.00469028	DM_hyper	transcripts;introns;CpG-deserts;genes	NA	TPRG1	NA	NA	NA	NA	NA	NA
1077	NC_037328.1:78141542:78141558	chr1:78141542:78141558	chr1	78141542	78141558	2.56508e-05	-0.496193	0.0885139	0.00103786	DM_hypo	transcripts;first intron;CpG-deserts;genes	NA	TPRG1	NA	NA	NA	NA	NA	TPRG1
1078	NC_037328.1:78190720:78190729	chr1:78190720:78190729	chr1	78190720	78190729	0.000102117	0.306308	0.032351	0.00177333	DM_hyper	CpG-deserts;inter	NA	NA	NA	NA	NA	NA	NA	NA
1079	NC_037328.1:78204392:78204428	chr1:78204392:78204428	chr1	78204392	78204428	0.000152718	-0.446097	0.0775708	0.00209726	DM_hypo	repeats;CpG-deserts;inter	NA	NA	NA	NA	NA	NA	NA	NA
1080	NC_037328.1:78344974:78344992	chr1:78344974:78344992	chr1	78344974	78344992	0.00288327	0.262928	0.0378401	0.00910779	DM_hyper	CpG-deserts;inter	NA	NA	NA	NA	NA	NA	NA	NA
1081	NC_037328.1:78345137:78345170	chr1:78345137:78345170	chr1	78345137	78345170	0.00818267	0.357401	0.0813691	0.0185981	DM_hyper	CpG-deserts;inter	NA	NA	NA	NA	NA	NA	NA	NA
1082	NC_037328.1:78390984:78391002	chr1:78390984:78391002	chr1	78390984	78391002	0.00141979	0.213197	0.0200946	0.00416418	DM_hyper	CpG-deserts;inter	NA	NA	NA	NA	NA	NA	NA	NA
1083	NC_037328.1:78415563:78415614	chr1:78415563:78415614	chr1	78415563	78415614	8.67232e-06	0.311469	0.0325388	0.000711483	DM_hyper	CpG-deserts;inter	NA	NA	NA	NA	NA	NA	NA	NA
1084	NC_037328.1:78420442:78420493	chr1:78420442:78420493	chr1	78420442	78420493	0.00026327	0.30422	0.0328272	0.00250179	DM_hyper	CpG-deserts;inter	NA	NA	NA	NA	NA	NA	NA	NA
1085	NC_037328.1:78425618:78425668	chr1:78425618:78425668	chr1	78425618	78425668	0.00397859	0.257031	0.0332549	0.0105871	DM_hyper	CpG-deserts;inter	NA	NA	NA	NA	NA	NA	NA	NA
1086	NC_037328.1:78556082:78556145	chr1:78556082:78556145	chr1	78556082	78556145	0.00245143	0.238502	0.0282095	0.00685115	DM_hyper	transcripts;introns;CpG-deserts;genes	NA	LPP	NA	NA	NA	NA	NA	NA
1087	NC_037328.1:78892211:78892235	chr1:78892211:78892235	chr1	78892211	78892235	0.00416521	0.240175	0.0405394	0.0129861	DM_hyper	transcripts;introns;CpG-deserts;genes	NA	LPP	NA	NA	NA	NA	NA	NA
1088	NC_037328.1:79016810:79016867	chr1:79016810:79016867	chr1	79016810	79016867	0.00273831	0.248361	0.0317358	0.00804971	DM_hyper	transcripts;introns;repeats;CpG-deserts;genes	NA	LPP	NA	NA	NA	NA	NA	NA
1089	NC_037328.1:79029825:79029915	chr1:79029825:79029915	chr1	79029825	79029915	0.00249897	0.458424	0.101333	0.00847515	DM_hyper	transcripts;introns;CpG-deserts;genes	NA	LPP	NA	NA	NA	NA	NA	NA
1090	NC_037328.1:79030005:79030067	chr1:79030005:79030067	chr1	79030005	79030067	0.00198166	0.423091	0.0785237	0.00673556	DM_hyper	transcripts;introns;CpG-deserts;genes	NA	LPP	NA	NA	NA	NA	NA	NA
1091	NC_037328.1:79077747:79077822	chr1:79077747:79077822	chr1	79077747	79077822	0.000461592	0.270161	0.0328082	0.0031728	DM_hyper	transcripts;introns;CpG-deserts;genes	NA	LPP	NA	NA	NA	NA	NA	NA
1092	NC_037328.1:79092211:79092241	chr1:79092211:79092241	chr1	79092211	79092241	0.00376643	0.267036	0.0356121	0.010931	DM_hyper	transcripts;introns;CpG-deserts;genes	NA	LPP	NA	NA	NA	NA	NA	NA
1093	NC_037328.1:79144899:79144956	chr1:79144899:79144956	chr1	79144899	79144956	0.0214771	0.294293	0.0622548	0.0347885	DM_hyper	repeats;CpG-deserts;inter	NA	NA	NA	NA	NA	NA	NA	NA
1094	NC_037328.1:79176247:79176267	chr1:79176247:79176267	chr1	79176247	79176267	0.00438871	0.203646	0.020158	0.00793923	DM_hyper	CpG-deserts;inter	NA	NA	NA	NA	NA	NA	NA	NA
1095	NC_037328.1:79185556:79185653	chr1:79185556:79185653	chr1	79185556	79185653	0.00790433	0.266465	0.0385786	0.0195563	DM_hyper	CpG-deserts;inter	NA	NA	NA	NA	NA	NA	NA	NA
1096	NC_037328.1:79286820:79286865	chr1:79286820:79286865	chr1	79286820	79286865	0.00271871	0.352839	0.0564796	0.00818576	DM_hyper	repeats;CpG-deserts;inter	NA	NA	NA	NA	NA	NA	NA	NA
1097	NC_037328.1:79287181:79287207	chr1:79287181:79287207	chr1	79287181	79287207	0.000157422	0.309612	0.038725	0.00214578	DM_hyper	repeats;CpG-deserts;inter	NA	NA	NA	NA	NA	NA	NA	NA
1098	NC_037328.1:79291350:79291414	chr1:79291350:79291414	chr1	79291350	79291414	0.000408864	0.351715	0.052688	0.00311394	DM_hyper	CpG-deserts;inter	NA	NA	NA	NA	NA	NA	NA	NA
1099	NC_037328.1:79291640:79291724	chr1:79291640:79291724	chr1	79291640	79291724	0.00187427	0.374208	0.0607589	0.00568302	DM_hyper	CpG-deserts;inter	NA	NA	NA	NA	NA	NA	NA	NA
1100	NC_037328.1:79292174:79292217	chr1:79292174:79292217	chr1	79292174	79292217	0.00149828	0.343474	0.0556841	0.00524455	DM_hyper	CpG-deserts;inter	NA	NA	NA	NA	NA	NA	NA	NA
1101	NC_037328.1:79302104:79302140	chr1:79302104:79302140	chr1	79302104	79302140	0.00304191	0.361508	0.0633319	0.00820149	DM_hyper	repeats;CpG-deserts;inter	NA	NA	NA	NA	NA	NA	NA	NA
1102	NC_037328.1:79313009:79313046	chr1:79313009:79313046	chr1	79313009	79313046	3.07682e-05	0.24243	0.0209517	0.00109972	DM_hyper	CpG-deserts;inter	NA	NA	NA	NA	NA	NA	NA	NA
1103	NC_037328.1:79331845:79331917	chr1:79331845:79331917	chr1	79331845	79331917	0.000162737	0.330365	0.0410011	0.00214702	DM_hyper	repeats;CpG-deserts;inter	NA	NA	NA	NA	NA	NA	NA	NA
1104	NC_037328.1:79346186:79346224	chr1:79346186:79346224	chr1	79346186	79346224	0.00119647	0.389473	0.0621701	0.00444992	DM_hyper	repeats;CpG-deserts;inter	NA	NA	NA	NA	NA	NA	NA	NA
1105	NC_037328.1:79350004:79350110	chr1:79350004:79350110	chr1	79350004	79350110	0.000144102	-0.486114	0.100259	0.00222332	DM_hypo	repeats;CpG-deserts;inter	NA	NA	NA	NA	NA	NA	NA	NA
1106	NC_037328.1:79363004:79363038	chr1:79363004:79363038	chr1	79363004	79363038	0.000872567	0.316983	0.0420275	0.0046004	DM_hyper	CpG-deserts;inter	NA	NA	NA	NA	NA	NA	NA	NA
1107	NC_037328.1:79369907:79369997	chr1:79369907:79369997	chr1	79369907	79369997	5.37723e-05	-0.51539	0.115438	0.00134467	DM_hypo	repeats;CpG-deserts;inter	NA	NA	NA	NA	NA	NA	NA	NA
1108	NC_037328.1:79374551:79374644	chr1:79374551:79374644	chr1	79374551	79374644	3.77863e-06	-0.528765	0.0892565	0.000544343	DM_hypo	CpG-deserts;inter	NA	NA	NA	NA	NA	NA	NA	NA
1109	NC_037328.1:79384841:79384882	chr1:79384841:79384882	chr1	79384841	79384882	3.16717e-05	-0.305011	0.0327816	0.00115823	DM_hypo	CpG-deserts;inter	NA	NA	NA	NA	NA	NA	NA	NA
1110	NC_037328.1:79386079:79386124	chr1:79386079:79386124	chr1	79386079	79386124	0.000480698	-0.498501	0.101679	0.00366447	DM_hypo	repeats;CpG-deserts;inter	NA	NA	NA	NA	NA	NA	NA	NA
1111	NC_037328.1:79386079:79386193	chr1:79386079:79386193	chr1	79386079	79386193	0.000374899	-0.487572	0.0927838	0.00287174	DM_hypo	repeats;CpG-deserts;inter	NA	NA	NA	NA	NA	NA	NA	NA
1112	NC_037328.1:79386806:79386881	chr1:79386806:79386881	chr1	79386806	79386881	0.000158621	-0.468462	0.0894369	0.00217762	DM_hypo	CpG-deserts;inter	NA	NA	NA	NA	NA	NA	NA	NA
1113	NC_037328.1:79388617:79388705	chr1:79388617:79388705	chr1	79388617	79388705	0.000167037	-0.489815	0.0863871	0.00200942	DM_hypo	CpG-deserts;inter	NA	NA	NA	NA	NA	NA	NA	NA
1114	NC_037328.1:79448265:79448336	chr1:79448265:79448336	chr1	79448265	79448336	0.000349221	0.222553	0.0188686	0.00229845	DM_hyper	repeats;CpG-deserts;inter	NA	NA	NA	NA	NA	NA	NA	NA
1115	NC_037328.1:79458707:79458791	chr1:79458707:79458791	chr1	79458707	79458791	0.00062405	0.241013	0.0217589	0.00332838	DM_hyper	CpG-deserts;inter	NA	NA	NA	NA	NA	NA	NA	NA
1116	NC_037328.1:79511470:79511590	chr1:79511470:79511590	chr1	79511470	79511590	0.00648507	0.33931	0.0581923	0.0141115	DM_hyper	repeats;CpG-deserts;inter	NA	NA	NA	NA	NA	NA	NA	NA
1117	NC_037328.1:79519583:79519684	chr1:79519583:79519684	chr1	79519583	79519684	0.00156741	0.376936	0.0628112	0.00537677	DM_hyper	CpG-deserts;inter	NA	NA	NA	NA	NA	NA	NA	NA
1118	NC_037328.1:79564864:79564912	chr1:79564864:79564912	chr1	79564864	79564912	0.00222644	0.328233	0.0524303	0.00745396	DM_hyper	repeats;CpG-deserts;inter	NA	NA	NA	NA	NA	NA	NA	NA
1119	NC_037328.1:79582502:79582583	chr1:79582502:79582583	chr1	79582502	79582583	0.00703193	0.353104	0.0788019	0.0164748	DM_hyper	CpG-deserts;inter	NA	NA	NA	NA	NA	NA	NA	NA
1120	NC_037328.1:79584850:79584869	chr1:79584850:79584869	chr1	79584850	79584869	0.000385132	0.3308	0.0394307	0.00345489	DM_hyper	CpG-shelves;inter	NA	NA	NA	NA	NA	NA	NA	NA
1121	NC_037328.1:79584978:79584995	chr1:79584978:79584995	chr1	79584978	79584995	0.000276194	0.391007	0.0513913	0.00264891	DM_hyper	CpG-shelves;inter	NA	NA	NA	NA	NA	NA	NA	NA
1122	NC_037328.1:79627488:79627553	chr1:79627488:79627553	chr1	79627488	79627553	0.00297477	0.380968	0.0816684	0.00871544	DM_hyper	CpG-deserts;inter	NA	NA	NA	NA	NA	NA	NA	NA
1123	NC_037328.1:79627540:79627631	chr1:79627540:79627631	chr1	79627540	79627631	0.000589109	0.322168	0.0432238	0.00351738	DM_hyper	promoters;CpG-deserts;inter	RTP2	NA	NA	NA	NA	NA	NA	NA
1124	NC_037328.1:80023994:80024059	chr1:80023994:80024059	chr1	80023994	80024059	0.00131952	0.348336	0.0485777	0.00506543	DM_hyper	transcripts;introns;CpG-deserts;genes	NA	MASP1	NA	NA	NA	NA	NA	NA
1125	NC_037328.1:80034860:80034885	chr1:80034860:80034885	chr1	80034860	80034885	0.00113312	0.225685	0.0242521	0.00437643	DM_hyper	transcripts;exons;CpG-deserts;genes	NA	MASP1	NA	NA	NA	NA	NA	NA
1126	NC_037328.1:80115237:80115277	chr1:80115237:80115277	chr1	80115237	80115277	0.00179336	0.212147	0.0205379	0.00529658	DM_hyper	repeats;CpG-deserts;inter	NA	NA	NA	NA	NA	NA	NA	NA
1127	NC_037328.1:80269905:80269964	chr1:80269905:80269964	chr1	80269905	80269964	0.000355644	0.294916	0.0320073	0.00285159	DM_hyper	CpG-deserts;inter	NA	NA	NA	NA	NA	NA	NA	NA
1128	NC_037328.1:80296584:80296630	chr1:80296584:80296630	chr1	80296584	80296630	0.00497151	0.238933	0.0386154	0.0134494	DM_hyper	CpG-deserts;inter	NA	NA	NA	NA	NA	NA	NA	NA
1129	NC_037328.1:80305768:80305816	chr1:80305768:80305816	chr1	80305768	80305816	0.00185506	0.304816	0.0424763	0.00708478	DM_hyper	CpG-deserts;inter	NA	NA	NA	NA	NA	NA	NA	NA
1130	NC_037328.1:80375313:80375420	chr1:80375313:80375420	chr1	80375313	80375420	0.00285037	0.363518	0.0666499	0.00786191	DM_hyper	repeats;CpG-deserts;inter	NA	NA	NA	NA	NA	NA	NA	NA
1131	NC_037328.1:80384442:80384498	chr1:80384442:80384498	chr1	80384442	80384498	0.00629663	0.32591	0.066628	0.0137807	DM_hyper	repeats;CpG-deserts;inter	NA	NA	NA	NA	NA	NA	NA	NA
1132	NC_037328.1:80400626:80400673	chr1:80400626:80400673	chr1	80400626	80400673	0.000116014	0.386271	0.0520391	0.00187589	DM_hyper	repeats;CpG-deserts;inter	NA	NA	NA	NA	NA	NA	NA	NA
1133	NC_037328.1:80479479:80479529	chr1:80479479:80479529	chr1	80479479	80479529	0.00287372	0.266993	0.0356265	0.00832597	DM_hyper	repeats;CpG-deserts;inter	NA	NA	NA	NA	NA	NA	NA	NA
1134	NC_037328.1:80490646:80490659	chr1:80490646:80490659	chr1	80490646	80490659	0.000909081	0.367365	0.0562168	0.00403486	DM_hyper	CpG-deserts;inter	NA	NA	NA	NA	NA	NA	NA	NA
1135	NC_037328.1:805571:805630	chr1:805571:805630	chr1	805571	805630	6.25654e-06	0.348996	0.0464078	0.000640766	DM_hyper	CpG-deserts;inter	NA	NA	NA	NA	NA	NA	NA	NA
1136	NC_037328.1:80726948:80726979	chr1:80726948:80726979	chr1	80726948	80726979	0.00262316	0.3147	0.0438327	0.00820553	DM_hyper	CpG-deserts;inter	NA	NA	NA	NA	NA	NA	NA	NA
1137	NC_037328.1:80775317:80775385	chr1:80775317:80775385	chr1	80775317	80775385	6.99866e-05	-0.456425	0.0861619	0.00162748	DM_hypo	CpG-deserts;inter	NA	NA	NA	NA	NA	NA	NA	NA
1138	NC_037328.1:80775875:80775961	chr1:80775875:80775961	chr1	80775875	80775961	0.000660861	0.33087	0.0469096	0.00390233	DM_hyper	CpG-deserts;inter	NA	NA	NA	NA	NA	NA	NA	NA
1139	NC_037328.1:81027389:81027475	chr1:81027389:81027475	chr1	81027389	81027475	0.00128907	0.380778	0.0783653	0.00547402	DM_hyper	repeats;CpG-deserts;inter	NA	NA	NA	NA	NA	NA	NA	NA
1140	NC_037328.1:81069341:81069417	chr1:81069341:81069417	chr1	81069341	81069417	0.00278721	0.373471	0.0735918	0.00835597	DM_hyper	repeats;CpG-deserts;inter	NA	NA	NA	NA	NA	NA	NA	NA
1141	NC_037328.1:81069468:81069544	chr1:81069468:81069544	chr1	81069468	81069544	0.000875463	0.311293	0.0368918	0.00420631	DM_hyper	repeats;CpG-deserts;inter	NA	NA	NA	NA	NA	NA	NA	NA
1142	NC_037328.1:81094560:81094633	chr1:81094560:81094633	chr1	81094560	81094633	0.00199161	-0.339442	0.0610286	0.00650676	DM_hypo	CpG-deserts;inter	NA	NA	NA	NA	NA	NA	NA	NA
1143	NC_037328.1:81094788:81094848	chr1:81094788:81094848	chr1	81094788	81094848	2.79361e-05	-0.394429	0.0595909	0.00112857	DM_hypo	CpG-deserts;inter	NA	NA	NA	NA	NA	NA	NA	NA
1144	NC_037328.1:81096754:81096824	chr1:81096754:81096824	chr1	81096754	81096824	0.0024688	0.259797	0.0378892	0.00818281	DM_hyper	CpG-deserts;inter	NA	NA	NA	NA	NA	NA	NA	NA
1145	NC_037328.1:81104762:81104786	chr1:81104762:81104786	chr1	81104762	81104786	0.000381365	0.322555	0.0372301	0.00306328	DM_hyper	CpG-deserts;inter	NA	NA	NA	NA	NA	NA	NA	NA
1146	NC_037328.1:81104762:81104840	chr1:81104762:81104840	chr1	81104762	81104840	0.00142895	0.36254	0.0578477	0.00510697	DM_hyper	CpG-deserts;inter	NA	NA	NA	NA	NA	NA	NA	NA
1147	NC_037328.1:81120611:81120683	chr1:81120611:81120683	chr1	81120611	81120683	0.00182051	0.352037	0.0519301	0.00658622	DM_hyper	repeats;CpG-deserts;inter	NA	NA	NA	NA	NA	NA	NA	NA
1148	NC_037328.1:81505201:81505223	chr1:81505201:81505223	chr1	81505201	81505223	9.12748e-05	0.355828	0.0442726	0.00179638	DM_hyper	transcripts;introns;CpG-deserts;genes	NA	IGF2BP2	NA	NA	NA	NA	NA	NA
1149	NC_037328.1:81512684:81512715	chr1:81512684:81512715	chr1	81512684	81512715	0.00225173	0.238668	0.0267728	0.00652191	DM_hyper	transcripts;introns;CpG-deserts;genes	NA	IGF2BP2	NA	NA	NA	NA	NA	NA
1150	NC_037328.1:81634397:81634417	chr1:81634397:81634417	chr1	81634397	81634417	0.0035309	0.243549	0.0331469	0.00978355	DM_hyper	repeats;CpG-deserts;inter	NA	NA	NA	NA	NA	NA	NA	NA
1151	NC_037328.1:81636721:81636733	chr1:81636721:81636733	chr1	81636721	81636733	0.000141445	0.22304	0.0272972	0.00186074	DM_hyper	CpG-deserts;inter	NA	NA	NA	NA	NA	NA	NA	NA
1152	NC_037328.1:8171003:8171061	chr1:8171003:8171061	chr1	8171003	8171061	7.5846e-06	-0.410379	0.064618	0.000657571	DM_hypo	repeats;CpG-deserts;inter	NA	NA	NA	NA	NA	NA	NA	NA
1153	NC_037328.1:81835327:81835382	chr1:81835327:81835382	chr1	81835327	81835382	0.00682619	0.303275	0.0551091	0.01669	DM_hyper	transcripts;first intron;repeats;CpG-deserts;genes	NA	MAP3K13	NA	NA	NA	NA	NA	MAP3K13
1154	NC_037328.1:81840890:81840969	chr1:81840890:81840969	chr1	81840890	81840969	0.00382283	0.213803	0.0210865	0.00731189	DM_hyper	CpG-deserts;inter	NA	NA	NA	NA	NA	NA	NA	NA
1155	NC_037328.1:82083432:82083449	chr1:82083432:82083449	chr1	82083432	82083449	0.00177839	-0.368861	0.0634791	0.00551191	DM_hypo	transcripts;first intron;repeats;CpG-deserts;genes	NA	C1H3orf70	NA	NA	NA	NA	NA	C1H3orf70
1156	NC_037328.1:82523140:82523187	chr1:82523140:82523187	chr1	82523140	82523187	0.00187914	0.288556	0.0362807	0.00689739	DM_hyper	CpG-deserts;inter	NA	NA	NA	NA	NA	NA	NA	NA
1157	NC_037328.1:82526199:82526224	chr1:82526199:82526224	chr1	82526199	82526224	0.000235534	0.376027	0.0508741	0.00235085	DM_hyper	CpG-deserts;inter	NA	NA	NA	NA	NA	NA	NA	NA
1158	NC_037328.1:82573565:82573648	chr1:82573565:82573648	chr1	82573565	82573648	0.0276773	0.238727	0.050956	0.0493745	DM_hyper	repeats;CpG-deserts;inter	NA	NA	NA	NA	NA	NA	NA	NA
1159	NC_037328.1:82591274:82591384	chr1:82591274:82591384	chr1	82591274	82591384	0.00222395	0.285361	0.0418126	0.00783261	DM_hyper	CpG-shores;inter	NA	NA	NA	NA	NA	NA	NA	NA
1160	NC_037328.1:82591596:82591686	chr1:82591596:82591686	chr1	82591596	82591686	0.00055433	0.467443	0.100498	0.0034526	DM_hyper	CpG-shores;repeats;repeats;inter	NA	NA	NA	NA	NA	NA	NA	NA
1161	NC_037328.1:82595489:82595565	chr1:82595489:82595565	chr1	82595489	82595565	0.000136757	0.311513	0.037584	0.00206347	DM_hyper	CpG-deserts;inter	NA	NA	NA	NA	NA	NA	NA	NA
1162	NC_037328.1:82614394:82614423	chr1:82614394:82614423	chr1	82614394	82614423	0.00050724	0.328568	0.0410719	0.00341948	DM_hyper	transcripts;introns;CpG-deserts;genes	NA	EPHB3	NA	NA	NA	NA	NA	NA
1163	NC_037328.1:82627072:82627093	chr1:82627072:82627093	chr1	82627072	82627093	0.000231458	0.371735	0.053155	0.00227029	DM_hyper	transcripts;first intron;CpG-shelves;genes	NA	EPHB3	NA	NA	NA	NA	NA	EPHB3
1164	NC_037328.1:82627361:82627408	chr1:82627361:82627408	chr1	82627361	82627408	0.00194588	0.313541	0.0580962	0.00608227	DM_hyper	transcripts;first intron;CpG-shelves;repeats;genes	NA	EPHB3	NA	NA	NA	NA	NA	EPHB3
1165	NC_037328.1:82627481:82627574	chr1:82627481:82627574	chr1	82627481	82627574	0.00852627	0.351476	0.0773584	0.0217092	DM_hyper	transcripts;first intron;CpG-shelves;repeats;genes	NA	EPHB3	NA	NA	NA	NA	NA	EPHB3
1166	NC_037328.1:82630023:82630045	chr1:82630023:82630045	chr1	82630023	82630045	0.00127924	0.352398	0.0637897	0.00490917	DM_hyper	transcripts;first intron;CpG-shores;genes	NA	EPHB3	NA	NA	NA	NA	NA	EPHB3
1167	NC_037328.1:82637180:82637240	chr1:82637180:82637240	chr1	82637180	82637240	4.66324e-06	0.384779	0.0499921	0.000544343	DM_hyper	CpG-deserts;inter	NA	NA	NA	NA	NA	NA	NA	NA
1168	NC_037328.1:82755361:82755400	chr1:82755361:82755400	chr1	82755361	82755400	0.00518003	0.301304	0.0520307	0.0121278	DM_hyper	CpG-deserts;inter	NA	NA	NA	NA	NA	NA	NA	NA
1169	NC_037328.1:82805474:82805582	chr1:82805474:82805582	chr1	82805474	82805582	0.000191109	0.224546	0.0206087	0.00197752	DM_hyper	repeats;repeats;CpG-deserts;inter	NA	NA	NA	NA	NA	NA	NA	NA
1170	NC_037328.1:82844553:82844572	chr1:82844553:82844572	chr1	82844553	82844572	0.000758124	0.279215	0.034564	0.00396588	DM_hyper	CpG-deserts;inter;downstream;downstream	NA	NA	NA	NA	NA	CLCN2;FAM131A	NA	NA
1171	NC_037328.1:82887248:82887255	chr1:82887248:82887255	chr1	82887248	82887255	0.00220944	0.256043	0.0309875	0.00716448	DM_hyper	transcripts;introns;CpG-shores;genes	NA	PSMD2	NA	NA	NA	NA	NA	NA
1172	NC_037328.1:83104977:83105004	chr1:83104977:83105004	chr1	83104977	83105004	0.00148026	0.239542	0.0258079	0.00505657	DM_hyper	CpG-deserts;inter	NA	NA	NA	NA	NA	NA	NA	NA
1173	NC_037328.1:83298367:83298481	chr1:83298367:83298481	chr1	83298367	83298481	0.00124945	-0.481025	0.100908	0.00498205	DM_hypo	transcripts;exons;introns;CpG-deserts;genes	NA	PARL	NA	NA	NA	NA	NA	NA
1174	NC_037328.1:83411745:83411810	chr1:83411745:83411810	chr1	83411745	83411810	0.0019344	0.304592	0.0405906	0.0083669	DM_hyper	transcripts;first intron;repeats;CpG-deserts;genes	NA	YEATS2	NA	NA	NA	NA	NA	YEATS2
1175	NC_037328.1:83459877:83459958	chr1:83459877:83459958	chr1	83459877	83459958	0.00260104	0.273494	0.0348623	0.0077903	DM_hyper	transcripts;introns;CpG-deserts;genes	NA	KLHL24	NA	NA	NA	NA	NA	NA
1176	NC_037328.1:83545146:83545237	chr1:83545146:83545237	chr1	83545146	83545237	0.00497515	-0.298206	0.0447262	0.0134801	DM_hypo	CpG-deserts;inter	NA	NA	NA	NA	NA	NA	NA	NA
1177	NC_037328.1:83545548:83545653	chr1:83545548:83545653	chr1	83545548	83545653	0.00811196	-0.280894	0.0463291	0.0191054	DM_hypo	CpG-deserts;inter	NA	NA	NA	NA	NA	NA	NA	NA
1178	NC_037328.1:83617612:83617637	chr1:83617612:83617637	chr1	83617612	83617637	0.000433955	-0.442909	0.0830692	0.00294795	DM_hypo	CpG-deserts;inter	NA	NA	NA	NA	NA	NA	NA	NA
1179	NC_037328.1:83922069:83922169	chr1:83922069:83922169	chr1	83922069	83922169	0.00418647	-0.332527	0.0574855	0.00991398	DM_hypo	promoters;CpG-deserts;inter	LAMP3	NA	NA	NA	NA	NA	NA	NA
1180	NC_037328.1:83922235:83922316	chr1:83922235:83922316	chr1	83922235	83922316	0.00220874	-0.352506	0.0671233	0.00671014	DM_hypo	transcripts;CDS;promoters;first exon;5UTR;CpG-deserts;inter;genes;TSS	LAMP3	LAMP3	LAMP3	LAMP3	NA	NA	LAMP3	NA
1181	NC_037328.1:83943556:83943672	chr1:83943556:83943672	chr1	83943556	83943672	1.96249e-05	-0.493771	0.0967141	0.000973622	DM_hypo	transcripts;introns;CpG-deserts;genes	NA	LAMP3	NA	NA	NA	NA	NA	NA
1182	NC_037328.1:84121975:84122042	chr1:84121975:84122042	chr1	84121975	84122042	0.00317093	0.25158	0.0289891	0.00879607	DM_hyper	repeats;CpG-deserts;inter	NA	NA	NA	NA	NA	NA	NA	NA
1183	NC_037328.1:84389722:84389744	chr1:84389722:84389744	chr1	84389722	84389744	0.013934	0.239704	0.0393209	0.0391113	DM_hyper	CpG-deserts;inter	NA	NA	NA	NA	NA	NA	NA	NA
1184	NC_037328.1:84389881:84389918	chr1:84389881:84389918	chr1	84389881	84389918	0.00137508	0.320269	0.0442163	0.00554019	DM_hyper	repeats;CpG-deserts;inter	NA	NA	NA	NA	NA	NA	NA	NA
1185	NC_037328.1:84686918:84686941	chr1:84686918:84686941	chr1	84686918	84686941	0.000388078	0.23806	0.0293995	0.00284338	DM_hyper	CpG-deserts;inter	NA	NA	NA	NA	NA	NA	NA	NA
1186	NC_037328.1:85035575:85035610	chr1:85035575:85035610	chr1	85035575	85035610	8.31582e-05	0.365363	0.0509742	0.001678	DM_hyper	CpG-deserts;inter	NA	NA	NA	NA	NA	NA	NA	NA
1187	NC_037328.1:85204866:85204915	chr1:85204866:85204915	chr1	85204866	85204915	0.00456586	0.256147	0.0330947	0.011705	DM_hyper	CpG-deserts;inter	NA	NA	NA	NA	NA	NA	NA	NA
1188	NC_037328.1:85684078:85684100	chr1:85684078:85684100	chr1	85684078	85684100	0.00615185	0.320723	0.0527114	0.0155698	DM_hyper	repeats;CpG-deserts;inter	NA	NA	NA	NA	NA	NA	NA	NA
1189	NC_037328.1:86100480:86100549	chr1:86100480:86100549	chr1	86100480	86100549	6.34111e-05	0.29211	0.0285094	0.00141554	DM_hyper	transcripts;first intron;CpG-deserts;genes	NA	FXR1	NA	NA	NA	NA	NA	FXR1
1190	NC_037328.1:86101302:86101416	chr1:86101302:86101416	chr1	86101302	86101416	0.00691055	0.280229	0.0408323	0.0194225	DM_hyper	transcripts;first intron;repeats;CpG-deserts;genes	NA	FXR1	NA	NA	NA	NA	NA	FXR1
1191	NC_037328.1:86419005:86419039	chr1:86419005:86419039	chr1	86419005	86419039	0.000335802	0.313547	0.038873	0.00295824	DM_hyper	repeats;CpG-deserts;inter	NA	NA	NA	NA	NA	NA	NA	NA
1192	NC_037328.1:87103877:87103907	chr1:87103877:87103907	chr1	87103877	87103907	0.00337423	0.25438	0.0300537	0.0086905	DM_hyper	transcripts;introns;CpG-deserts;genes	NA	PEX5L	NA	NA	NA	NA	NA	NA
1193	NC_037328.1:87173445:87173458	chr1:87173445:87173458	chr1	87173445	87173458	0.000692532	-0.426563	0.0794359	0.00395283	DM_hypo	transcripts;introns;CpG-deserts;genes	NA	PEX5L	NA	NA	NA	NA	NA	NA
1194	NC_037328.1:87348447:87348492	chr1:87348447:87348492	chr1	87348447	87348492	0.000319181	-0.473905	0.105267	0.002417	DM_hypo	transcripts;introns;repeats;CpG-deserts;genes	NA	PEX5L	NA	NA	NA	NA	NA	NA
1195	NC_037328.1:87351384:87351444	chr1:87351384:87351444	chr1	87351384	87351444	0.000807142	-0.546979	0.118452	0.00353205	DM_hypo	transcripts;introns;CpG-deserts;genes	NA	PEX5L	NA	NA	NA	NA	NA	NA
1196	NC_037328.1:87470048:87470062	chr1:87470048:87470062	chr1	87470048	87470062	8.41136e-06	-0.498179	0.0898099	0.000682917	DM_hypo	transcripts;first intron;repeats;CpG-deserts;genes	NA	USP13	NA	NA	NA	NA	NA	USP13
1197	NC_037328.1:87609770:87609813	chr1:87609770:87609813	chr1	87609770	87609813	7.98387e-05	-0.48216	0.0812209	0.00178646	DM_hypo	repeats;CpG-deserts;inter	NA	NA	NA	NA	NA	NA	NA	NA
1198	NC_037328.1:87830877:87830903	chr1:87830877:87830903	chr1	87830877	87830903	0.000957186	0.3639	0.0589916	0.00413319	DM_hyper	CpG-deserts;inter	NA	NA	NA	NA	NA	NA	NA	NA
1199	NC_037328.1:87927648:87927729	chr1:87927648:87927729	chr1	87927648	87927729	0.00281603	0.234123	0.0254503	0.00744091	DM_hyper	repeats;CpG-deserts;inter	NA	NA	NA	NA	NA	NA	NA	NA
1200	NC_037328.1:87956009:87956115	chr1:87956009:87956115	chr1	87956009	87956115	0.00770036	0.231835	0.0331822	0.0176496	DM_hyper	CpG-deserts;inter	NA	NA	NA	NA	NA	NA	NA	NA
1201	NC_037328.1:87956081:87956182	chr1:87956081:87956182	chr1	87956081	87956182	0.00202699	0.334928	0.0522904	0.00697547	DM_hyper	CpG-deserts;inter	NA	NA	NA	NA	NA	NA	NA	NA
1202	NC_037328.1:88012723:88012740	chr1:88012723:88012740	chr1	88012723	88012740	0.0030036	0.234544	0.0286991	0.00778123	DM_hyper	transcripts;introns;repeats;CpG-deserts;genes	NA	ZMAT3	NA	NA	NA	NA	NA	NA
1203	NC_037328.1:88034794:88034852	chr1:88034794:88034852	chr1	88034794	88034852	0.00026888	0.226166	0.0197618	0.00206576	DM_hyper	transcripts;exons;CpG-deserts;genes	NA	ZMAT3	NA	NA	NA	NA	NA	NA
1204	NC_037328.1:88035012:88035029	chr1:88035012:88035029	chr1	88035012	88035029	0.00166007	0.319577	0.0428985	0.00660826	DM_hyper	transcripts;exons;CpG-deserts;genes	NA	ZMAT3	NA	NA	NA	NA	NA	NA
1205	NC_037328.1:8815643:8815748	chr1:8815643:8815748	chr1	8815643	8815748	0.00110682	-0.33281	0.0450102	0.00478503	DM_hypo	CpG-deserts;inter	NA	NA	NA	NA	NA	NA	NA	NA
1206	NC_037328.1:884456:884485	chr1:884456:884485	chr1	884456	884485	6.307e-05	-0.340962	0.0461257	0.00152224	DM_hypo	CpG-shores;inter	NA	NA	NA	NA	NA	NA	NA	NA
1207	NC_037328.1:88818358:88818403	chr1:88818358:88818403	chr1	88818358	88818403	0.0128261	0.270181	0.0555513	0.0282228	DM_hyper	repeats;CpG-deserts;inter	NA	NA	NA	NA	NA	NA	NA	NA
1208	NC_037328.1:89596258:89596344	chr1:89596258:89596344	chr1	89596258	89596344	0.00178828	0.316319	0.0439519	0.00626669	DM_hyper	repeats;CpG-deserts;inter	NA	NA	NA	NA	NA	NA	NA	NA
1209	NC_037328.1:89653099:89653157	chr1:89653099:89653157	chr1	89653099	89653157	0.00363136	0.340152	0.0638716	0.0085406	DM_hyper	CpG-deserts;inter	NA	NA	NA	NA	NA	NA	NA	NA
1210	NC_037328.1:89685476:89685509	chr1:89685476:89685509	chr1	89685476	89685509	0.000590747	0.285489	0.031073	0.00347033	DM_hyper	CpG-deserts;inter	NA	NA	NA	NA	NA	NA	NA	NA
1211	NC_037328.1:89755177:89755260	chr1:89755177:89755260	chr1	89755177	89755260	0.000491532	0.304144	0.0385063	0.00348096	DM_hyper	CpG-deserts;inter	NA	NA	NA	NA	NA	NA	NA	NA
1212	NC_037328.1:89802138:89802176	chr1:89802138:89802176	chr1	89802138	89802176	0.000243863	0.282272	0.0284569	0.00225584	DM_hyper	repeats;CpG-deserts;inter	NA	NA	NA	NA	NA	NA	NA	NA
1213	NC_037328.1:89876305:89876397	chr1:89876305:89876397	chr1	89876305	89876397	0.00179511	0.38909	0.081943	0.00634253	DM_hyper	CpG-deserts;inter	NA	NA	NA	NA	NA	NA	NA	NA
1214	NC_037328.1:89876442:89876491	chr1:89876442:89876491	chr1	89876442	89876491	0.0333435	0.283497	0.102937	0.0474748	DM_hyper	CpG-deserts;inter	NA	NA	NA	NA	NA	NA	NA	NA
1215	NC_037328.1:89916208:89916272	chr1:89916208:89916272	chr1	89916208	89916272	0.000113017	0.419861	0.0703965	0.00188631	DM_hyper	CpG-deserts;inter	NA	NA	NA	NA	NA	NA	NA	NA
1216	NC_037328.1:89970800:89970824	chr1:89970800:89970824	chr1	89970800	89970824	0.0015463	-0.375853	0.0667718	0.00545926	DM_hypo	CpG-deserts;inter	NA	NA	NA	NA	NA	NA	NA	NA
1217	NC_037328.1:89976034:89976155	chr1:89976034:89976155	chr1	89976034	89976155	0.0077556	0.256445	0.0336434	0.0176618	DM_hyper	CpG-deserts;inter	NA	NA	NA	NA	NA	NA	NA	NA
1218	NC_037328.1:90017829:90017940	chr1:90017829:90017940	chr1	90017829	90017940	0.00951722	0.305309	0.0540954	0.0217016	DM_hyper	repeats;CpG-deserts;inter	NA	NA	NA	NA	NA	NA	NA	NA
1219	NC_037328.1:90020319:90020356	chr1:90020319:90020356	chr1	90020319	90020356	4.08838e-05	0.477919	0.077029	0.00135741	DM_hyper	repeats;CpG-deserts;inter	NA	NA	NA	NA	NA	NA	NA	NA
1220	NC_037328.1:90039747:90039832	chr1:90039747:90039832	chr1	90039747	90039832	0.00164731	0.314824	0.0441418	0.00627091	DM_hyper	CpG-deserts;inter	NA	NA	NA	NA	NA	NA	NA	NA
1221	NC_037328.1:90039822:90039865	chr1:90039822:90039865	chr1	90039822	90039865	0.00145027	0.34096	0.0545124	0.00581592	DM_hyper	CpG-deserts;inter	NA	NA	NA	NA	NA	NA	NA	NA
1222	NC_037328.1:90075462:90075495	chr1:90075462:90075495	chr1	90075462	90075495	0.00150719	0.267625	0.0371049	0.00605201	DM_hyper	CpG-deserts;inter	NA	NA	NA	NA	NA	NA	NA	NA
1223	NC_037328.1:90139297:90139341	chr1:90139297:90139341	chr1	90139297	90139341	0.000326094	-0.487243	0.0917596	0.00276345	DM_hypo	transcripts;first intron;CpG-deserts;genes	NA	TBL1XR1	NA	NA	NA	NA	NA	TBL1XR1
1224	NC_037328.1:90169527:90169652	chr1:90169527:90169652	chr1	90169527	90169652	0.00141791	0.288091	0.0362685	0.00542032	DM_hyper	transcripts;introns;repeats;CpG-deserts;genes	NA	TBL1XR1	NA	NA	NA	NA	NA	NA
1225	NC_037328.1:90194666:90194729	chr1:90194666:90194729	chr1	90194666	90194729	0.00568781	0.318492	0.0496445	0.0144511	DM_hyper	transcripts;introns;CpG-deserts;genes	NA	TBL1XR1	NA	NA	NA	NA	NA	NA
1226	NC_037328.1:90201883:90201918	chr1:90201883:90201918	chr1	90201883	90201918	0.00172462	0.250293	0.0269639	0.00558214	DM_hyper	transcripts;introns;CpG-deserts;genes	NA	TBL1XR1	NA	NA	NA	NA	NA	NA
1227	NC_037328.1:90258717:90258788	chr1:90258717:90258788	chr1	90258717	90258788	0.000813128	0.274456	0.0356494	0.00431097	DM_hyper	repeats;CpG-deserts;inter	NA	NA	NA	NA	NA	NA	NA	NA
1228	NC_037328.1:92012901:92012923	chr1:92012901:92012923	chr1	92012901	92012923	0.000487187	0.334111	0.0496703	0.00334019	DM_hyper	CpG-deserts;inter	NA	NA	NA	NA	NA	NA	NA	NA
1229	NC_037328.1:92504719:92504743	chr1:92504719:92504743	chr1	92504719	92504743	4.62383e-05	0.255834	0.0248585	0.00125039	DM_hyper	repeats;CpG-deserts;inter	NA	NA	NA	NA	NA	NA	NA	NA
1230	NC_037328.1:92558975:92559004	chr1:92558975:92559004	chr1	92558975	92559004	0.000340331	0.35794	0.0566311	0.00280336	DM_hyper	CpG-deserts;inter	NA	NA	NA	NA	NA	NA	NA	NA
1231	NC_037328.1:93274712:93274762	chr1:93274712:93274762	chr1	93274712	93274762	0.000725144	-0.345371	0.0600686	0.00363147	DM_hypo	transcripts;introns;CpG-deserts;genes	NA	NLGN1	NA	NA	NA	NA	NA	NA
1232	NC_037328.1:93641016:93641036	chr1:93641016:93641036	chr1	93641016	93641036	0.00400495	0.220243	0.0268895	0.0091675	DM_hyper	transcripts;introns;repeats;CpG-deserts;genes	NA	NLGN1	NA	NA	NA	NA	NA	NA
1233	NC_037328.1:94321669:94321674	chr1:94321669:94321674	chr1	94321669	94321674	0.0061703	0.217898	0.0335063	0.0147308	DM_hyper	CpG-shores;inter	NA	NA	NA	NA	NA	NA	NA	NA
1234	NC_037328.1:945680:945737	chr1:945680:945737	chr1	945680	945737	0.0233748	0.218624	0.043536	0.0488824	DM_hyper	CpG-deserts;inter	NA	NA	NA	NA	NA	NA	NA	NA
1235	NC_037328.1:94953078:94953126	chr1:94953078:94953126	chr1	94953078	94953126	0.000589152	0.335059	0.0570596	0.00331967	DM_hyper	repeats;CpG-deserts;inter	NA	NA	NA	NA	NA	NA	NA	NA
1236	NC_037328.1:95201077:95201157	chr1:95201077:95201157	chr1	95201077	95201157	0.000499341	0.283705	0.0360603	0.00324777	DM_hyper	transcripts;introns;CpG-deserts;genes	NA	FNDC3B	NA	NA	NA	NA	NA	NA
1237	NC_037328.1:95295669:95295765	chr1:95295669:95295765	chr1	95295669	95295765	0.0011078	0.424914	0.0772677	0.00558611	DM_hyper	transcripts;introns;CpG-deserts;genes	NA	FNDC3B	NA	NA	NA	NA	NA	NA
1238	NC_037328.1:95304644:95304729	chr1:95304644:95304729	chr1	95304644	95304729	0.00166535	0.371726	0.0581413	0.0060476	DM_hyper	transcripts;introns;CpG-deserts;genes	NA	FNDC3B	NA	NA	NA	NA	NA	NA
1239	NC_037328.1:95305355:95305430	chr1:95305355:95305430	chr1	95305355	95305430	0.00200626	0.421595	0.0815746	0.00678597	DM_hyper	transcripts;introns;repeats;CpG-deserts;genes	NA	FNDC3B	NA	NA	NA	NA	NA	NA
1240	NC_037328.1:95305416:95305506	chr1:95305416:95305506	chr1	95305416	95305506	0.000344011	0.387011	0.0533729	0.00288058	DM_hyper	transcripts;introns;repeats;CpG-deserts;genes	NA	FNDC3B	NA	NA	NA	NA	NA	NA
1241	NC_037328.1:95318709:95318806	chr1:95318709:95318806	chr1	95318709	95318806	0.000750437	0.298318	0.0343722	0.00389798	DM_hyper	transcripts;introns;CpG-deserts;genes	NA	FNDC3B	NA	NA	NA	NA	NA	NA
1242	NC_037328.1:95361130:95361175	chr1:95361130:95361175	chr1	95361130	95361175	0.00218549	0.27221	0.0343661	0.00699875	DM_hyper	transcripts;introns;CpG-deserts;genes	NA	FNDC3B	NA	NA	NA	NA	NA	NA
1243	NC_037328.1:95361166:95361259	chr1:95361166:95361259	chr1	95361166	95361259	0.000855584	0.253263	0.0276987	0.00379417	DM_hyper	transcripts;introns;CpG-deserts;genes	NA	FNDC3B	NA	NA	NA	NA	NA	NA
1244	NC_037328.1:95363235:95363302	chr1:95363235:95363302	chr1	95363235	95363302	0.00254399	0.366924	0.0650119	0.00732908	DM_hyper	transcripts;introns;CpG-deserts;genes	NA	FNDC3B	NA	NA	NA	NA	NA	NA
1245	NC_037328.1:95363483:95363555	chr1:95363483:95363555	chr1	95363483	95363555	0.000503191	0.354028	0.0499278	0.00318277	DM_hyper	transcripts;introns;CpG-deserts;genes	NA	FNDC3B	NA	NA	NA	NA	NA	NA
1246	NC_037328.1:95376154:95376179	chr1:95376154:95376179	chr1	95376154	95376179	0.000231302	0.392515	0.0563731	0.00230397	DM_hyper	transcripts;introns;CpG-deserts;genes	NA	FNDC3B	NA	NA	NA	NA	NA	NA
1247	NC_037328.1:95385007:95385021	chr1:95385007:95385021	chr1	95385007	95385021	0.00178692	0.224656	0.0246325	0.00559843	DM_hyper	transcripts;first intron;CpG-deserts;genes	NA	FNDC3B	NA	NA	NA	NA	NA	FNDC3B
1248	NC_037328.1:95515501:95515588	chr1:95515501:95515588	chr1	95515501	95515588	0.00101415	0.256586	0.0316046	0.00449091	DM_hyper	repeats;CpG-deserts;inter	NA	NA	NA	NA	NA	NA	NA	NA
1249	NC_037328.1:95683837:95683919	chr1:95683837:95683919	chr1	95683837	95683919	0.000558535	-0.388744	0.0693064	0.00330002	DM_hypo	CpG-shelves;inter	NA	NA	NA	NA	NA	NA	NA	NA
1250	NC_037328.1:95686226:95686259	chr1:95686226:95686259	chr1	95686226	95686259	1.48361e-05	-0.488546	0.0830421	0.000894399	DM_hypo	CpG-shores;repeats;inter	NA	NA	NA	NA	NA	NA	NA	NA
1251	NC_037328.1:95752212:95752321	chr1:95752212:95752321	chr1	95752212	95752321	0.000341626	0.288653	0.0329282	0.00280167	DM_hyper	transcripts;first intron;CpG-deserts;genes	NA	PLD1	NA	NA	NA	NA	NA	PLD1
1252	NC_037328.1:95903659:95903724	chr1:95903659:95903724	chr1	95903659	95903724	0.0104791	0.240339	0.0387361	0.0247018	DM_hyper	transcripts;introns;repeats;CpG-deserts;genes	NA	PLD1	NA	NA	NA	NA	NA	NA
1253	NC_037328.1:95903691:95903794	chr1:95903691:95903794	chr1	95903691	95903794	0.000624991	0.327524	0.0401577	0.00403179	DM_hyper	transcripts;introns;repeats;CpG-deserts;genes	NA	PLD1	NA	NA	NA	NA	NA	NA
1254	NC_037328.1:96078959:96079066	chr1:96078959:96079066	chr1	96078959	96079066	0.000267463	0.374373	0.058488	0.00244786	DM_hyper	CpG-deserts;inter	NA	NA	NA	NA	NA	NA	NA	NA
1255	NC_037328.1:96079195:96079293	chr1:96079195:96079293	chr1	96079195	96079293	0.00267009	0.338897	0.0595008	0.00754906	DM_hyper	CpG-deserts;inter	NA	NA	NA	NA	NA	NA	NA	NA
1256	NC_037328.1:96079730:96079812	chr1:96079730:96079812	chr1	96079730	96079812	0.000179066	0.289154	0.0310117	0.0021334	DM_hyper	CpG-deserts;inter	NA	NA	NA	NA	NA	NA	NA	NA
1257	NC_037328.1:96103161:96103174	chr1:96103161:96103174	chr1	96103161	96103174	3.44175e-05	0.221567	0.0196168	0.00100578	DM_hyper	repeats;repeats;CpG-deserts;inter	NA	NA	NA	NA	NA	NA	NA	NA
1258	NC_037328.1:96120051:96120124	chr1:96120051:96120124	chr1	96120051	96120124	0.00321033	0.280336	0.0381669	0.0101168	DM_hyper	CpG-deserts;inter	NA	NA	NA	NA	NA	NA	NA	NA
1259	NC_037328.1:961805:961836	chr1:961805:961836	chr1	961805	961836	0.00126812	0.28796	0.0390487	0.00561925	DM_hyper	CpG-deserts;inter	NA	NA	NA	NA	NA	NA	NA	NA
1260	NC_037328.1:962079:962115	chr1:962079:962115	chr1	962079	962115	0.000883161	0.319428	0.0447588	0.00463186	DM_hyper	CpG-deserts;inter	NA	NA	NA	NA	NA	NA	NA	NA
1261	NC_037328.1:96217266:96217354	chr1:96217266:96217354	chr1	96217266	96217354	0.00256214	0.455516	0.0922816	0.00789836	DM_hyper	CpG-deserts;inter	NA	NA	NA	NA	NA	NA	NA	NA
1262	NC_037328.1:96217321:96217371	chr1:96217321:96217371	chr1	96217321	96217371	0.0109836	0.275639	0.0475969	0.0221	DM_hyper	repeats;CpG-deserts;inter	NA	NA	NA	NA	NA	NA	NA	NA
1263	NC_037328.1:96218490:96218523	chr1:96218490:96218523	chr1	96218490	96218523	7.54807e-05	0.317748	0.034659	0.00156897	DM_hyper	repeats;CpG-deserts;inter	NA	NA	NA	NA	NA	NA	NA	NA
1264	NC_037328.1:96312518:96312548	chr1:96312518:96312548	chr1	96312518	96312548	0.00230799	0.236806	0.0272193	0.00650402	DM_hyper	CpG-deserts;inter	NA	NA	NA	NA	NA	NA	NA	NA
1265	NC_037328.1:96375715:96375778	chr1:96375715:96375778	chr1	96375715	96375778	0.0109037	0.20368	0.029924	0.0226653	DM_hyper	CpG-deserts;inter	NA	NA	NA	NA	NA	NA	NA	NA
1266	NC_037328.1:96471223:96471259	chr1:96471223:96471259	chr1	96471223	96471259	0.00128946	0.270591	0.0396989	0.00635136	DM_hyper	transcripts;exons;CpG-deserts;genes	NA	SLC2A2	NA	NA	NA	NA	NA	NA
1267	NC_037328.1:96607051:96607078	chr1:96607051:96607078	chr1	96607051	96607078	0.00123992	0.30414	0.0404703	0.0055485	DM_hyper	CpG-deserts;inter	NA	NA	NA	NA	NA	NA	NA	NA
1268	NC_037328.1:96723621:96723651	chr1:96723621:96723651	chr1	96723621	96723651	0.00937073	0.221316	0.0608408	0.0183606	DM_hyper	CpG-deserts;inter	NA	NA	NA	NA	NA	NA	NA	NA
1269	NC_037328.1:96813619:96813671	chr1:96813619:96813671	chr1	96813619	96813671	0.00365776	0.241695	0.0424562	0.0111296	DM_hyper	CpG-deserts;inter	NA	NA	NA	NA	NA	NA	NA	NA
1270	NC_037328.1:968375:968412	chr1:968375:968412	chr1	968375	968412	3.46297e-05	-0.508777	0.0813964	0.0012157	DM_hypo	CpG-deserts;inter	NA	NA	NA	NA	NA	NA	NA	NA
1271	NC_037328.1:96911786:96911813	chr1:96911786:96911813	chr1	96911786	96911813	0.000485295	0.208086	0.0216618	0.00262303	DM_hyper	transcripts;first intron;repeats;CpG-deserts;genes	NA	SLC7A14	NA	NA	NA	NA	NA	SLC7A14
1272	NC_037328.1:97064618:97064657	chr1:97064618:97064657	chr1	97064618	97064657	3.10424e-06	0.303615	0.0302973	0.000453833	DM_hyper	repeats;CpG-deserts;inter	NA	NA	NA	NA	NA	NA	NA	NA
1273	NC_037328.1:97188780:97188855	chr1:97188780:97188855	chr1	97188780	97188855	0.000551893	0.294125	0.0335375	0.00343931	DM_hyper	repeats;CpG-deserts;inter	NA	NA	NA	NA	NA	NA	NA	NA
1274	NC_037328.1:97189311:97189361	chr1:97189311:97189361	chr1	97189311	97189361	0.00501451	0.247264	0.03067	0.0116776	DM_hyper	repeats;CpG-deserts;inter	NA	NA	NA	NA	NA	NA	NA	NA
1275	NC_037328.1:97195583:97195618	chr1:97195583:97195618	chr1	97195583	97195618	0.0039334	0.22592	0.027541	0.0093225	DM_hyper	promoters;CpG-shores;inter	PHC3	NA	NA	NA	NA	NA	NA	NA
1276	NC_037328.1:97198565:97198681	chr1:97198565:97198681	chr1	97198565	97198681	0.000682153	0.278526	0.0295128	0.003579	DM_hyper	transcripts;first intron;CpG-shores;genes	NA	PHC3	NA	NA	NA	NA	NA	PHC3
1277	NC_037328.1:97198759:97198781	chr1:97198759:97198781	chr1	97198759	97198781	0.000578359	0.219518	0.0200427	0.00281121	DM_hyper	transcripts;exons;CpG-shores;genes	NA	PHC3	NA	NA	NA	NA	NA	NA
1278	NC_037328.1:97200597:97200630	chr1:97200597:97200630	chr1	97200597	97200630	5.47131e-05	0.322752	0.0362414	0.0014803	DM_hyper	transcripts;introns;CpG-shelves;genes	NA	PHC3	NA	NA	NA	NA	NA	NA
1279	NC_037328.1:97211885:97211988	chr1:97211885:97211988	chr1	97211885	97211988	0.00106281	0.267256	0.0312785	0.00460507	DM_hyper	transcripts;introns;CpG-deserts;genes	NA	PHC3	NA	NA	NA	NA	NA	NA
1280	NC_037328.1:97211981:97212029	chr1:97211981:97212029	chr1	97211981	97212029	0.000974825	0.357904	0.0591136	0.00426515	DM_hyper	transcripts;introns;repeats;CpG-deserts;genes	NA	PHC3	NA	NA	NA	NA	NA	NA
1281	NC_037328.1:97213899:97213929	chr1:97213899:97213929	chr1	97213899	97213929	0.00319097	0.225514	0.0246432	0.0079677	DM_hyper	transcripts;introns;repeats;CpG-deserts;genes	NA	PHC3	NA	NA	NA	NA	NA	NA
1282	NC_037328.1:97275455:97275546	chr1:97275455:97275546	chr1	97275455	97275546	0.00161718	-0.43297	0.0837903	0.00553531	DM_hypo	CpG-deserts;inter	NA	NA	NA	NA	NA	NA	NA	NA
1283	NC_037328.1:97430973:97431070	chr1:97430973:97431070	chr1	97430973	97431070	0.000166612	-0.491019	0.0938581	0.00206614	DM_hypo	repeats;repeats;CpG-deserts;inter	NA	NA	NA	NA	NA	NA	NA	NA
1284	NC_037328.1:97484147:97484266	chr1:97484147:97484266	chr1	97484147	97484266	0.000405697	0.290066	0.0339487	0.00297124	DM_hyper	CpG-deserts;inter	NA	NA	NA	NA	NA	NA	NA	NA
1285	NC_037328.1:97533727:97533823	chr1:97533727:97533823	chr1	97533727	97533823	0.00129596	-0.437674	0.101305	0.00615784	DM_hypo	repeats;CpG-deserts;inter	NA	NA	NA	NA	NA	NA	NA	NA
1286	NC_037328.1:97865843:97865892	chr1:97865843:97865892	chr1	97865843	97865892	0.00796803	-0.244347	0.0434164	0.0205519	DM_hypo	CpG-deserts;inter	NA	NA	NA	NA	NA	NA	NA	NA
1287	NC_037328.1:98081637:98081719	chr1:98081637:98081719	chr1	98081637	98081719	0.000233232	0.385972	0.0577636	0.00242106	DM_hyper	CpG-deserts;inter	NA	NA	NA	NA	NA	NA	NA	NA
1288	NC_037328.1:98086852:98086878	chr1:98086852:98086878	chr1	98086852	98086878	0.00241051	-0.310652	0.103144	0.00624209	DM_hypo	repeats;CpG-deserts;inter	NA	NA	NA	NA	NA	NA	NA	NA
1289	NC_037328.1:98183116:98183207	chr1:98183116:98183207	chr1	98183116	98183207	0.00946665	-0.325333	0.0881745	0.0209028	DM_hypo	CpG-deserts;inter	NA	NA	NA	NA	NA	NA	NA	NA
1290	NC_037328.1:98312227:98312280	chr1:98312227:98312280	chr1	98312227	98312280	0.00239704	0.221354	0.0259224	0.0066575	DM_hyper	CpG-deserts;inter	NA	NA	NA	NA	NA	NA	NA	NA
1291	NC_037328.1:99180679:99180710	chr1:99180679:99180710	chr1	99180679	99180710	0.0015634	0.240706	0.0281269	0.00528669	DM_hyper	CpG-deserts;inter	NA	NA	NA	NA	NA	NA	NA	NA
1292	NC_037328.1:99320778:99320817	chr1:99320778:99320817	chr1	99320778	99320817	0.00711304	0.268295	0.0403417	0.0224881	DM_hyper	CpG-deserts;inter	NA	NA	NA	NA	NA	NA	NA	NA
1293	NC_037328.1:99369957:99370025	chr1:99369957:99370025	chr1	99369957	99370025	0.00991516	0.232927	0.0458027	0.0236295	DM_hyper	transcripts;first intron;CpG-deserts;genes	NA	GOLIM4	NA	NA	NA	NA	NA	GOLIM4
1294	NC_037328.1:99407263:99407275	chr1:99407263:99407275	chr1	99407263	99407275	0.00221132	0.288078	0.0401981	0.00830438	DM_hyper	transcripts;first intron;CpG-deserts;genes	NA	GOLIM4	NA	NA	NA	NA	NA	GOLIM4
1295	NC_037328.1:99704138:99704225	chr1:99704138:99704225	chr1	99704138	99704225	0.00759334	0.302633	0.0502219	0.016338	DM_hyper	transcripts;first intron;CpG-deserts;genes	NA	SERPINI1	NA	NA	NA	NA	NA	SERPINI1
1296	NC_037328.1:99704222:99704307	chr1:99704222:99704307	chr1	99704222	99704307	0.0103044	0.247005	0.0390175	0.0244718	DM_hyper	transcripts;first intron;CpG-deserts;genes	NA	SERPINI1	NA	NA	NA	NA	NA	SERPINI1
1297	NC_037329.1:100195275:100195290	chr2:100195275:100195290	chr2	100195275	100195290	0.0144284	0.203098	0.0283016	0.0256867	DM_hyper	repeats;CpG-deserts;inter	NA	NA	NA	NA	NA	NA	NA	NA
1298	NC_037329.1:100279851:100279871	chr2:100279851:100279871	chr2	100279851	100279871	0.000198919	0.272025	0.0288477	0.00221401	DM_hyper	CpG-deserts;inter	NA	NA	NA	NA	NA	NA	NA	NA
1299	NC_037329.1:100414412:100414435	chr2:100414412:100414435	chr2	100414412	100414435	0.00206481	0.22689	0.0240074	0.0062408	DM_hyper	CpG-deserts;inter	NA	NA	NA	NA	NA	NA	NA	NA
1300	NC_037329.1:100508456:100508540	chr2:100508456:100508540	chr2	100508456	100508540	0.000389473	0.297722	0.0386004	0.00314686	DM_hyper	CpG-shores;inter	NA	NA	NA	NA	NA	NA	NA	NA
1301	NC_037329.1:100648703:100648719	chr2:100648703:100648719	chr2	100648703	100648719	0.000580478	-0.373309	0.0555686	0.00359143	DM_hypo	CpG-deserts;inter	NA	NA	NA	NA	NA	NA	NA	NA
1302	NC_037329.1:100699974:100700035	chr2:100699974:100700035	chr2	100699974	100700035	0.0033256	0.363035	0.0695048	0.00870223	DM_hyper	CpG-deserts;inter	NA	NA	NA	NA	NA	NA	NA	NA
1303	NC_037329.1:100843851:100843952	chr2:100843851:100843952	chr2	100843851	100843952	0.000486032	0.427195	0.0733828	0.00339759	DM_hyper	CpG-deserts;inter	NA	NA	NA	NA	NA	NA	NA	NA
1304	NC_037329.1:100844225:100844285	chr2:100844225:100844285	chr2	100844225	100844285	0.00112863	0.291069	0.0423585	0.00528669	DM_hyper	repeats;CpG-deserts;inter	NA	NA	NA	NA	NA	NA	NA	NA
1305	NC_037329.1:100894939:100894975	chr2:100894939:100894975	chr2	100894939	100894975	0.00177493	0.322098	0.0519582	0.00598913	DM_hyper	CpG-deserts;inter	NA	NA	NA	NA	NA	NA	NA	NA
1306	NC_037329.1:100896389:100896404	chr2:100896389:100896404	chr2	100896389	100896404	5.92481e-05	0.262824	0.028866	0.00143982	DM_hyper	repeats;CpG-deserts;inter	NA	NA	NA	NA	NA	NA	NA	NA
1307	NC_037329.1:101093285:101093334	chr2:101093285:101093334	chr2	101093285	101093334	0.000445395	0.220362	0.0171676	0.00226813	DM_hyper	CpG-deserts;inter	NA	NA	NA	NA	NA	NA	NA	NA
1308	NC_037329.1:101163561:101163612	chr2:101163561:101163612	chr2	101163561	101163612	0.000769509	-0.390755	0.0691528	0.00380749	DM_hypo	CpG-deserts;inter	NA	NA	NA	NA	NA	NA	NA	NA
1309	NC_037329.1:101698749:101698774	chr2:101698749:101698774	chr2	101698749	101698774	0.00422045	0.368545	0.0782908	0.0111149	DM_hyper	repeats;CpG-deserts;inter	NA	NA	NA	NA	NA	NA	NA	NA
1310	NC_037329.1:102080387:102080429	chr2:102080387:102080429	chr2	102080387	102080429	0.00956813	0.259981	0.0377835	0.0228638	DM_hyper	repeats;CpG-deserts;inter	NA	NA	NA	NA	NA	NA	NA	NA
1311	NC_037329.1:102366306:102366362	chr2:102366306:102366362	chr2	102366306	102366362	0.0217163	0.25284	0.0500832	0.0456538	DM_hyper	repeats;CpG-deserts;inter	NA	NA	NA	NA	NA	NA	NA	NA
1312	NC_037329.1:103170173:103170182	chr2:103170173:103170182	chr2	103170173	103170182	0.000416339	0.232936	0.0228994	0.00286281	DM_hyper	transcripts;introns;CpG-deserts;genes	NA	ABCA12	NA	NA	NA	NA	NA	NA
1313	NC_037329.1:103403623:103403660	chr2:103403623:103403660	chr2	103403623	103403660	0.00396767	0.219141	0.0239636	0.0092219	DM_hyper	transcripts;exons;CpG-deserts;genes	NA	FN1	NA	NA	NA	NA	NA	NA
1314	NC_037329.1:103404415:103404481	chr2:103404415:103404481	chr2	103404415	103404481	0.001454	0.364052	0.0708896	0.00586196	DM_hyper	transcripts;introns;CpG-deserts;genes	NA	FN1	NA	NA	NA	NA	NA	NA
1315	NC_037329.1:103618782:103618800	chr2:103618782:103618800	chr2	103618782	103618800	0.000284017	0.262946	0.0282334	0.00239599	DM_hyper	CpG-deserts;inter	NA	NA	NA	NA	NA	NA	NA	NA
1316	NC_037329.1:103923446:103923532	chr2:103923446:103923532	chr2	103923446	103923532	0.00388088	0.29485	0.0511616	0.0098338	DM_hyper	CpG-deserts;inter	NA	NA	NA	NA	NA	NA	NA	NA
1317	NC_037329.1:103925244:103925303	chr2:103925244:103925303	chr2	103925244	103925303	0.00173515	0.323377	0.0551244	0.00569372	DM_hyper	CpG-deserts;inter	NA	NA	NA	NA	NA	NA	NA	NA
1318	NC_037329.1:103998583:103998598	chr2:103998583:103998598	chr2	103998583	103998598	0.00637797	0.268435	0.0662023	0.0139239	DM_hyper	transcripts;introns;CpG-deserts;genes	NA	MREG	NA	NA	NA	NA	NA	NA
1319	NC_037329.1:104004123:104004140	chr2:104004123:104004140	chr2	104004123	104004140	0.00059168	0.275011	0.0305024	0.00335579	DM_hyper	transcripts;introns;repeats;CpG-deserts;genes	NA	MREG	NA	NA	NA	NA	NA	NA
1320	NC_037329.1:104025704:104025750	chr2:104025704:104025750	chr2	104025704	104025750	1.359e-05	-0.474851	0.0705934	0.000889584	DM_hypo	transcripts;first intron;CpG-deserts;genes	NA	MREG	NA	NA	NA	NA	NA	MREG
1321	NC_037329.1:104026797:104026833	chr2:104026797:104026833	chr2	104026797	104026833	0.00145346	0.279098	0.0364228	0.00591309	DM_hyper	transcripts;first intron;repeats;repeats;CpG-deserts;genes	NA	MREG	NA	NA	NA	NA	NA	MREG
1322	NC_037329.1:104412115:104412130	chr2:104412115:104412130	chr2	104412115	104412130	0.00369653	0.232611	0.0272999	0.00875879	DM_hyper	repeats;CpG-deserts;inter	NA	NA	NA	NA	NA	NA	NA	NA
1323	NC_037329.1:104520245:104520262	chr2:104520245:104520262	chr2	104520245	104520262	0.00112718	0.293658	0.0376392	0.00526616	DM_hyper	CpG-deserts;inter	NA	NA	NA	NA	NA	NA	NA	NA
1324	NC_037329.1:104529706:104529748	chr2:104529706:104529748	chr2	104529706	104529748	0.00417193	0.230365	0.0326284	0.0106896	DM_hyper	CpG-deserts;inter	NA	NA	NA	NA	NA	NA	NA	NA
1325	NC_037329.1:104602795:104602813	chr2:104602795:104602813	chr2	104602795	104602813	0.00104981	0.290924	0.0351295	0.005378	DM_hyper	CpG-deserts;inter	NA	NA	NA	NA	NA	NA	NA	NA
1326	NC_037329.1:104628726:104628773	chr2:104628726:104628773	chr2	104628726	104628773	0.0071795	0.247549	0.0458739	0.0172019	DM_hyper	transcripts;first intron;CpG-deserts;genes	NA	IGFBP2	NA	NA	NA	NA	NA	IGFBP2
1327	NC_037329.1:104632895:104632906	chr2:104632895:104632906	chr2	104632895	104632906	0.00722009	0.262657	0.0417902	0.018632	DM_hyper	transcripts;first intron;CpG-deserts;genes	NA	IGFBP2	NA	NA	NA	NA	NA	IGFBP2
1328	NC_037329.1:104633023:104633039	chr2:104633023:104633039	chr2	104633023	104633039	0.000468795	0.347732	0.0465469	0.00327223	DM_hyper	transcripts;first intron;CpG-deserts;genes	NA	IGFBP2	NA	NA	NA	NA	NA	IGFBP2
1329	NC_037329.1:104639467:104639525	chr2:104639467:104639525	chr2	104639467	104639525	7.25733e-05	0.370425	0.0458993	0.00159591	DM_hyper	transcripts;first intron;repeats;CpG-deserts;genes	NA	IGFBP2	NA	NA	NA	NA	NA	IGFBP2
1330	NC_037329.1:104739259:104739342	chr2:104739259:104739342	chr2	104739259	104739342	0.00307913	0.293467	0.0472524	0.0100674	DM_hyper	CpG-deserts;inter	NA	NA	NA	NA	NA	NA	NA	NA
1331	NC_037329.1:104739325:104739393	chr2:104739325:104739393	chr2	104739325	104739393	0.0144393	0.276429	0.0714282	0.0326195	DM_hyper	CpG-deserts;inter	NA	NA	NA	NA	NA	NA	NA	NA
1332	NC_037329.1:104824031:104824058	chr2:104824031:104824058	chr2	104824031	104824058	1.79724e-06	0.333106	0.0383813	0.000392455	DM_hyper	CpG-deserts;inter	NA	NA	NA	NA	NA	NA	NA	NA
1333	NC_037329.1:105611448:105611482	chr2:105611448:105611482	chr2	105611448	105611482	0.00325749	0.296721	0.0443397	0.00949462	DM_hyper	CpG-deserts;inter	NA	NA	NA	NA	NA	NA	NA	NA
1334	NC_037329.1:105634640:105634655	chr2:105634640:105634655	chr2	105634640	105634655	0.00162268	0.237866	0.0279573	0.0053765	DM_hyper	CpG-deserts;inter	NA	NA	NA	NA	NA	NA	NA	NA
1335	NC_037329.1:105720494:105720543	chr2:105720494:105720543	chr2	105720494	105720543	0.000170116	0.304942	0.0429613	0.00226528	DM_hyper	repeats;CpG-deserts;inter	NA	NA	NA	NA	NA	NA	NA	NA
1336	NC_037329.1:105746899:105746961	chr2:105746899:105746961	chr2	105746899	105746961	0.000172635	0.382848	0.0534051	0.0021926	DM_hyper	CpG-deserts;inter	NA	NA	NA	NA	NA	NA	NA	NA
1337	NC_037329.1:105869667:105869711	chr2:105869667:105869711	chr2	105869667	105869711	1.63412e-05	-0.512579	0.090338	0.000973622	DM_hypo	repeats;CpG-deserts;inter	NA	NA	NA	NA	NA	NA	NA	NA
1338	NC_037329.1:105887097:105887129	chr2:105887097:105887129	chr2	105887097	105887129	0.000306878	-0.315408	0.0407085	0.00280117	DM_hypo	repeats;CpG-deserts;inter	NA	NA	NA	NA	NA	NA	NA	NA
1339	NC_037329.1:105912090:105912151	chr2:105912090:105912151	chr2	105912090	105912151	0.00203786	0.28536	0.0373595	0.00727791	DM_hyper	transcripts;introns;CpG-deserts;genes	NA	TNS1	NA	NA	NA	NA	NA	NA
1340	NC_037329.1:106003244:106003313	chr2:106003244:106003313	chr2	106003244	106003313	0.00143737	0.327125	0.0504655	0.00568302	DM_hyper	transcripts;introns;CpG-deserts;genes	NA	TNS1	NA	NA	NA	NA	NA	NA
1341	NC_037329.1:106033734:106033753	chr2:106033734:106033753	chr2	106033734	106033753	0.00229555	-0.313513	0.0468473	0.00753594	DM_hypo	transcripts;first intron;CpG-deserts;genes	NA	TNS1	NA	NA	NA	NA	NA	TNS1
1342	NC_037329.1:106059885:106059903	chr2:106059885:106059903	chr2	106059885	106059903	3.38245e-06	0.3409	0.0350328	0.000492999	DM_hyper	CpG-shores;inter	NA	NA	NA	NA	NA	NA	NA	NA
1343	NC_037329.1:106066280:106066304	chr2:106066280:106066304	chr2	106066280	106066304	0.000718973	0.222071	0.0214433	0.00360971	DM_hyper	CpG-deserts;inter	NA	NA	NA	NA	NA	NA	NA	NA
1344	NC_037329.1:106091273:106091303	chr2:106091273:106091303	chr2	106091273	106091303	0.0020208	0.334801	0.0509553	0.00709698	DM_hyper	CpG-shores;inter	NA	NA	NA	NA	NA	NA	NA	NA
1345	NC_037329.1:106105113:106105152	chr2:106105113:106105152	chr2	106105113	106105152	0.0117895	0.325093	0.0751309	0.0269694	DM_hyper	CpG-deserts;inter	NA	NA	NA	NA	NA	NA	NA	NA
1346	NC_037329.1:106151072:106151146	chr2:106151072:106151146	chr2	106151072	106151146	9.44538e-05	0.354789	0.0512657	0.00167474	DM_hyper	CpG-shelves;inter	NA	NA	NA	NA	NA	NA	NA	NA
1347	NC_037329.1:106181291:106181372	chr2:106181291:106181372	chr2	106181291	106181372	0.000224356	-0.431587	0.0747911	0.00245848	DM_hypo	repeats;CpG-deserts;inter	NA	NA	NA	NA	NA	NA	NA	NA
1348	NC_037329.1:106262476:106262518	chr2:106262476:106262518	chr2	106262476	106262518	0.000113659	-0.439626	0.0608319	0.00180039	DM_hypo	transcripts;introns;repeats;CpG-deserts;genes	NA	ARPC2	NA	NA	NA	NA	NA	NA
1349	NC_037329.1:106341813:106341848	chr2:106341813:106341848	chr2	106341813	106341848	0.000808227	-0.40469	0.0729024	0.00427059	DM_hypo	transcripts;introns;CpG-deserts;genes	NA	PNKD	NA	NA	NA	NA	NA	NA
1350	NC_037329.1:106360176:106360194	chr2:106360176:106360194	chr2	106360176	106360194	0.000415556	-0.369023	0.0576088	0.00291734	DM_hypo	transcripts;introns;repeats;CpG-deserts;genes	NA	PNKD	NA	NA	NA	NA	NA	NA
1351	NC_037329.1:106360176:106360220	chr2:106360176:106360220	chr2	106360176	106360220	0.00520146	-0.479167	0.158008	0.010271	DM_hypo	transcripts;introns;repeats;CpG-deserts;genes	NA	PNKD	NA	NA	NA	NA	NA	NA
1352	NC_037329.1:106396876:106396985	chr2:106396876:106396985	chr2	106396876	106396985	0.00231039	-0.384494	0.0868368	0.00684017	DM_hypo	transcripts;introns;repeats;CpG-deserts;genes	NA	SLC11A1	NA	NA	NA	NA	NA	NA
1353	NC_037329.1:106766560:106766599	chr2:106766560:106766599	chr2	106766560	106766599	2.97193e-05	0.449286	0.0732126	0.00118892	DM_hyper	transcripts;first intron;CpG-deserts;genes	NA	CYP27A1	NA	NA	NA	NA	NA	CYP27A1
1354	NC_037329.1:106766907:106766942	chr2:106766907:106766942	chr2	106766907	106766942	1.30877e-05	0.470267	0.0694356	0.000814603	DM_hyper	transcripts;first intron;repeats;CpG-deserts;genes	NA	CYP27A1	NA	NA	NA	NA	NA	CYP27A1
1355	NC_037329.1:106797416:106797431	chr2:106797416:106797431	chr2	106797416	106797431	0.000318044	0.319551	0.036125	0.00269811	DM_hyper	repeats;CpG-deserts;inter	NA	NA	NA	NA	NA	NA	NA	NA
1356	NC_037329.1:107061651:107061695	chr2:107061651:107061695	chr2	107061651	107061695	0.00439207	0.272031	0.0389834	0.0122947	DM_hyper	transcripts;introns;repeats;CpG-deserts;genes	NA	NHEJ1	NA	NA	NA	NA	NA	NA
1357	NC_037329.1:107095728:107095770	chr2:107095728:107095770	chr2	107095728	107095770	0.00130411	0.26524	0.0289808	0.00491652	DM_hyper	transcripts;introns;CpG-deserts;genes	NA	NHEJ1	NA	NA	NA	NA	NA	NA
1358	NC_037329.1:107104602:107104630	chr2:107104602:107104630	chr2	107104602	107104630	0.000133157	-0.484912	0.0884245	0.00203668	DM_hypo	transcripts;introns;repeats;CpG-deserts;genes	NA	NHEJ1	NA	NA	NA	NA	NA	NA
1359	NC_037329.1:107197048:107197087	chr2:107197048:107197087	chr2	107197048	107197087	1.43109e-05	-0.441599	0.0632984	0.000842447	DM_hypo	transcripts;exons;CpG-shores;genes	NA	STK16	NA	NA	NA	NA	NA	NA
1360	NC_037329.1:107199675:107199704	chr2:107199675:107199704	chr2	107199675	107199704	0.0029509	-0.407586	0.0971573	0.00947876	DM_hypo	transcripts;exons;3UTR;CpG-shelves;inter;genes;downstream;downstream	NA	TUBA4A	NA	NA	TUBA4A	STK16;TUBA4A	NA	NA
1361	NC_037329.1:107384320:107384368	chr2:107384320:107384368	chr2	107384320	107384368	0.00394392	0.235136	0.0375541	0.0113482	DM_hyper	transcripts;introns;CpG-deserts;genes	NA	SPEG	NA	NA	NA	NA	NA	NA
1362	NC_037329.1:107495883:107495908	chr2:107495883:107495908	chr2	107495883	107495908	0.000970438	-0.349157	0.0547213	0.00465875	DM_hypo	transcripts;introns;CpG-shores;repeats;repeats;genes	NA	OBSL1	NA	NA	NA	NA	NA	NA
1363	NC_037329.1:107498685:107498766	chr2:107498685:107498766	chr2	107498685	107498766	0.00588625	0.254051	0.0443556	0.0160781	DM_hyper	transcripts;first intron;CpG-shores;repeats;genes	NA	OBSL1	NA	NA	NA	NA	NA	OBSL1
1364	NC_037329.1:107538946:107538995	chr2:107538946:107538995	chr2	107538946	107538995	0.00201313	0.474284	0.108009	0.0062169	DM_hyper	CpG-deserts;inter	NA	NA	NA	NA	NA	NA	NA	NA
1365	NC_037329.1:107566463:107566506	chr2:107566463:107566506	chr2	107566463	107566506	0.00608773	0.317791	0.0527111	0.0137011	DM_hyper	CpG-deserts;inter	NA	NA	NA	NA	NA	NA	NA	NA
1366	NC_037329.1:107824077:107824119	chr2:107824077:107824119	chr2	107824077	107824119	0.00177264	0.293562	0.0365187	0.00665551	DM_hyper	repeats;CpG-deserts;inter	NA	NA	NA	NA	NA	NA	NA	NA
1367	NC_037329.1:108086582:108086606	chr2:108086582:108086606	chr2	108086582	108086606	3.96157e-06	-0.483201	0.064908	0.000509533	DM_hypo	CpG-deserts;inter	NA	NA	NA	NA	NA	NA	NA	NA
1368	NC_037329.1:108275745:108275777	chr2:108275745:108275777	chr2	108275745	108275777	0.00269249	0.271022	0.0413563	0.00900535	DM_hyper	CpG-deserts;inter	NA	NA	NA	NA	NA	NA	NA	NA
1369	NC_037329.1:109187494:109187537	chr2:109187494:109187537	chr2	109187494	109187537	0.00303426	0.310388	0.0498067	0.00834348	DM_hyper	CpG-deserts;inter	NA	NA	NA	NA	NA	NA	NA	NA
1370	NC_037329.1:109457286:109457310	chr2:109457286:109457310	chr2	109457286	109457310	0.00038712	0.24362	0.0249128	0.00276632	DM_hyper	CpG-deserts;inter	NA	NA	NA	NA	NA	NA	NA	NA
1371	NC_037329.1:109518456:109518514	chr2:109518456:109518514	chr2	109518456	109518514	3.10678e-05	-0.41155	0.0570722	0.00110989	DM_hypo	CpG-deserts;inter	NA	NA	NA	NA	NA	NA	NA	NA
1372	NC_037329.1:109526825:109526864	chr2:109526825:109526864	chr2	109526825	109526864	0.00401871	0.228844	0.0360119	0.0114617	DM_hyper	CpG-deserts;inter	NA	NA	NA	NA	NA	NA	NA	NA
1373	NC_037329.1:109529209:109529254	chr2:109529209:109529254	chr2	109529209	109529254	0.000301867	0.369828	0.0532831	0.00274721	DM_hyper	CpG-deserts;inter	NA	NA	NA	NA	NA	NA	NA	NA
1374	NC_037329.1:110229339:110229367	chr2:110229339:110229367	chr2	110229339	110229367	0.000448751	0.288217	0.0384679	0.00328396	DM_hyper	CpG-deserts;inter	NA	NA	NA	NA	NA	NA	NA	NA
1375	NC_037329.1:110641240:110641266	chr2:110641240:110641266	chr2	110641240	110641266	0.0123765	0.209855	0.0276514	0.0220448	DM_hyper	CpG-deserts;inter	NA	NA	NA	NA	NA	NA	NA	NA
1376	NC_037329.1:110880151:110880207	chr2:110880151:110880207	chr2	110880151	110880207	2.35557e-05	0.381202	0.0456283	0.00107724	DM_hyper	CpG-deserts;inter	NA	NA	NA	NA	NA	NA	NA	NA
1377	NC_037329.1:110892234:110892258	chr2:110892234:110892258	chr2	110892234	110892258	0.0234207	0.270027	0.0745659	0.0487954	DM_hyper	CpG-deserts;inter	NA	NA	NA	NA	NA	NA	NA	NA
1378	NC_037329.1:110968659:110968741	chr2:110968659:110968741	chr2	110968659	110968741	0.000110139	-0.492658	0.0910604	0.0017914	DM_hypo	CpG-deserts;inter	NA	NA	NA	NA	NA	NA	NA	NA
1379	NC_037329.1:111038668:111038693	chr2:111038668:111038693	chr2	111038668	111038693	0.00102256	0.262752	0.0324539	0.0045265	DM_hyper	transcripts;first intron;CpG-shores;repeats;genes	NA	ACSL3	NA	NA	NA	NA	NA	ACSL3
1380	NC_037329.1:111038828:111038865	chr2:111038828:111038865	chr2	111038828	111038865	7.81991e-05	0.371181	0.0500842	0.00165538	DM_hyper	transcripts;first intron;CpG-shores;repeats;genes	NA	ACSL3	NA	NA	NA	NA	NA	ACSL3
1381	NC_037329.1:111215132:111215146	chr2:111215132:111215146	chr2	111215132	111215146	0.000401143	0.251499	0.0362932	0.0031251	DM_hyper	transcripts;exons;3UTR;CpG-shelves;genes	NA	KCNE4	NA	NA	KCNE4	NA	NA	NA
1382	NC_037329.1:111358054:111358087	chr2:111358054:111358087	chr2	111358054	111358087	0.00241434	0.277177	0.0400974	0.0083371	DM_hyper	repeats;CpG-deserts;inter	NA	NA	NA	NA	NA	NA	NA	NA
1383	NC_037329.1:111849282:111849307	chr2:111849282:111849307	chr2	111849282	111849307	0.00111391	0.307338	0.038483	0.00509937	DM_hyper	repeats;CpG-deserts;inter	NA	NA	NA	NA	NA	NA	NA	NA
1384	NC_037329.1:111912825:111912854	chr2:111912825:111912854	chr2	111912825	111912854	0.000130631	-0.401868	0.072628	0.00198155	DM_hypo	transcripts;introns;CpG-deserts;genes	NA	AP1S3	NA	NA	NA	NA	NA	NA
1385	NC_037329.1:111920469:111920526	chr2:111920469:111920526	chr2	111920469	111920526	0.00410938	0.29759	0.0418369	0.0121339	DM_hyper	transcripts;first intron;repeats;CpG-deserts;genes	NA	AP1S3	NA	NA	NA	NA	NA	AP1S3
1386	NC_037329.1:112119480:112119552	chr2:112119480:112119552	chr2	112119480	112119552	0.000268149	0.274021	0.0301411	0.00243416	DM_hyper	transcripts;first intron;CpG-deserts;genes	NA	SERPINE2	NA	NA	NA	NA	NA	SERPINE2
1387	NC_037329.1:112131472:112131540	chr2:112131472:112131540	chr2	112131472	112131540	0.0017575	-0.410865	0.0798864	0.00684017	DM_hypo	transcripts;first intron;CpG-deserts;genes	NA	SERPINE2	NA	NA	NA	NA	NA	SERPINE2
1388	NC_037329.1:112131768:112131866	chr2:112131768:112131866	chr2	112131768	112131866	2.0594e-05	-0.544693	0.0995111	0.00111893	DM_hypo	transcripts;first intron;CpG-deserts;genes	NA	SERPINE2	NA	NA	NA	NA	NA	SERPINE2
1389	NC_037329.1:112629382:112629432	chr2:112629382:112629432	chr2	112629382	112629432	0.00086813	-0.421314	0.074988	0.00441218	DM_hypo	transcripts;introns;CpG-deserts;genes	NA	CUL3	NA	NA	NA	NA	NA	NA
1390	NC_037329.1:112632353:112632372	chr2:112632353:112632372	chr2	112632353	112632372	5.17493e-05	-0.475161	0.0841129	0.00133615	DM_hypo	transcripts;introns;repeats;CpG-deserts;genes	NA	CUL3	NA	NA	NA	NA	NA	NA
1391	NC_037329.1:113043382:113043397	chr2:113043382:113043397	chr2	113043382	113043397	0.00602953	0.248493	0.0321081	0.0140736	DM_hyper	transcripts;first intron;CpG-deserts;genes	NA	DOCK10	NA	NA	NA	NA	NA	DOCK10
1392	NC_037329.1:113056805:113056854	chr2:113056805:113056854	chr2	113056805	113056854	0.00207054	-0.361108	0.0551266	0.00707059	DM_hypo	transcripts;first intron;CpG-deserts;genes	NA	DOCK10	NA	NA	NA	NA	NA	DOCK10
1393	NC_037329.1:113056944:113057035	chr2:113056944:113057035	chr2	113056944	113057035	0.000610723	-0.381131	0.0567381	0.00336734	DM_hypo	transcripts;first intron;CpG-deserts;genes	NA	DOCK10	NA	NA	NA	NA	NA	DOCK10
1394	NC_037329.1:113100208:113100215	chr2:113100208:113100215	chr2	113100208	113100215	0.000335118	0.307783	0.0359099	0.00310011	DM_hyper	transcripts;first exon;CpG-deserts;genes	NA	DOCK10	NA	NA	NA	NA	DOCK10	NA
1395	NC_037329.1:113199540:113199581	chr2:113199540:113199581	chr2	113199540	113199581	7.23633e-05	-0.366894	0.0477811	0.00152642	DM_hypo	repeats;CpG-deserts;inter	NA	NA	NA	NA	NA	NA	NA	NA
1396	NC_037329.1:113251535:113251545	chr2:113251535:113251545	chr2	113251535	113251545	0.00604624	0.208298	0.0235236	0.0125886	DM_hyper	CpG-deserts;inter	NA	NA	NA	NA	NA	NA	NA	NA
1397	NC_037329.1:113682991:113683015	chr2:113682991:113683015	chr2	113682991	113683015	0.000648791	0.310809	0.041193	0.00392839	DM_hyper	CpG-deserts;inter	NA	NA	NA	NA	NA	NA	NA	NA
1398	NC_037329.1:113707567:113707612	chr2:113707567:113707612	chr2	113707567	113707612	0.0022527	0.315815	0.0468475	0.00745185	DM_hyper	CpG-deserts;inter	NA	NA	NA	NA	NA	NA	NA	NA
1399	NC_037329.1:114241223:114241302	chr2:114241223:114241302	chr2	114241223	114241302	0.00668264	0.304012	0.059084	0.0139962	DM_hyper	CpG-deserts;inter	NA	NA	NA	NA	NA	NA	NA	NA
1400	NC_037329.1:114635295:114635393	chr2:114635295:114635393	chr2	114635295	114635393	0.0112228	0.232627	0.0431901	0.0249504	DM_hyper	repeats;CpG-deserts;inter	NA	NA	NA	NA	NA	NA	NA	NA
1401	NC_037329.1:114728791:114728812	chr2:114728791:114728812	chr2	114728791	114728812	0.000149643	0.256168	0.0308177	0.00193989	DM_hyper	CpG-deserts;inter	NA	NA	NA	NA	NA	NA	NA	NA
1402	NC_037329.1:114755668:114755738	chr2:114755668:114755738	chr2	114755668	114755738	0.000925533	-0.35313	0.0477124	0.00427059	DM_hypo	repeats;CpG-deserts;inter	NA	NA	NA	NA	NA	NA	NA	NA
1403	NC_037329.1:114935347:114935368	chr2:114935347:114935368	chr2	114935347	114935368	0.00012334	0.260503	0.0251129	0.00177614	DM_hyper	CpG-deserts;inter	NA	NA	NA	NA	NA	NA	NA	NA
1404	NC_037329.1:114935602:114935627	chr2:114935602:114935627	chr2	114935602	114935627	0.0019815	0.278384	0.0349597	0.00669341	DM_hyper	CpG-deserts;inter	NA	NA	NA	NA	NA	NA	NA	NA
1405	NC_037329.1:114936019:114936076	chr2:114936019:114936076	chr2	114936019	114936076	0.00218372	0.291627	0.0416526	0.00773984	DM_hyper	CpG-deserts;inter	NA	NA	NA	NA	NA	NA	NA	NA
1406	NC_037329.1:114954276:114954309	chr2:114954276:114954309	chr2	114954276	114954309	0.00635046	0.252894	0.0398248	0.0198553	DM_hyper	CpG-deserts;inter	NA	NA	NA	NA	NA	NA	NA	NA
1407	NC_037329.1:114983949:114984005	chr2:114983949:114984005	chr2	114983949	114984005	0.000252074	0.334433	0.0400309	0.00289541	DM_hyper	CpG-shores;inter	NA	NA	NA	NA	NA	NA	NA	NA
1408	NC_037329.1:115078946:115079018	chr2:115078946:115079018	chr2	115078946	115079018	0.0015771	0.288654	0.0360327	0.00576633	DM_hyper	transcripts;introns;repeats;CpG-deserts;genes	NA	RHBDD1	NA	NA	NA	NA	NA	NA
1409	NC_037329.1:115079017:115079093	chr2:115079017:115079093	chr2	115079017	115079093	0.000312006	0.483074	0.0885954	0.00271197	DM_hyper	transcripts;introns;repeats;CpG-deserts;genes	NA	RHBDD1	NA	NA	NA	NA	NA	NA
1410	NC_037329.1:115138152:115138186	chr2:115138152:115138186	chr2	115138152	115138186	0.00265103	0.364539	0.0614091	0.00698866	DM_hyper	transcripts;introns;CpG-deserts;genes	NA	RHBDD1	NA	NA	NA	NA	NA	NA
1411	NC_037329.1:115169081:115169107	chr2:115169081:115169107	chr2	115169081	115169107	0.00118223	0.277567	0.0321245	0.00488795	DM_hyper	CpG-shores;inter	NA	NA	NA	NA	NA	NA	NA	NA
1412	NC_037329.1:115428770:115428822	chr2:115428770:115428822	chr2	115428770	115428822	0.00245191	0.249798	0.0274468	0.0068726	DM_hyper	transcripts;exons;introns;CpG-deserts;genes	NA	COL4A3	NA	NA	NA	NA	NA	NA
1413	NC_037329.1:115601853:115601936	chr2:115601853:115601936	chr2	115601853	115601936	0.00136864	-0.414092	0.0833064	0.00505641	DM_hypo	repeats;CpG-deserts;inter	NA	NA	NA	NA	NA	NA	NA	NA
1414	NC_037329.1:115602680:115602744	chr2:115602680:115602744	chr2	115602680	115602744	0.000178056	-0.379034	0.0593619	0.00206614	DM_hypo	repeats;CpG-deserts;inter	NA	NA	NA	NA	NA	NA	NA	NA
1415	NC_037329.1:115861105:115861151	chr2:115861105:115861151	chr2	115861105	115861151	3.94814e-05	-0.301359	0.0474425	0.00123394	DM_hypo	CpG-deserts;inter	NA	NA	NA	NA	NA	NA	NA	NA
1416	NC_037329.1:115861126:115861196	chr2:115861126:115861196	chr2	115861126	115861196	0.00267267	-0.286888	0.0596822	0.00755388	DM_hypo	CpG-deserts;inter	NA	NA	NA	NA	NA	NA	NA	NA
1417	NC_037329.1:117944420:117944482	chr2:117944420:117944482	chr2	117944420	117944482	0.000181362	0.310696	0.035679	0.0021498	DM_hyper	CpG-deserts;inter	NA	NA	NA	NA	NA	NA	NA	NA
1418	NC_037329.1:117968258:117968356	chr2:117968258:117968356	chr2	117968258	117968356	0.00107322	0.232851	0.0285362	0.00432104	DM_hyper	transcripts;first intron;CpG-deserts;genes	NA	FBXO36	NA	NA	NA	NA	NA	FBXO36
1419	NC_037329.1:117996531:117996596	chr2:117996531:117996596	chr2	117996531	117996596	0.000980591	0.373683	0.0587122	0.00419737	DM_hyper	transcripts;first intron;repeats;CpG-deserts;genes	NA	FBXO36	NA	NA	NA	NA	NA	FBXO36
1420	NC_037329.1:117996581:117996680	chr2:117996581:117996680	chr2	117996581	117996680	0.000331772	0.457842	0.0861485	0.00264257	DM_hyper	transcripts;first intron;repeats;CpG-deserts;genes	NA	FBXO36	NA	NA	NA	NA	NA	FBXO36
1421	NC_037329.1:118137849:118137900	chr2:118137849:118137900	chr2	118137849	118137900	0.0181461	-0.212019	0.0489626	0.0340451	DM_hypo	repeats;CpG-deserts;inter	NA	NA	NA	NA	NA	NA	NA	NA
1422	NC_037329.1:118201696:118201731	chr2:118201696:118201731	chr2	118201696	118201731	0.00244348	0.348625	0.0551554	0.00789393	DM_hyper	CpG-deserts;inter	NA	NA	NA	NA	NA	NA	NA	NA
1423	NC_037329.1:118290474:118290491	chr2:118290474:118290491	chr2	118290474	118290491	0.000455683	0.233653	0.0205237	0.00295819	DM_hyper	repeats;CpG-deserts;inter	NA	NA	NA	NA	NA	NA	NA	NA
1424	NC_037329.1:118426856:118426942	chr2:118426856:118426942	chr2	118426856	118426942	1.66182e-05	-0.504538	0.0825518	0.000890745	DM_hypo	repeats;CpG-deserts;inter	NA	NA	NA	NA	NA	NA	NA	NA
1425	NC_037329.1:118495007:118495076	chr2:118495007:118495076	chr2	118495007	118495076	0.00431726	0.212359	0.0275748	0.00965624	DM_hyper	CpG-deserts;inter	NA	NA	NA	NA	NA	NA	NA	NA
1426	NC_037329.1:118549307:118549322	chr2:118549307:118549322	chr2	118549307	118549322	0.000926063	-0.408656	0.0756187	0.00505803	DM_hypo	transcripts;first intron;CpG-deserts;genes	NA	CAB39	NA	NA	NA	NA	NA	CAB39
1427	NC_037329.1:118580504:118580554	chr2:118580504:118580554	chr2	118580504	118580554	0.000990957	0.227774	0.0208446	0.0040953	DM_hyper	transcripts;introns;repeats;CpG-deserts;genes	NA	CAB39	NA	NA	NA	NA	NA	NA
1428	NC_037329.1:118693555:118693637	chr2:118693555:118693637	chr2	118693555	118693637	0.00173572	0.321621	0.0561093	0.00639233	DM_hyper	CpG-deserts;inter	NA	NA	NA	NA	NA	NA	NA	NA
1429	NC_037329.1:118711759:118711786	chr2:118711759:118711786	chr2	118711759	118711786	0.000187553	-0.423219	0.0627944	0.00215738	DM_hypo	CpG-deserts;inter	NA	NA	NA	NA	NA	NA	NA	NA
1430	NC_037329.1:118739069:118739117	chr2:118739069:118739117	chr2	118739069	118739117	0.000347478	0.382368	0.0562458	0.00266435	DM_hyper	CpG-deserts;inter	NA	NA	NA	NA	NA	NA	NA	NA
1431	NC_037329.1:118749123:118749169	chr2:118749123:118749169	chr2	118749123	118749169	9.43731e-05	0.232372	0.0248458	0.00160385	DM_hyper	repeats;CpG-deserts;inter	NA	NA	NA	NA	NA	NA	NA	NA
1432	NC_037329.1:118761920:118761933	chr2:118761920:118761933	chr2	118761920	118761933	0.00347136	0.267736	0.0333586	0.00944507	DM_hyper	CpG-deserts;inter	NA	NA	NA	NA	NA	NA	NA	NA
1433	NC_037329.1:118796819:118796851	chr2:118796819:118796851	chr2	118796819	118796851	0.00989827	0.285985	0.0539805	0.0192052	DM_hyper	CpG-shores;inter	NA	NA	NA	NA	NA	NA	NA	NA
1434	NC_037329.1:118797124:118797156	chr2:118797124:118797156	chr2	118797124	118797156	0.000217988	0.321225	0.0538963	0.00240478	DM_hyper	CpG-shores;inter	NA	NA	NA	NA	NA	NA	NA	NA
1435	NC_037329.1:118823022:118823043	chr2:118823022:118823043	chr2	118823022	118823043	0.000878205	0.356279	0.0690016	0.00405596	DM_hyper	transcripts;introns;repeats;CpG-deserts;genes	NA	SPATA3	NA	NA	NA	NA	NA	NA
1436	NC_037329.1:118823151:118823217	chr2:118823151:118823217	chr2	118823151	118823217	0.00366176	0.303231	0.0507161	0.00944501	DM_hyper	transcripts;introns;repeats;CpG-deserts;genes	NA	SPATA3	NA	NA	NA	NA	NA	NA
1437	NC_037329.1:118831034:118831073	chr2:118831034:118831073	chr2	118831034	118831073	0.0123213	0.250851	0.0461816	0.0271966	DM_hyper	CpG-deserts;inter	NA	NA	NA	NA	NA	NA	NA	NA
1438	NC_037329.1:118860120:118860209	chr2:118860120:118860209	chr2	118860120	118860209	0.00772435	0.30024	0.0480811	0.0165535	DM_hyper	CpG-deserts;inter	NA	NA	NA	NA	NA	NA	NA	NA
1439	NC_037329.1:118902006:118902042	chr2:118902006:118902042	chr2	118902006	118902042	0.00359677	0.20097	0.0210633	0.00863296	DM_hyper	transcripts;transcripts;first intron;introns;CpG-deserts;genes;genes	NA	HTR2B;PSMD1	NA	NA	NA	NA	NA	HTR2B
1440	NC_037329.1:118907950:118907984	chr2:118907950:118907984	chr2	118907950	118907984	0.000941404	0.331817	0.0502131	0.00458739	DM_hyper	transcripts;transcripts;CDS;promoters;first exon;introns;CpG-deserts;genes;genes;TSS	HTR2B	HTR2B;PSMD1	HTR2B	NA	NA	NA	HTR2B	NA
1441	NC_037329.1:118961018:118961118	chr2:118961018:118961118	chr2	118961018	118961118	0.00808545	0.287896	0.0469697	0.021286	DM_hyper	CpG-shores;inter	NA	NA	NA	NA	NA	NA	NA	NA
1442	NC_037329.1:119015637:119015689	chr2:119015637:119015689	chr2	119015637	119015689	0.0109788	-0.425129	0.117315	0.0181933	DM_hypo	transcripts;introns;repeats;CpG-deserts;genes	NA	ARMC9	NA	NA	NA	NA	NA	NA
1443	NC_037329.1:119016912:119016926	chr2:119016912:119016926	chr2	119016912	119016926	2.30153e-05	-0.419299	0.0635928	0.00101139	DM_hypo	transcripts;introns;CpG-deserts;genes	NA	ARMC9	NA	NA	NA	NA	NA	NA
1444	NC_037329.1:119071082:119071121	chr2:119071082:119071121	chr2	119071082	119071121	0.00135848	-0.343584	0.0615814	0.00506985	DM_hypo	transcripts;introns;repeats;CpG-deserts;genes	NA	ARMC9	NA	NA	NA	NA	NA	NA
1445	NC_037329.1:119072233:119072299	chr2:119072233:119072299	chr2	119072233	119072299	0.000535487	0.2528	0.0240064	0.0031306	DM_hyper	transcripts;introns;repeats;CpG-deserts;genes	NA	ARMC9	NA	NA	NA	NA	NA	NA
1446	NC_037329.1:119072467:119072532	chr2:119072467:119072532	chr2	119072467	119072532	0.00128157	0.309197	0.0449275	0.00542453	DM_hyper	transcripts;introns;repeats;repeats;CpG-deserts;genes	NA	ARMC9	NA	NA	NA	NA	NA	NA
1447	NC_037329.1:119136789:119136805	chr2:119136789:119136805	chr2	119136789	119136805	0.000733546	0.329672	0.0418185	0.00421088	DM_hyper	CpG-deserts;inter	NA	NA	NA	NA	NA	NA	NA	NA
1448	NC_037329.1:119335925:119335946	chr2:119335925:119335946	chr2	119335925	119335946	0.00663521	0.394595	0.0800743	0.0157202	DM_hyper	CpG-deserts;inter	NA	NA	NA	NA	NA	NA	NA	NA
1449	NC_037329.1:119351529:119351557	chr2:119351529:119351557	chr2	119351529	119351557	6.58252e-06	0.354155	0.0443769	0.000657571	DM_hyper	CpG-deserts;inter	NA	NA	NA	NA	NA	NA	NA	NA
1450	NC_037329.1:119361139:119361155	chr2:119361139:119361155	chr2	119361139	119361155	0.000107608	0.348785	0.0423298	0.0019026	DM_hyper	CpG-deserts;inter	NA	NA	NA	NA	NA	NA	NA	NA
1451	NC_037329.1:119368594:119368646	chr2:119368594:119368646	chr2	119368594	119368646	0.0026836	0.270577	0.0346767	0.00809958	DM_hyper	repeats;CpG-deserts;inter	NA	NA	NA	NA	NA	NA	NA	NA
1452	NC_037329.1:119384157:119384229	chr2:119384157:119384229	chr2	119384157	119384229	3.14302e-05	-0.433435	0.0675812	0.0011293	DM_hypo	CpG-shores;inter	NA	NA	NA	NA	NA	NA	NA	NA
1453	NC_037329.1:119400227:119400298	chr2:119400227:119400298	chr2	119400227	119400298	0.00735236	0.345658	0.0654139	0.0156321	DM_hyper	CpG-shores;inter	NA	NA	NA	NA	NA	NA	NA	NA
1454	NC_037329.1:119402307:119402390	chr2:119402307:119402390	chr2	119402307	119402390	2.11325e-07	0.783136	0.176814	0.000107972	DM_hyper	CpG-shelves;inter	NA	NA	NA	NA	NA	NA	NA	NA
1455	NC_037329.1:119406747:119406834	chr2:119406747:119406834	chr2	119406747	119406834	0.00198604	0.30966	0.0435625	0.00738808	DM_hyper	CpG-deserts;inter	NA	NA	NA	NA	NA	NA	NA	NA
1456	NC_037329.1:119409756:119409863	chr2:119409756:119409863	chr2	119409756	119409863	0.0168654	-0.255618	0.0415462	0.0365855	DM_hypo	CpG-shores;inter	NA	NA	NA	NA	NA	NA	NA	NA
1457	NC_037329.1:119660273:119660316	chr2:119660273:119660316	chr2	119660273	119660316	0.0056212	-0.274713	0.0821766	0.0125118	DM_hypo	CpG-deserts;inter	NA	NA	NA	NA	NA	NA	NA	NA
1458	NC_037329.1:119670480:119670548	chr2:119670480:119670548	chr2	119670480	119670548	0.0115229	0.257038	0.0418317	0.0281182	DM_hyper	CpG-deserts;inter	NA	NA	NA	NA	NA	NA	NA	NA
1459	NC_037329.1:119726644:119726693	chr2:119726644:119726693	chr2	119726644	119726693	0.00511477	0.290415	0.0422424	0.0143876	DM_hyper	transcripts;introns;CpG-deserts;genes	NA	DIS3L2	NA	NA	NA	NA	NA	NA
1460	NC_037329.1:119756477:119756520	chr2:119756477:119756520	chr2	119756477	119756520	0.00136752	0.326811	0.0455835	0.00599057	DM_hyper	transcripts;introns;CpG-deserts;genes	NA	DIS3L2	NA	NA	NA	NA	NA	NA
1461	NC_037329.1:119898252:119898354	chr2:119898252:119898354	chr2	119898252	119898354	2.70318e-06	0.349267	0.0380034	0.000470091	DM_hyper	transcripts;introns;CpG-shores;genes	NA	DIS3L2	NA	NA	NA	NA	NA	NA
1462	NC_037329.1:119909598:119909694	chr2:119909598:119909694	chr2	119909598	119909694	7.05619e-07	-0.481193	0.0965068	0.000227099	DM_hypo	transcripts;introns;CpG-deserts;genes	NA	DIS3L2	NA	NA	NA	NA	NA	NA
1463	NC_037329.1:119933174:119933224	chr2:119933174:119933224	chr2	119933174	119933224	0.000269496	-0.370862	0.0676774	0.00245729	DM_hypo	transcripts;introns;repeats;CpG-deserts;genes	NA	DIS3L2	NA	NA	NA	NA	NA	NA
1464	NC_037329.1:119959451:119959478	chr2:119959451:119959478	chr2	119959451	119959478	0.00385451	0.337237	0.052656	0.0109042	DM_hyper	transcripts;introns;CpG-deserts;genes	NA	DIS3L2	NA	NA	NA	NA	NA	NA
1465	NC_037329.1:120147581:120147638	chr2:120147581:120147638	chr2	120147581	120147638	0.00311006	0.361455	0.08044	0.0107954	DM_hyper	CpG-shores;inter	NA	NA	NA	NA	NA	NA	NA	NA
1466	NC_037329.1:120199662:120199738	chr2:120199662:120199738	chr2	120199662	120199738	0.00341298	0.219151	0.0237624	0.00855521	DM_hyper	transcripts;transcripts;introns;CpG-deserts;genes	NA	EIF4E2	NA	NA	NA	NA	NA	NA
1467	NC_037329.1:120204640:120204694	chr2:120204640:120204694	chr2	120204640	120204694	0.0010862	0.286431	0.0343112	0.00475321	DM_hyper	transcripts;transcripts;introns;repeats;CpG-deserts;genes	NA	EIF4E2	NA	NA	NA	NA	NA	NA
1468	NC_037329.1:120204830:120204885	chr2:120204830:120204885	chr2	120204830	120204885	0.000844566	0.334655	0.0574283	0.00389855	DM_hyper	transcripts;transcripts;introns;CpG-deserts;genes	NA	EIF4E2	NA	NA	NA	NA	NA	NA
1469	NC_037329.1:120296403:120296434	chr2:120296403:120296434	chr2	120296403	120296434	9.63148e-05	0.364866	0.045928	0.00184626	DM_hyper	CpG-deserts;inter	NA	NA	NA	NA	NA	NA	NA	NA
1470	NC_037329.1:120299054:120299071	chr2:120299054:120299071	chr2	120299054	120299071	0.000123198	0.292204	0.0289058	0.00185965	DM_hyper	CpG-deserts;inter	NA	NA	NA	NA	NA	NA	NA	NA
1471	NC_037329.1:120376581:120376668	chr2:120376581:120376668	chr2	120376581	120376668	0.0140605	0.266034	0.0586142	0.0266548	DM_hyper	transcripts;introns;CpG-deserts;genes	NA	PHC2	NA	NA	NA	NA	NA	NA
1472	NC_037329.1:120379980:120380054	chr2:120379980:120380054	chr2	120379980	120380054	5.41174e-05	0.348709	0.0405266	0.00153613	DM_hyper	transcripts;introns;CpG-deserts;genes	NA	PHC2	NA	NA	NA	NA	NA	NA
1473	NC_037329.1:120380627:120380642	chr2:120380627:120380642	chr2	120380627	120380642	0.00194492	0.229976	0.0232553	0.00553455	DM_hyper	transcripts;introns;repeats;CpG-deserts;genes	NA	PHC2	NA	NA	NA	NA	NA	NA
1474	NC_037329.1:120400223:120400238	chr2:120400223:120400238	chr2	120400223	120400238	0.00196241	0.250196	0.029213	0.00628595	DM_hyper	CpG-shelves;repeats;inter	NA	NA	NA	NA	NA	NA	NA	NA
1475	NC_037329.1:120409591:120409627	chr2:120409591:120409627	chr2	120409591	120409627	0.000298152	0.321998	0.0370806	0.00276739	DM_hyper	CpG-deserts;inter;downstream	NA	NA	NA	NA	NA	ZNF362	NA	NA
1476	NC_037329.1:120452661:120452714	chr2:120452661:120452714	chr2	120452661	120452714	0.000785807	0.270454	0.0281893	0.00372111	DM_hyper	CpG-shores;repeats;inter	NA	NA	NA	NA	NA	NA	NA	NA
1477	NC_037329.1:120503837:120503894	chr2:120503837:120503894	chr2	120503837	120503894	0.00123549	0.293546	0.0424256	0.00532018	DM_hyper	CpG-deserts;inter	NA	NA	NA	NA	NA	NA	NA	NA
1478	NC_037329.1:120503954:120503980	chr2:120503954:120503980	chr2	120503954	120503980	0.000433888	0.264167	0.0306152	0.00294795	DM_hyper	repeats;CpG-deserts;inter	NA	NA	NA	NA	NA	NA	NA	NA
1479	NC_037329.1:120518630:120518720	chr2:120518630:120518720	chr2	120518630	120518720	0.00823724	0.220752	0.030491	0.0168286	DM_hyper	transcripts;first intron;CpG-shelves;repeats;genes	NA	TRIM62	NA	NA	NA	NA	NA	TRIM62
1480	NC_037329.1:120520825:120520900	chr2:120520825:120520900	chr2	120520825	120520900	0.00101712	0.445006	0.0793112	0.00461931	DM_hyper	transcripts;first intron;CpG-deserts;genes	NA	TRIM62	NA	NA	NA	NA	NA	TRIM62
1481	NC_037329.1:120640631:120640657	chr2:120640631:120640657	chr2	120640631	120640657	0.00016489	-0.514809	0.0920601	0.00221358	DM_hypo	repeats;CpG-deserts;inter	NA	NA	NA	NA	NA	NA	NA	NA
1482	NC_037329.1:120641803:120641827	chr2:120641803:120641827	chr2	120641803	120641827	0.000929102	0.278989	0.0296332	0.00418048	DM_hyper	CpG-deserts;inter	NA	NA	NA	NA	NA	NA	NA	NA
1483	NC_037329.1:120652077:120652180	chr2:120652077:120652180	chr2	120652077	120652180	0.00365446	-0.428921	0.0930383	0.00971315	DM_hypo	promoters;CpG-shores;inter	AK2	NA	NA	NA	NA	NA	NA	NA
1484	NC_037329.1:120668727:120668769	chr2:120668727:120668769	chr2	120668727	120668769	0.00220615	0.227397	0.0302964	0.0066565	DM_hyper	transcripts;introns;CpG-deserts;genes	NA	AK2	NA	NA	NA	NA	NA	NA
1485	NC_037329.1:120675569:120675666	chr2:120675569:120675666	chr2	120675569	120675666	0.000609637	0.275534	0.0321688	0.00358336	DM_hyper	transcripts;introns;CpG-deserts;genes	NA	AK2	NA	NA	NA	NA	NA	NA
1486	NC_037329.1:120675643:120675666	chr2:120675643:120675666	chr2	120675643	120675666	0.000144807	0.35605	0.0413684	0.00209766	DM_hyper	transcripts;introns;CpG-deserts;genes	NA	AK2	NA	NA	NA	NA	NA	NA
1487	NC_037329.1:120691561:120691632	chr2:120691561:120691632	chr2	120691561	120691632	0.00194589	0.370621	0.0711809	0.00692234	DM_hyper	repeats;CpG-deserts;inter	NA	NA	NA	NA	NA	NA	NA	NA
1488	NC_037329.1:120694799:120694866	chr2:120694799:120694866	chr2	120694799	120694866	0.00447729	0.207201	0.0240308	0.0101252	DM_hyper	CpG-deserts;inter	NA	NA	NA	NA	NA	NA	NA	NA
1489	NC_037329.1:120812764:120812782	chr2:120812764:120812782	chr2	120812764	120812782	0.00581985	0.234229	0.0310671	0.013759	DM_hyper	CpG-deserts;inter	NA	NA	NA	NA	NA	NA	NA	NA
1490	NC_037329.1:120818987:120819082	chr2:120818987:120819082	chr2	120818987	120819082	0.00360645	-0.352576	0.0821502	0.00995372	DM_hypo	transcripts;introns;repeats;CpG-deserts;genes	NA	S100PBP	NA	NA	NA	NA	NA	NA
1491	NC_037329.1:120844356:120844426	chr2:120844356:120844426	chr2	120844356	120844426	3.2439e-07	-0.553422	0.109954	0.000133544	DM_hypo	transcripts;introns;CpG-shelves;repeats;repeats;genes	NA	S100PBP	NA	NA	NA	NA	NA	NA
1492	NC_037329.1:120894690:120894781	chr2:120894690:120894781	chr2	120894690	120894781	0.000781524	0.361615	0.0571085	0.00402486	DM_hyper	CpG-deserts;inter	NA	NA	NA	NA	NA	NA	NA	NA
1493	NC_037329.1:120902191:120902220	chr2:120902191:120902220	chr2	120902191	120902220	0.00133853	0.288759	0.0426119	0.0057602	DM_hyper	CpG-shores;inter	NA	NA	NA	NA	NA	NA	NA	NA
1494	NC_037329.1:120907543:120907598	chr2:120907543:120907598	chr2	120907543	120907598	9.00871e-05	0.21158	0.0259287	0.00157478	DM_hyper	CpG-shores;inter	NA	NA	NA	NA	NA	NA	NA	NA
1495	NC_037329.1:120917226:120917297	chr2:120917226:120917297	chr2	120917226	120917297	0.000195475	0.395106	0.0573465	0.00214741	DM_hyper	repeats;CpG-deserts;inter	NA	NA	NA	NA	NA	NA	NA	NA
1496	NC_037329.1:120927769:120927847	chr2:120927769:120927847	chr2	120927769	120927847	0.000745238	0.27524	0.0748354	0.00406064	DM_hyper	CpG-deserts;inter	NA	NA	NA	NA	NA	NA	NA	NA
1497	NC_037329.1:120949464:120949583	chr2:120949464:120949583	chr2	120949464	120949583	0.00463667	0.222647	0.0250245	0.0102758	DM_hyper	CpG-shores;inter	NA	NA	NA	NA	NA	NA	NA	NA
1498	NC_037329.1:120965892:120965972	chr2:120965892:120965972	chr2	120965892	120965972	0.00162033	0.236711	0.0301493	0.00577831	DM_hyper	transcripts;introns;repeats;CpG-deserts;genes	NA	SYNC	NA	NA	NA	NA	NA	NA
1499	NC_037329.1:120973223:120973304	chr2:120973223:120973304	chr2	120973223	120973304	0.00107983	0.380274	0.0605148	0.00439561	DM_hyper	transcripts;introns;repeats;CpG-deserts;genes	NA	RBBP4	NA	NA	NA	NA	NA	NA
1500	NC_037329.1:120991192:120991267	chr2:120991192:120991267	chr2	120991192	120991267	0.00299621	0.246791	0.0311236	0.00847771	DM_hyper	transcripts;first intron;repeats;CpG-deserts;genes	NA	ZBTB8OS	NA	NA	NA	NA	NA	ZBTB8OS
1501	NC_037329.1:121063695:121063751	chr2:121063695:121063751	chr2	121063695	121063751	0.0217081	0.33448	0.0744304	0.0455897	DM_hyper	transcripts;first intron;repeats;repeats;CpG-deserts;genes	NA	ZBTB8A	NA	NA	NA	NA	NA	ZBTB8A
1502	NC_037329.1:121129564:121129595	chr2:121129564:121129595	chr2	121129564	121129595	0.00105981	0.241836	0.0249201	0.00427652	DM_hyper	CpG-deserts;inter	NA	NA	NA	NA	NA	NA	NA	NA
1503	NC_037329.1:121150714:121150778	chr2:121150714:121150778	chr2	121150714	121150778	0.00248247	0.278931	0.0360047	0.00757043	DM_hyper	CpG-shores;inter	NA	NA	NA	NA	NA	NA	NA	NA
1504	NC_037329.1:121200098:121200152	chr2:121200098:121200152	chr2	121200098	121200152	0.0201072	0.228056	0.0370106	0.0438397	DM_hyper	transcripts;promoters;exons;CpG-shores;genes;downstream	FAM229A	TSSK3	NA	NA	NA	BSDC1	NA	NA
1505	NC_037329.1:121207178:121207257	chr2:121207178:121207257	chr2	121207178	121207257	0.000365482	-0.40126	0.0658173	0.00276843	DM_hypo	CpG-shelves;inter	NA	NA	NA	NA	NA	NA	NA	NA
1506	NC_037329.1:121221259:121221338	chr2:121221259:121221338	chr2	121221259	121221338	0.00106379	0.300306	0.042123	0.00506388	DM_hyper	promoters;CpG-shores;inter	MARCKSL1	NA	NA	NA	NA	NA	NA	NA
1507	NC_037329.1:121221325:121221391	chr2:121221325:121221391	chr2	121221325	121221391	0.00457206	0.332498	0.0731825	0.0124735	DM_hyper	promoters;CpG-shores;inter	MARCKSL1	NA	NA	NA	NA	NA	NA	NA
1508	NC_037329.1:121226640:121226742	chr2:121226640:121226742	chr2	121226640	121226742	0.0125616	0.246452	0.052709	0.0277726	DM_hyper	transcripts;introns;CpG-shelves;genes;downstream	NA	HDAC1	NA	NA	NA	MARCKSL1	NA	NA
1509	NC_037329.1:121227076:121227139	chr2:121227076:121227139	chr2	121227076	121227139	0.00202774	0.322635	0.0646548	0.0063903	DM_hyper	transcripts;exons;CpG-shelves;genes;downstream	NA	HDAC1	NA	NA	NA	MARCKSL1	NA	NA
1510	NC_037329.1:121227130:121227236	chr2:121227130:121227236	chr2	121227130	121227236	0.000787455	0.378206	0.0565049	0.0038423	DM_hyper	transcripts;exons;introns;CpG-shelves;genes;downstream	NA	HDAC1	NA	NA	NA	MARCKSL1	NA	NA
1511	NC_037329.1:121252411:121252468	chr2:121252411:121252468	chr2	121252411	121252468	0.00132853	0.402474	0.067775	0.00502528	DM_hyper	transcripts;first intron;repeats;CpG-deserts;genes	NA	HDAC1	NA	NA	NA	NA	NA	HDAC1
1512	NC_037329.1:121264778:121264831	chr2:121264778:121264831	chr2	121264778	121264831	0.00663785	0.203811	0.0249802	0.0135119	DM_hyper	transcripts;introns;CpG-deserts;genes	NA	LCK	NA	NA	NA	NA	NA	NA
1513	NC_037329.1:121268664:121268731	chr2:121268664:121268731	chr2	121268664	121268731	0.00132585	0.43851	0.0773245	0.00533005	DM_hyper	transcripts;exons;CpG-shores;genes	NA	LCK	NA	NA	NA	NA	NA	NA
1514	NC_037329.1:121281698:121281730	chr2:121281698:121281730	chr2	121281698	121281730	0.00318679	0.315771	0.0453611	0.0103035	DM_hyper	transcripts;first intron;repeats;CpG-deserts;genes	NA	LCK	NA	NA	NA	NA	NA	LCK
1515	NC_037329.1:121287868:121287908	chr2:121287868:121287908	chr2	121287868	121287908	0.000621929	-0.354172	0.0470441	0.00370394	DM_hypo	promoters;CpG-shelves;repeats;inter	FAM167B	NA	NA	NA	NA	NA	NA	NA
1516	NC_037329.1:121288097:121288118	chr2:121288097:121288118	chr2	121288097	121288118	0.000104024	0.225015	0.0216052	0.0015984	DM_hyper	promoters;CpG-shelves;repeats;inter	FAM167B	NA	NA	NA	NA	NA	NA	NA
1517	NC_037329.1:121303634:121303695	chr2:121303634:121303695	chr2	121303634	121303695	0.000892908	0.290643	0.0500112	0.0041271	DM_hyper	transcripts;introns;CpG-shelves;genes	NA	EIF3I	NA	NA	NA	NA	NA	NA
1518	NC_037329.1:121309225:121309311	chr2:121309225:121309311	chr2	121309225	121309311	0.00118727	-0.417408	0.084828	0.00467969	DM_hypo	transcripts;introns;CpG-shelves;genes	NA	TMEM234	NA	NA	NA	NA	NA	NA
1519	NC_037329.1:121640230:121640253	chr2:121640230:121640253	chr2	121640230	121640253	0.00752769	0.274893	0.0442678	0.0178691	DM_hyper	CpG-deserts;inter	NA	NA	NA	NA	NA	NA	NA	NA
1520	NC_037329.1:121640319:121640359	chr2:121640319:121640359	chr2	121640319	121640359	0.00226944	0.280419	0.0371497	0.00798996	DM_hyper	CpG-deserts;inter	NA	NA	NA	NA	NA	NA	NA	NA
1521	NC_037329.1:121754224:121754238	chr2:121754224:121754238	chr2	121754224	121754238	0.00185645	0.302168	0.040461	0.00686984	DM_hyper	CpG-deserts;inter	NA	NA	NA	NA	NA	NA	NA	NA
1522	NC_037329.1:121778598:121778617	chr2:121778598:121778617	chr2	121778598	121778617	0.00160174	0.264536	0.0390517	0.00726264	DM_hyper	CpG-deserts;inter	NA	NA	NA	NA	NA	NA	NA	NA
1523	NC_037329.1:121787449:121787536	chr2:121787449:121787536	chr2	121787449	121787536	5.84249e-05	-0.465525	0.0829606	0.00139824	DM_hypo	CpG-shores;inter	NA	NA	NA	NA	NA	NA	NA	NA
1524	NC_037329.1:121961307:121961417	chr2:121961307:121961417	chr2	121961307	121961417	0.00188237	0.317566	0.0470492	0.00666539	DM_hyper	CpG-shores;repeats;inter	NA	NA	NA	NA	NA	NA	NA	NA
1525	NC_037329.1:121962734:121962793	chr2:121962734:121962793	chr2	121962734	121962793	0.00161614	0.369302	0.0653675	0.00559843	DM_hyper	CpG-shores;inter	NA	NA	NA	NA	NA	NA	NA	NA
1526	NC_037329.1:121963603:121963646	chr2:121963603:121963646	chr2	121963603	121963646	7.74863e-05	-0.450776	0.0786428	0.00165598	DM_hypo	CpG-shelves;inter	NA	NA	NA	NA	NA	NA	NA	NA
1527	NC_037329.1:122020364:122020424	chr2:122020364:122020424	chr2	122020364	122020424	0.0095323	0.271158	0.0507336	0.0196139	DM_hyper	CpG-deserts;inter	NA	NA	NA	NA	NA	NA	NA	NA
1528	NC_037329.1:122030232:122030259	chr2:122030232:122030259	chr2	122030232	122030259	0.000258617	0.363605	0.0451968	0.0027054	DM_hyper	CpG-deserts;inter	NA	NA	NA	NA	NA	NA	NA	NA
1529	NC_037329.1:122099107:122099214	chr2:122099107:122099214	chr2	122099107	122099214	0.00372301	0.272315	0.0476335	0.0105132	DM_hyper	transcripts;introns;CpG-deserts;genes	NA	HCRTR1	NA	NA	NA	NA	NA	NA
1530	NC_037329.1:122101031:122101072	chr2:122101031:122101072	chr2	122101031	122101072	0.00183757	0.232083	0.0270917	0.00568803	DM_hyper	transcripts;exons;introns;CpG-deserts;genes	NA	HCRTR1	NA	NA	NA	NA	NA	NA
1531	NC_037329.1:122147407:122147514	chr2:122147407:122147514	chr2	122147407	122147514	0.00282154	0.335509	0.0513607	0.00792498	DM_hyper	repeats;CpG-deserts;inter	NA	NA	NA	NA	NA	NA	NA	NA
1532	NC_037329.1:122155075:122155152	chr2:122155075:122155152	chr2	122155075	122155152	8.80184e-06	0.479566	0.0907413	0.000711483	DM_hyper	CpG-shores;inter	NA	NA	NA	NA	NA	NA	NA	NA
1533	NC_037329.1:122178527:122178542	chr2:122178527:122178542	chr2	122178527	122178542	0.00594835	0.239552	0.0294108	0.0130234	DM_hyper	repeats;CpG-deserts;inter	NA	NA	NA	NA	NA	NA	NA	NA
1534	NC_037329.1:122245373:122245462	chr2:122245373:122245462	chr2	122245373	122245462	0.000687752	-0.525492	0.111603	0.00329879	DM_hypo	transcripts;introns;CpG-shelves;repeats;genes	NA	SERINC2	NA	NA	NA	NA	NA	NA
1535	NC_037329.1:122259505:122259560	chr2:122259505:122259560	chr2	122259505	122259560	0.000981064	0.317413	0.0410038	0.00469183	DM_hyper	CpG-deserts;inter	NA	NA	NA	NA	NA	NA	NA	NA
1536	NC_037329.1:122279561:122279655	chr2:122279561:122279655	chr2	122279561	122279655	0.00438365	0.298896	0.0456549	0.0130424	DM_hyper	repeats;CpG-deserts;inter	NA	NA	NA	NA	NA	NA	NA	NA
1537	NC_037329.1:122282968:122283038	chr2:122282968:122283038	chr2	122282968	122283038	0.00130169	0.23115	0.0212637	0.00400664	DM_hyper	CpG-shelves;repeats;repeats;inter	NA	NA	NA	NA	NA	NA	NA	NA
1538	NC_037329.1:122283029:122283074	chr2:122283029:122283074	chr2	122283029	122283074	0.00982537	0.317302	0.0611496	0.0196629	DM_hyper	CpG-shelves;repeats;inter	NA	NA	NA	NA	NA	NA	NA	NA
1539	NC_037329.1:122284140:122284214	chr2:122284140:122284214	chr2	122284140	122284214	0.00613444	0.201944	0.0248673	0.0125546	DM_hyper	CpG-shores;CpG-shelves;inter	NA	NA	NA	NA	NA	NA	NA	NA
1540	NC_037329.1:122291288:122291402	chr2:122291288:122291402	chr2	122291288	122291402	0.000517011	0.343031	0.0437391	0.00340116	DM_hyper	transcripts;introns;CpG-shelves;CpG-deserts;genes	NA	FABP3	NA	NA	NA	NA	NA	NA
1541	NC_037329.1:122291462:122291509	chr2:122291462:122291509	chr2	122291462	122291509	0.00196309	0.300817	0.0412381	0.0069808	DM_hyper	transcripts;introns;CpG-deserts;genes	NA	FABP3	NA	NA	NA	NA	NA	NA
1542	NC_037329.1:122465821:122465853	chr2:122465821:122465853	chr2	122465821	122465853	0.00254995	0.223277	0.0283298	0.00685643	DM_hyper	repeats;CpG-deserts;inter	NA	NA	NA	NA	NA	NA	NA	NA
1543	NC_037329.1:122473046:122473082	chr2:122473046:122473082	chr2	122473046	122473082	0.000971913	0.221493	0.0214588	0.00415872	DM_hyper	repeats;CpG-deserts;inter	NA	NA	NA	NA	NA	NA	NA	NA
1544	NC_037329.1:122473076:122473154	chr2:122473076:122473154	chr2	122473076	122473154	0.00365969	0.256033	0.0367843	0.0120388	DM_hyper	repeats;CpG-deserts;inter	NA	NA	NA	NA	NA	NA	NA	NA
1545	NC_037329.1:122603107:122603183	chr2:122603107:122603183	chr2	122603107	122603183	0.00116632	0.208354	0.0188874	0.00379235	DM_hyper	transcripts;introns;repeats;CpG-deserts;genes	NA	PUM1	NA	NA	NA	NA	NA	NA
1546	NC_037329.1:122611583:122611653	chr2:122611583:122611653	chr2	122611583	122611653	0.00323761	0.357503	0.0610224	0.0083486	DM_hyper	transcripts;introns;CpG-deserts;genes	NA	PUM1	NA	NA	NA	NA	NA	NA
1547	NC_037329.1:122634399:122634450	chr2:122634399:122634450	chr2	122634399	122634450	0.00529386	0.23182	0.0302294	0.0119659	DM_hyper	transcripts;exons;CpG-deserts;genes	NA	PUM1	NA	NA	NA	NA	NA	NA
1548	NC_037329.1:122657973:122657988	chr2:122657973:122657988	chr2	122657973	122657988	0.000665708	0.216129	0.0182317	0.00297124	DM_hyper	repeats;CpG-deserts;inter	NA	NA	NA	NA	NA	NA	NA	NA
1549	NC_037329.1:122662738:122662788	chr2:122662738:122662788	chr2	122662738	122662788	0.000878765	0.323684	0.0489102	0.00429626	DM_hyper	CpG-shelves;inter	NA	NA	NA	NA	NA	NA	NA	NA
1550	NC_037329.1:122759223:122759278	chr2:122759223:122759278	chr2	122759223	122759278	0.000201037	0.280341	0.0323982	0.00224752	DM_hyper	CpG-shores;repeats;inter	NA	NA	NA	NA	NA	NA	NA	NA
1551	NC_037329.1:122787509:122787564	chr2:122787509:122787564	chr2	122787509	122787564	0.000152619	-0.365993	0.0465953	0.00211368	DM_hypo	CpG-deserts;inter	NA	NA	NA	NA	NA	NA	NA	NA
1552	NC_037329.1:122787776:122787893	chr2:122787776:122787893	chr2	122787776	122787893	0.000697867	-0.280694	0.0325721	0.00375342	DM_hypo	repeats;CpG-deserts;inter	NA	NA	NA	NA	NA	NA	NA	NA
1553	NC_037329.1:122788000:122788052	chr2:122788000:122788052	chr2	122788000	122788052	0.00671206	-0.346939	0.0643795	0.0140869	DM_hypo	repeats;CpG-deserts;inter	NA	NA	NA	NA	NA	NA	NA	NA
1554	NC_037329.1:122788046:122788097	chr2:122788046:122788097	chr2	122788046	122788097	0.000460238	-0.420027	0.0619277	0.00303484	DM_hypo	repeats;CpG-deserts;inter	NA	NA	NA	NA	NA	NA	NA	NA
1555	NC_037329.1:122808053:122808153	chr2:122808053:122808153	chr2	122808053	122808153	0.0280378	-0.3	0.0660603	0.0493167	DM_hypo	transcripts;first intron;CpG-shores;genes	NA	LAPTM5	NA	NA	NA	NA	NA	LAPTM5
1556	NC_037329.1:122808120:122808220	chr2:122808120:122808220	chr2	122808120	122808220	0.000113722	-0.48489	0.0746983	0.00189124	DM_hypo	transcripts;first intron;CpG-shores;genes	NA	LAPTM5	NA	NA	NA	NA	NA	LAPTM5
1557	NC_037329.1:122810310:122810344	chr2:122810310:122810344	chr2	122810310	122810344	0.000637744	-0.454612	0.0852546	0.00346996	DM_hypo	transcripts;first intron;CpG-shelves;genes	NA	LAPTM5	NA	NA	NA	NA	NA	LAPTM5
1558	NC_037329.1:122810310:122810406	chr2:122810310:122810406	chr2	122810310	122810406	0.000629421	-0.322977	0.0421055	0.00388189	DM_hypo	transcripts;first intron;CpG-shelves;genes	NA	LAPTM5	NA	NA	NA	NA	NA	LAPTM5
1559	NC_037329.1:122848608:122848625	chr2:122848608:122848625	chr2	122848608	122848625	0.000293764	0.262527	0.0300661	0.00259779	DM_hyper	promoters;CpG-shelves;inter	MATN1	NA	NA	NA	NA	NA	NA	NA
1560	NC_037329.1:122850019:122850076	chr2:122850019:122850076	chr2	122850019	122850076	0.000650102	0.268714	0.0287646	0.0036275	DM_hyper	transcripts;first intron;CpG-shores;repeats;genes	NA	MATN1	NA	NA	NA	NA	NA	MATN1
1561	NC_037329.1:122869421:122869495	chr2:122869421:122869495	chr2	122869421	122869495	0.00289502	0.333989	0.0553886	0.0088164	DM_hyper	repeats;CpG-deserts;inter	NA	NA	NA	NA	NA	NA	NA	NA
1562	NC_037329.1:122943643:122943693	chr2:122943643:122943693	chr2	122943643	122943693	2.45868e-06	-0.366504	0.0409286	0.000498608	DM_hypo	repeats;repeats;CpG-deserts;inter	NA	NA	NA	NA	NA	NA	NA	NA
1563	NC_037329.1:123399125:123399176	chr2:123399125:123399176	chr2	123399125	123399176	0.00784919	0.2407	0.0382759	0.0201721	DM_hyper	CpG-deserts;inter	NA	NA	NA	NA	NA	NA	NA	NA
1564	NC_037329.1:124275242:124275296	chr2:124275242:124275296	chr2	124275242	124275296	0.00215711	0.247143	0.0319461	0.00688288	DM_hyper	transcripts;introns;repeats;CpG-deserts;genes	NA	PTPRU	NA	NA	NA	NA	NA	NA
1565	NC_037329.1:124318000:124318013	chr2:124318000:124318013	chr2	124318000	124318013	0.00126394	0.281349	0.034176	0.00508222	DM_hyper	transcripts;first intron;CpG-deserts;genes	NA	PTPRU	NA	NA	NA	NA	NA	PTPRU
1566	NC_037329.1:124340122:124340187	chr2:124340122:124340187	chr2	124340122	124340187	2.78415e-05	0.289676	0.0323405	0.00111214	DM_hyper	transcripts;first intron;CpG-deserts;genes	NA	MECR	NA	NA	NA	NA	NA	MECR
1567	NC_037329.1:124340394:124340410	chr2:124340394:124340410	chr2	124340394	124340410	0.0017106	0.377923	0.0601755	0.00576818	DM_hyper	transcripts;first intron;CpG-deserts;genes	NA	MECR	NA	NA	NA	NA	NA	MECR
1568	NC_037329.1:124347889:124347932	chr2:124347889:124347932	chr2	124347889	124347932	0.000169127	0.268453	0.028771	0.00207373	DM_hyper	transcripts;first intron;CpG-deserts;genes	NA	MECR	NA	NA	NA	NA	NA	MECR
1569	NC_037329.1:124414496:124414566	chr2:124414496:124414566	chr2	124414496	124414566	0.00696568	0.265016	0.0465671	0.0168866	DM_hyper	CpG-shores;inter	NA	NA	NA	NA	NA	NA	NA	NA
1570	NC_037329.1:124530757:124530817	chr2:124530757:124530817	chr2	124530757	124530817	0.000155348	-0.451025	0.0825447	0.00205578	DM_hypo	CpG-deserts;inter	NA	NA	NA	NA	NA	NA	NA	NA
1571	NC_037329.1:124540440:124540509	chr2:124540440:124540509	chr2	124540440	124540509	0.00298883	0.209944	0.0214032	0.00765309	DM_hyper	repeats;CpG-deserts;inter	NA	NA	NA	NA	NA	NA	NA	NA
1572	NC_037329.1:124605560:124605582	chr2:124605560:124605582	chr2	124605560	124605582	4.75749e-05	-0.397328	0.0610952	0.00130937	DM_hypo	CpG-deserts;inter	NA	NA	NA	NA	NA	NA	NA	NA
1573	NC_037329.1:124663777:124663817	chr2:124663777:124663817	chr2	124663777	124663817	0.00028743	0.322936	0.0500098	0.00266062	DM_hyper	transcripts;first intron;CpG-deserts;genes	NA	OPRD1	NA	NA	NA	NA	NA	OPRD1
1574	NC_037329.1:124731605:124731628	chr2:124731605:124731628	chr2	124731605	124731628	0.000108081	-0.412277	0.0698001	0.00185791	DM_hypo	transcripts;introns;CpG-deserts;genes	NA	YTHDF2	NA	NA	NA	NA	NA	NA
1575	NC_037329.1:124758582:124758639	chr2:124758582:124758639	chr2	124758582	124758639	0.000444716	-0.444353	0.0757025	0.00324414	DM_hypo	CpG-deserts;inter;downstream	NA	NA	NA	NA	NA	GMEB1	NA	NA
1576	NC_037329.1:124845485:124845572	chr2:124845485:124845572	chr2	124845485	124845572	0.000236887	-0.455828	0.0764411	0.00255832	DM_hypo	CpG-shelves;repeats;inter	NA	NA	NA	NA	NA	NA	NA	NA
1577	NC_037329.1:124884308:124884320	chr2:124884308:124884320	chr2	124884308	124884320	0.000507448	0.202692	0.0217839	0.00304476	DM_hyper	transcripts;exons;3UTR;CpG-deserts;genes	NA	RCC1	NA	NA	RCC1	NA	NA	NA
1578	NC_037329.1:124988228:124988258	chr2:124988228:124988258	chr2	124988228	124988258	0.0058549	0.289017	0.0565022	0.0141991	DM_hyper	CpG-deserts;inter	NA	NA	NA	NA	NA	NA	NA	NA
1579	NC_037329.1:125057403:125057445	chr2:125057403:125057445	chr2	125057403	125057445	0.000579564	0.308527	0.0402969	0.00410168	DM_hyper	repeats;CpG-deserts;inter	NA	NA	NA	NA	NA	NA	NA	NA
1580	NC_037329.1:125058197:125058272	chr2:125058197:125058272	chr2	125058197	125058272	0.00863235	0.319251	0.0671416	0.0177717	DM_hyper	repeats;CpG-deserts;inter	NA	NA	NA	NA	NA	NA	NA	NA
1581	NC_037329.1:125129864:125129919	chr2:125129864:125129919	chr2	125129864	125129919	0.00572107	0.261738	0.0401584	0.0187459	DM_hyper	transcripts;first intron;CpG-shores;repeats;genes	NA	SESN2	NA	NA	NA	NA	NA	SESN2
1582	NC_037329.1:125262393:125262437	chr2:125262393:125262437	chr2	125262393	125262437	0.000133759	-0.36295	0.0462352	0.00197695	DM_hypo	CpG-deserts;inter	NA	NA	NA	NA	NA	NA	NA	NA
1583	NC_037329.1:125267570:125267599	chr2:125267570:125267599	chr2	125267570	125267599	0.000112143	-0.490403	0.0789044	0.00192208	DM_hypo	repeats;CpG-deserts;inter	NA	NA	NA	NA	NA	NA	NA	NA
1584	NC_037329.1:125277747:125277827	chr2:125277747:125277827	chr2	125277747	125277827	0.000284634	0.300099	0.0344843	0.00260751	DM_hyper	repeats;CpG-deserts;inter	NA	NA	NA	NA	NA	NA	NA	NA
1585	NC_037329.1:125361028:125361094	chr2:125361028:125361094	chr2	125361028	125361094	4.51824e-06	-0.570395	0.106778	0.000531198	DM_hypo	transcripts;introns;repeats;CpG-deserts;genes	NA	EYA3	NA	NA	NA	NA	NA	NA
1586	NC_037329.1:125395019:125395062	chr2:125395019:125395062	chr2	125395019	125395062	0.00429855	-0.32898	0.0594104	0.0112235	DM_hypo	CpG-deserts;inter	NA	NA	NA	NA	NA	NA	NA	NA
1587	NC_037329.1:125395235:125395263	chr2:125395235:125395263	chr2	125395235	125395263	0.000327128	-0.451561	0.0836761	0.00292339	DM_hypo	CpG-deserts;inter	NA	NA	NA	NA	NA	NA	NA	NA
1588	NC_037329.1:125395407:125395461	chr2:125395407:125395461	chr2	125395407	125395461	0.000455248	-0.454937	0.0937833	0.00316954	DM_hypo	CpG-deserts;inter	NA	NA	NA	NA	NA	NA	NA	NA
1589	NC_037329.1:125432444:125432501	chr2:125432444:125432501	chr2	125432444	125432501	0.0127187	0.305358	0.0604404	0.0221507	DM_hyper	transcripts;first exon;5UTR;CpG-deserts;genes	NA	SMPDL3B	NA	SMPDL3B	NA	NA	SMPDL3B	NA
1590	NC_037329.1:125471744:125471765	chr2:125471744:125471765	chr2	125471744	125471765	0.00139429	0.21854	0.0213596	0.00500201	DM_hyper	CpG-deserts;inter;downstream	NA	NA	NA	NA	NA	RPA2	NA	NA
1591	NC_037329.1:125473633:125473692	chr2:125473633:125473692	chr2	125473633	125473692	1.211e-06	-0.489696	0.10195	0.000299858	DM_hypo	CpG-deserts;inter	NA	NA	NA	NA	NA	NA	NA	NA
1592	NC_037329.1:125474138:125474201	chr2:125474138:125474201	chr2	125474138	125474201	0.000181952	-0.442739	0.0767222	0.00217954	DM_hypo	CpG-deserts;inter	NA	NA	NA	NA	NA	NA	NA	NA
1593	NC_037329.1:125526518:125526531	chr2:125526518:125526531	chr2	125526518	125526531	0.000203112	-0.315175	0.0522128	0.00232608	DM_hypo	CpG-deserts;inter;downstream	NA	NA	NA	NA	NA	PPP1R8	NA	NA
1594	NC_037329.1:125583506:125583526	chr2:125583506:125583526	chr2	125583506	125583526	0.00077343	-0.39344	0.0684765	0.00382528	DM_hypo	transcripts;first intron;CpG-shores;repeats;genes	NA	STX12	NA	NA	NA	NA	NA	STX12
1595	NC_037329.1:125629593:125629628	chr2:125629593:125629628	chr2	125629593	125629628	0.000120132	-0.535492	0.106013	0.001678	DM_hypo	transcripts;exons;CpG-deserts;genes	NA	FAM76A	NA	NA	NA	NA	NA	NA
1596	NC_037329.1:125647214:125647324	chr2:125647214:125647324	chr2	125647214	125647324	0.00498364	0.296014	0.0516091	0.0117758	DM_hyper	CpG-deserts;inter	NA	NA	NA	NA	NA	NA	NA	NA
1597	NC_037329.1:125667810:125667882	chr2:125667810:125667882	chr2	125667810	125667882	0.000887538	0.245145	0.025721	0.00391915	DM_hyper	CpG-shelves;inter	NA	NA	NA	NA	NA	NA	NA	NA
1598	NC_037329.1:125733639:125733689	chr2:125733639:125733689	chr2	125733639	125733689	0.0026073	0.262294	0.0328025	0.00777173	DM_hyper	CpG-deserts;inter	NA	NA	NA	NA	NA	NA	NA	NA
1599	NC_037329.1:125737561:125737567	chr2:125737561:125737567	chr2	125737561	125737567	0.000564173	0.244023	0.024293	0.00317963	DM_hyper	repeats;CpG-deserts;inter	NA	NA	NA	NA	NA	NA	NA	NA
1600	NC_037329.1:125777514:125777582	chr2:125777514:125777582	chr2	125777514	125777582	0.00369713	0.233155	0.0300978	0.00973438	DM_hyper	transcripts;introns;CpG-deserts;genes	NA	AHDC1	NA	NA	NA	NA	NA	NA
1601	NC_037329.1:125795411:125795477	chr2:125795411:125795477	chr2	125795411	125795477	0.00157735	-0.256488	0.0444278	0.00611202	DM_hypo	CpG-shelves;inter	NA	NA	NA	NA	NA	NA	NA	NA
1602	NC_037329.1:125805087:125805160	chr2:125805087:125805160	chr2	125805087	125805160	0.00687279	0.427997	0.0999757	0.0161767	DM_hyper	CpG-deserts;inter	NA	NA	NA	NA	NA	NA	NA	NA
1603	NC_037329.1:125805159:125805233	chr2:125805159:125805233	chr2	125805159	125805233	3.71795e-05	0.435821	0.0741916	0.00128719	DM_hyper	CpG-deserts;inter	NA	NA	NA	NA	NA	NA	NA	NA
1604	NC_037329.1:125806402:125806493	chr2:125806402:125806493	chr2	125806402	125806493	0.0076888	0.267767	0.0397744	0.02334	DM_hyper	repeats;CpG-deserts;inter	NA	NA	NA	NA	NA	NA	NA	NA
1605	NC_037329.1:125808800:125808880	chr2:125808800:125808880	chr2	125808800	125808880	0.000339843	0.323059	0.0381345	0.00292177	DM_hyper	CpG-deserts;inter	NA	NA	NA	NA	NA	NA	NA	NA
1606	NC_037329.1:125809172:125809275	chr2:125809172:125809275	chr2	125809172	125809275	0.00257734	0.346306	0.0619419	0.00763045	DM_hyper	repeats;CpG-deserts;inter	NA	NA	NA	NA	NA	NA	NA	NA
1607	NC_037329.1:125809362:125809412	chr2:125809362:125809412	chr2	125809362	125809412	0.00100795	0.310842	0.0504082	0.00438514	DM_hyper	repeats;CpG-deserts;inter	NA	NA	NA	NA	NA	NA	NA	NA
1608	NC_037329.1:125852253:125852267	chr2:125852253:125852267	chr2	125852253	125852267	0.00210918	0.213468	0.0204394	0.00513757	DM_hyper	transcripts;first intron;repeats;CpG-deserts;genes	NA	WASF2	NA	NA	NA	NA	NA	WASF2
1609	NC_037329.1:125883304:125883376	chr2:125883304:125883376	chr2	125883304	125883376	0.0113921	0.336909	0.0667177	0.02238	DM_hyper	transcripts;exons;3UTR;CpG-shelves;genes	NA	WASF2	NA	NA	WASF2	NA	NA	NA
1610	NC_037329.1:125883371:125883443	chr2:125883371:125883443	chr2	125883371	125883443	0.00378545	0.333175	0.0542603	0.00926796	DM_hyper	transcripts;exons;3UTR;CpG-shelves;genes	NA	WASF2	NA	NA	WASF2	NA	NA	NA
1611	NC_037329.1:125907237:125907281	chr2:125907237:125907281	chr2	125907237	125907281	0.00182184	-0.40879	0.0822203	0.00593998	DM_hypo	transcripts;introns;CpG-shores;genes	NA	CD164L2	NA	NA	NA	NA	NA	NA
1612	NC_037329.1:125931678:125931723	chr2:125931678:125931723	chr2	125931678	125931723	0.00390386	0.324106	0.0521377	0.00987251	DM_hyper	transcripts;introns;CpG-shores;repeats;genes	NA	MAP3K6	NA	NA	NA	NA	NA	NA
1613	NC_037329.1:125964095:125964176	chr2:125964095:125964176	chr2	125964095	125964176	1.14392e-05	-0.540226	0.100527	0.000853099	DM_hypo	repeats;CpG-deserts;inter	NA	NA	NA	NA	NA	NA	NA	NA
1614	NC_037329.1:125969735:125969771	chr2:125969735:125969771	chr2	125969735	125969771	0.00131284	-0.238295	0.024835	0.00473913	DM_hypo	CpG-deserts;inter;downstream	NA	NA	NA	NA	NA	WDTC1	NA	NA
1615	NC_037329.1:125978001:125978055	chr2:125978001:125978055	chr2	125978001	125978055	0.00188144	0.500077	0.104486	0.00540695	DM_hyper	transcripts;introns;repeats;CpG-deserts;genes	NA	WDTC1	NA	NA	NA	NA	NA	NA
1616	NC_037329.1:125978302:125978342	chr2:125978302:125978342	chr2	125978302	125978342	0.0244651	0.215651	0.0455122	0.0494563	DM_hyper	transcripts;introns;repeats;CpG-deserts;genes	NA	WDTC1	NA	NA	NA	NA	NA	NA
1617	NC_037329.1:125978452:125978473	chr2:125978452:125978473	chr2	125978452	125978473	4.37499e-05	0.263186	0.030011	0.00129676	DM_hyper	transcripts;introns;repeats;CpG-deserts;genes	NA	WDTC1	NA	NA	NA	NA	NA	NA
1618	NC_037329.1:125982364:125982391	chr2:125982364:125982391	chr2	125982364	125982391	0.00126433	-0.218363	0.0338582	0.00517803	DM_hypo	transcripts;introns;CpG-deserts;genes	NA	WDTC1	NA	NA	NA	NA	NA	NA
1619	NC_037329.1:125989864:125989927	chr2:125989864:125989927	chr2	125989864	125989927	0.00406613	0.204578	0.0211557	0.00938232	DM_hyper	transcripts;introns;repeats;CpG-deserts;genes	NA	WDTC1	NA	NA	NA	NA	NA	NA
1620	NC_037329.1:125993837:125993906	chr2:125993837:125993906	chr2	125993837	125993906	0.00145107	0.267632	0.0407217	0.00683182	DM_hyper	transcripts;introns;CpG-deserts;genes	NA	WDTC1	NA	NA	NA	NA	NA	NA
1621	NC_037329.1:125994150:125994253	chr2:125994150:125994253	chr2	125994150	125994253	0.00169475	0.273939	0.0325784	0.00600036	DM_hyper	transcripts;introns;repeats;CpG-deserts;genes	NA	WDTC1	NA	NA	NA	NA	NA	NA
1622	NC_037329.1:126042574:126042626	chr2:126042574:126042626	chr2	126042574	126042626	0.000490171	0.348792	0.0455388	0.00332482	DM_hyper	repeats;CpG-deserts;inter	NA	NA	NA	NA	NA	NA	NA	NA
1623	NC_037329.1:126071343:126071423	chr2:126071343:126071423	chr2	126071343	126071423	0.00587404	0.276298	0.042036	0.0157916	DM_hyper	CpG-deserts;inter	NA	NA	NA	NA	NA	NA	NA	NA
1624	NC_037329.1:126071967:126071989	chr2:126071967:126071989	chr2	126071967	126071989	0.00332916	0.223072	0.0320736	0.00912687	DM_hyper	CpG-deserts;inter	NA	NA	NA	NA	NA	NA	NA	NA
1625	NC_037329.1:126081650:126081708	chr2:126081650:126081708	chr2	126081650	126081708	0.000199919	0.399656	0.0621788	0.00213589	DM_hyper	repeats;CpG-deserts;inter	NA	NA	NA	NA	NA	NA	NA	NA
1626	NC_037329.1:126088230:126088285	chr2:126088230:126088285	chr2	126088230	126088285	0.00111741	0.355937	0.060591	0.00448272	DM_hyper	CpG-shores;inter	NA	NA	NA	NA	NA	NA	NA	NA
1627	NC_037329.1:126093252:126093275	chr2:126093252:126093275	chr2	126093252	126093275	0.0156756	0.235267	0.041249	0.0361776	DM_hyper	transcripts;first intron;CpG-shelves;genes	NA	SLC9A1	NA	NA	NA	NA	NA	SLC9A1
1628	NC_037329.1:126100449:126100542	chr2:126100449:126100542	chr2	126100449	126100542	0.000206291	-0.525693	0.104659	0.00216448	DM_hypo	transcripts;first intron;repeats;CpG-deserts;genes	NA	SLC9A1	NA	NA	NA	NA	NA	SLC9A1
1629	NC_037329.1:126106262:126106290	chr2:126106262:126106290	chr2	126106262	126106290	0.00106256	0.298659	0.0411976	0.00511276	DM_hyper	transcripts;first intron;CpG-shores;genes	NA	SLC9A1	NA	NA	NA	NA	NA	SLC9A1
1630	NC_037329.1:126111998:126112011	chr2:126111998:126112011	chr2	126111998	126112011	0.000181863	0.277039	0.029128	0.00207587	DM_hyper	transcripts;first intron;repeats;CpG-deserts;genes	NA	SLC9A1	NA	NA	NA	NA	NA	SLC9A1
1631	NC_037329.1:126128025:126128058	chr2:126128025:126128058	chr2	126128025	126128058	0.000652147	-0.421093	0.0740822	0.00381982	DM_hypo	transcripts;first intron;CpG-shores;genes	NA	SLC9A1	NA	NA	NA	NA	NA	SLC9A1
1632	NC_037329.1:126151630:126151673	chr2:126151630:126151673	chr2	126151630	126151673	0.0021605	0.305117	0.0482698	0.00733436	DM_hyper	CpG-shelves;inter	NA	NA	NA	NA	NA	NA	NA	NA
1633	NC_037329.1:126168891:126168974	chr2:126168891:126168974	chr2	126168891	126168974	0.00051908	0.361372	0.0725978	0.00346435	DM_hyper	CpG-deserts;inter	NA	NA	NA	NA	NA	NA	NA	NA
1634	NC_037329.1:126169468:126169510	chr2:126169468:126169510	chr2	126169468	126169510	0.00060019	0.357879	0.0568342	0.00340119	DM_hyper	repeats;repeats;CpG-deserts;inter	NA	NA	NA	NA	NA	NA	NA	NA
1635	NC_037329.1:126170215:126170265	chr2:126170215:126170265	chr2	126170215	126170265	0.00160409	0.335855	0.0492896	0.00611316	DM_hyper	repeats;CpG-deserts;inter	NA	NA	NA	NA	NA	NA	NA	NA
1636	NC_037329.1:126179242:126179306	chr2:126179242:126179306	chr2	126179242	126179306	3.13993e-05	-0.466568	0.0809763	0.00120961	DM_hypo	repeats;CpG-deserts;inter	NA	NA	NA	NA	NA	NA	NA	NA
1637	NC_037329.1:126182681:126182727	chr2:126182681:126182727	chr2	126182681	126182727	0.00044188	-0.360842	0.0570824	0.00297942	DM_hypo	repeats;CpG-deserts;inter	NA	NA	NA	NA	NA	NA	NA	NA
1638	NC_037329.1:126215947:126216010	chr2:126215947:126216010	chr2	126215947	126216010	0.000913607	0.416166	0.0815654	0.00470894	DM_hyper	transcripts;first intron;CpG-shelves;genes	NA	TENT5B	NA	NA	NA	NA	NA	TENT5B
1639	NC_037329.1:126216903:126216994	chr2:126216903:126216994	chr2	126216903	126216994	0.00441153	0.368918	0.0843623	0.0114764	DM_hyper	transcripts;first intron;CpG-shores;genes	NA	TENT5B	NA	NA	NA	NA	NA	TENT5B
1640	NC_037329.1:126222086:126222152	chr2:126222086:126222152	chr2	126222086	126222152	6.26697e-05	0.321895	0.0392377	0.00161453	DM_hyper	CpG-shelves;inter;downstream	NA	NA	NA	NA	NA	TENT5B	NA	NA
1641	NC_037329.1:126223651:126223724	chr2:126223651:126223724	chr2	126223651	126223724	0.0132371	0.349712	0.0748269	0.0297989	DM_hyper	CpG-deserts;inter	NA	NA	NA	NA	NA	NA	NA	NA
1642	NC_037329.1:126284168:126284266	chr2:126284168:126284266	chr2	126284168	126284266	0.00611808	0.27703	0.0398773	0.0192599	DM_hyper	transcripts;exons;first intron;CpG-shores;CpG-shelves;genes	NA	NUDC	NA	NA	NA	NA	NA	NUDC
1643	NC_037329.1:126284367:126284395	chr2:126284367:126284395	chr2	126284367	126284395	9.21074e-05	0.23668	0.025651	0.0015984	DM_hyper	transcripts;first intron;CpG-shores;genes	NA	NUDC	NA	NA	NA	NA	NA	NUDC
1644	NC_037329.1:126342393:126342408	chr2:126342393:126342408	chr2	126342393	126342408	0.000125535	0.337073	0.0376109	0.00196645	DM_hyper	promoters;CpG-shores;inter	SFN	NA	NA	NA	NA	NA	NA	NA
1645	NC_037329.1:126367199:126367261	chr2:126367199:126367261	chr2	126367199	126367261	0.000148614	0.407771	0.0608953	0.00194237	DM_hyper	CpG-deserts;inter	NA	NA	NA	NA	NA	NA	NA	NA
1646	NC_037329.1:126369893:126369913	chr2:126369893:126369913	chr2	126369893	126369913	0.000578104	0.319985	0.0457279	0.00358138	DM_hyper	CpG-shelves;CpG-deserts;inter	NA	NA	NA	NA	NA	NA	NA	NA
1647	NC_037329.1:126396305:126396355	chr2:126396305:126396355	chr2	126396305	126396355	0.000216913	-0.510327	0.101226	0.002355	DM_hypo	transcripts;introns;repeats;CpG-deserts;genes	NA	PIGV	NA	NA	NA	NA	NA	NA
1648	NC_037329.1:126430819:126430835	chr2:126430819:126430835	chr2	126430819	126430835	0.000224079	0.342452	0.0402005	0.00271854	DM_hyper	transcripts;introns;CpG-deserts;genes	NA	ARID1A	NA	NA	NA	NA	NA	NA
1649	NC_037329.1:126431091:126431150	chr2:126431091:126431150	chr2	126431091	126431150	0.000454865	0.275765	0.0297561	0.00310401	DM_hyper	transcripts;introns;CpG-deserts;genes	NA	ARID1A	NA	NA	NA	NA	NA	NA
1650	NC_037329.1:126431602:126431642	chr2:126431602:126431642	chr2	126431602	126431642	0.000372819	0.406287	0.0622938	0.0027823	DM_hyper	transcripts;introns;CpG-deserts;genes	NA	ARID1A	NA	NA	NA	NA	NA	NA
1651	NC_037329.1:126432306:126432321	chr2:126432306:126432321	chr2	126432306	126432321	0.00123818	0.295352	0.0405083	0.00554303	DM_hyper	transcripts;introns;CpG-deserts;genes	NA	ARID1A	NA	NA	NA	NA	NA	NA
1652	NC_037329.1:126494880:126494944	chr2:126494880:126494944	chr2	126494880	126494944	3.25597e-05	-0.416948	0.0697081	0.0012157	DM_hypo	repeats;CpG-deserts;inter	NA	NA	NA	NA	NA	NA	NA	NA
1653	NC_037329.1:126551139:126551217	chr2:126551139:126551217	chr2	126551139	126551217	0.00224178	0.315871	0.0451587	0.00810803	DM_hyper	repeats;CpG-deserts;inter	NA	NA	NA	NA	NA	NA	NA	NA
1654	NC_037329.1:126598868:126598974	chr2:126598868:126598974	chr2	126598868	126598974	0.00036433	-0.439087	0.0753083	0.00297709	DM_hypo	transcripts;introns;repeats;CpG-deserts;genes	NA	RPS6KA1	NA	NA	NA	NA	NA	NA
1655	NC_037329.1:126601127:126601187	chr2:126601127:126601187	chr2	126601127	126601187	6.46387e-07	-0.500627	0.0734296	0.000227099	DM_hypo	transcripts;introns;CpG-deserts;genes	NA	RPS6KA1	NA	NA	NA	NA	NA	NA
1656	NC_037329.1:126602782:126602799	chr2:126602782:126602799	chr2	126602782	126602799	0.00486506	-0.253998	0.0332301	0.0122767	DM_hypo	transcripts;introns;repeats;CpG-deserts;genes	NA	RPS6KA1	NA	NA	NA	NA	NA	NA
1657	NC_037329.1:126610146:126610215	chr2:126610146:126610215	chr2	126610146	126610215	7.06989e-05	0.344447	0.0410927	0.00159591	DM_hyper	transcripts;first intron;CpG-shelves;genes	NA	RPS6KA1	NA	NA	NA	NA	NA	RPS6KA1
1658	NC_037329.1:126619900:126619923	chr2:126619900:126619923	chr2	126619900	126619923	0.00362124	0.249755	0.0298338	0.00928455	DM_hyper	repeats;CpG-deserts;inter	NA	NA	NA	NA	NA	NA	NA	NA
1659	NC_037329.1:126667593:126667699	chr2:126667593:126667699	chr2	126667593	126667699	0.00755468	0.251749	0.0382386	0.0188502	DM_hyper	CpG-shelves;inter	NA	NA	NA	NA	NA	NA	NA	NA
1660	NC_037329.1:126669023:126669069	chr2:126669023:126669069	chr2	126669023	126669069	0.00023669	0.248484	0.0222681	0.00197786	DM_hyper	CpG-shelves;inter	NA	NA	NA	NA	NA	NA	NA	NA
1661	NC_037329.1:126745257:126745292	chr2:126745257:126745292	chr2	126745257	126745292	0.00474927	0.221909	0.0274366	0.0103109	DM_hyper	CpG-deserts;inter	NA	NA	NA	NA	NA	NA	NA	NA
1662	NC_037329.1:126764111:126764151	chr2:126764111:126764151	chr2	126764111	126764151	0.00898898	-0.24941	0.0381624	0.0217938	DM_hypo	CpG-deserts;inter	NA	NA	NA	NA	NA	NA	NA	NA
1663	NC_037329.1:126777452:126777552	chr2:126777452:126777552	chr2	126777452	126777552	0.0184586	0.27107	0.0716638	0.03734	DM_hyper	promoters;CpG-shelves;inter	CRYBG2	NA	NA	NA	NA	NA	NA	NA
1664	NC_037329.1:126834787:126834812	chr2:126834787:126834812	chr2	126834787	126834812	0.0036594	0.234723	0.0296013	0.0096662	DM_hyper	transcripts;exons;CpG-shores;genes	NA	UBXN11	NA	NA	NA	NA	NA	NA
1665	NC_037329.1:126837583:126837606	chr2:126837583:126837606	chr2	126837583	126837606	0.000531321	0.33844	0.0460156	0.00345087	DM_hyper	transcripts;exons;3UTR;CpG-shores;genes;downstream	NA	SH3BGRL3	NA	NA	SH3BGRL3	UBXN11	NA	NA
1666	NC_037329.1:126933563:126933588	chr2:126933563:126933588	chr2	126933563	126933588	0.000110956	-0.433269	0.068953	0.0017608	DM_hypo	CpG-shores;inter	NA	NA	NA	NA	NA	NA	NA	NA
1667	NC_037329.1:126988945:126989040	chr2:126988945:126989040	chr2	126988945	126989040	0.000828687	0.34155	0.0555684	0.00423311	DM_hyper	CpG-deserts;inter	NA	NA	NA	NA	NA	NA	NA	NA
1668	NC_037329.1:126989204:126989274	chr2:126989204:126989274	chr2	126989204	126989274	0.000348963	0.331034	0.0511277	0.00274109	DM_hyper	CpG-deserts;inter	NA	NA	NA	NA	NA	NA	NA	NA
1669	NC_037329.1:127052718:127052810	chr2:127052718:127052810	chr2	127052718	127052810	7.08128e-07	0.386826	0.0437893	0.00023646	DM_hyper	CpG-shores;inter;downstream;downstream	NA	NA	NA	NA	NA	EXTL1;SLC30A2	NA	NA
1670	NC_037329.1:127060454:127060553	chr2:127060454:127060553	chr2	127060454	127060553	0.00209236	0.294595	0.0430596	0.00689736	DM_hyper	transcripts;introns;CpG-deserts;genes	NA	EXTL1	NA	NA	NA	NA	NA	NA
1671	NC_037329.1:127109311:127109350	chr2:127109311:127109350	chr2	127109311	127109350	0.00121701	0.272703	0.0309731	0.00494627	DM_hyper	transcripts;introns;repeats;CpG-deserts;genes	NA	PAFAH2	NA	NA	NA	NA	NA	NA
1672	NC_037329.1:127111787:127111810	chr2:127111787:127111810	chr2	127111787	127111810	0.000451929	-0.418696	0.0846362	0.00298957	DM_hypo	transcripts;introns;repeats;CpG-deserts;genes	NA	PAFAH2	NA	NA	NA	NA	NA	NA
1673	NC_037329.1:127111975:127112033	chr2:127111975:127112033	chr2	127111975	127112033	0.000109631	-0.447543	0.0996267	0.00178755	DM_hypo	transcripts;introns;repeats;CpG-deserts;genes	NA	PAFAH2	NA	NA	NA	NA	NA	NA
1674	NC_037329.1:127137921:127137933	chr2:127137921:127137933	chr2	127137921	127137933	0.0010028	0.204726	0.0182162	0.0035352	DM_hyper	repeats;CpG-deserts;inter	NA	NA	NA	NA	NA	NA	NA	NA
1675	NC_037329.1:127208166:127208239	chr2:127208166:127208239	chr2	127208166	127208239	0.000915616	0.418582	0.0714474	0.00454595	DM_hyper	repeats;CpG-deserts;inter	NA	NA	NA	NA	NA	NA	NA	NA
1676	NC_037329.1:127208555:127208587	chr2:127208555:127208587	chr2	127208555	127208587	0.000766212	0.303296	0.0379574	0.00418958	DM_hyper	CpG-shelves;CpG-deserts;inter	NA	NA	NA	NA	NA	NA	NA	NA
1677	NC_037329.1:127239562:127239643	chr2:127239562:127239643	chr2	127239562	127239643	0.00229574	-0.296847	0.054538	0.00759295	DM_hypo	transcripts;exons;3UTR;CpG-deserts;genes;downstream	NA	MTFR1L	NA	NA	MTFR1L	AUNIP	NA	NA
1678	NC_037329.1:127324219:127324264	chr2:127324219:127324264	chr2	127324219	127324264	0.00336188	0.337259	0.0556116	0.00990987	DM_hyper	CpG-deserts;inter	NA	NA	NA	NA	NA	NA	NA	NA
1679	NC_037329.1:127324416:127324476	chr2:127324416:127324476	chr2	127324416	127324476	0.000859315	0.358588	0.069394	0.00401331	DM_hyper	CpG-deserts;inter	NA	NA	NA	NA	NA	NA	NA	NA
1680	NC_037329.1:127325020:127325045	chr2:127325020:127325045	chr2	127325020	127325045	0.000525725	0.32561	0.0456547	0.00364542	DM_hyper	repeats;CpG-deserts;inter	NA	NA	NA	NA	NA	NA	NA	NA
1681	NC_037329.1:127328808:127328854	chr2:127328808:127328854	chr2	127328808	127328854	5.17043e-05	0.223334	0.0199572	0.00116113	DM_hyper	CpG-deserts;inter	NA	NA	NA	NA	NA	NA	NA	NA
1682	NC_037329.1:127329156:127329183	chr2:127329156:127329183	chr2	127329156	127329183	0.00462559	0.283167	0.0442307	0.0121992	DM_hyper	CpG-deserts;inter	NA	NA	NA	NA	NA	NA	NA	NA
1683	NC_037329.1:127329623:127329666	chr2:127329623:127329666	chr2	127329623	127329666	0.00362762	0.292235	0.0414294	0.0104691	DM_hyper	CpG-deserts;inter	NA	NA	NA	NA	NA	NA	NA	NA
1684	NC_037329.1:127365489:127365529	chr2:127365489:127365529	chr2	127365489	127365529	0.000855622	0.314057	0.0447709	0.00436776	DM_hyper	CpG-deserts;inter	NA	NA	NA	NA	NA	NA	NA	NA
1685	NC_037329.1:127365803:127365850	chr2:127365803:127365850	chr2	127365803	127365850	0.0199418	0.284668	0.0614893	0.0349809	DM_hyper	CpG-deserts;inter	NA	NA	NA	NA	NA	NA	NA	NA
1686	NC_037329.1:127370483:127370516	chr2:127370483:127370516	chr2	127370483	127370516	0.000706365	0.227742	0.0196995	0.00307875	DM_hyper	CpG-deserts;inter	NA	NA	NA	NA	NA	NA	NA	NA
1687	NC_037329.1:127378676:127378699	chr2:127378676:127378699	chr2	127378676	127378699	0.00267913	0.259861	0.0333503	0.00793327	DM_hyper	CpG-deserts;inter	NA	NA	NA	NA	NA	NA	NA	NA
1688	NC_037329.1:127496574:127496604	chr2:127496574:127496604	chr2	127496574	127496604	0.000260466	-0.480989	0.0857424	0.00265775	DM_hypo	transcripts;introns;CpG-deserts;genes	NA	LDLRAP1	NA	NA	NA	NA	NA	NA
1689	NC_037329.1:127546141:127546215	chr2:127546141:127546215	chr2	127546141	127546215	0.00021911	0.344408	0.044197	0.00235085	DM_hyper	transcripts;introns;CpG-deserts;genes	NA	MACO1	NA	NA	NA	NA	NA	NA
1690	NC_037329.1:127546373:127546440	chr2:127546373:127546440	chr2	127546373	127546440	0.000193029	0.279607	0.029212	0.00212482	DM_hyper	transcripts;introns;CpG-deserts;genes	NA	MACO1	NA	NA	NA	NA	NA	NA
1691	NC_037329.1:127575438:127575520	chr2:127575438:127575520	chr2	127575438	127575520	0.00035591	0.278742	0.0331231	0.00286114	DM_hyper	transcripts;introns;CpG-deserts;genes	NA	MACO1	NA	NA	NA	NA	NA	NA
1692	NC_037329.1:127616442:127616509	chr2:127616442:127616509	chr2	127616442	127616509	0.00118745	0.323784	0.0413929	0.005379	DM_hyper	CpG-deserts;inter	NA	NA	NA	NA	NA	NA	NA	NA
1693	NC_037329.1:127661592:127661661	chr2:127661592:127661661	chr2	127661592	127661661	2.05107e-05	-0.401702	0.057287	0.00100883	DM_hypo	CpG-deserts;inter;downstream;downstream	NA	NA	NA	NA	NA	LOC282685;TMEM50A	NA	NA
1694	NC_037329.1:127661617:127661724	chr2:127661617:127661724	chr2	127661617	127661724	0.000575644	-0.420236	0.0722238	0.00363147	DM_hypo	CpG-deserts;inter;downstream;downstream	NA	NA	NA	NA	NA	LOC282685;TMEM50A	NA	NA
1695	NC_037329.1:127665381:127665505	chr2:127665381:127665505	chr2	127665381	127665505	0.0101506	-0.352048	0.0947143	0.0222707	DM_hypo	transcripts;introns;CpG-deserts;genes	NA	TMEM50A	NA	NA	NA	NA	NA	NA
1696	NC_037329.1:127752378:127752410	chr2:127752378:127752410	chr2	127752378	127752410	0.000138971	-0.507154	0.0960218	0.0019337	DM_hypo	repeats;CpG-deserts;inter	NA	NA	NA	NA	NA	NA	NA	NA
1697	NC_037329.1:127764938:127765025	chr2:127764938:127765025	chr2	127764938	127765025	0.00217953	0.289744	0.0424774	0.00773186	DM_hyper	CpG-shelves;repeats;inter	NA	NA	NA	NA	NA	NA	NA	NA
1698	NC_037329.1:127838940:127839026	chr2:127838940:127839026	chr2	127838940	127839026	0.00593949	-0.388609	0.0786924	0.015299	DM_hypo	CpG-deserts;inter	NA	NA	NA	NA	NA	NA	NA	NA
1699	NC_037329.1:127839001:127839026	chr2:127839001:127839026	chr2	127839001	127839026	4.69518e-05	-0.515942	0.0848167	0.00129221	DM_hypo	CpG-deserts;inter	NA	NA	NA	NA	NA	NA	NA	NA
1700	NC_037329.1:127840347:127840410	chr2:127840347:127840410	chr2	127840347	127840410	0.000678766	-0.311476	0.0439128	0.00384327	DM_hypo	CpG-deserts;inter	NA	NA	NA	NA	NA	NA	NA	NA
1701	NC_037329.1:127862610:127862649	chr2:127862610:127862649	chr2	127862610	127862649	3.07236e-05	-0.513765	0.0936086	0.00128586	DM_hypo	CpG-deserts;inter	NA	NA	NA	NA	NA	NA	NA	NA
1702	NC_037329.1:127983243:127983256	chr2:127983243:127983256	chr2	127983243	127983256	0.00067681	-0.218259	0.0472647	0.00385207	DM_hypo	repeats;CpG-deserts;inter	NA	NA	NA	NA	NA	NA	NA	NA
1703	NC_037329.1:128034817:128034857	chr2:128034817:128034857	chr2	128034817	128034857	0.00209359	0.379602	0.0789764	0.00823304	DM_hyper	transcripts;transcripts;introns;CpG-shelves;genes	NA	RUNX3	NA	NA	NA	NA	NA	NA
1704	NC_037329.1:128035150:128035190	chr2:128035150:128035190	chr2	128035150	128035190	0.0005077	0.372568	0.056615	0.00311198	DM_hyper	transcripts;transcripts;introns;CpG-shelves;genes	NA	RUNX3	NA	NA	NA	NA	NA	NA
1705	NC_037329.1:128063797:128063830	chr2:128063797:128063830	chr2	128063797	128063830	1.21927e-05	-0.429022	0.0545932	0.000778568	DM_hypo	CpG-shelves;inter;downstream	NA	NA	NA	NA	NA	RUNX3	NA	NA
1706	NC_037329.1:128070769:128070811	chr2:128070769:128070811	chr2	128070769	128070811	0.000122657	0.31279	0.0374057	0.0019566	DM_hyper	CpG-deserts;inter	NA	NA	NA	NA	NA	NA	NA	NA
1707	NC_037329.1:128076826:128076851	chr2:128076826:128076851	chr2	128076826	128076851	0.000818174	0.211951	0.0195025	0.0032442	DM_hyper	repeats;CpG-deserts;inter	NA	NA	NA	NA	NA	NA	NA	NA
1708	NC_037329.1:128082340:128082405	chr2:128082340:128082405	chr2	128082340	128082405	0.00445887	0.488165	0.116471	0.0092288	DM_hyper	repeats;CpG-deserts;inter	NA	NA	NA	NA	NA	NA	NA	NA
1709	NC_037329.1:128084258:128084333	chr2:128084258:128084333	chr2	128084258	128084333	0.000139652	-0.357602	0.0537025	0.0020033	DM_hypo	repeats;CpG-deserts;inter	NA	NA	NA	NA	NA	NA	NA	NA
1710	NC_037329.1:128084941:128084974	chr2:128084941:128084974	chr2	128084941	128084974	0.000150618	-0.485538	0.0828939	0.00213491	DM_hypo	repeats;CpG-deserts;inter	NA	NA	NA	NA	NA	NA	NA	NA
1711	NC_037329.1:128092467:128092533	chr2:128092467:128092533	chr2	128092467	128092533	0.00188702	0.299594	0.0396939	0.00804105	DM_hyper	CpG-deserts;inter	NA	NA	NA	NA	NA	NA	NA	NA
1712	NC_037329.1:128092933:128092993	chr2:128092933:128092993	chr2	128092933	128092993	0.000581381	0.32216	0.0426146	0.00374312	DM_hyper	CpG-deserts;inter	NA	NA	NA	NA	NA	NA	NA	NA
1713	NC_037329.1:128100529:128100569	chr2:128100529:128100569	chr2	128100529	128100569	0.00298195	-0.349377	0.10509	0.00791491	DM_hypo	CpG-shelves;inter	NA	NA	NA	NA	NA	NA	NA	NA
1714	NC_037329.1:128100871:128100899	chr2:128100871:128100899	chr2	128100871	128100899	0.000127026	-0.548259	0.104757	0.0017038	DM_hypo	CpG-shelves;repeats;inter	NA	NA	NA	NA	NA	NA	NA	NA
1715	NC_037329.1:128221805:128221830	chr2:128221805:128221830	chr2	128221805	128221830	0.00115373	0.319331	0.0436712	0.00519563	DM_hyper	repeats;CpG-deserts;inter	NA	NA	NA	NA	NA	NA	NA	NA
1716	NC_037329.1:128222153:128222201	chr2:128222153:128222201	chr2	128222153	128222201	0.000459507	0.286244	0.039145	0.00368734	DM_hyper	CpG-deserts;inter	NA	NA	NA	NA	NA	NA	NA	NA
1717	NC_037329.1:128310607:128310666	chr2:128310607:128310666	chr2	128310607	128310666	0.00752257	0.332435	0.0645105	0.0158663	DM_hyper	CpG-deserts;inter	NA	NA	NA	NA	NA	NA	NA	NA
1718	NC_037329.1:128333410:128333447	chr2:128333410:128333447	chr2	128333410	128333447	0.000110455	0.337846	0.0410269	0.00192334	DM_hyper	transcripts;first intron;CpG-deserts;genes	NA	NCMAP	NA	NA	NA	NA	NA	NCMAP
1719	NC_037329.1:128346407:128346482	chr2:128346407:128346482	chr2	128346407	128346482	0.0222577	0.273041	0.0761017	0.0471848	DM_hyper	CpG-deserts;inter	NA	NA	NA	NA	NA	NA	NA	NA
1720	NC_037329.1:128348456:128348568	chr2:128348456:128348568	chr2	128348456	128348568	2.75166e-05	-0.481076	0.0937785	0.00117374	DM_hypo	repeats;CpG-deserts;inter	NA	NA	NA	NA	NA	NA	NA	NA
1721	NC_037329.1:128359732:128359751	chr2:128359732:128359751	chr2	128359732	128359751	0.000142129	0.353193	0.0488304	0.00199017	DM_hyper	CpG-deserts;inter	NA	NA	NA	NA	NA	NA	NA	NA
1722	NC_037329.1:128377888:128377952	chr2:128377888:128377952	chr2	128377888	128377952	0.017908	0.216599	0.0369975	0.0395755	DM_hyper	repeats;CpG-deserts;inter	NA	NA	NA	NA	NA	NA	NA	NA
1723	NC_037329.1:128426670:128426696	chr2:128426670:128426696	chr2	128426670	128426696	0.000359437	-0.406548	0.0614553	0.00280101	DM_hypo	CpG-shelves;repeats;inter	NA	NA	NA	NA	NA	NA	NA	NA
1724	NC_037329.1:128451934:128451984	chr2:128451934:128451984	chr2	128451934	128451984	0.00411216	-0.289997	0.0513468	0.0112851	DM_hypo	transcripts;introns;CpG-deserts;genes	NA	NIPAL3	NA	NA	NA	NA	NA	NA
1725	NC_037329.1:128465835:128465908	chr2:128465835:128465908	chr2	128465835	128465908	3.27453e-05	0.468236	0.0630744	0.00109346	DM_hyper	transcripts;introns;repeats;CpG-deserts;genes	NA	NIPAL3	NA	NA	NA	NA	NA	NA
1726	NC_037329.1:128476891:128476948	chr2:128476891:128476948	chr2	128476891	128476948	0.00326221	0.23776	0.028567	0.00822308	DM_hyper	transcripts;first intron;repeats;CpG-deserts;genes	NA	NIPAL3	NA	NA	NA	NA	NA	NIPAL3
1727	NC_037329.1:128489487:128489517	chr2:128489487:128489517	chr2	128489487	128489517	0.00011067	-0.275657	0.0345766	0.00180039	DM_hypo	transcripts;first intron;CpG-deserts;genes	NA	NIPAL3	NA	NA	NA	NA	NA	NIPAL3
1728	NC_037329.1:128516646:128516700	chr2:128516646:128516700	chr2	128516646	128516700	0.00156255	-0.381156	0.0754376	0.00685074	DM_hypo	transcripts;introns;CpG-deserts;genes	NA	STPG1	NA	NA	NA	NA	NA	NA
1729	NC_037329.1:128528358:128528403	chr2:128528358:128528403	chr2	128528358	128528403	0.000148672	0.238732	0.0261719	0.00191	DM_hyper	transcripts;introns;CpG-deserts;genes	NA	STPG1	NA	NA	NA	NA	NA	NA
1730	NC_037329.1:128535599:128535619	chr2:128535599:128535619	chr2	128535599	128535619	0.000185911	-0.493557	0.0847377	0.00209186	DM_hypo	transcripts;introns;repeats;CpG-deserts;genes	NA	STPG1	NA	NA	NA	NA	NA	NA
1731	NC_037329.1:128542472:128542492	chr2:128542472:128542492	chr2	128542472	128542492	0.000776579	-0.423155	0.0795435	0.00429755	DM_hypo	transcripts;introns;repeats;CpG-deserts;genes	NA	STPG1	NA	NA	NA	NA	NA	NA
1732	NC_037329.1:128583701:128583742	chr2:128583701:128583742	chr2	128583701	128583742	0.000930226	0.252809	0.0296475	0.00429746	DM_hyper	CpG-deserts;inter	NA	NA	NA	NA	NA	NA	NA	NA
1733	NC_037329.1:128584071:128584095	chr2:128584071:128584095	chr2	128584071	128584095	0.000482295	0.341386	0.0486669	0.00331969	DM_hyper	CpG-deserts;inter	NA	NA	NA	NA	NA	NA	NA	NA
1734	NC_037329.1:128597260:128597278	chr2:128597260:128597278	chr2	128597260	128597278	0.000107941	0.389527	0.0679517	0.00173404	DM_hyper	CpG-islands;inter	NA	NA	NA	NA	NA	NA	NA	NA
1735	NC_037329.1:128642554:128642624	chr2:128642554:128642624	chr2	128642554	128642624	0.00193674	0.289603	0.0501583	0.00683821	DM_hyper	CpG-deserts;inter	NA	NA	NA	NA	NA	NA	NA	NA
1736	NC_037329.1:128642878:128642904	chr2:128642878:128642904	chr2	128642878	128642904	0.00196808	0.294181	0.0503301	0.00634555	DM_hyper	CpG-deserts;inter	NA	NA	NA	NA	NA	NA	NA	NA
1737	NC_037329.1:128643161:128643223	chr2:128643161:128643223	chr2	128643161	128643223	0.0151232	0.238296	0.0438864	0.0340035	DM_hyper	CpG-deserts;inter	NA	NA	NA	NA	NA	NA	NA	NA
1738	NC_037329.1:128662726:128662790	chr2:128662726:128662790	chr2	128662726	128662790	0.000255141	0.268551	0.0317423	0.0024686	DM_hyper	CpG-deserts;inter	NA	NA	NA	NA	NA	NA	NA	NA
1739	NC_037329.1:128688521:128688578	chr2:128688521:128688578	chr2	128688521	128688578	0.00940266	0.276629	0.0455183	0.0225796	DM_hyper	CpG-deserts;inter	NA	NA	NA	NA	NA	NA	NA	NA
1740	NC_037329.1:128708301:128708354	chr2:128708301:128708354	chr2	128708301	128708354	0.00369497	0.268612	0.0385037	0.0107935	DM_hyper	CpG-islands;inter	NA	NA	NA	NA	NA	NA	NA	NA
1741	NC_037329.1:128715707:128715790	chr2:128715707:128715790	chr2	128715707	128715790	0.00685538	-0.377367	0.0785096	0.01715	DM_hypo	CpG-shelves;repeats;inter	NA	NA	NA	NA	NA	NA	NA	NA
1742	NC_037329.1:128757383:128757477	chr2:128757383:128757477	chr2	128757383	128757477	0.000698217	0.334903	0.0473795	0.00400124	DM_hyper	transcripts;first intron;repeats;CpG-deserts;genes	NA	IL22RA1	NA	NA	NA	NA	NA	IL22RA1
1743	NC_037329.1:128782337:128782434	chr2:128782337:128782434	chr2	128782337	128782434	0.000758893	0.232024	0.0349044	0.00391761	DM_hyper	CpG-deserts;inter	NA	NA	NA	NA	NA	NA	NA	NA
1744	NC_037329.1:128799497:128799574	chr2:128799497:128799574	chr2	128799497	128799574	0.000285163	0.37612	0.0587715	0.00250313	DM_hyper	CpG-deserts;inter	NA	NA	NA	NA	NA	NA	NA	NA
1745	NC_037329.1:128882046:128882121	chr2:128882046:128882121	chr2	128882046	128882121	0.00011118	0.459727	0.0757755	0.00187589	DM_hyper	repeats;CpG-deserts;inter	NA	NA	NA	NA	NA	NA	NA	NA
1746	NC_037329.1:128882193:128882276	chr2:128882193:128882276	chr2	128882193	128882276	0.000283736	0.358854	0.0485044	0.00266062	DM_hyper	repeats;CpG-deserts;inter	NA	NA	NA	NA	NA	NA	NA	NA
1747	NC_037329.1:128882492:128882540	chr2:128882492:128882540	chr2	128882492	128882540	0.0014295	0.355162	0.0539567	0.00576633	DM_hyper	repeats;CpG-deserts;inter	NA	NA	NA	NA	NA	NA	NA	NA
1748	NC_037329.1:128884052:128884134	chr2:128884052:128884134	chr2	128884052	128884134	5.05463e-05	0.408583	0.0564341	0.00131241	DM_hyper	CpG-deserts;inter	NA	NA	NA	NA	NA	NA	NA	NA
1749	NC_037329.1:128884632:128884702	chr2:128884632:128884702	chr2	128884632	128884702	0.00194318	0.323919	0.0597747	0.00664034	DM_hyper	repeats;CpG-deserts;inter	NA	NA	NA	NA	NA	NA	NA	NA
1750	NC_037329.1:128889064:128889161	chr2:128889064:128889161	chr2	128889064	128889161	0.00161918	0.24136	0.0264537	0.0053729	DM_hyper	repeats;repeats;CpG-deserts;inter	NA	NA	NA	NA	NA	NA	NA	NA
1751	NC_037329.1:128889146:128889215	chr2:128889146:128889215	chr2	128889146	128889215	0.00586858	0.212332	0.0221782	0.0125447	DM_hyper	repeats;CpG-deserts;inter	NA	NA	NA	NA	NA	NA	NA	NA
1752	NC_037329.1:128898882:128898981	chr2:128898882:128898981	chr2	128898882	128898981	0.00527968	0.324436	0.0833621	0.0130894	DM_hyper	repeats;CpG-deserts;inter	NA	NA	NA	NA	NA	NA	NA	NA
1753	NC_037329.1:128898980:128899047	chr2:128898980:128899047	chr2	128898980	128899047	0.00400442	0.462826	0.103539	0.00857172	DM_hyper	repeats;CpG-deserts;inter	NA	NA	NA	NA	NA	NA	NA	NA
1754	NC_037329.1:128917062:128917083	chr2:128917062:128917083	chr2	128917062	128917083	0.00678107	0.22201	0.0318976	0.0153673	DM_hyper	repeats;CpG-deserts;inter	NA	NA	NA	NA	NA	NA	NA	NA
1755	NC_037329.1:128940955:128940984	chr2:128940955:128940984	chr2	128940955	128940984	0.000257802	0.321321	0.0466106	0.00261242	DM_hyper	transcripts;introns;CpG-shores;repeats;genes	NA	PNRC2	NA	NA	NA	NA	NA	NA
1756	NC_037329.1:129001467:129001557	chr2:129001467:129001557	chr2	129001467	129001557	0.000269578	-0.345961	0.0478998	0.00247701	DM_hypo	transcripts;CDS;promoters;exons;5UTR;CpG-deserts;inter;genes;TSS	CNR2	CNR2	CNR2	CNR2	NA	NA	NA	NA
1757	NC_037329.1:129113056:129113102	chr2:129113056:129113102	chr2	129113056	129113102	0.000894111	0.321207	0.043278	0.0042871	DM_hyper	transcripts;exons;5UTR;CpG-shores;genes	NA	GALE	NA	GALE	NA	NA	NA	NA
1758	NC_037329.1:129210948:129211002	chr2:129210948:129211002	chr2	129210948	129211002	0.000187006	0.320979	0.0423119	0.00233755	DM_hyper	CpG-deserts;inter	NA	NA	NA	NA	NA	NA	NA	NA
1759	NC_037329.1:129213367:129213434	chr2:129213367:129213434	chr2	129213367	129213434	0.00020291	0.270578	0.0321737	0.00225867	DM_hyper	CpG-deserts;inter	NA	NA	NA	NA	NA	NA	NA	NA
1760	NC_037329.1:129213517:129213549	chr2:129213517:129213549	chr2	129213517	129213549	0.00498626	0.270551	0.0522484	0.012905	DM_hyper	repeats;CpG-deserts;inter	NA	NA	NA	NA	NA	NA	NA	NA
1761	NC_037329.1:129263692:129263712	chr2:129263692:129263712	chr2	129263692	129263712	0.0027348	0.345671	0.0536145	0.00749364	DM_hyper	repeats;CpG-deserts;inter	NA	NA	NA	NA	NA	NA	NA	NA
1762	NC_037329.1:129329847:129329918	chr2:129329847:129329918	chr2	129329847	129329918	0.00303293	0.500925	0.113841	0.0071801	DM_hyper	CpG-deserts;inter	NA	NA	NA	NA	NA	NA	NA	NA
1763	NC_037329.1:129335634:129335678	chr2:129335634:129335678	chr2	129335634	129335678	0.000741701	0.331517	0.0443239	0.00400336	DM_hyper	CpG-deserts;inter	NA	NA	NA	NA	NA	NA	NA	NA
1764	NC_037329.1:129338484:129338566	chr2:129338484:129338566	chr2	129338484	129338566	0.00250682	0.332806	0.0500951	0.00738254	DM_hyper	CpG-deserts;inter	NA	NA	NA	NA	NA	NA	NA	NA
1765	NC_037329.1:129340510:129340582	chr2:129340510:129340582	chr2	129340510	129340582	1.99514e-06	-0.527758	0.101217	0.000392455	DM_hypo	repeats;CpG-deserts;inter	NA	NA	NA	NA	NA	NA	NA	NA
1766	NC_037329.1:129348939:129348995	chr2:129348939:129348995	chr2	129348939	129348995	0.00403218	0.213145	0.025662	0.00941647	DM_hyper	CpG-deserts;inter	NA	NA	NA	NA	NA	NA	NA	NA
1767	NC_037329.1:129372508:129372545	chr2:129372508:129372545	chr2	129372508	129372545	0.000248701	0.316215	0.0430299	0.0026284	DM_hyper	transcripts;first intron;CpG-shelves;genes	NA	ASAP3	NA	NA	NA	NA	NA	ASAP3
1768	NC_037329.1:129375597:129375680	chr2:129375597:129375680	chr2	129375597	129375680	0.00360955	0.489785	0.145481	0.00799478	DM_hyper	transcripts;first intron;repeats;CpG-deserts;genes	NA	ASAP3	NA	NA	NA	NA	NA	ASAP3
1769	NC_037329.1:129396414:129396466	chr2:129396414:129396466	chr2	129396414	129396466	0.00707876	0.221098	0.0294955	0.0149276	DM_hyper	transcripts;introns;CpG-deserts;genes	NA	ASAP3	NA	NA	NA	NA	NA	NA
1770	NC_037329.1:129534968:129534997	chr2:129534968:129534997	chr2	129534968	129534997	0.000349652	0.219837	0.0174806	0.00229741	DM_hyper	CpG-deserts;inter	NA	NA	NA	NA	NA	NA	NA	NA
1771	NC_037329.1:129641716:129641789	chr2:129641716:129641789	chr2	129641716	129641789	0.00040237	0.403056	0.0613346	0.00287789	DM_hyper	CpG-deserts;inter	NA	NA	NA	NA	NA	NA	NA	NA
1772	NC_037329.1:129735471:129735588	chr2:129735471:129735588	chr2	129735471	129735588	0.015343	0.246389	0.04845	0.0301202	DM_hyper	transcripts;first intron;CpG-deserts;genes	NA	LUZP1	NA	NA	NA	NA	NA	LUZP1
1773	NC_037329.1:129939037:129939054	chr2:129939037:129939054	chr2	129939037	129939054	0.000147876	0.267019	0.02737	0.00186561	DM_hyper	transcripts;introns;repeats;CpG-deserts;genes	NA	EPHB2	NA	NA	NA	NA	NA	NA
1774	NC_037329.1:129969818:129969887	chr2:129969818:129969887	chr2	129969818	129969887	0.000348614	-0.417169	0.0619954	0.00276632	DM_hypo	transcripts;introns;repeats;CpG-deserts;genes	NA	EPHB2	NA	NA	NA	NA	NA	NA
1775	NC_037329.1:129991471:129991560	chr2:129991471:129991560	chr2	129991471	129991560	0.00417089	0.335829	0.0595856	0.00991126	DM_hyper	transcripts;introns;CpG-deserts;genes	NA	EPHB2	NA	NA	NA	NA	NA	NA
1776	NC_037329.1:130032382:130032438	chr2:130032382:130032438	chr2	130032382	130032438	0.00129838	0.309585	0.0504688	0.00501255	DM_hyper	transcripts;introns;CpG-shores;genes	NA	EPHB2	NA	NA	NA	NA	NA	NA
1777	NC_037329.1:130146236:130146306	chr2:130146236:130146306	chr2	130146236	130146306	0.00124048	0.346033	0.0499394	0.00515284	DM_hyper	CpG-shores;repeats;repeats;inter	NA	NA	NA	NA	NA	NA	NA	NA
1778	NC_037329.1:130362236:130362309	chr2:130362236:130362309	chr2	130362236	130362309	0.00194863	0.297361	0.0420761	0.00730762	DM_hyper	repeats;CpG-deserts;inter	NA	NA	NA	NA	NA	NA	NA	NA
1779	NC_037329.1:130368845:130368877	chr2:130368845:130368877	chr2	130368845	130368877	0.00379327	0.364801	0.0809147	0.0114245	DM_hyper	CpG-deserts;inter	NA	NA	NA	NA	NA	NA	NA	NA
1780	NC_037329.1:130369061:130369111	chr2:130369061:130369111	chr2	130369061	130369111	0.00038015	0.434884	0.0855284	0.00278826	DM_hyper	CpG-deserts;inter	NA	NA	NA	NA	NA	NA	NA	NA
1781	NC_037329.1:130369942:130370007	chr2:130369942:130370007	chr2	130369942	130370007	0.000510569	0.32257	0.0427143	0.00351781	DM_hyper	CpG-shelves;inter	NA	NA	NA	NA	NA	NA	NA	NA
1782	NC_037329.1:130370472:130370543	chr2:130370472:130370543	chr2	130370472	130370543	6.65956e-05	0.482783	0.0804218	0.00152839	DM_hyper	CpG-shelves;inter	NA	NA	NA	NA	NA	NA	NA	NA
1783	NC_037329.1:130476078:130476167	chr2:130476078:130476167	chr2	130476078	130476167	0.0050377	0.329411	0.0769052	0.0126785	DM_hyper	CpG-deserts;inter	NA	NA	NA	NA	NA	NA	NA	NA
1784	NC_037329.1:130498260:130498340	chr2:130498260:130498340	chr2	130498260	130498340	0.0012505	0.337257	0.0548979	0.00529658	DM_hyper	CpG-deserts;inter	NA	NA	NA	NA	NA	NA	NA	NA
1785	NC_037329.1:130604052:130604096	chr2:130604052:130604096	chr2	130604052	130604096	9.28271e-05	-0.362347	0.0475116	0.00174432	DM_hypo	repeats;CpG-deserts;inter	NA	NA	NA	NA	NA	NA	NA	NA
1786	NC_037329.1:130704478:130704499	chr2:130704478:130704499	chr2	130704478	130704499	0.000229891	0.355996	0.0434734	0.0024743	DM_hyper	CpG-shelves;inter	NA	NA	NA	NA	NA	NA	NA	NA
1787	NC_037329.1:130718503:130718564	chr2:130718503:130718564	chr2	130718503	130718564	0.00396042	0.346691	0.0546247	0.0109798	DM_hyper	CpG-deserts;inter	NA	NA	NA	NA	NA	NA	NA	NA
1788	NC_037329.1:130876678:130876687	chr2:130876678:130876687	chr2	130876678	130876687	0.000254418	0.209612	0.0180419	0.00201887	DM_hyper	repeats;CpG-deserts;inter	NA	NA	NA	NA	NA	NA	NA	NA
1789	NC_037329.1:130877118:130877153	chr2:130877118:130877153	chr2	130877118	130877153	0.000260565	0.232644	0.0251704	0.00233147	DM_hyper	CpG-deserts;inter	NA	NA	NA	NA	NA	NA	NA	NA
1790	NC_037329.1:130880797:130880854	chr2:130880797:130880854	chr2	130880797	130880854	0.0104109	0.306315	0.0662126	0.0207354	DM_hyper	repeats;CpG-deserts;inter	NA	NA	NA	NA	NA	NA	NA	NA
1791	NC_037329.1:130882933:130882973	chr2:130882933:130882973	chr2	130882933	130882973	0.0103004	-0.301977	0.0676105	0.0204625	DM_hypo	repeats;CpG-deserts;inter	NA	NA	NA	NA	NA	NA	NA	NA
1792	NC_037329.1:130936210:130936242	chr2:130936210:130936242	chr2	130936210	130936242	0.000351177	-0.412549	0.067707	0.00273151	DM_hypo	CpG-shores;repeats;inter	NA	NA	NA	NA	NA	NA	NA	NA
1793	NC_037329.1:131035933:131035987	chr2:131035933:131035987	chr2	131035933	131035987	0.003032	0.260663	0.0395095	0.00943706	DM_hyper	CpG-deserts;inter	NA	NA	NA	NA	NA	NA	NA	NA
1794	NC_037329.1:131040459:131040529	chr2:131040459:131040529	chr2	131040459	131040529	0.000278238	-0.507558	0.106168	0.00228059	DM_hypo	CpG-deserts;inter	NA	NA	NA	NA	NA	NA	NA	NA
1795	NC_037329.1:131078434:131078538	chr2:131078434:131078538	chr2	131078434	131078538	0.00386858	0.23118	0.0319434	0.0101275	DM_hyper	CpG-shores;inter	NA	NA	NA	NA	NA	NA	NA	NA
1796	NC_037329.1:131126603:131126688	chr2:131126603:131126688	chr2	131126603	131126688	0.00169219	0.45485	0.0986264	0.00662749	DM_hyper	transcripts;first intron;CpG-shelves;genes	NA	RAP1GAP	NA	NA	NA	NA	NA	RAP1GAP
1797	NC_037329.1:131128704:131128731	chr2:131128704:131128731	chr2	131128704	131128731	0.00234541	0.283602	0.0466049	0.00792267	DM_hyper	transcripts;first intron;CpG-deserts;genes	NA	RAP1GAP	NA	NA	NA	NA	NA	RAP1GAP
1798	NC_037329.1:131198687:131198712	chr2:131198687:131198712	chr2	131198687	131198712	0.000278254	-0.471179	0.0725409	0.00266941	DM_hypo	transcripts;introns;CpG-deserts;genes	NA	ALPL	NA	NA	NA	NA	NA	NA
1799	NC_037329.1:131208787:131208845	chr2:131208787:131208845	chr2	131208787	131208845	0.00267618	0.241162	0.0326334	0.00807094	DM_hyper	transcripts;first intron;repeats;CpG-deserts;genes	NA	ALPL	NA	NA	NA	NA	NA	ALPL
1800	NC_037329.1:131209601:131209644	chr2:131209601:131209644	chr2	131209601	131209644	0.000509398	0.403612	0.0739231	0.00343931	DM_hyper	transcripts;first intron;CpG-deserts;genes	NA	ALPL	NA	NA	NA	NA	NA	ALPL
1801	NC_037329.1:131235181:131235216	chr2:131235181:131235216	chr2	131235181	131235216	0.0259878	0.383004	0.103656	0.037957	DM_hyper	transcripts;first intron;repeats;CpG-deserts;genes	NA	ALPL	NA	NA	NA	NA	NA	ALPL
1802	NC_037329.1:131237605:131237626	chr2:131237605:131237626	chr2	131237605	131237626	0.000383577	0.340142	0.0697629	0.00302959	DM_hyper	transcripts;first intron;CpG-deserts;genes	NA	ALPL	NA	NA	NA	NA	NA	ALPL
1803	NC_037329.1:131238060:131238076	chr2:131238060:131238076	chr2	131238060	131238076	0.000123719	0.246311	0.0237867	0.00177736	DM_hyper	transcripts;first intron;repeats;CpG-deserts;genes	NA	ALPL	NA	NA	NA	NA	NA	ALPL
1804	NC_037329.1:131242645:131242691	chr2:131242645:131242691	chr2	131242645	131242691	0.00513151	0.275146	0.0441352	0.0138107	DM_hyper	transcripts;first intron;CpG-shores;genes	NA	ALPL	NA	NA	NA	NA	NA	ALPL
1805	NC_037329.1:131242766:131242839	chr2:131242766:131242839	chr2	131242766	131242839	0.00652682	0.25158	0.0503498	0.0144872	DM_hyper	transcripts;first intron;CpG-shores;genes	NA	ALPL	NA	NA	NA	NA	NA	ALPL
1806	NC_037329.1:131273722:131273759	chr2:131273722:131273759	chr2	131273722	131273759	2.20814e-05	-0.494106	0.078055	0.00108871	DM_hypo	repeats;CpG-deserts;inter	NA	NA	NA	NA	NA	NA	NA	NA
1807	NC_037329.1:131302571:131302596	chr2:131302571:131302596	chr2	131302571	131302596	8.1081e-05	-0.453097	0.0679686	0.00156852	DM_hypo	repeats;CpG-deserts;inter	NA	NA	NA	NA	NA	NA	NA	NA
1808	NC_037329.1:131327240:131327283	chr2:131327240:131327283	chr2	131327240	131327283	0.00675772	0.304251	0.0524636	0.0148901	DM_hyper	CpG-shelves;repeats;inter	NA	NA	NA	NA	NA	NA	NA	NA
1809	NC_037329.1:131328245:131328300	chr2:131328245:131328300	chr2	131328245	131328300	0.0039566	0.22401	0.0318178	0.0102506	DM_hyper	CpG-shelves;inter	NA	NA	NA	NA	NA	NA	NA	NA
1810	NC_037329.1:131341564:131341612	chr2:131341564:131341612	chr2	131341564	131341612	0.000280699	0.276398	0.0460761	0.00278826	DM_hyper	CpG-deserts;inter	NA	NA	NA	NA	NA	NA	NA	NA
1811	NC_037329.1:131352479:131352535	chr2:131352479:131352535	chr2	131352479	131352535	0.00370407	0.318986	0.0488405	0.00953901	DM_hyper	CpG-deserts;inter	NA	NA	NA	NA	NA	NA	NA	NA
1812	NC_037329.1:131355370:131355427	chr2:131355370:131355427	chr2	131355370	131355427	5.05213e-07	0.313603	0.0325762	0.000204756	DM_hyper	CpG-deserts;inter	NA	NA	NA	NA	NA	NA	NA	NA
1813	NC_037329.1:131355988:131356063	chr2:131355988:131356063	chr2	131355988	131356063	0.00287753	0.274049	0.0369196	0.00833414	DM_hyper	repeats;CpG-deserts;inter	NA	NA	NA	NA	NA	NA	NA	NA
1814	NC_037329.1:131372287:131372326	chr2:131372287:131372326	chr2	131372287	131372326	3.24307e-05	-0.411802	0.0563173	0.0011373	DM_hypo	repeats;CpG-deserts;inter	NA	NA	NA	NA	NA	NA	NA	NA
1815	NC_037329.1:131393683:131393704	chr2:131393683:131393704	chr2	131393683	131393704	7.31042e-05	-0.383442	0.0509294	0.00153208	DM_hypo	promoters;CpG-shores;inter	ECE1	NA	NA	NA	NA	NA	NA	NA
1816	NC_037329.1:131451856:131451893	chr2:131451856:131451893	chr2	131451856	131451893	0.0018615	0.289844	0.0365608	0.00685656	DM_hyper	CpG-shelves;inter	NA	NA	NA	NA	NA	NA	NA	NA
1817	NC_037329.1:131644774:131644842	chr2:131644774:131644842	chr2	131644774	131644842	0.000887795	-0.516499	0.115333	0.00369234	DM_hypo	repeats;CpG-deserts;inter	NA	NA	NA	NA	NA	NA	NA	NA
1818	NC_037329.1:131765754:131765811	chr2:131765754:131765811	chr2	131765754	131765811	7.95853e-06	-0.54192	0.0925333	0.000699257	DM_hypo	repeats;CpG-deserts;inter	NA	NA	NA	NA	NA	NA	NA	NA
1819	NC_037329.1:131896395:131896415	chr2:131896395:131896415	chr2	131896395	131896415	1.1757e-05	-0.485646	0.0814116	0.000904769	DM_hypo	CpG-deserts;inter	NA	NA	NA	NA	NA	NA	NA	NA
1820	NC_037329.1:1320009:1320063	chr2:1320009:1320063	chr2	1320009	1320063	0.000818314	-0.299947	0.0475647	0.00423311	DM_hypo	transcripts;promoters;introns;CpG-shores;repeats;genes	CCDC115	IMP4	NA	NA	NA	NA	NA	NA
1821	NC_037329.1:132008465:132008522	chr2:132008465:132008522	chr2	132008465	132008522	0.000686241	0.279373	0.0323988	0.00372728	DM_hyper	promoters;CpG-shores;inter	PINK1	NA	NA	NA	NA	NA	NA	NA
1822	NC_037329.1:132159645:132159665	chr2:132159645:132159665	chr2	132159645	132159665	0.000308782	0.331472	0.0456048	0.00274046	DM_hyper	CpG-deserts;inter	NA	NA	NA	NA	NA	NA	NA	NA
1823	NC_037329.1:132201851:132201868	chr2:132201851:132201868	chr2	132201851	132201868	0.00158105	0.331995	0.047176	0.00652685	DM_hyper	CpG-deserts;inter	NA	NA	NA	NA	NA	NA	NA	NA
1824	NC_037329.1:132222764:132222823	chr2:132222764:132222823	chr2	132222764	132222823	0.00147758	0.364641	0.0618401	0.00531448	DM_hyper	CpG-deserts;inter	NA	NA	NA	NA	NA	NA	NA	NA
1825	NC_037329.1:132226130:132226157	chr2:132226130:132226157	chr2	132226130	132226157	0.000575992	0.301192	0.0610769	0.0031728	DM_hyper	CpG-deserts;inter	NA	NA	NA	NA	NA	NA	NA	NA
1826	NC_037329.1:132257256:132257298	chr2:132257256:132257298	chr2	132257256	132257298	0.00823553	0.238801	0.0326238	0.0180215	DM_hyper	repeats;CpG-deserts;inter	NA	NA	NA	NA	NA	NA	NA	NA
1827	NC_037329.1:132284334:132284361	chr2:132284334:132284361	chr2	132284334	132284361	0.000329602	0.310374	0.037942	0.00288559	DM_hyper	repeats;CpG-deserts;inter	NA	NA	NA	NA	NA	NA	NA	NA
1828	NC_037329.1:132407616:132407687	chr2:132407616:132407687	chr2	132407616	132407687	0.00159533	0.375738	0.0604189	0.00553921	DM_hyper	CpG-deserts;inter	NA	NA	NA	NA	NA	NA	NA	NA
1829	NC_037329.1:132429861:132429911	chr2:132429861:132429911	chr2	132429861	132429911	0.000808997	0.404468	0.0671738	0.00390874	DM_hyper	repeats;CpG-deserts;inter	NA	NA	NA	NA	NA	NA	NA	NA
1830	NC_037329.1:132435942:132435960	chr2:132435942:132435960	chr2	132435942	132435960	0.00288847	0.227899	0.0250765	0.00767262	DM_hyper	CpG-shelves;inter	NA	NA	NA	NA	NA	NA	NA	NA
1831	NC_037329.1:132438439:132438444	chr2:132438439:132438444	chr2	132438439	132438444	0.00144389	-0.378674	0.0789339	0.00584203	DM_hypo	CpG-shores;repeats;inter	NA	NA	NA	NA	NA	NA	NA	NA
1832	NC_037329.1:132734505:132734522	chr2:132734505:132734522	chr2	132734505	132734522	0.0160325	0.202736	0.0292967	0.0294956	DM_hyper	CpG-deserts;inter	NA	NA	NA	NA	NA	NA	NA	NA
1833	NC_037329.1:132758747:132758755	chr2:132758747:132758755	chr2	132758747	132758755	0.00853045	0.215229	0.0341973	0.0186611	DM_hyper	CpG-deserts;inter	NA	NA	NA	NA	NA	NA	NA	NA
1834	NC_037329.1:132806230:132806274	chr2:132806230:132806274	chr2	132806230	132806274	0.000451415	0.297948	0.0308363	0.0030223	DM_hyper	repeats;CpG-deserts;inter	NA	NA	NA	NA	NA	NA	NA	NA
1835	NC_037329.1:132818344:132818381	chr2:132818344:132818381	chr2	132818344	132818381	0.00580266	0.25805	0.0419804	0.0149156	DM_hyper	CpG-deserts;inter	NA	NA	NA	NA	NA	NA	NA	NA
1836	NC_037329.1:132839361:132839414	chr2:132839361:132839414	chr2	132839361	132839414	0.00148859	-0.332891	0.0531347	0.00590418	DM_hypo	repeats;CpG-deserts;inter	NA	NA	NA	NA	NA	NA	NA	NA
1837	NC_037329.1:132885839:132885898	chr2:132885839:132885898	chr2	132885839	132885898	0.00810677	0.319725	0.073327	0.0194346	DM_hyper	promoters;CpG-shores;repeats;inter	RNF186	NA	NA	NA	NA	NA	NA	NA
1838	NC_037329.1:132889361:132889437	chr2:132889361:132889437	chr2	132889361	132889437	0.00579701	0.262923	0.0455367	0.0162287	DM_hyper	CpG-shores;repeats;inter;downstream	NA	NA	NA	NA	NA	RNF186	NA	NA
1839	NC_037329.1:132903927:132903962	chr2:132903927:132903962	chr2	132903927	132903962	0.000191936	0.409508	0.0547161	0.00227642	DM_hyper	CpG-deserts;inter	NA	NA	NA	NA	NA	NA	NA	NA
1840	NC_037329.1:132931992:132932064	chr2:132931992:132932064	chr2	132931992	132932064	0.000938552	0.452848	0.081218	0.00461024	DM_hyper	CpG-deserts;inter	NA	NA	NA	NA	NA	NA	NA	NA
1841	NC_037329.1:132932311:132932364	chr2:132932311:132932364	chr2	132932311	132932364	0.000577632	0.357702	0.0473488	0.00366598	DM_hyper	CpG-deserts;inter	NA	NA	NA	NA	NA	NA	NA	NA
1842	NC_037329.1:132996618:132996707	chr2:132996618:132996707	chr2	132996618	132996707	0.00107205	0.246361	0.0321321	0.0046335	DM_hyper	repeats;CpG-deserts;inter	NA	NA	NA	NA	NA	NA	NA	NA
1843	NC_037329.1:133051183:133051258	chr2:133051183:133051258	chr2	133051183	133051258	7.77165e-06	-0.499174	0.0937461	0.000695656	DM_hypo	CpG-shelves;repeats;inter	NA	NA	NA	NA	NA	NA	NA	NA
1844	NC_037329.1:13306631:13306648	chr2:13306631:13306648	chr2	13306631	13306648	0.000101262	0.280237	0.0307309	0.00173404	DM_hyper	repeats;CpG-deserts;inter	NA	NA	NA	NA	NA	NA	NA	NA
1845	NC_037329.1:133092664:133092671	chr2:133092664:133092671	chr2	133092664	133092671	0.0025154	-0.323616	0.0503379	0.00738254	DM_hypo	repeats;CpG-deserts;inter	NA	NA	NA	NA	NA	NA	NA	NA
1846	NC_037329.1:133178547:133178633	chr2:133178547:133178633	chr2	133178547	133178633	0.00565174	0.299305	0.0466959	0.0143203	DM_hyper	CpG-deserts;inter	NA	NA	NA	NA	NA	NA	NA	NA
1847	NC_037329.1:133185271:133185308	chr2:133185271:133185308	chr2	133185271	133185308	0.000109613	-0.457909	0.0769782	0.00190427	DM_hypo	repeats;CpG-deserts;inter	NA	NA	NA	NA	NA	NA	NA	NA
1848	NC_037329.1:133204910:133204982	chr2:133204910:133204982	chr2	133204910	133204982	0.00336212	0.270389	0.0406011	0.010136	DM_hyper	transcripts;first intron;CpG-shelves;repeats;genes	NA	CAPZB	NA	NA	NA	NA	NA	CAPZB
1849	NC_037329.1:133205069:133205129	chr2:133205069:133205129	chr2	133205069	133205129	0.00591233	0.292725	0.0470883	0.0165139	DM_hyper	transcripts;first intron;CpG-shelves;genes	NA	CAPZB	NA	NA	NA	NA	NA	CAPZB
1850	NC_037329.1:133218642:133218661	chr2:133218642:133218661	chr2	133218642	133218661	0.00405808	0.206134	0.0217685	0.0075805	DM_hyper	transcripts;first intron;CpG-shelves;genes	NA	CAPZB	NA	NA	NA	NA	NA	CAPZB
1851	NC_037329.1:133218963:133219013	chr2:133218963:133219013	chr2	133218963	133219013	0.00103746	0.279583	0.0326937	0.00455979	DM_hyper	transcripts;first intron;CpG-shelves;repeats;genes	NA	CAPZB	NA	NA	NA	NA	NA	CAPZB
1852	NC_037329.1:133259311:133259367	chr2:133259311:133259367	chr2	133259311	133259367	0.000273195	0.375745	0.0499913	0.00262485	DM_hyper	transcripts;first intron;CpG-shores;repeats;genes	NA	CAPZB	NA	NA	NA	NA	NA	CAPZB
1853	NC_037329.1:133259629:133259669	chr2:133259629:133259669	chr2	133259629	133259669	0.00207486	0.360493	0.0637209	0.00667052	DM_hyper	transcripts;first intron;CpG-shores;repeats;genes	NA	CAPZB	NA	NA	NA	NA	NA	CAPZB
1854	NC_037329.1:133268418:133268445	chr2:133268418:133268445	chr2	133268418	133268445	0.000432428	0.221781	0.0183631	0.0024989	DM_hyper	transcripts;introns;CpG-shores;repeats;genes	NA	CAPZB	NA	NA	NA	NA	NA	NA
1855	NC_037329.1:133297364:133297455	chr2:133297364:133297455	chr2	133297364	133297455	0.0134199	0.245406	0.0406325	0.0378394	DM_hyper	transcripts;introns;CpG-deserts;genes	NA	CAPZB	NA	NA	NA	NA	NA	NA
1856	NC_037329.1:133297531:133297551	chr2:133297531:133297551	chr2	133297531	133297551	0.000213763	0.342418	0.0455482	0.00243224	DM_hyper	transcripts;introns;CpG-deserts;genes	NA	CAPZB	NA	NA	NA	NA	NA	NA
1857	NC_037329.1:133297779:133297837	chr2:133297779:133297837	chr2	133297779	133297837	0.000584732	0.326748	0.0530375	0.00331387	DM_hyper	transcripts;introns;repeats;CpG-deserts;genes	NA	CAPZB	NA	NA	NA	NA	NA	NA
1858	NC_037329.1:133297954:133298000	chr2:133297954:133298000	chr2	133297954	133298000	0.0144653	0.225021	0.0625711	0.0272985	DM_hyper	transcripts;introns;repeats;CpG-deserts;genes	NA	CAPZB	NA	NA	NA	NA	NA	NA
1859	NC_037329.1:133374111:133374171	chr2:133374111:133374171	chr2	133374111	133374171	0.00225221	-0.277272	0.0361526	0.007135	DM_hypo	repeats;CpG-deserts;inter	NA	NA	NA	NA	NA	NA	NA	NA
1860	NC_037329.1:133606120:133606182	chr2:133606120:133606182	chr2	133606120	133606182	0.000277293	0.335077	0.0426701	0.00274558	DM_hyper	CpG-shores;inter	NA	NA	NA	NA	NA	NA	NA	NA
1861	NC_037329.1:133608126:133608144	chr2:133608126:133608144	chr2	133608126	133608144	6.62243e-05	0.287059	0.0284166	0.00143435	DM_hyper	CpG-shelves;repeats;inter	NA	NA	NA	NA	NA	NA	NA	NA
1862	NC_037329.1:133617488:133617534	chr2:133617488:133617534	chr2	133617488	133617534	0.00792499	0.318772	0.0788011	0.020175	DM_hyper	CpG-islands;CpG-shores;inter	NA	NA	NA	NA	NA	NA	NA	NA
1863	NC_037329.1:133617937:133617987	chr2:133617937:133617987	chr2	133617937	133617987	0.000141775	0.437927	0.0681747	0.00192159	DM_hyper	CpG-shores;repeats;inter	NA	NA	NA	NA	NA	NA	NA	NA
1864	NC_037329.1:133678164:133678214	chr2:133678164:133678214	chr2	133678164	133678214	0.00369315	0.357907	0.0679682	0.00938031	DM_hyper	repeats;CpG-deserts;inter	NA	NA	NA	NA	NA	NA	NA	NA
1865	NC_037329.1:133691531:133691607	chr2:133691531:133691607	chr2	133691531	133691607	0.00814645	0.332246	0.0668436	0.0169024	DM_hyper	repeats;CpG-deserts;inter	NA	NA	NA	NA	NA	NA	NA	NA
1866	NC_037329.1:133691711:133691804	chr2:133691711:133691804	chr2	133691711	133691804	0.0023858	0.316572	0.0583605	0.00704475	DM_hyper	repeats;CpG-deserts;inter	NA	NA	NA	NA	NA	NA	NA	NA
1867	NC_037329.1:133704046:133704105	chr2:133704046:133704105	chr2	133704046	133704105	0.000130389	0.299475	0.0318187	0.00189986	DM_hyper	CpG-shores;inter	NA	NA	NA	NA	NA	NA	NA	NA
1868	NC_037329.1:133711272:133711356	chr2:133711272:133711356	chr2	133711272	133711356	0.00624005	-0.274304	0.048891	0.013981	DM_hypo	CpG-deserts;inter	NA	NA	NA	NA	NA	NA	NA	NA
1869	NC_037329.1:133722882:133722948	chr2:133722882:133722948	chr2	133722882	133722948	0.0163689	0.335633	0.0858601	0.0300506	DM_hyper	CpG-shelves;inter	NA	NA	NA	NA	NA	NA	NA	NA
1870	NC_037329.1:133737484:133737545	chr2:133737484:133737545	chr2	133737484	133737545	0.0210762	0.266341	0.0683185	0.0381599	DM_hyper	CpG-deserts;inter	NA	NA	NA	NA	NA	NA	NA	NA
1871	NC_037329.1:133740974:133741003	chr2:133740974:133741003	chr2	133740974	133741003	0.00211328	0.243374	0.0262756	0.00627652	DM_hyper	CpG-shelves;inter	NA	NA	NA	NA	NA	NA	NA	NA
1872	NC_037329.1:133779713:133779748	chr2:133779713:133779748	chr2	133779713	133779748	0.00301683	0.330578	0.0486629	0.00908747	DM_hyper	transcripts;introns;CpG-shores;genes	NA	ALDH4A1	NA	NA	NA	NA	NA	NA
1873	NC_037329.1:134094084:134094122	chr2:134094084:134094122	chr2	134094084	134094122	0.000541685	0.330874	0.053088	0.00348555	DM_hyper	CpG-deserts;inter	NA	NA	NA	NA	NA	NA	NA	NA
1874	NC_037329.1:134128072:134128084	chr2:134128072:134128084	chr2	134128072	134128084	0.00863227	0.262532	0.0496379	0.0202616	DM_hyper	repeats;CpG-deserts;inter	NA	NA	NA	NA	NA	NA	NA	NA
1875	NC_037329.1:134133091:134133177	chr2:134133091:134133177	chr2	134133091	134133177	0.0047179	0.268612	0.0432208	0.0134853	DM_hyper	CpG-deserts;inter	NA	NA	NA	NA	NA	NA	NA	NA
1876	NC_037329.1:134184165:134184224	chr2:134184165:134184224	chr2	134184165	134184224	2.69924e-05	0.377011	0.0455693	0.00112857	DM_hyper	CpG-deserts;inter	NA	NA	NA	NA	NA	NA	NA	NA
1877	NC_037329.1:134185675:134185726	chr2:134185675:134185726	chr2	134185675	134185726	0.00120259	0.253262	0.0335844	0.00502273	DM_hyper	CpG-shelves;repeats;repeats;inter	NA	NA	NA	NA	NA	NA	NA	NA
1878	NC_037329.1:134205699:134205778	chr2:134205699:134205778	chr2	134205699	134205778	6.91117e-05	0.452913	0.0791896	0.00162789	DM_hyper	CpG-deserts;inter	NA	NA	NA	NA	NA	NA	NA	NA
1879	NC_037329.1:134230835:134230862	chr2:134230835:134230862	chr2	134230835	134230862	0.000500445	0.32668	0.0427881	0.00351487	DM_hyper	CpG-deserts;inter	NA	NA	NA	NA	NA	NA	NA	NA
1880	NC_037329.1:134230940:134230964	chr2:134230940:134230964	chr2	134230940	134230964	0.000179807	0.433366	0.06146	0.00198771	DM_hyper	CpG-deserts;inter	NA	NA	NA	NA	NA	NA	NA	NA
1881	NC_037329.1:134244058:134244104	chr2:134244058:134244104	chr2	134244058	134244104	0.00028188	0.383573	0.0642159	0.00245907	DM_hyper	CpG-deserts;inter	NA	NA	NA	NA	NA	NA	NA	NA
1882	NC_037329.1:134271962:134271992	chr2:134271962:134271992	chr2	134271962	134271992	0.000139323	-0.409816	0.0561902	0.00200277	DM_hypo	CpG-deserts;inter	NA	NA	NA	NA	NA	NA	NA	NA
1883	NC_037329.1:134336792:134336827	chr2:134336792:134336827	chr2	134336792	134336827	0.00043861	0.323485	0.0458723	0.00324777	DM_hyper	CpG-shelves;repeats;inter	NA	NA	NA	NA	NA	NA	NA	NA
1884	NC_037329.1:134547589:134547609	chr2:134547589:134547609	chr2	134547589	134547609	0.000982671	0.214228	0.020964	0.00352067	DM_hyper	CpG-shelves;inter	NA	NA	NA	NA	NA	NA	NA	NA
1885	NC_037329.1:134674077:134674124	chr2:134674077:134674124	chr2	134674077	134674124	0.00643098	0.304986	0.0560847	0.0161468	DM_hyper	CpG-deserts;inter	NA	NA	NA	NA	NA	NA	NA	NA
1886	NC_037329.1:134709295:134709324	chr2:134709295:134709324	chr2	134709295	134709324	0.000708589	0.274993	0.0350975	0.00379342	DM_hyper	CpG-deserts;inter	NA	NA	NA	NA	NA	NA	NA	NA
1887	NC_037329.1:134748551:134748608	chr2:134748551:134748608	chr2	134748551	134748608	0.00476535	0.348581	0.066932	0.0112205	DM_hyper	CpG-deserts;inter	NA	NA	NA	NA	NA	NA	NA	NA
1888	NC_037329.1:134780141:134780166	chr2:134780141:134780166	chr2	134780141	134780166	0.00131308	0.296638	0.0388228	0.00558118	DM_hyper	CpG-shores;repeats;inter	NA	NA	NA	NA	NA	NA	NA	NA
1889	NC_037329.1:13485478:13485537	chr2:13485478:13485537	chr2	13485478	13485537	0.00750656	0.266982	0.0429897	0.0195454	DM_hyper	transcripts;first intron;CpG-deserts;genes	NA	DUSP19	NA	NA	NA	NA	NA	DUSP19
1890	NC_037329.1:134860706:134860726	chr2:134860706:134860726	chr2	134860706	134860726	0.000150073	-0.300647	0.0437656	0.00214683	DM_hypo	CpG-deserts;inter	NA	NA	NA	NA	NA	NA	NA	NA
1891	NC_037329.1:135093591:135093619	chr2:135093591:135093619	chr2	135093591	135093619	0.00227675	0.304294	0.0529442	0.00755388	DM_hyper	transcripts;introns;CpG-shores;repeats;genes	NA	ARHGEF10L	NA	NA	NA	NA	NA	NA
1892	NC_037329.1:135100926:135100957	chr2:135100926:135100957	chr2	135100926	135100957	8.50464e-05	0.428656	0.0644913	0.00159818	DM_hyper	transcripts;first intron;CpG-deserts;genes	NA	ARHGEF10L	NA	NA	NA	NA	NA	ARHGEF10L
1893	NC_037329.1:135101425:135101464	chr2:135101425:135101464	chr2	135101425	135101464	0.000706413	0.450874	0.0780559	0.00385556	DM_hyper	transcripts;first intron;repeats;CpG-deserts;genes	NA	ARHGEF10L	NA	NA	NA	NA	NA	ARHGEF10L
1894	NC_037329.1:135125023:135125060	chr2:135125023:135125060	chr2	135125023	135125060	8.0447e-05	0.41636	0.0591361	0.00154357	DM_hyper	transcripts;first intron;repeats;CpG-deserts;genes	NA	ARHGEF10L	NA	NA	NA	NA	NA	ARHGEF10L
1895	NC_037329.1:135145779:135145862	chr2:135145779:135145862	chr2	135145779	135145862	0.0010064	0.358693	0.0753102	0.00477607	DM_hyper	CpG-deserts;inter	NA	NA	NA	NA	NA	NA	NA	NA
1896	NC_037329.1:135148268:135148279	chr2:135148268:135148279	chr2	135148268	135148279	0.00167559	0.308657	0.0653948	0.00570135	DM_hyper	CpG-deserts;inter	NA	NA	NA	NA	NA	NA	NA	NA
1897	NC_037329.1:135168471:135168507	chr2:135168471:135168507	chr2	135168471	135168507	0.000132883	0.388905	0.0536242	0.00184461	DM_hyper	repeats;CpG-deserts;inter	NA	NA	NA	NA	NA	NA	NA	NA
1898	NC_037329.1:135175886:135175939	chr2:135175886:135175939	chr2	135175886	135175939	0.00285619	0.302247	0.0536231	0.00769289	DM_hyper	CpG-deserts;inter	NA	NA	NA	NA	NA	NA	NA	NA
1899	NC_037329.1:135189052:135189148	chr2:135189052:135189148	chr2	135189052	135189148	0.000141631	-0.442813	0.0745924	0.00205578	DM_hypo	CpG-deserts;inter	NA	NA	NA	NA	NA	NA	NA	NA
1900	NC_037329.1:135196710:135196784	chr2:135196710:135196784	chr2	135196710	135196784	0.0046744	-0.300296	0.0542846	0.0122894	DM_hypo	CpG-shores;repeats;inter	NA	NA	NA	NA	NA	NA	NA	NA
1901	NC_037329.1:135197248:135197264	chr2:135197248:135197264	chr2	135197248	135197264	0.000108522	-0.413626	0.0564406	0.00170925	DM_hypo	CpG-shores;repeats;inter	NA	NA	NA	NA	NA	NA	NA	NA
1902	NC_037329.1:135219267:135219349	chr2:135219267:135219349	chr2	135219267	135219349	0.00147246	0.323118	0.04569	0.00624946	DM_hyper	transcripts;introns;CpG-shores;genes	NA	RCC2	NA	NA	NA	NA	NA	NA
1903	NC_037329.1:135219542:135219653	chr2:135219542:135219653	chr2	135219542	135219653	0.00665785	0.258489	0.0406916	0.0206664	DM_hyper	transcripts;introns;CpG-shores;genes	NA	RCC2	NA	NA	NA	NA	NA	NA
1904	NC_037329.1:135219787:135219863	chr2:135219787:135219863	chr2	135219787	135219863	0.00315989	0.294392	0.0552274	0.00929712	DM_hyper	transcripts;introns;CpG-shores;genes	NA	RCC2	NA	NA	NA	NA	NA	NA
1905	NC_037329.1:135233335:135233364	chr2:135233335:135233364	chr2	135233335	135233364	7.5184e-05	-0.450241	0.0808055	0.001678	DM_hypo	transcripts;introns;CpG-shores;genes	NA	RCC2	NA	NA	NA	NA	NA	NA
1906	NC_037329.1:135295033:135295065	chr2:135295033:135295065	chr2	135295033	135295065	0.000116083	-0.470732	0.0727081	0.00189745	DM_hypo	repeats;CpG-deserts;inter	NA	NA	NA	NA	NA	NA	NA	NA
1907	NC_037329.1:135301284:135301366	chr2:135301284:135301366	chr2	135301284	135301366	0.00901528	0.283995	0.0571541	0.017794	DM_hyper	CpG-shores;inter	NA	NA	NA	NA	NA	NA	NA	NA
1908	NC_037329.1:135301355:135301366	chr2:135301355:135301366	chr2	135301355	135301366	0.00042021	0.352702	0.0455368	0.00330677	DM_hyper	CpG-shores;inter	NA	NA	NA	NA	NA	NA	NA	NA
1909	NC_037329.1:135302189:135302238	chr2:135302189:135302238	chr2	135302189	135302238	0.000226592	0.333193	0.0394438	0.00273161	DM_hyper	CpG-shores;inter	NA	NA	NA	NA	NA	NA	NA	NA
1910	NC_037329.1:135315706:135315765	chr2:135315706:135315765	chr2	135315706	135315765	0.000633034	-0.406585	0.0730589	0.00377142	DM_hypo	CpG-shores;inter	NA	NA	NA	NA	NA	NA	NA	NA
1911	NC_037329.1:135326752:135326758	chr2:135326752:135326758	chr2	135326752	135326758	0.00393508	-0.342864	0.0594902	0.0105409	DM_hypo	CpG-shelves;repeats;inter	NA	NA	NA	NA	NA	NA	NA	NA
1912	NC_037329.1:135347626:135347658	chr2:135347626:135347658	chr2	135347626	135347658	0.000513155	-0.30486	0.0522092	0.00340726	DM_hypo	CpG-shelves;inter;downstream	NA	NA	NA	NA	NA	PADI1	NA	NA
1913	NC_037329.1:135361194:135361269	chr2:135361194:135361269	chr2	135361194	135361269	0.00167581	0.234404	0.0293917	0.00591731	DM_hyper	transcripts;introns;CpG-shelves;genes	NA	PADI1	NA	NA	NA	NA	NA	NA
1914	NC_037329.1:135422660:135422703	chr2:135422660:135422703	chr2	135422660	135422703	0.00389626	0.307278	0.0459537	0.0107601	DM_hyper	CpG-deserts;inter	NA	NA	NA	NA	NA	NA	NA	NA
1915	NC_037329.1:135422977:135423034	chr2:135422977:135423034	chr2	135422977	135423034	0.000810934	0.376117	0.0551183	0.00382756	DM_hyper	CpG-deserts;inter	NA	NA	NA	NA	NA	NA	NA	NA
1916	NC_037329.1:135479337:135479361	chr2:135479337:135479361	chr2	135479337	135479361	0.00035109	-0.295749	0.040017	0.00332411	DM_hypo	transcripts;first intron;CpG-deserts;genes	NA	PADI2	NA	NA	NA	NA	NA	PADI2
1917	NC_037329.1:135486336:135486388	chr2:135486336:135486388	chr2	135486336	135486388	0.00337181	0.32365	0.055884	0.00857172	DM_hyper	transcripts;first intron;CpG-deserts;genes	NA	PADI2	NA	NA	NA	NA	NA	PADI2
1918	NC_037329.1:135537518:135537533	chr2:135537518:135537533	chr2	135537518	135537533	8.76874e-06	0.294567	0.0396913	0.000763464	DM_hyper	repeats;CpG-deserts;inter	NA	NA	NA	NA	NA	NA	NA	NA
1919	NC_037329.1:135573059:135573075	chr2:135573059:135573075	chr2	135573059	135573075	0.00133138	-0.333655	0.0500956	0.00543847	DM_hypo	transcripts;introns;CpG-shores;repeats;genes	NA	SDHB	NA	NA	NA	NA	NA	NA
1920	NC_037329.1:135573540:135573634	chr2:135573540:135573634	chr2	135573540	135573634	0.00287789	0.270649	0.0358845	0.00834633	DM_hyper	transcripts;introns;CpG-shores;genes	NA	SDHB	NA	NA	NA	NA	NA	NA
1921	NC_037329.1:135573628:135573717	chr2:135573628:135573717	chr2	135573628	135573717	1.24698e-05	0.397371	0.0524721	0.000846197	DM_hyper	transcripts;introns;CpG-shores;repeats;genes	NA	SDHB	NA	NA	NA	NA	NA	NA
1922	NC_037329.1:135579265:135579381	chr2:135579265:135579381	chr2	135579265	135579381	0.00108795	0.346815	0.051756	0.00487604	DM_hyper	CpG-shelves;repeats;inter;downstream	NA	NA	NA	NA	NA	SDHB	NA	NA
1923	NC_037329.1:135621905:135621926	chr2:135621905:135621926	chr2	135621905	135621926	0.000491931	0.354686	0.0455567	0.00353425	DM_hyper	CpG-shores;repeats;inter	NA	NA	NA	NA	NA	NA	NA	NA
1924	NC_037329.1:135640455:135640496	chr2:135640455:135640496	chr2	135640455	135640496	0.00577397	0.342405	0.0702738	0.0149649	DM_hyper	CpG-shores;repeats;inter	NA	NA	NA	NA	NA	NA	NA	NA
1925	NC_037329.1:135674953:135674989	chr2:135674953:135674989	chr2	135674953	135674989	0.00695792	0.327664	0.0583149	0.0149215	DM_hyper	transcripts;exons;3UTR;CpG-deserts;genes	NA	NECAP2	NA	NA	NECAP2	NA	NA	NA
1926	NC_037329.1:135682180:135682205	chr2:135682180:135682205	chr2	135682180	135682205	5.68819e-05	-0.507676	0.099757	0.00142541	DM_hypo	transcripts;introns;CpG-deserts;genes	NA	NECAP2	NA	NA	NA	NA	NA	NA
1927	NC_037329.1:135726943:135726965	chr2:135726943:135726965	chr2	135726943	135726965	0.000540816	0.345827	0.0438516	0.00351408	DM_hyper	repeats;CpG-deserts;inter	NA	NA	NA	NA	NA	NA	NA	NA
1928	NC_037329.1:135727043:135727122	chr2:135727043:135727122	chr2	135727043	135727122	0.000586854	0.360576	0.0601525	0.00336734	DM_hyper	repeats;CpG-deserts;inter	NA	NA	NA	NA	NA	NA	NA	NA
1929	NC_037329.1:135731389:135731443	chr2:135731389:135731443	chr2	135731389	135731443	4.71366e-05	-0.440657	0.0688288	0.00130229	DM_hypo	CpG-shelves;repeats;inter	NA	NA	NA	NA	NA	NA	NA	NA
1930	NC_037329.1:135755178:135755265	chr2:135755178:135755265	chr2	135755178	135755265	0.00219131	0.298673	0.0386567	0.007821	DM_hyper	transcripts;transcripts;first intron;CpG-shelves;genes	NA	SZRD1	NA	NA	NA	NA	NA	SZRD1
1931	NC_037329.1:135762780:135762827	chr2:135762780:135762827	chr2	135762780	135762827	1.00791e-06	-0.561979	0.0873094	0.000259779	DM_hypo	CpG-shores;inter	NA	NA	NA	NA	NA	NA	NA	NA
1932	NC_037329.1:1358309:1358324	chr2:1358309:1358324	chr2	1358309	1358324	0.00211143	0.236037	0.0262563	0.00616459	DM_hyper	repeats;CpG-deserts;inter	NA	NA	NA	NA	NA	NA	NA	NA
1933	NC_037329.1:135846199:135846286	chr2:135846199:135846286	chr2	135846199	135846286	0.00188144	0.289781	0.042894	0.00714058	DM_hyper	CpG-deserts;inter	NA	NA	NA	NA	NA	NA	NA	NA
1934	NC_037329.1:135865756:135865837	chr2:135865756:135865837	chr2	135865756	135865837	0.00180635	0.467516	0.0970084	0.00754811	DM_hyper	CpG-shelves;inter	NA	NA	NA	NA	NA	NA	NA	NA
1935	NC_037329.1:135898647:135898702	chr2:135898647:135898702	chr2	135898647	135898702	0.00870911	0.247902	0.0391453	0.0259522	DM_hyper	promoters;CpG-shelves;repeats;inter	ARHGEF19	NA	NA	NA	NA	NA	NA	NA
1936	NC_037329.1:135921307:135921318	chr2:135921307:135921318	chr2	135921307	135921318	0.00333717	0.246294	0.0310499	0.00910994	DM_hyper	CpG-shores;repeats;inter	NA	NA	NA	NA	NA	NA	NA	NA
1937	NC_037329.1:135923900:135923927	chr2:135923900:135923927	chr2	135923900	135923927	0.0013627	0.2795	0.0371151	0.0058599	DM_hyper	CpG-shelves;inter	NA	NA	NA	NA	NA	NA	NA	NA
1938	NC_037329.1:135939467:135939531	chr2:135939467:135939531	chr2	135939467	135939531	0.000577592	-0.357436	0.0518647	0.00338553	DM_hypo	CpG-shelves;repeats;inter	NA	NA	NA	NA	NA	NA	NA	NA
1939	NC_037329.1:135966488:135966530	chr2:135966488:135966530	chr2	135966488	135966530	0.0152507	0.323085	0.0686218	0.0287191	DM_hyper	transcripts;introns;CpG-shores;CpG-shelves;genes	NA	EPHA2	NA	NA	NA	NA	NA	NA
1940	NC_037329.1:136108334:136108390	chr2:136108334:136108390	chr2	136108334	136108390	2.82867e-06	0.286847	0.0298151	0.000449356	DM_hyper	CpG-deserts;inter	NA	NA	NA	NA	NA	NA	NA	NA
1941	NC_037329.1:136128009:136128039	chr2:136128009:136128039	chr2	136128009	136128039	0.00361217	0.248761	0.0282465	0.00878097	DM_hyper	CpG-shores;inter	NA	NA	NA	NA	NA	NA	NA	NA
1942	NC_037329.1:14121295:14121314	chr2:14121295:14121314	chr2	14121295	14121314	0.000300643	0.353908	0.0479304	0.00272965	DM_hyper	CpG-deserts;inter	NA	NA	NA	NA	NA	NA	NA	NA
1943	NC_037329.1:14168847:14168862	chr2:14168847:14168862	chr2	14168847	14168862	1.0716e-06	-0.427575	0.0623462	0.00027109	DM_hypo	transcripts;first intron;repeats;CpG-deserts;genes	NA	PDE1A	NA	NA	NA	NA	NA	PDE1A
1944	NC_037329.1:15097092:15097205	chr2:15097092:15097205	chr2	15097092	15097205	0.00166612	0.364967	0.0571705	0.00555136	DM_hyper	transcripts;introns;CpG-deserts;genes	NA	ITGA4	NA	NA	NA	NA	NA	NA
1945	NC_037329.1:15136951:15137010	chr2:15136951:15137010	chr2	15136951	15137010	0.00108046	0.305981	0.0370591	0.00513888	DM_hyper	transcripts;introns;repeats;CpG-deserts;genes	NA	ITGA4	NA	NA	NA	NA	NA	NA
1946	NC_037329.1:15168083:15168100	chr2:15168083:15168100	chr2	15168083	15168100	0.000203756	-0.387068	0.0579622	0.00217954	DM_hypo	transcripts;introns;CpG-deserts;genes	NA	ITGA4	NA	NA	NA	NA	NA	NA
1947	NC_037329.1:15554144:15554188	chr2:15554144:15554188	chr2	15554144	15554188	0.00239958	0.303904	0.0427871	0.0083431	DM_hyper	CpG-deserts;inter	NA	NA	NA	NA	NA	NA	NA	NA
1948	NC_037329.1:15659407:15659432	chr2:15659407:15659432	chr2	15659407	15659432	0.0119361	0.24655	0.0433584	0.0262953	DM_hyper	transcripts;introns;repeats;CpG-deserts;genes	NA	UBE2E3	NA	NA	NA	NA	NA	NA
1949	NC_037329.1:16649329:16649352	chr2:16649329:16649352	chr2	16649329	16649352	0.00153058	0.459438	0.0875694	0.00623209	DM_hyper	CpG-deserts;inter	NA	NA	NA	NA	NA	NA	NA	NA
1950	NC_037329.1:16818592:16818626	chr2:16818592:16818626	chr2	16818592	16818626	0.00150164	-0.238406	0.031243	0.00568302	DM_hypo	repeats;CpG-deserts;inter	NA	NA	NA	NA	NA	NA	NA	NA
1951	NC_037329.1:17323435:17323479	chr2:17323435:17323479	chr2	17323435	17323479	0.0142042	0.235729	0.0359448	0.0287447	DM_hyper	transcripts;first intron;CpG-deserts;genes	NA	ZNF385B	NA	NA	NA	NA	NA	ZNF385B
1952	NC_037329.1:17544772:17544792	chr2:17544772:17544792	chr2	17544772	17544792	0.000434068	-0.209927	0.02858	0.00283541	DM_hypo	CpG-deserts;inter	NA	NA	NA	NA	NA	NA	NA	NA
1953	NC_037329.1:17608318:17608363	chr2:17608318:17608363	chr2	17608318	17608363	0.000338018	0.287025	0.0345478	0.00279725	DM_hyper	repeats;CpG-deserts;inter	NA	NA	NA	NA	NA	NA	NA	NA
1954	NC_037329.1:17643480:17643549	chr2:17643480:17643549	chr2	17643480	17643549	0.000865887	0.27915	0.0354386	0.00484184	DM_hyper	transcripts;first intron;repeats;CpG-deserts;genes	NA	SESTD1	NA	NA	NA	NA	NA	SESTD1
1955	NC_037329.1:17649298:17649328	chr2:17649298:17649328	chr2	17649298	17649328	0.00033778	0.293586	0.0318602	0.00278837	DM_hyper	transcripts;first intron;repeats;CpG-deserts;genes	NA	SESTD1	NA	NA	NA	NA	NA	SESTD1
1956	NC_037329.1:17661473:17661518	chr2:17661473:17661518	chr2	17661473	17661518	0.00178757	0.299913	0.0389593	0.00670661	DM_hyper	transcripts;first intron;repeats;repeats;CpG-deserts;genes	NA	SESTD1	NA	NA	NA	NA	NA	SESTD1
1957	NC_037329.1:18119970:18120012	chr2:18119970:18120012	chr2	18119970	18120012	0.000834891	0.353233	0.04695	0.00425098	DM_hyper	CpG-deserts;inter	NA	NA	NA	NA	NA	NA	NA	NA
1958	NC_037329.1:18120011:18120121	chr2:18120011:18120121	chr2	18120011	18120121	0.000871508	0.346048	0.0512098	0.00439836	DM_hyper	CpG-deserts;inter	NA	NA	NA	NA	NA	NA	NA	NA
1959	NC_037329.1:18133589:18133629	chr2:18133589:18133629	chr2	18133589	18133629	6.17921e-05	0.265135	0.0247367	0.00139493	DM_hyper	CpG-deserts;inter	NA	NA	NA	NA	NA	NA	NA	NA
1960	NC_037329.1:18139534:18139545	chr2:18139534:18139545	chr2	18139534	18139545	0.00127065	0.211067	0.0412274	0.0054019	DM_hyper	CpG-deserts;inter	NA	NA	NA	NA	NA	NA	NA	NA
1961	NC_037329.1:1817164:1817222	chr2:1817164:1817222	chr2	1817164	1817222	3.83451e-05	-0.496573	0.0998182	0.00131397	DM_hypo	repeats;CpG-deserts;inter	NA	NA	NA	NA	NA	NA	NA	NA
1962	NC_037329.1:18211274:18211334	chr2:18211274:18211334	chr2	18211274	18211334	0.00583145	0.278873	0.0392843	0.0190465	DM_hyper	CpG-deserts;inter	NA	NA	NA	NA	NA	NA	NA	NA
1963	NC_037329.1:1844415:1844477	chr2:1844415:1844477	chr2	1844415	1844477	0.00124829	0.388301	0.0659974	0.00487134	DM_hyper	CpG-deserts;inter	NA	NA	NA	NA	NA	NA	NA	NA
1964	NC_037329.1:1844579:1844641	chr2:1844579:1844641	chr2	1844579	1844641	6.82701e-05	0.476233	0.081318	0.00157982	DM_hyper	CpG-deserts;inter	NA	NA	NA	NA	NA	NA	NA	NA
1965	NC_037329.1:1845189:1845261	chr2:1845189:1845261	chr2	1845189	1845261	0.00534072	0.277439	0.0513269	0.0123966	DM_hyper	repeats;CpG-deserts;inter	NA	NA	NA	NA	NA	NA	NA	NA
1966	NC_037329.1:1845381:1845419	chr2:1845381:1845419	chr2	1845381	1845419	1.45424e-05	0.354301	0.0452539	0.000897758	DM_hyper	CpG-deserts;inter	NA	NA	NA	NA	NA	NA	NA	NA
1967	NC_037329.1:1858207:1858257	chr2:1858207:1858257	chr2	1858207	1858257	0.00439249	-0.263905	0.042661	0.0127705	DM_hypo	repeats;CpG-deserts;inter	NA	NA	NA	NA	NA	NA	NA	NA
1968	NC_037329.1:1859467:1859574	chr2:1859467:1859574	chr2	1859467	1859574	0.000324363	0.371568	0.0487421	0.00280906	DM_hyper	CpG-deserts;inter	NA	NA	NA	NA	NA	NA	NA	NA
1969	NC_037329.1:1859573:1859632	chr2:1859573:1859632	chr2	1859573	1859632	0.00135359	0.271248	0.0304502	0.00501743	DM_hyper	CpG-deserts;inter	NA	NA	NA	NA	NA	NA	NA	NA
1970	NC_037329.1:18598803:18598869	chr2:18598803:18598869	chr2	18598803	18598869	2.83402e-05	-0.48247	0.0795706	0.0011293	DM_hypo	CpG-deserts;inter	NA	NA	NA	NA	NA	NA	NA	NA
1971	NC_037329.1:18754697:18754792	chr2:18754697:18754792	chr2	18754697	18754792	0.0140025	0.269633	0.0434911	0.0288916	DM_hyper	CpG-deserts;inter	NA	NA	NA	NA	NA	NA	NA	NA
1972	NC_037329.1:1884741:1884816	chr2:1884741:1884816	chr2	1884741	1884816	0.000398249	0.238526	0.0232962	0.00243464	DM_hyper	transcripts;introns;repeats;CpG-deserts;genes	NA	FAM168B	NA	NA	NA	NA	NA	NA
1973	NC_037329.1:18882903:18882941	chr2:18882903:18882941	chr2	18882903	18882941	8.84897e-05	-0.461284	0.0782207	0.00177754	DM_hypo	transcripts;first intron;repeats;CpG-deserts;genes	NA	PDE11A	NA	NA	NA	NA	NA	PDE11A
1974	NC_037329.1:18917201:18917241	chr2:18917201:18917241	chr2	18917201	18917241	0.000890444	0.235516	0.0263527	0.00393876	DM_hyper	transcripts;introns;CpG-deserts;genes	NA	PDE11A	NA	NA	NA	NA	NA	NA
1975	NC_037329.1:18972659:18972683	chr2:18972659:18972683	chr2	18972659	18972683	0.00198128	-0.294743	0.0479993	0.00638427	DM_hypo	transcripts;introns;CpG-deserts;genes	NA	PDE11A	NA	NA	NA	NA	NA	NA
1976	NC_037329.1:19182220:19182299	chr2:19182220:19182299	chr2	19182220	19182299	0.00135551	-0.363641	0.0806969	0.00581061	DM_hypo	transcripts;introns;CpG-deserts;genes	NA	PDE11A	NA	NA	NA	NA	NA	NA
1977	NC_037329.1:19453796:19453875	chr2:19453796:19453875	chr2	19453796	19453875	0.000635156	0.348387	0.0452878	0.00373061	DM_hyper	transcripts;first intron;CpG-deserts;genes	NA	AGPS	NA	NA	NA	NA	NA	AGPS
1978	NC_037329.1:19493001:19493015	chr2:19493001:19493015	chr2	19493001	19493015	0.00417502	-0.217818	0.0266478	0.00971805	DM_hypo	CpG-deserts;inter	NA	NA	NA	NA	NA	NA	NA	NA
1979	NC_037329.1:19560701:19560794	chr2:19560701:19560794	chr2	19560701	19560794	0.010701	-0.26667	0.0401652	0.0262181	DM_hypo	CpG-deserts;inter	NA	NA	NA	NA	NA	NA	NA	NA
1980	NC_037329.1:19592033:19592057	chr2:19592033:19592057	chr2	19592033	19592057	6.49836e-05	0.29241	0.0279274	0.00142405	DM_hyper	CpG-deserts;inter	NA	NA	NA	NA	NA	NA	NA	NA
1981	NC_037329.1:19600516:19600581	chr2:19600516:19600581	chr2	19600516	19600581	0.00337613	0.219312	0.0233994	0.00853605	DM_hyper	repeats;CpG-deserts;inter	NA	NA	NA	NA	NA	NA	NA	NA
1982	NC_037329.1:19622188:19622262	chr2:19622188:19622262	chr2	19622188	19622262	0.00182304	0.293826	0.0371817	0.00676862	DM_hyper	transcripts;first intron;CpG-shelves;repeats;CpG-deserts;genes	NA	NFE2L2	NA	NA	NA	NA	NA	NFE2L2
1983	NC_037329.1:19624176:19624255	chr2:19624176:19624255	chr2	19624176	19624255	0.00034719	0.358007	0.0487579	0.00284317	DM_hyper	transcripts;first intron;CpG-deserts;genes	NA	NFE2L2	NA	NA	NA	NA	NA	NFE2L2
1984	NC_037329.1:19624831:19624907	chr2:19624831:19624907	chr2	19624831	19624907	0.014059	0.32836	0.0809529	0.0333514	DM_hyper	transcripts;first intron;CpG-deserts;genes	NA	NFE2L2	NA	NA	NA	NA	NA	NFE2L2
1985	NC_037329.1:19626976:19627056	chr2:19626976:19627056	chr2	19626976	19627056	0.000626345	0.283511	0.0317908	0.00358336	DM_hyper	transcripts;first intron;repeats;CpG-deserts;genes	NA	NFE2L2	NA	NA	NA	NA	NA	NFE2L2
1986	NC_037329.1:19631851:19631878	chr2:19631851:19631878	chr2	19631851	19631878	0.00154396	0.252869	0.0282436	0.00512151	DM_hyper	transcripts;first intron;repeats;CpG-deserts;genes	NA	NFE2L2	NA	NA	NA	NA	NA	NFE2L2
1987	NC_037329.1:19636895:19636941	chr2:19636895:19636941	chr2	19636895	19636941	0.00313118	0.276768	0.0360982	0.00961645	DM_hyper	transcripts;first intron;repeats;CpG-deserts;genes	NA	NFE2L2	NA	NA	NA	NA	NA	NFE2L2
1988	NC_037329.1:19638998:19639013	chr2:19638998:19639013	chr2	19638998	19639013	0.00762545	0.279295	0.0463229	0.0202951	DM_hyper	transcripts;first intron;repeats;CpG-deserts;genes	NA	NFE2L2	NA	NA	NA	NA	NA	NFE2L2
1989	NC_037329.1:19639109:19639149	chr2:19639109:19639149	chr2	19639109	19639149	0.00108605	0.357222	0.0539284	0.00440661	DM_hyper	transcripts;first intron;CpG-deserts;genes	NA	NFE2L2	NA	NA	NA	NA	NA	NFE2L2
1990	NC_037329.1:19642619:19642683	chr2:19642619:19642683	chr2	19642619	19642683	3.43577e-05	-0.436519	0.0748809	0.00121509	DM_hypo	transcripts;first intron;CpG-deserts;genes	NA	NFE2L2	NA	NA	NA	NA	NA	NFE2L2
1991	NC_037329.1:19698344:19698366	chr2:19698344:19698366	chr2	19698344	19698366	0.00476542	0.201688	0.022507	0.0108157	DM_hyper	repeats;CpG-deserts;inter	NA	NA	NA	NA	NA	NA	NA	NA
1992	NC_037329.1:19945405:19945428	chr2:19945405:19945428	chr2	19945405	19945428	0.00647847	0.208457	0.0264761	0.0133216	DM_hyper	CpG-deserts;inter	NA	NA	NA	NA	NA	NA	NA	NA
1993	NC_037329.1:20109004:20109063	chr2:20109004:20109063	chr2	20109004	20109063	1.4781e-05	-0.432059	0.0615674	0.000841784	DM_hypo	CpG-deserts;inter	NA	NA	NA	NA	NA	NA	NA	NA
1994	NC_037329.1:20214271:20214295	chr2:20214271:20214295	chr2	20214271	20214295	0.00590944	0.280807	0.04158	0.0158687	DM_hyper	CpG-deserts;inter	NA	NA	NA	NA	NA	NA	NA	NA
1995	NC_037329.1:20214404:20214496	chr2:20214404:20214496	chr2	20214404	20214496	0.000158646	0.324675	0.0386042	0.00214683	DM_hyper	CpG-deserts;inter	NA	NA	NA	NA	NA	NA	NA	NA
1996	NC_037329.1:2024245:2024268	chr2:2024245:2024268	chr2	2024245	2024268	0.00618165	0.32574	0.0582156	0.0132014	DM_hyper	CpG-deserts;inter	NA	NA	NA	NA	NA	NA	NA	NA
1997	NC_037329.1:20294877:20294951	chr2:20294877:20294951	chr2	20294877	20294951	0.00227817	0.311289	0.0469441	0.00778123	DM_hyper	CpG-deserts;inter	NA	NA	NA	NA	NA	NA	NA	NA
1998	NC_037329.1:20295040:20295073	chr2:20295040:20295073	chr2	20295040	20295073	0.00567329	0.27487	0.0400155	0.0165632	DM_hyper	CpG-deserts;inter	NA	NA	NA	NA	NA	NA	NA	NA
[truncated: 28,848 more rows]

## Sheet: TableS2B_DEG
Table S2B The differentially expressed genes (DEGs) identified in cows with subclinical mastitis compared to healthy cows
	Row.names	baseMean	log2FoldChange	lfcSE	stat	pvalue	padj	GR4CT	MK2694CT	MK3196CT	PI8CT	PI920CT	SR23CT	SR27CT	SR45CT	SR51CT	SR52CT	GR70q3SA	ME2q3SA	ME30q1SA	ME32q3SA	ME51q4SA	ME9q3SA	MK2692q2SA	MK2700q4SA	MK2744q1SA	PI4639q1SA	PI7719q3SA	PI833q1SA	SR20q2SA	SR36q2SA	SR65q1SA	ME39q2SC	PI6908q2SC	SR65q2SC	MK2356q4SC
303	CD72	64.4437	2.21753	0.258764	8.5697	1.03757e-17	1.40726e-13	7.3066	20.8472	10.7245	17.2587	20.499	17.1201	21.2419	25.1145	33.3421	16.0266	50.5338	34.2229	159.583	66.1379	65.7574	185.166	51.5169	75.8862	129.149	74.8027	125.904	144.003	85.1264	63.603	103.114	35.7607	128.671	61.3664	39.0814
1161	LOC104975911	523.714	2.03021	0.251466	8.0735	6.83092e-16	4.63239e-12	296.249	138.982	83.6508	106.208	229.457	137.645	104.793	120.142	243.874	197.661	743.034	234.769	1251.08	553.47	342.736	1210.09	269.473	434.911	964.584	790.307	1001.09	703.696	872.906	1019.32	946.011	501.544	804.197	468.712	417.105
1025	LOC101902048	677.93	3.08014	0.402019	7.66169	1.83509e-14	8.29644e-11	33.8761	104.236	68.6366	74.3453	122.994	42.4578	52.3967	22.3994	211.484	118.596	128.206	175.905	2410.79	598.722	273.989	1716.54	203.69	394.736	1182.52	952.922	2837.45	1201.95	1484.66	433.505	1526.33	270.887	2021.98	764.963	228.804
1085	LOC101907132	41.1145	2.56167	0.339464	7.54622	4.4809e-14	1.01291e-10	9.96355	8.10726	4.28979	6.63798	8.59635	6.84802	8.49676	4.7514	19.0527	11.7528	22.4595	26.6938	63.3457	39.6827	27.8971	87.0781	37.2507	52.2914	76.6824	48.7844	101.338	44.161	118.311	58.5817	75.537	8.94018	144.755	42.3216	27.7123
2177	SLC25A19	1693.39	2.46185	0.325236	7.56944	3.74849e-14	1.01291e-10	232.483	514.232	181.244	188.519	584.552	330.075	227.996	345.494	704.948	394.253	590.497	774.121	3699.63	2319.7	676.504	3455.1	1119.9	2298.91	3218.64	2406.7	5572.03	3661.53	3781.63	2184.26	2862.01	745.611	3212.19	2054.71	770.97
2103	SEMA4A	3178.2	1.74116	0.229142	7.59857	2.99413e-14	1.01291e-10	922.624	1504.47	733.554	750.091	989.903	966.941	1069.18	1392.84	1845.25	1165.66	2799.01	1829.55	3972.51	4749.4	2102.24	3632.26	2491.04	3368.33	7461.4	3208.93	8212.95	5425.09	4088.95	3668.89	5921.86	2301.2	8738.17	5298.67	1556.86
1676	NAIP	12330.8	3.22344	0.434636	7.4164	1.20348e-13	2.04034e-10	746.602	3424.74	676.714	746.109	3008.06	832.72	651.418	705.922	5196.61	1463.76	3034.83	4158.08	32049.3	24746.7	5779.68	28778.8	9035.27	15976.9	18333.1	15827.8	39997.6	25987.8	28409.1	22083.6	19531.7	3492.03	25977.8	9994.25	6947.25
619	FCGR3A	809.89	2.88797	0.389053	7.42307	1.14433e-13	2.04034e-10	106.278	242.059	75.0713	49.121	177.878	138.33	128.867	83.4888	346.758	157.06	338.763	409.305	2597.18	2161.66	471.261	984.883	637.224	1792.57	934.315	1081.93	1166.92	1431.39	1481.78	2157.48	1286.53	281.616	1410.79	983.978	372.339
1200	LOC107132656	425.816	4.14688	0.562454	7.37283	1.67038e-13	2.51727e-10	4.64966	34.7454	8.57957	33.1899	90.5923	7.53283	35.4032	8.82402	30.4842	36.3269	113.233	78.7126	1368.02	32.7209	28.8934	1093.98	53.8946	84.1763	1305.62	619.02	1527.74	260.166	1452.92	530.583	757.768	261.053	1969.13	358.676	162.01
387	CPB2	53.7875	3.41892	0.464666	7.3578	1.86969e-13	2.53586e-10	11.9563	8.10726	5.36223	5.31038	3.96755	4.10881	4.24838	2.71508	8.5737	11.7528	26.2027	6.84457	146.182	129.491	14.9449	125.112	30.1176	83.5386	141.257	110.578	113.621	95.0422	64.9269	132.227	89.925	14.3043	103.397	56.0761	9.948
1230	LOC112441605	2604.49	2.78568	0.382081	7.29081	3.08105e-13	3.79894e-10	913.989	457.481	217.707	209.76	509.169	254.747	167.103	302.732	861.18	341.9	1783.66	679.666	3542.49	3970.36	1133.82	4348.9	853.595	1962.2	3560.69	3414.91	7561.93	3207.44	9736.15	9423.28	5885.89	1134.51	6107.3	1785.97	1201.58
1436	LOC112449617	133.114	3.60734	0.498137	7.24166	4.43211e-13	5.00939e-10	17.2701	38.2199	17.1591	13.276	14.5477	1.3696	21.2419	2.03631	33.3421	9.61593	52.4054	17.1114	138.873	116.263	33.875	347.311	68.1608	172.817	441.933	231.997	285.588	187.204	297.221	639.377	236.203	24.1385	225.175	146.01	30.5546
789	HSD11B1	117.496	4.25974	0.594292	7.16776	7.62362e-13	7.95378e-10	4.64966	28.9545	6.43468	9.29317	9.25761	0.684802	19.8258	1.35754	25.7211	2.13687	14.973	8.89794	306.983	194.933	28.8934	354.318	68.1608	228.934	140.248	112.746	377.713	177.604	365.033	366.554	248.193	19.6684	137.862	106.862	40.5026
1164	LOC104976281	47700.6	3.34646	0.470752	7.10875	1.171e-12	1.13445e-09	7547.05	7010.46	2739.03	2896.81	6538.52	3302.8	2986.61	2017.99	10011.2	3883.77	37430.6	3688.54	129237	57486.4	12221.9	130166	17069.5	29859	62187.4	53298.6	180241	58883	164049	171124	105435	9587.45	74215.9	28689.8	9513.84
2427	TRAF3	604.545	1.25557	0.176899	7.0977	1.26852e-12	1.14699e-09	292.928	246.692	264.894	217.726	408.657	271.182	270.48	299.338	382.006	286.341	463.226	396.301	1308.33	847.957	440.375	1056.95	404.209	614.105	897.991	753.448	1454.04	900.501	1047.49	708.002	987.976	450.585	822.578	614.722	422.79
1109	LOC104969531	47.819	4.11085	0.581458	7.0699	1.55046e-12	1.31431e-09	0.664236	11.5818	1.07245	5.31038	1.32252	0.684802	5.66451	0.678771	4.76316	6.41062	27.1385	6.16011	80.4004	64.0493	12.9522	126.113	28.5324	65.0453	56.5028	82.3914	170.431	95.0422	189.009	160.681	86.328	7.15214	62.038	20.1028	8.52685
2462	UPB1	181.923	2.89047	0.411988	7.01592	2.28445e-12	1.82259e-09	22.584	24.3218	24.6663	18.5863	56.8682	6.16322	19.8258	29.1871	69.5422	38.4637	50.5338	29.4317	253.383	97.4664	72.7317	510.458	57.8574	80.9878	383.412	207.063	422.24	340.808	897.434	284.54	523.963	50.959	420.48	230.653	51.1611
155	BATF3	1209.06	2.83117	0.404586	6.9977	2.60201e-12	1.96061e-09	78.3799	257.116	116.897	122.139	312.775	89.0243	181.264	132.36	489.653	241.467	161.895	348.389	3861.65	806.186	541.004	2521.26	589.67	1345.55	2745.43	1208.77	4529.48	2997.19	2483.09	1039.41	1787.71	302.178	4384.02	928.96	459.74
799	ICAM1	3941.24	2.01273	0.289284	6.95762	3.46065e-12	2.47036e-09	802.398	1144.28	527.644	523.073	2348.79	1200.46	780.286	1572.03	1598.52	1250.07	1383.13	2422.98	11258.5	1924.26	1863.13	7577.8	1814.98	4484.94	7757.03	3446.35	13808	6068.3	4599.71	1678.78	9400.16	4728.46	8648.56	7357.61	2325.7
816	IFNAR2	2712.88	2.02426	0.291353	6.94781	3.71006e-12	2.51597e-09	635.01	1257.78	549.093	554.935	1143.98	606.05	668.412	879.008	1594.71	738.29	1494.49	1494.17	6614.76	3629.93	1702.72	6835.13	2304.79	3110.06	4597.92	3379.13	7032.21	4553.39	4146.66	6475.79	3949.5	1288.28	3873.93	2174.27	1389.17
938	KLHL8	4744.35	2.69572	0.388537	6.93812	3.97349e-12	2.5663e-09	615.083	1421.09	658.482	744.781	1308.63	453.339	540.96	466.316	1987.19	730.811	2172.02	1165.63	9900.21	7910.09	2192.91	7703.91	3400.11	4616.94	6461.5	4999.86	14554.2	8562.44	16448.1	14151.7	7413.41	1242.68	10153.6	3146.61	2463.55
2221	SNN	420.367	2.33339	0.336946	6.92513	4.35579e-12	2.68534e-09	82.3653	140.14	79.3611	66.3798	108.446	66.4258	106.209	64.4832	232.442	104.707	122.591	163.585	1244.99	845.869	273.989	730.655	323.367	679.15	770.86	452.069	1085.54	1032.98	467.474	570.753	537.152	139.467	990.311	518.44	190.433
2303	TAP	87.3724	3.8237	0.553156	6.91253	4.76095e-12	2.80751e-09	0	15.0563	1.07245	6.63798	8.59635	19.1745	5.66451	6.10894	7.62106	29.9162	15.9088	86.926	304.547	59.176	5.97795	41.0368	49.9317	141.569	184.643	96.4847	239.525	152.644	67.8125	53.5604	502.381	28.6086	34.4656	196.796	171.958
709	GNG4	44.5586	2.07445	0.302737	6.85233	7.26542e-12	3.82218e-09	12.6205	18.5309	15.0143	17.2587	8.59635	8.21763	19.8258	8.14525	29.5316	16.0266	17.7804	29.4317	104.764	46.6446	33.875	166.149	45.9689	56.7552	76.6824	48.7844	53.7396	58.5614	47.6131	63.603	113.905	13.4103	57.4426	57.1342	46.1871
186	BoLA	1411.9	1.71733	0.251026	6.84125	7.85072e-12	3.82218e-09	638.331	714.597	422.544	367.744	606.374	352.673	535.296	486.679	572.532	552.382	1458.93	843.936	3546.14	2029.39	654.585	2287.05	1315.66	2250.44	1006.96	1726.97	3668.11	1712.68	2931.81	2887.24	2243.33	846.635	1771.53	1565.9	948.613
758	HDDC3	54.3394	-1.06194	0.155243	-6.84052	7.89066e-12	3.82218e-09	71.0733	71.8071	106.172	115.501	67.4483	82.8611	86.3837	90.9553	53.3474	77.9959	46.7905	52.7032	23.1456	42.4675	53.8015	26.0233	46.7615	51.6537	24.2155	40.1116	27.6375	21.1205	40.399	30.1277	27.577	46.4889	52.8472	46.5538	51.8717
1641	MSRB2	77.6203	-1.6762	0.244813	-6.84688	7.54777e-12	3.82218e-09	67.0879	88.0216	268.112	280.123	68.7708	97.242	144.445	117.427	146.705	151.718	43.9831	39.0141	24.3637	36.2018	92.6582	20.018	68.9534	40.8128	45.4041	33.607	30.7083	58.5614	36.0705	16.7376	37.169	61.6872	48.2518	35.9734	51.1611
1930	PSTPIP2	3290.73	2.85416	0.420218	6.79211	1.10507e-11	4.49497e-09	308.87	993.718	269.184	317.295	1035.53	380.065	339.87	231.461	1357.5	480.797	728.061	934.284	10076.8	4923.44	1359.98	8363.5	2565.54	4386.73	5281	3505.97	10858.5	6817.12	7401.67	6018.85	4569.39	1021.86	7322.78	2151	1430.38
1363	LOC112446780	68.6162	2.80633	0.4126	6.80158	1.03479e-11	4.49497e-09	13.2847	13.8982	3.21734	6.63798	11.2414	6.84802	1.41613	8.82402	25.7211	14.9581	21.5236	25.3249	118.164	176.832	31.8824	124.111	44.3838	73.9731	72.6465	97.5688	236.454	163.204	125.525	123.858	171.457	19.6684	179.221	66.6566	11.3691
1421	LOC112449097	56.543	2.15421	0.316566	6.80493	1.01097e-11	4.49497e-09	48.4893	17.3727	5.36223	10.6208	13.8864	8.90243	14.1613	21.0419	21.9106	16.0266	63.6351	22.5871	147.401	62.657	46.8272	149.134	36.4581	47.8275	116.033	63.9618	98.2667	78.7218	86.5692	43.5178	172.656	38.4428	52.8472	78.295	56.1351
911	KCP	167.269	1.92062	0.282889	6.7893	1.12681e-11	4.49497e-09	62.4382	39.3781	19.304	23.8967	117.043	44.5122	25.4903	32.581	99.0738	79.0643	266.706	90.3483	327.692	129.491	123.544	334.3	49.1392	100.119	220.966	304.631	354.681	387.849	206.323	207.547	515.57	225.292	165.435	198.912	99.48
1706	NFKB2	4425.16	1.86625	0.274554	6.79737	1.0655e-11	4.49497e-09	830.96	1116.48	1342.7	1190.85	1911.04	905.309	1967	1005.94	2235.83	1746.89	1660.13	1711.83	13431.7	6753.72	2471.88	9902.88	2276.25	3635.52	8629.8	4251.83	12958.9	8516.36	7922.52	3277.23	7799.49	2035.68	10270.7	4345.37	2224.8
2257	ST3GAL6	955.01	1.16209	0.170924	6.79887	1.05444e-11	4.49497e-09	416.476	503.808	454.717	484.572	545.538	433.48	739.218	437.807	669.701	453.017	956.399	702.937	1191.39	910.614	698.423	1956.75	710.14	1253.08	1590.15	868.362	2051.32	1358.43	1455.81	1297.17	1184.61	707.168	1734.77	1169.13	760.311
1010	LOC100847818	1607.43	1.2919	0.190844	6.76943	1.29287e-11	5.01006e-09	642.981	787.562	781.814	840.368	885.424	690.966	744.882	427.626	1124.11	789.575	1714.41	1238.87	2566.72	2371.22	1033.19	2516.26	1380.65	1410.59	2329.73	2112.91	3089.26	2400.06	3058.78	3457.99	1881.23	1085.34	2364.34	1411.43	1477.28
1252	LOC112442349	125.753	3.08179	0.455768	6.76176	1.36328e-11	5.13616e-09	15.9417	32.429	9.65202	7.96557	26.4503	21.2289	14.1613	6.10894	27.6264	13.8897	36.4966	45.8586	410.529	308.411	54.7978	147.132	76.879	182.382	134.194	238.502	304.013	152.644	424.189	396.682	214.621	30.3966	142.458	149.184	22.0277
481	DMXL2	4550.02	2.93479	0.434664	6.75185	1.45968e-11	5.35072e-09	293.593	869.793	463.297	516.435	1850.2	428.002	332.79	147.972	891.664	805.601	921.774	709.782	19348.5	4404.09	1001.31	18911	1989.34	3635.52	9652.9	5047.56	17976.7	11888.9	6991.9	3814.51	6196.43	2087.53	6275.03	2698	1800.59
672	G0S2	4188.95	3.60881	0.537286	6.71675	1.8582e-11	6.46223e-09	236.468	609.202	226.286	234.984	535.619	172.57	203.922	419.48	770.68	225.44	753.328	342.229	13184.4	8906.34	862.817	12590.3	1536	3267.57	3159.11	2577.98	16772.9	6995.68	17888.1	12750.7	9410.95	716.108	2727.38	3020.71	382.287
2275	STX11	1179.76	2.77567	0.413894	6.70623	1.99721e-11	6.77203e-09	92.9931	277.963	134.056	139.398	244.665	197.908	215.251	79.4162	291.506	269.246	256.412	268.992	4496.33	1051.94	360.669	3658.28	644.357	1179.74	1640.6	1043.99	3652.76	2828.23	3194.4	2242.84	1601.86	555.185	2293.11	979.746	321.178
47	ADORA2A	758.971	2.37198	0.354608	6.689	2.24696e-11	7.43306e-09	71.0733	179.518	147.998	134.087	321.371	87.6547	321.461	78.7374	371.527	173.087	214.301	207.39	1696.93	804.794	378.603	2154.93	385.98	675.324	1124	748.027	2628.63	1193.31	2366.22	1094.64	1669.01	308.436	1224.68	969.165	279.254
694	GGT5	533.723	2.24313	0.336227	6.67148	2.53229e-11	7.92523e-09	92.3289	111.185	119.042	99.5696	341.209	49.9906	189.761	65.162	293.411	129.281	127.27	160.163	1327.82	506.825	291.923	934.838	229.845	474.448	1264.25	495.433	1695.1	1152.99	1357.69	371.575	1394.44	265.523	804.197	906.741	225.962
1582	MB21D2	331.687	2.2008	0.329991	6.66926	2.57104e-11	7.92523e-09	65.7594	104.236	82.5784	86.2937	150.767	51.3602	38.2354	53.6229	233.395	71.5853	135.693	143.052	726.04	607.772	311.85	598.537	236.978	385.17	753.707	337.154	681.725	604.814	592.999	445.221	491.59	104.6	994.906	300.484	228.804
1319	LOC112444486	139.757	3.0421	0.459068	6.62668	3.43329e-11	1.03479e-08	13.2847	24.3218	13.9418	18.5863	17.854	12.3264	18.4096	5.43017	40.0106	19.2319	70.1858	36.2762	477.529	124.618	38.8566	216.194	44.3838	116.061	210.877	218.988	489.798	197.765	575.685	371.575	137.885	40.2308	386.014	82.5272	34.1074
850	IL22RA2	164.579	3.28066	0.496231	6.61114	3.81362e-11	1.05559e-08	11.9563	30.1127	21.4489	18.5863	7.27384	8.21763	16.9935	6.10894	61.9211	28.8478	65.5068	32.8539	403.22	311.892	65.7574	463.416	99.8635	148.584	249.218	198.39	505.152	390.729	470.359	523.888	195.437	10.7282	307.892	77.237	41.2131
1115	LOC104970129	41.1251	3.14103	0.474939	6.61354	3.75229e-11	1.05559e-08	4.64966	11.5818	4.28979	1.3276	4.62881	0.684802	11.329	2.03631	11.4316	8.54749	8.4223	8.21348	97.455	30.6323	9.96324	68.061	24.5696	40.8128	103.925	55.289	165.825	48.0011	83.6835	55.2342	134.288	24.1385	94.2059	73.0048	6.39514
2239	SP140L	1055.21	2.36881	0.358253	6.61211	3.78892e-11	1.05559e-08	284.293	237.427	119.042	143.38	335.919	169.146	152.942	149.33	363.906	155.992	952.655	443.528	2898.07	1641.61	527.056	2107.89	395.491	691.266	1083.64	1853.81	3784.8	1644.52	3581.08	2696.43	1607.86	407.672	1240.76	625.302	306.256
1998	RELB	930.199	1.77973	0.269029	6.61539	3.70571e-11	1.05559e-08	197.278	267.539	342.111	302.692	370.304	195.169	464.489	214.492	556.338	438.059	426.73	424.363	2915.12	1228.77	565.912	2429.18	495.355	871.735	1414.59	971.352	2679.3	1633.96	1714.07	1113.05	1647.43	423.764	1332.67	890.87	449.081
451	DDIT4	3795.73	2.63007	0.398629	6.59778	4.17352e-11	1.13211e-08	276.322	1309.9	611.295	588.125	1305.32	377.326	774.621	358.391	1664.25	657.089	1473.9	1025.32	15680.5	5426.79	1839.21	16244.6	2698.69	4670.51	5647.26	3313	10635.8	9399.58	4630.01	5409.6	4359.56	1470.66	4326.58	2703.29	1198.73
1468	LOC518134	166.48	3.20144	0.486565	6.57969	4.71442e-11	1.25376e-08	13.2847	23.1636	17.1591	17.2587	21.8215	4.10881	24.0741	22.3994	64.779	33.1215	45.8547	35.5918	830.804	106.517	56.7905	374.336	61.0277	86.7271	311.775	161.531	581.923	300.487	466.031	431.831	219.417	23.2445	358.442	80.4111	54.0034
940	KMO	522.893	3.44819	0.525487	6.56191	5.31245e-11	1.28666e-08	19.2629	83.3889	18.2316	26.5519	199.039	16.4353	15.5774	5.43017	181	91.8856	120.72	77.3436	1912.55	761.63	207.235	1240.11	233.807	765.877	507.516	422.798	3602.09	853.46	1099.43	458.611	948.409	119.798	608.892	317.412	249.41
932	KLF17	211.185	3.34702	0.509631	6.56754	5.11544e-11	1.28666e-08	14.6132	55.5926	20.3765	23.8967	13.2252	8.21763	14.1613	4.7514	66.6843	22.4372	43.0473	37.6451	486.057	356.448	79.7059	473.425	117.3	116.061	343.053	210.315	677.119	450.251	794.994	610.923	371.69	44.7009	491.709	129.081	46.8977
1101	LOC104968422	1569.78	3.21539	0.48984	6.56417	5.23251e-11	1.28666e-08	143.475	339.347	116.897	136.742	193.087	109.568	148.693	88.2402	466.79	189.113	553.064	339.491	6665.92	3215	572.886	2322.08	1042.23	1745.38	863.686	2458.73	6563.91	2411.58	3876.86	5809.63	1889.62	241.385	1741.66	976.571	301.993
1197	LOC107132519	585.377	2.9102	0.442814	6.57207	4.96211e-11	1.28666e-08	67.0879	147.089	54.6948	63.7246	105.801	54.0994	110.458	18.3268	178.142	118.596	296.652	147.843	1789.52	611.95	204.246	1164.04	290.872	468.709	884.875	1064.58	2148.05	884.181	1581.33	2256.23	798.534	182.38	730.67	425.332	127.903
1577	MARCKS	192.098	2.05324	0.312823	6.56359	5.25287e-11	1.28666e-08	55.1316	69.4908	46.1152	58.4142	78.0284	43.8274	31.1548	67.8771	112.411	44.8743	69.25	125.94	500.675	389.866	130.518	342.307	172.78	274.211	261.326	168.035	414.563	318.727	271.25	493.76	278.168	70.6274	349.251	230.653	101.612
846	IL1R2	551.675	3.16596	0.482899	6.55615	5.52162e-11	1.31385e-08	65.7594	204.998	24.6663	27.8795	131.59	57.5234	42.4838	20.3631	140.99	67.3115	153.473	148.527	840.549	1274.72	191.294	440.395	527.85	1471.17	1589.14	1002.79	1989.9	1005.14	807.979	764.91	1069.51	33.9727	1125.88	611.547	166.274
1321	LOC112444519	133.013	3.01602	0.460889	6.54392	5.9926e-11	1.40134e-08	7.3066	18.5309	15.0143	3.98279	21.1603	17.8049	16.9935	11.5391	32.3895	22.4372	65.5068	25.3249	306.983	274.298	28.8934	167.15	43.5912	114.148	161.437	246.09	419.169	213.125	624.741	423.462	237.402	32.1846	183.816	99.4558	23.4488
1659	MYBPH	295.058	3.22108	0.492598	6.53896	6.19484e-11	1.42408e-08	28.5622	61.3835	23.5938	15.9311	71.4159	10.9568	39.6515	15.6117	83.8317	30.9847	83.2872	96.5084	1121.95	548.596	100.629	407.365	172.78	132.004	564.019	391.359	1225.26	572.173	657.926	1161.59	248.193	69.7334	418.182	147.068	56.1351
743	GSAP	2110.46	2.20429	0.33749	6.53142	6.51474e-11	1.47266e-08	243.775	690.275	667.062	703.625	879.473	308.846	557.954	266.078	1298.44	485.07	699.051	880.212	4900.77	3068.8	1481.53	3603.23	1539.17	2392.65	3164.16	2093.39	5426.16	3028.87	6595.13	3772.66	3514.27	784.948	4912.49	1445.28	1799.88
164	BCL3	2214.73	2.57017	0.394274	6.51875	7.08958e-11	1.57633e-08	231.154	508.441	301.358	294.726	467.509	276.66	342.703	281.69	876.422	543.834	704.665	661.87	9126.66	4209.85	885.732	4456	1169.83	1835.3	2578.95	2632.19	9072.78	4101.22	5520.23	4070.59	3258.88	517.636	3251.25	1509.82	539.324
1169	LOC107131323	6277.53	3.01583	0.463138	6.51172	7.42951e-11	1.62527e-08	600.47	1401.4	278.836	305.347	2139.17	449.915	341.286	320.38	2448.27	804.533	1734.06	1420.93	19070.7	9037.92	2860.45	13214.9	3276.47	4054.49	13093.5	6125.15	31451.5	12866.2	14954.8	12067.8	9412.15	2303.88	11261	3108.52	1644.26
[truncated: 2,493 more rows]

## Sheet: TableS2C_DEL
Table S2C The differentially expressed long non-coding RNAs (DELs) identified in cows with subclinical mastitis compared to healthy cows
[truncated: 1,277 more rows]

## Sheet: TableS2D_DEM
Table S2D The differentially expressed micro RNAs (DEMs) identified in cows with subclinical mastitis compared to healthy cows
[truncated: 58 more rows]
