# Supplementary material for: Multi-omics integration identifies regulatory factors underlying bovine subclinical mastitis
Source: J Anim Sci Biotechnol. 2024 Mar 14;15:46. doi: 10.1186/s40104-024-00996-8 (PMC10938844; doi:10.1186/s40104-024-00996-8)
Supplement: Supplementary file 3 — Additional file 3: Table S3A. Factor values of factors in each sample. Table S3B. Weight of differentially expressed genes per factor. Table S3C. Weight of differentially expressed lncRNAs per factor. Table S3D. Weight of differentially expressed miRNAs per factor. Table S3E. Weight of differential DNA methylation haplotype blocks per factor. [file 40104_2024_996_MOESM3_ESM.xlsx]

## Sheet: TableS3A_Factor_value
Table S3A Factor values of factors in each sample
	sample	Value_Factor1	Value_Factor2	Value_Factor3	Value_Factor4	Value_Factor5			Average factor value per group
1	GR70q3SA	0.499241	0.125413	-1.60042	1.39144	-0.697319					Factor 1	Factor 2	Factor 3	Factor 4	Factor 5
2	ME2q3SA	0.817893	0.141133	0.139419	1.22583	-0.634658			SM	SM	-0.892096	0.119832	-0.108383	0.103108	-0.0805364
3	ME30q1SA	-2.57009	0.142869	0.153185	-0.311297	-0.238863				SA-SM	-1.14713	0.133968	-0.266295	-0.0144893	-0.16492
4	ME32q3SA	-1.99707	0.140636	-0.715477	-0.104373	-0.152968				SC-SM	0.128021	0.0632874	0.523266	0.573495	0.256998
5	ME51q4SA	0.743654	0.131889	-0.0890655	-1.44838	-0.0821845			HC		1.79407	-0.240221	0.238166	-0.223411	0.149925
6	ME9q3SA	-2.03256	0.140483	0.667696	-0.0515215	-0.179978
7	MK2692q2SA	-0.0145405	0.138804	1.03409	-0.204802	-0.327338
8	MK2700q4SA	-0.821426	0.0938057	-0.287274	0.0353002	-0.387425
9	MK2744q1SA	-1.20829	0.147212	0.915058	0.325074	-0.308441
10	PI4639q1SA	-1.10626	0.141997	-1.11879	0.695613	-0.433621
11	PI7719q3SA	-2.69293	0.142605	-0.354709	-0.661882	0.879231
12	PI833q1SA	-1.68292	0.143775	-0.528855	-0.73886	0.00607526
13	SR16q2SA	0.0156963	0.134761	0.238534	-0.221095	-0.112177
14	SR20q2SA	-2.38614	0.108706	-0.819459	-0.365244	0.223598
15	SR65q1SA	-1.42643	0.123153	-1.11291	0.362813	0.113953
16	SR36q2SA	-2.49183	0.14624	-0.78175	-0.160447	-0.306607
17	ME39q2SC	0.967986	0.114632	0.260193	1.19038	0.13326
18	MK2356q4SC	0.79478	-0.0385991	-0.187553	0.939725	0.156494
19	PI6908q2SC	-1.16665	0.10467	1.24669	-0.0971389	0.206548
20	SR65q2SC	-0.0840321	0.0724471	0.773735	0.261017	0.531691
21	GR4CT	1.79439	-0.340585	-0.395298	1.35766	0.589151
22	MK2694CT	1.07996	0.0994638	1.29803	0.273546	-0.333952
23	MK3196CT	2.69816	0.0368134	-0.151946	-2.12863	0.119231
24	PI8CT	2.67868	-0.409587	-0.212416	-2.20322	0.114439
25	PI920CT	0.95013	0.059279	-0.0626988	1.10106	0.117331
26	SR23CT	1.8198	-0.292129	0.201191	1.43265	0.132149
27	SR27CT	2.13314	-0.450441	0.882903	-1.15683	0.474842
28	SR45CT	1.92789	-0.221619	-0.457042	1.36947	0.036199
29	SR51CT	0.991453	-0.483364	0.233374	-1.65173	0.0934434
30	SR52CT	1.86709	-0.400035	1.04556	-0.628085	0.156415

## Sheet: TableS3B_DEG
Table S3B Weight of differentially expressed genes per factor
feature	Factor1	Factor2	Factor3	Factor4	Factor5
PAEP	1	-0.0321535	0.145709	-0.704019	-0.0442207
CSN2	0.994902	-0.0367589	0.149556	-0.715193	-0.0298086
LALBA	0.971825	-0.0354184	0.164801	-0.754783	-0.0158853
GLYCAM1	0.970717	-0.0475024	0.145636	-0.703061	-0.0303902
CSN1S2	0.955128	-0.0355936	0.138723	-0.688616	-0.0323973
CSN1S1	0.9435	-0.0315556	0.146028	-0.676318	-0.0362882
HSTN	0.920802	-0.0402385	0.173701	-0.670552	-0.0265736
BTN1A1	0.899039	-0.0185911	0.237483	-0.825253	-0.0342493
PAH	0.891533	-0.0473522	0.202636	-0.905132	-0.00484347
FABP3	0.836882	0.0294029	0.209773	-0.780142	-0.0223142
DNAJC12	0.804145	-0.00808394	0.1664	-0.817546	-0.0231483
MUC15	0.774595	0.0102692	0.228509	-0.846313	-0.0172663
CSN3	0.772663	-0.0280973	0.179319	-0.869211	0.0678812
FASN	0.743646	-0.0616341	0.10642	-0.788828	-0.00751901
ELF5	0.737397	-0.0336183	0.14653	-0.873997	0.0289798
SH3BGRL2	0.721115	0.0043889	0.123703	-0.748726	0.000737686
SLC34A2	0.702792	-0.0274339	0.133263	-1	0.206258
SCGB1D	0.701506	0.0174242	0.0389453	-0.92972	-0.102006
DDAH1	0.677784	0.088202	0.214566	-0.693859	-0.00550727
CLMN	0.676728	-0.0331887	0.0831015	-0.768662	0.13108
LPO	0.663823	-0.00887392	0.189492	-0.792395	0.0459349
NR3C2	0.655504	-0.00302643	0.126029	-0.848453	0.0633511
SCD	0.653756	0.0547469	0.146137	-0.703715	-0.0341531
GPAM	0.650144	0.02166	0.101843	-0.747361	-0.00530846
RASEF	0.642319	0.00717766	0.0645856	-0.74403	0.191555
FAM107A	0.640983	-0.0522202	0.158742	-0.80723	0.0167142
SPTLC3	0.640552	-0.167271	-0.0759378	-0.555156	0.0498371
ABCG2	0.639691	0.068546	0.0118409	-0.837792	-0.0181121
HHIPL2	0.624526	0.0453642	0.150714	-0.799352	-0.0173298
GP2	0.622987	0.0949105	0.0888442	-0.881607	-0.092526
S100B	0.618929	0.0277499	0.0670151	-0.870709	0.000613834
SDC2	0.60467	0.047437	0.180431	-0.820261	0.0225916
PRKAA2	0.597894	-0.0874489	0.0545767	-0.684458	0.159448
NDRG4	0.594584	-0.0229024	-0.0084952	-0.336714	0.352005
GCK	0.587752	-0.040401	0.0917112	-0.807074	0.00300038
ALOX15	0.587528	-0.0675251	0.132276	-0.885985	-0.0031956
NT5E	0.585507	-0.13664	0.0181825	-0.544554	0.035808
PTHLH	0.581536	0.034254	0.225163	-0.700512	0.02269
ATP2C2	0.581514	0.0112881	0.0707163	-0.65418	0.262376
PNPLA3	0.580901	-0.0488723	0.208019	-0.693139	-0.00825897
GSTM3	0.58049	-0.0255233	0.0259153	-0.668433	0.000801747
EFHD1	0.574703	0.0532973	0.0309841	-0.69456	0.254546
CRISP3	0.570092	0.0616371	0.132138	-0.843583	-0.00206197
MFGE8	0.56617	0.0480602	-0.0040036	-0.767789	-0.0183801
LIN7A	0.553562	0.0702475	0.0253082	-0.724458	-0.00761275
MYBPC1	0.547408	-0.0298698	0.062514	-0.697266	-0.0230872
DIO2	0.541893	-0.119826	0.143168	-0.791888	0.0348783
GIPC2	0.54161	-0.0174802	0.0804141	-0.813054	0.0159519
IRX3	0.5391	0.0490705	0.0750984	-0.404933	0.477683
IDH1	0.534116	0.282063	0.0125805	-0.55736	-0.014777
MFSD4A	0.533831	-0.0359625	0.0662499	-0.832737	0.0333678
SLC7A4	0.533544	0.0672946	0.0983225	-0.733933	0.0202828
RASAL1	0.531887	-0.108699	0.0395228	-0.675411	0.0212056
IRX2	0.529613	-0.0632483	-0.000153779	-0.593426	0.412504
GCAT	0.527241	-0.0162928	0.070704	-0.632986	-0.0649803
IRX1	0.525194	-0.0504323	0.0134144	-0.677442	0.22147
TFF3	0.524781	0.0447133	0.0336489	-0.926841	0.00527761
ACSS2	0.517446	0.00889585	0.0911394	-0.650783	-0.00181418
GALM	0.513484	0.238571	-0.00532854	-0.518449	-0.170823
C2H2orf80	0.513144	0.153903	0.0137148	-0.705016	-0.00870338
UNC13B	0.511731	-0.0828271	-0.0689068	-0.499115	0.0282961
CRCT1	0.511554	0.0229231	0.00116705	0.323688	0.886188
LOC516849	0.510328	-0.0843752	0.0600354	-0.699965	0.000200502
PPARGC1A	0.506847	-0.102436	0.0409688	-0.570863	0.0755484
FGG	0.504966	0.134841	0.00859987	-0.556686	-0.0290817
IRS1	0.503866	-0.0730239	-0.0653827	-0.384258	0.199507
NEBL	0.50093	0.0329239	0.115099	-0.810306	0.197055
SYT17	0.500465	0.0158028	0.0434784	-0.754258	0.00305923
CYR61	0.499671	-0.00772721	0.0266459	0.147501	0.962735
TMEM120B	0.498974	-0.0886999	0.050241	-0.683756	-0.0620204
XK	0.498258	0.0795604	0.00685438	-0.581348	0.204642
MID1	0.497655	-0.228391	-0.0411854	-0.605212	0.41431
ARC	0.495737	-0.220431	0.0814297	-0.387182	0.313791
MAPK4	0.494742	-0.0461522	0.18617	-0.600889	0.060678
ESR1	0.489673	-0.182612	-0.0395765	-0.551525	0.000960052
MUC1	0.489503	0.0397461	0.0685828	-0.787061	0.259179
GSTM1	0.488431	0.124501	0.02237	-0.161818	-0.000246497
RHPN2	0.486371	0.0223886	-0.000721869	-0.459787	0.388982
TPD52L1	0.48584	0.0950239	0.0404992	-0.676131	0.00577542
ID4	0.485446	-0.172039	0.10962	-0.211054	0.525997
SOWAHB	0.484533	-0.123691	0.00340784	-0.465838	0.364724
KRT19	0.483485	0.0821675	0.0196897	-0.553203	0.411766
FGFBP1	0.483418	0.00274699	0.122031	-0.801522	0.0953926
FAM84A	0.480038	-0.0554116	0.118358	-0.331164	0.571242
SCNN1G	0.479975	0.0707669	0.047257	-0.612063	-0.0178803
2023-03-01	0.479747	-0.0827566	0.00640021	-0.817454	-0.00112293
ST6GALNAC3	0.478095	-0.106726	0.0369182	-0.551738	0.00600997
SYT1	0.476744	-0.0147958	0.0505116	0.275422	0.581707
NIPAL2	0.476373	0.0363521	-0.0100365	-0.761827	0.128986
PRKG2	0.472905	-0.0704633	0.0111305	-0.706267	0.0068358
TLN2	0.472063	-0.0598222	-0.0940357	-0.677096	-0.00290937
CLDN8	0.471073	0.0399203	0.0484502	-0.754816	0.013595
CIDEA	0.471001	0.0448141	0.0868999	-0.56124	-0.00254626
DCN	0.470736	-0.105385	0.0511364	0.065405	0.481504
SH3BP4	0.470719	0.0649625	-0.000852157	-0.424713	0.192119
RRAD	0.470093	0.0241817	0.0871996	-0.798428	0.00889667
EPB41L4B	0.469198	0.390015	0.0417005	-0.294859	0.595504
FOLR3	0.467468	0.05845	0.0212424	-0.778967	-0.0248222
RNASE1_1	0.466115	-0.0970662	0.0847276	-0.660393	0.284338
LRAT	0.463972	-0.203321	0.0400995	-0.471286	0.0272739
EHHADH	0.462248	0.0581149	0.118735	-0.646187	-0.000221908
CAMSAP3	0.460165	0.0576122	0.00894815	-0.464141	0.320503
GSTM2	0.458424	-0.139166	0.0050374	-0.223236	-0.000515696
EHF	0.456416	0.159627	0.0189781	-0.706341	0.359904
MAMLD1	0.455747	-0.0983637	0.0830295	-0.471673	-0.00421423
NFIB	0.45497	0.0589082	0.021203	-0.715757	0.39104
ECHDC2	0.452693	-0.0446553	0.0522255	-0.044767	0.261938
TOM1L1	0.451866	0.0743005	0.0371889	-0.543633	0.0766158
C3H1orf210	0.451545	0.0595145	0.0140399	-0.570294	0.177857
OCLN	0.450287	0.24385	0.0192583	0.0473718	0.873339
CLDN3	0.450215	-0.00552315	0.0344071	-0.223192	0.708242
HES2	0.450187	-0.252623	0.125113	-0.24379	0.248174
STON2	0.450147	0.128889	-0.030849	-0.186891	0.000745284
GAREM1	0.449492	0.343225	-0.0397767	-0.393263	0.428575
AP1M2	0.449258	0.2139	-0.0915392	-0.461396	0.294511
LOC508879	0.448554	0.0141431	-0.0162724	-0.600998	0.294314
BDH1	0.447419	-0.0422399	-0.0823362	-0.553738	0.067575
GPD1	0.447166	0.112368	0.00814266	-0.671933	-0.0624732
MTUS1	0.447126	0.0841064	0.110332	-0.143419	0.256523
LOC101903205	0.446334	-0.0626209	0.0815833	-0.799808	0.0328366
THRB	0.443945	0.111911	0.00522125	-0.315942	-0.00905684
SLC30A2	0.443736	-0.0123043	0.0925218	-0.61311	-0.0180973
RAB15	0.440517	0.178137	0.130877	-0.0643587	0.0854734
REEP6	0.440502	0.01069	-0.0168812	-0.604927	-0.00119759
IRF6	0.440391	0.21947	0.000127976	-0.340255	0.608789
CRYAB	0.439804	-0.0603053	0.221926	-0.142093	0.496042
GPRC5B	0.438889	-0.131497	0.0104265	-0.584114	0.226361
HIBADH	0.436943	0.241679	-0.00979423	-0.45599	-0.0986244
LOC100139061	0.43583	0.0477016	0.0200875	-0.541653	0.187037
LRP3	0.434962	-0.0670409	-0.00989477	-0.42094	0.00844435
PRKG1	0.434416	0.0732524	0.171432	-0.534054	-0.018036
LMO7	0.433461	0.120559	0.0133671	0.17849	0.922069
NFIX	0.433393	0.157446	0.0383879	-0.685717	0.19711
PATJ	0.43315	0.522264	0.0118054	-0.262753	0.582407
CUEDC1	0.432507	0.111137	-0.00758302	-0.382799	0.270662
TEAD1	0.432251	0.283974	0.00833679	-0.425134	0.561215
FERMT2	0.43212	0.0795817	0.0376667	-0.390881	0.34826
SYDE2	0.431479	0.0015086	0.0190027	-0.433621	0.206037
TMC5	0.43109	0.000388665	0.130546	-0.679571	0.00858312
RAB26	0.430125	0.158453	0.0649682	-0.496289	-0.0857902
ARHGEF16	0.429407	-0.0148524	-0.0204421	-0.446104	0.308465
RASSF4	0.429369	0.104212	0.0261615	-0.267652	-0.0966963
TGFB2	0.42899	0.291415	0.00552602	-0.0885485	0.751929
COBLL1	0.428878	-0.166852	-0.0611072	-0.789771	0.121358
ECHDC1	0.427772	-0.165555	0.00748289	-0.547667	-0.13989
VEPH1	0.42764	-0.0446591	0.0344414	-0.550722	0.00541764
CDC42EP1	0.426191	0.208841	0.0811523	-0.118285	0.348979
TMEM125	0.426039	0.0368696	0.00278447	-0.513388	0.317982
SAMD12	0.425462	-0.0742499	0.0269824	-0.644081	0.118056
IGSF5	0.425253	0.093634	0.00523595	-0.342774	0.356967
ADAMTS1	0.424864	-0.191691	0.0539201	-0.229401	0.516029
BICD1	0.423738	-0.190918	0.0283801	-0.256929	0.0862324
KRT80	0.423576	0.0755228	-0.0121702	0.224068	0.905816
COL4A1	0.423092	-0.0365623	0.182513	0.125339	0.121564
CARMIL1	0.42286	0.153403	-0.135701	-0.264908	0.132326
KIT	0.421345	-0.143849	0.0395291	-0.545697	0.125574
SELENOM	0.420862	-0.141077	-0.00452656	-0.672167	0.00205744
ANK3	0.420702	-0.040939	-0.0156166	-0.44381	0.228618
ARHGEF26	0.420443	-0.0687903	0.0562568	-0.441097	0.142094
ACACA	0.420219	-0.143141	-0.0568997	-0.519486	-0.0165549
MID2	0.420151	0.346948	0.0321194	-0.320854	-0.00825439
IRX5	0.419526	0.241432	0.0181773	-0.329496	0.375116
RUNDC3B	0.419156	0.0651779	0.0253792	-0.587501	0.00138503
SLC38A3	0.419005	0.103675	0.0230361	-0.657469	-0.00031485
PGR	0.418373	-0.208206	0.0916262	-0.30735	0.142042
PARVA	0.41699	0.0885809	-0.119181	-0.37145	0.400748
DSP	0.415896	0.147671	-0.00297958	-0.164812	0.824485
AKR1C4	0.415079	-0.0655978	0.182737	0.0198317	0.00761059
PODXL	0.414761	-0.0473944	0.102114	0.143922	0.539348
2023-09-04	0.414135	0.0611291	-0.00326973	-0.562056	-0.0261163
LOC512548	0.414045	-0.0860508	0.0334374	0.255443	0.684642
TACSTD2	0.413847	-0.0563993	0.120262	0.0983621	1
TFAP2A	0.413124	0.169546	0.0108569	-0.204202	0.695489
SEMA3A	0.41291	0.25562	0.273471	0.0482344	-0.022691
CLDN4	0.41263	-0.109144	0.127679	-0.0139269	0.944256
SELENBP1	0.410709	-0.113311	-0.0577359	-0.509908	-0.00904199
NOV	0.410159	-0.0427215	0.00891314	0.172332	0.576734
CLDN23	0.409961	-0.10312	0.0376992	0.0775477	0.648993
PLCE1	0.40854	0.0339177	0.118695	-0.198884	0.487897
FAM234B	0.408469	0.30401	-0.030767	-0.141948	-0.0195396
SOX10	0.406621	0.0192596	-0.00362503	-0.700117	0.305497
ARHGEF5	0.405095	-0.0339724	0.002329	-0.124233	0.670702
MAP3K21	0.404326	-0.222908	-0.01705	-0.493069	0.0184156
CAV1	0.404323	-0.0817158	-3.14861e-05	0.0650106	0.701909
TRPV6	0.40411	-0.0357039	0.0226285	0.107518	0.504406
EPB41L4A	0.403913	0.20155	0.0240472	-0.562882	0.243284
NAALADL2	0.40163	0.108008	0.00802349	-0.517759	0.31104
DMBT1	0.401519	0.0839099	0.395212	0.405182	0.010165
ESRP1	0.401105	0.196222	-0.0311019	-0.346862	0.525654
BHLHA15	0.400914	-0.167778	0.00783982	-0.767548	0.00864509
BTBD3	0.400168	-0.12491	-0.209841	-0.521533	0.0571996
ASB11	0.396324	-0.289198	0.0156277	-0.43868	0.0112578
TBX3	0.395854	-0.181239	0.0231956	-0.0207503	0.59551
MAP7	0.39575	0.163555	-0.105487	-0.440944	0.295286
RHOBTB3	0.395687	0.324819	0.0567826	-0.323087	0.183668
TMOD4	0.395225	-0.0679988	-0.0737102	-0.639957	-0.00206739
MAL2	0.394396	0.168823	-0.00511213	-0.00340653	0.800833
KLHDC7A	0.394179	0.0859523	0.0667957	-0.574526	0.249457
LIPG	0.393259	0.0494002	0.0581123	-0.527706	0.00287524
STAP2	0.393087	0.0484763	-0.0753168	-0.48454	0.192428
PEAR1	0.392897	-0.0882703	-0.00953657	0.161297	0.495908
EPS8	0.392595	0.117565	0.182123	0.388415	0.0797103
LOC511713	0.391769	-0.0633953	-0.128413	-0.336276	0.0159614
EPS8L1	0.390994	0.160137	0.0101666	-0.0780056	0.648707
ADGRA3	0.387462	0.0108861	0.00356362	-0.471037	0.0526607
PARD3B	0.386676	0.0733602	-0.0113957	-0.208679	0.223579
TTC39A	0.386619	-0.0162751	-0.104358	-0.293622	-0.0069481
RHOU	0.385418	-0.420191	-0.113213	-0.51879	0.0121233
CITED4	0.385262	-0.347647	-0.0177165	-0.552414	0.0121953
ADGRF1	0.385205	0.00030606	0.0443968	-0.63432	0.0282864
FBP1	0.383988	0.00397763	0.0388077	-0.343109	-0.00938815
POU3F1	0.382927	-0.172007	0.1895	0.0270042	-0.00221178
SHROOM3	0.382259	-0.0637105	-0.0268667	-0.0673731	0.679715
SYNDIG1	0.381145	-0.129839	0.0126476	-0.547471	0.00533815
PALMD	0.379346	0.0877685	-0.00701632	0.138359	0.829532
CYB5A	0.379342	0.00309377	0.000448284	-0.389794	0.0453281
TDRP	0.378034	-0.0787486	-0.0138584	-0.393843	0.147242
PHLDB2	0.377713	0.0114005	0.030604	0.142965	0.761304
NOSTRIN	0.37716	-0.222742	0.0216885	-0.600516	0.133858
RASD1	0.374139	-0.195265	0.114164	-0.324457	0.363947
PARD6B	0.373511	0.106238	0.0817273	-0.12592	0.45908
AZGP1	0.372951	0.0194382	0.0785777	-0.762967	0.233827
MT1E_1	0.372938	0.0228869	0.286899	-0.00311639	0.0104326
AMOTL2	0.372647	-0.0556457	0.0153966	-0.00366535	0.702679
DAB2IP	0.370672	0.105625	-0.0571654	-0.313082	0.434704
EEF1A2	0.367688	-0.0702659	-0.016302	0.0953618	-0.00189149
PBX1	0.367572	0.107739	0.00707739	-0.507738	0.231879
AMOTL1	0.366291	-0.275732	-0.0064944	-0.272231	0.0979848
PIGR	0.36627	0.0420832	0.0940973	-0.889317	0.0652243
JUP	0.366263	0.393321	-0.0128581	-0.0991601	0.651428
CRYZ	0.363519	0.249193	0.0214827	-0.176143	0.000679026
PAIP2B	0.363116	-0.00857401	-0.00379093	-0.376797	-0.0241456
H1F0	0.362472	-0.0647872	-0.0234781	-0.354411	0.120354
TPM1	0.362312	0.162606	-0.209473	-0.395775	0.231132
SPNS2	0.361994	0.266267	-0.00390059	-0.100873	0.678615
HBQ1	0.361899	-0.250085	0.0524822	-0.200509	0.230238
CA8	0.361035	-0.0278382	0.11717	-0.592061	0.0959092
CRB3	0.360436	0.106894	-0.0181347	-0.133898	0.477264
SLC43A1	0.360382	0.157076	-0.00101569	-0.349346	0.233562
KIAA1217	0.359686	0.0709935	-0.021525	-0.266198	0.583768
B4GALNT3	0.358914	0.0380971	0.0670628	-0.475873	0.270913
GLI3	0.35871	-0.238743	-0.00440021	-0.430101	0.292294
LOC104968905	0.358659	-0.138892	0.0149622	-0.668698	0.040337
ZNF704	0.358297	-0.0394244	0.167247	-0.0516824	0.22408
CMTM8	0.358026	0.225113	-0.0241544	-0.460198	-0.00288319
PTPN14	0.357906	0.284829	-0.00366191	-0.216556	0.55815
PEG3	0.357866	-0.250673	0.0775715	-0.278108	0.334098
TRIM2	0.357422	0.0190807	-0.00513504	-0.641244	0.316157
ENPP1	0.35663	0.0266381	0.198046	0.262043	-0.0999005
LPL	0.35652	0.121506	0.121736	-0.100946	-0.0341056
RHOC	0.355724	-0.0345409	0.00366656	-0.351462	0.240936
AMOT	0.355302	-0.21693	0.00391835	-0.281952	0.00809731
MYO10	0.354971	-0.130792	-0.128993	-0.148336	0.0300258
RAB25	0.35489	0.171677	-0.0210434	-0.413595	0.318788
CLDN7	0.354771	0.0413965	0.0526365	-0.207531	0.714863
SIX5	0.353381	-0.0514668	-0.00019718	-0.486822	0.171925
RGS12	0.353372	-0.149642	-0.011227	-0.337987	0.187768
ANG	0.353347	0.12694	0.0718177	-0.550366	-0.000321691
NRARP	0.352042	-0.281162	0.0337772	-0.244692	0.447174
TNS4	0.351995	0.0540277	-0.00120555	0.288592	0.535
LAMC2	0.350637	-0.0449966	0.0343146	-0.0223271	0.682775
HID1	0.350288	0.12945	-0.0807824	-0.287263	0.517441
RETREG1	0.350282	-0.361286	-0.0655773	-0.645289	0.00602513
MET	0.350244	-0.0027618	0.0803671	-0.0251447	0.701714
PROX1	0.350129	-0.238917	-0.0179199	-0.715824	0.0519759
LRRC1	0.350124	-0.339054	-0.192297	-0.615169	0.0642439
SOX9	0.349553	-0.270916	-0.041902	0.00561354	0.794888
TP53BP2	0.349447	-0.139355	-0.0389604	-0.297792	0.460092
EPCAM	0.349364	0.264529	0.0162156	-0.165918	0.587849
RFTN2	0.349064	0.0685478	-0.0244119	-0.556532	0.000620809
TJP1	0.348214	0.050421	0.0158397	-0.165376	0.599278
SEMA6D	0.347382	0.129387	0.0171243	-0.202542	0.286841
PTPRK	0.347025	0.0364457	0.00595837	-0.237184	0.615584
LPIN1	0.34651	-0.175505	-0.00922117	-0.449056	-0.0230553
RND3	0.346389	0.447047	0.00843918	0.0591544	0.728747
KHDRBS3	0.345878	-0.0728408	0.0180831	-0.511902	0.0245307
LIFR	0.345504	-0.106329	0.0106322	-0.484324	0.359498
HOMER2	0.344814	0.0630767	-0.00823261	-0.422374	0.155021
PLLP	0.343513	-0.214561	-0.00412709	-0.211722	0.349319
MT1A	0.342589	0.0810514	0.407648	0.0276096	0.0130041
CAVIN1	0.34216	-0.0508917	-0.0461187	-0.474857	0.34994
RAB13	0.341672	-0.27533	-0.000631024	-0.301154	0.0664303
TC2N	0.340555	0.16173	-0.00195365	-0.355248	0.50516
ALDH1A1	0.34048	-0.0527465	-0.227175	-0.410421	-0.00777379
FZD5	0.340445	-0.123215	0.0193135	-0.383077	0.00316506
WWC1	0.339911	0.0629816	-0.0403936	-0.227096	0.60188
TMEM45B	0.339677	0.161098	0.0542249	0.169495	0.708207
EPHA7	0.339159	-0.0895807	0.168386	-0.492535	0.22943
LOC788414	0.339073	0.0762724	0.00823535	-0.259112	0.322191
PERP	0.338617	0.0676424	-0.00188988	-0.0104879	0.69856
PKP3	0.337859	0.295176	-0.01602	-0.197327	0.551262
ZNF750	0.337654	-0.0424853	-0.0222407	-0.235751	0.526326
FAM83F	0.337294	-0.32233	-0.107393	-0.336688	-0.00152826
SH3RF2	0.337158	-0.049673	-0.0139485	-0.415745	0.141749
ETNK2	0.336942	-0.10683	0.000772614	-0.532213	0.0361114
MPC2	0.336841	0.424891	0.0334623	-0.362183	-0.104572
COQ8A	0.336803	0.195076	-0.00485392	-0.117137	-0.0307481
PRLR	0.335583	0.0250148	0.0389761	-0.594875	0.334218
MYO5B	0.335126	0.210909	-0.011444	-0.470617	0.382932
MMP15	0.334828	-0.0146425	0.00495839	0.103356	0.847286
NEO1	0.334138	0.0565401	-0.00611257	-0.384758	0.387926
NKX3-1	0.33402	-0.227663	0.0987304	-0.103915	0.189774
SUGCT	0.332945	0.130453	-0.0428114	-0.461358	-0.00651227
SLC25A35	0.332644	0.138183	0.0244026	-0.155236	-0.00751989
NTN4	0.332259	0.074089	0.341825	0.268291	0.263161
LRRC26	0.332229	0.200627	0.00107934	-0.600349	0.187501
SLC7A8	0.330987	0.0244239	-0.0162904	0.0448909	0.114515
GHR	0.330459	-0.140185	-0.000781322	-0.516356	0.00953904
BSPRY	0.329936	-0.10733	0.00882095	-0.506377	0.213561
KCNK5	0.328659	-0.129919	-0.0123453	-0.408486	0.20991
PPFIBP1	0.328389	-0.0611992	-0.0142626	-0.02986	0.514439
GGT1	0.32817	-0.264156	0.00290615	-0.714222	0.0578917
KRT7	0.327296	0.158283	0.0046293	-0.0830646	0.708835
F2RL1	0.327124	-0.12841	-0.0847191	-0.0449876	0.679523
MYZAP	0.326602	0.34424	-0.0314702	-0.334884	0.281935
FZD8	0.326502	-0.319827	0.0424849	-0.253114	0.349251
CADPS2	0.326229	0.108551	-0.00946801	-0.460641	0.116369
KLF15	0.32583	0.0565237	-0.000664727	-0.376898	-0.00619494
FAM160A1	0.324893	-0.079773	0.00265234	-0.419604	0.325683
EFHC1	0.32389	0.0845171	-0.0340003	-0.306996	-0.00871694
TMEM30B	0.323888	0.389694	0.00856358	-0.100522	0.511013
TGFBR3	0.323417	-0.222227	-0.017724	-0.572742	0.0680129
ATP10A	0.32326	-0.103303	-0.0284791	-0.00803698	0.510082
FAM114A1	0.32323	0.0909131	0.0176801	-0.302467	-0.000220224
CXADR	0.323126	0.364628	0.0107766	0.0721319	0.702938
ARFGEF3	0.322374	-0.029313	-0.00923505	-0.361631	0.370402
NOS1	0.321849	-0.241793	-0.0638795	-0.574661	0.033707
CD109	0.321591	-0.136632	0.0185036	-0.208316	0.00226491
SLC5A9	0.320285	-0.0145729	-0.0264735	-0.50268	0.121861
MAPK13	0.319868	-0.0440142	-0.150205	-0.554607	0.00368552
SLC44A3	0.319794	0.0380409	-0.0505901	-0.163775	0.152628
AFAP1L2	0.319572	-0.1612	-0.00460382	-0.242035	0.395275
ARHGEF28	0.31949	-0.33869	0.0116902	0.0860633	0.644623
USP43	0.319102	-0.0297309	0.00474919	-0.00107928	0.570424
HPN	0.319099	-0.0654122	-0.0105512	-0.541965	0.130564
LRRC15	0.318955	-0.0414463	0.101442	0.133196	0.274112
HPGD	0.318639	-0.00517167	0.139735	-0.491018	0.00342659
YES1	0.318569	0.0662916	0.00337206	-0.429257	0.381507
ITGB6	0.318453	0.130995	0.0386816	0.0425063	0.640315
GPRC5C	0.318064	-0.0591828	0.00843783	-0.128762	0.43494
USP54	0.31783	-0.169015	-0.17396	-0.12077	0.106524
SPATS2L	0.317325	0.137262	-0.0143062	-0.0894231	0.290128
SHANK2	0.316938	-0.191075	0.0399135	-0.226012	0.572101
CTNNAL1	0.316781	0.0620109	-0.052749	-0.246814	-0.00479274
BEND7	0.316617	-0.0623561	0.0126234	-0.216179	0.326937
YAP1	0.315906	0.130803	-0.00774919	-0.286945	0.539874
ITGA3	0.315749	-0.151192	-0.109757	0.0796776	0.677435
GRAMD2A	0.315592	0.0575139	0.0128924	-0.59061	-0.00162825
MAGI1	0.314946	-0.121132	-0.0993923	-0.328011	0.270672
SLC29A1	0.314546	0.132699	-0.173085	-0.152215	-0.0148946
LOC100848077	0.314423	0.326097	-0.0131419	-0.312553	-0.00772323
GPD1L	0.314228	0.0409071	-0.0173854	-0.18016	-0.0429846
PTPN21	0.313533	0.0129098	0.0104745	0.0401003	0.438161
TCAF1	0.313492	-0.0714939	0.00857562	-0.262917	0.301507
GUCY1A1	0.313426	-0.104426	0.219118	-0.314845	0.276027
MCC	0.312425	-0.023683	0.00274625	-0.418957	0.356172
NEFM	0.312267	-0.255806	0.212082	-0.210209	0.425314
TM4SF18	0.31194	-0.0117084	-0.0667934	-0.449061	-0.22671
STXBP1	0.311599	0.309092	0.0276891	-0.209712	0.000127693
PKP2	0.310759	-0.141944	-0.0123639	-0.33043	0.00744803
ZNF641	0.309996	-0.378209	0.0244524	-0.407106	0.00729986
GPR68	0.309956	-0.0436426	-0.0448854	-0.597173	-0.051577
TNFRSF12A	0.3099	-0.0681791	0.113525	0.00368344	0.28594
CASKIN2	0.309623	-0.035968	-0.0137152	-0.10272	0.201806
OVOL2	0.308888	0.0967324	-0.00054639	-0.482552	0.0798853
FAM174B	0.308052	0.0913228	-0.0273196	-0.321549	0.256683
TRABD2B	0.307905	-0.0416099	0.0238423	0.218244	0.593181
HLF	0.307519	-0.36295	-0.0378121	-0.691654	0.00658729
OVOL1	0.307333	-0.149101	0.0111521	-0.317718	0.369728
AOX1	0.307267	-0.00244423	-0.000613611	-0.232939	0.235161
CDO1	0.307073	0.00643522	0.00355489	-0.500126	-0.00972618
CDH1	0.306995	-0.356287	-0.00838745	-0.018823	0.638345
ADGRG2	0.306393	0.00200239	0.00219419	0.00171	0.38352
LOC100298923	0.3055	0.407411	0.0351145	-0.204733	-0.0159428
NXN	0.305475	-0.096023	-0.00785183	-0.314763	0.0559865
KIF21A	0.304783	-0.0979114	-0.00788991	-0.442712	0.197101
DSG2	0.304035	0.259081	-0.00110728	-0.109489	0.646633
CGNL1	0.303564	0.200572	0.00959664	-0.138239	0.570749
POF1B	0.303077	0.270989	-0.0417403	0.038612	0.597112
EMP2	0.301991	-0.138197	0.0353809	0.101297	0.682312
PDZD2	0.301976	-0.0822968	0.00066811	0.138401	0.601476
SIX4	0.301827	0.144053	0.0127231	-0.4048	0.270222
MALL	0.300209	0.164881	0.046743	0.00280251	0.799692
PRRG4	0.299562	0.180937	-0.0514787	-0.232637	0.570244
DCLK1	0.299491	-0.161017	0.101525	-0.000760867	0.545195
COL4A2	0.299127	-0.0230401	0.190266	0.173936	0.0056568
MOSPD1	0.298874	0.302425	-0.0114817	-0.302245	-0.0145898
ALDH1L2	0.298672	-0.126219	-0.0530899	-0.00655674	-0.000986477
SNTA1	0.298648	0.312946	0.195224	-0.0555691	-0.0255849
GRHL2	0.298336	0.340413	0.11747	-0.225341	0.480895
ARL4D	0.298136	-0.175289	0.0321199	-0.325925	0.0353042
TJP3	0.297883	-0.124529	-0.0613995	-0.284549	0.244542
ADGRG1	0.297329	-0.274851	-0.128373	-0.0863457	0.723044
PRICKLE1	0.296574	0.0188967	-0.0125571	-0.0889315	0.620572
DSC2	0.294437	0.0799673	0.040482	-0.0158047	0.780392
PI15	0.294158	0.0798424	0.00033395	-0.601625	0.239948
MYOM1	0.294058	-0.0311061	0.0050091	-0.291507	-0.0991348
ARL15	0.294005	-0.240603	-0.108641	-0.497446	-0.00074763
ADSSL1	0.293346	-0.0629252	-0.00759056	-0.341223	0.000249609
LOC112441469	0.293319	0.0239236	-0.0917054	-0.14591	-0.0837632
KRTCAP3	0.29319	-0.0748842	-0.131769	-0.442171	0.00634918
PRSS23	0.293057	-0.055441	-0.0389312	-0.372602	0.298735
FAM184B	0.293037	0.142227	0.169392	-0.352857	0.00364873
CCDC184	0.292792	0.0743228	-0.101818	-0.429057	-0.00817447
KDELC2	0.292693	0.0877858	0.0403514	0.00801026	0.0106557
SLC1A2	0.291968	0.0370813	0.229124	-0.730895	-0.00356861
KRT8	0.29188	0.00432537	0.00058393	0.00756174	0.780221
LYPD5	0.291475	0.624999	0.11154	-0.0199376	-0.00019854
LAMB1	0.291307	-0.0720986	-0.0567087	-0.161262	0.0445743
NUDT12	0.29036	-0.119479	-0.151954	-0.326946	0.00699133
PCDH1	0.290215	0.0862209	0.0279902	-0.163879	0.659524
TBC1D24	0.290008	0.47143	-0.00722125	-0.345476	-0.00314605
LGR4	0.28955	0.145268	-0.0095475	-0.37912	0.528807
CHCHD10	0.28939	0.369658	0.0657884	-0.0887084	0.00187935
CDCP1	0.288857	-0.331803	0.000329066	-0.0518283	0.683619
SHROOM2	0.288811	-0.313621	0.0239951	-0.158061	0.27551
APBB2	0.288709	-0.079644	-0.0373208	-0.16038	0.0703793
ATF5	0.288588	-0.00772355	-0.003718	-0.137552	0.101387
ST14	0.288263	-0.11418	-0.300571	-0.0110783	0.0353544
SETD7	0.288238	-0.0845241	-0.0923523	-0.248354	-0.00136705
CTGF	0.288228	-0.0183155	-0.0347102	0.0537944	0.45447
CISD1	0.288156	0.314111	-0.00505005	-0.270497	-0.00951544
SERPINB5	0.287849	-0.00274375	-0.0627872	-0.528101	0.416905
PTPN3	0.287779	0.27447	0.000914441	-0.165173	0.396902
NME4	0.287686	0.0708006	-0.00578597	-0.0329573	-0.0546267
YBX3	0.287428	-0.0876756	-0.180914	-0.25641	0.0034271
EPB41L1	0.287258	0.0343039	-0.00125059	-0.392805	0.344131
VWA7	0.286108	-0.306754	0.0256121	-0.122033	0.447091
MSRB2	0.286074	-0.275154	-0.0041213	-0.204081	0.00171421
ZNF185	0.285578	0.0379814	0.0155227	-0.317371	0.314448
KANK1	0.285445	0.176835	0.0479467	0.0956807	-0.0128977
TMPRSS4	0.285424	0.0337443	0.0299131	0.185471	0.704713
KIF1A	0.285211	-0.124097	-0.00751006	0.109142	0.787025
SPINT2	0.285094	0.0738686	-0.108768	-0.400956	0.316807
ADGRL2	0.284852	0.1562	-0.0470542	-0.234065	0.615799
ERBB3	0.284803	0.373637	0.00429172	-0.00324817	0.82879
TIMP3	0.283993	-0.34245	-0.0229206	-0.433866	0.216819
OSBPL10	0.283834	-0.174672	-0.0202714	-0.468676	0.327025
CTDSPL	0.283691	-0.218591	-0.137431	-0.297082	0.0512106
MARVELD2	0.28342	0.082117	-0.182852	-0.00331819	0.429567
BTC	0.283244	0.189097	-0.0101713	-0.349569	0.324422
FERMT1	0.282772	0.108906	0.0205733	-0.0781983	0.0967291
SERTAD4	0.282759	0.185197	-0.00441559	-0.554953	0.165121
PYCR1	0.282026	-0.161583	-0.206496	-0.15427	-0.00911112
RAPGEF2	0.281972	-0.0433362	0.0730183	-0.105655	0.00213669
ABHD17C	0.281957	0.130639	-0.00638771	-0.462635	0.161759
ADGRV1	0.281851	-0.117168	0.074963	-0.372532	0.197138
FAM98A	0.281672	0.369141	0.0895302	-0.127524	-0.0109532
ABLIM3	0.281641	0.372013	0.297626	0.226651	0.516257
HEBP2	0.281418	0.0766362	-0.00929872	-0.321102	0.184609
LAD1	0.281387	-0.145358	0.0023028	-0.146084	0.657967
TMPRSS2	0.281226	0.0373361	0.0437509	-0.31849	0.608177
GRHL3	0.280543	-0.368097	0.00181693	0.0443033	0.669193
COBL	0.279588	0.0206799	0.0432197	-0.141938	0.445621
DSTN	0.279406	0.152005	-0.00498934	-0.199905	0.31599
COL14A1	0.279274	0.154579	-0.0170642	-0.187216	-0.00119684
DLG3	0.279062	-0.131045	-0.00267955	-0.414326	0.198708
PCBD1	0.278768	0.000865066	-0.012139	-0.313559	-0.00294674
RNASE4	0.27861	0.153725	0.104735	-0.397352	-0.00267308
2023-09-08	0.278452	0.28439	0.000599583	0.0421295	0.387284
LOC112445065	0.27736	-0.00238031	1	-0.147686	-0.000569678
ARHGEF37	0.277155	0.0335145	-0.00770874	-0.219422	0.422896
LNP1	0.276902	-0.0906825	0.0194148	-0.280586	0.000197536
LARGE1	0.276701	0.0798176	0.01227	-0.0209746	0.160821
MYH10	0.276667	0.0393981	0.0364513	-0.0340688	0.542012
RNF170	0.276572	0.176762	-0.00525437	-0.237189	-0.0922673
ROGDI	0.276472	0.142477	-0.00684381	-0.228674	0.000674458
LOC112444897	0.276387	-0.151964	0.39571	-0.214428	0.0482282
SLC50A1	0.275317	0.546335	-0.0754062	-0.336431	-0.00159077
C15H11orf74	0.275213	0.27492	-0.00804257	-0.0749629	-0.132343
DTNA	0.274929	0.0754299	0.0892265	0.0431964	0.486732
SMARCD3	0.274653	-0.0964538	-0.0232671	-0.546234	0.00573357
ACOX2	0.274401	-0.408765	-0.00466402	-0.42855	0.252578
FAM221A	0.274028	0.216663	0.00971828	-0.218411	0.254223
ARHGEF38	0.27337	0.177761	0.0138902	-0.304317	0.254442
SMIM1	0.273343	0.0610665	0.103069	-0.0278851	0.00727973
SH3YL1	0.273205	-0.120859	-0.0211353	-0.275023	0.0230655
LRRC28	0.272674	0.398718	0.00325455	-0.210278	-0.00294721
PRRG1	0.272594	0.0684109	0.0322445	-0.0560852	0.000829825
ARFIP2	0.27238	0.22129	-0.0434258	-0.292429	-0.0715731
FGFRL1	0.271311	0.046016	-0.00866544	0.00240643	-0.00238615
FGF1	0.271251	0.0636711	0.0242346	0.154952	0.3946
CALD1	0.271084	-0.0441975	-0.0177869	-0.0798894	0.235555
EPHB3	0.270784	-0.0518016	0.0159881	-0.15982	0.385916
TSPAN12	0.270708	-0.116634	0.0286669	0.0565885	-0.0364348
AHCYL2	0.270537	0.122139	-0.169719	-0.325003	-0.00792564
ATP8B1	0.270318	0.207064	-0.00407175	0.0637657	0.323426
NR2F6	0.269916	0.294197	0.202927	0.00677563	0.0069074
QPRT	0.269906	-0.0511718	0.213469	-0.186805	0.0279804
ESRRG	0.269743	0.213524	0.0823545	0.0721149	0.500778
NDUFA5	0.269662	0.428469	0.0309693	-0.203838	-0.0366212
EPB41L5	0.26962	0.0589364	-0.0189221	-0.178212	-0.00149252
BMP2	0.26907	-0.108596	0.067589	0.00378756	0.516635
SELENOP	0.268797	-0.0630883	-0.106026	-0.147999	0.0299231
LRRC2	0.26819	0.146977	0.0167216	-0.465184	0.00415404
FOXQ1	0.267971	-0.242002	0.0179384	-0.212228	0.715646
RAPGEF5	0.267783	-0.04183	0.00035138	-0.418369	0.0706863
APBB1	0.267738	-0.428048	-0.0424692	-0.502526	0.140783
PDGFC	0.267704	-0.0896045	-0.118664	-0.0644323	0.332833
LURAP1L	0.267504	0.226035	-0.0812243	-0.324729	0.483786
EPS8L2	0.267204	-0.102804	-0.0182975	0.00607112	0.44072
PPP1R14D	0.266458	-0.320526	-0.00691562	-0.469942	0.0174905
RAI14	0.266069	0.0515632	-0.11199	-0.134627	0.243098
BDH2	0.265795	-0.0230785	0.0154515	-0.0116622	-0.15072
CD84	0.265758	-0.159441	0.0551397	0.0147994	-0.000928851
PXMP2	0.265532	-0.0829406	-0.00456865	-0.26989	-0.00662057
LPAR1	0.26533	-0.253393	-0.18992	-0.106575	0.0327838
NR2F2	0.26533	0.0596543	0.038332	-0.278913	0.329111
PDLIM5	0.265085	0.231904	0.0866004	0.070218	0.227033
PCDH8	0.264778	-0.312246	0.16139	-0.252295	0.23194
MTURN	0.264725	-0.23036	-0.0777155	-0.355922	0.16888
GRB7	0.263791	-0.036319	-0.0133085	-0.147313	0.494411
LOC404103	0.263785	0.0496154	0.389597	-0.0283678	0.00366844
PRADC1	0.26375	0.249656	-0.00344589	-0.0700109	0.000334754
PROM2	0.26368	0.08329	-0.0067097	-0.0302954	0.532599
PROSER2	0.263537	-0.0805594	0.114605	0.13499	0.642881
LOC531296	0.263509	-0.0919885	0.0790551	-0.412557	0.150373
TCIM	0.263405	-0.294802	0.128701	-0.274164	0.478799
PKD2L1	0.263137	-0.151704	0.0168162	-0.327822	-0.000999752
TMEM246	0.262568	0.153508	0.0587592	-0.38861	0.258709
SPINT1	0.262138	0.28634	-0.0190078	-0.0812322	0.579271
AACS	0.262076	0.262446	-0.0952537	-0.255859	-0.0124261
LLGL2	0.262021	0.154731	-0.0708661	-0.167781	0.166906
GCNT4	0.261717	-0.0452875	0.0736694	-0.0733894	0.0649113
HIST1H3I	0.261492	-0.237216	0.00139218	-0.0317245	0.00695829
MAP3K13	0.260906	0.0133039	-0.129812	-0.238563	0.00104828
NANOS1	0.259644	-0.296527	0.150776	-0.365363	0.0380656
LOC100297152	0.259456	0.14522	-0.00453593	-0.22917	-0.0799502
ELMO3	0.259288	0.036362	-0.152942	-0.163622	0.324274
BCL7A	0.257948	-0.186838	-0.0775594	-0.202234	0.0288234
ACOT4	0.257451	-0.201757	0.0124749	0.00387186	-0.0422126
FAM189A2	0.257127	-0.00476155	0.00397472	-0.484534	0.112625
CTTN	0.256696	0.4843	0.0844855	-0.0439811	0.265261
POLR3K	0.256534	0.447034	0.0265488	-0.201242	-0.02772
GOLPH3L	0.256436	0.177339	-0.093283	-0.3193	-0.00661494
CCL24	0.256417	-0.0174601	0.0882443	0.144288	-0.0112393
FNBP1L	0.256361	-0.0381289	-0.0647757	-0.359903	-0.00542256
BEX2_1	0.256327	-0.180922	-0.0769033	-0.22197	-0.00054974
HCN2	0.256212	0.121384	0.213119	0.00692906	0.00240594
VOPP1	0.256192	-0.131214	0.0087466	0.00702221	0.000830063
BAIAP2L1	0.256124	-0.187931	-0.000544486	-0.238785	0.452699
SLC41A1	0.256057	0.143553	-0.00818382	-0.195198	-0.000828367
IVD	0.256006	0.185048	-0.0251198	-0.240814	-0.0193385
BOC	0.255829	-0.0888832	0.327995	-0.0256509	0.105504
FAM110C	0.255451	-0.133613	-0.012616	-0.0955622	0.241254
TMEM25	0.255095	-0.138605	-0.207578	-0.462929	0.00354136
ETV1	0.254712	-0.169842	0.0164986	0.168635	-0.000862157
C23H6orf132	0.254264	-0.0455432	0.0299643	0.103141	0.749341
AP1S1	0.253872	0.0694487	-0.00917557	-0.177605	-0.086269
COQ2	0.253862	0.354031	0.00165742	-0.225159	-0.000979559
SHPK	0.253608	0.290622	-0.0248034	-0.26873	-0.00230001
SPRY2	0.253285	-0.189586	-0.0127077	-0.317563	0.0143444
SLC25A4	0.253202	0.41815	-0.0100618	-0.282918	-0.0299743
CRTAM	0.253046	-0.199763	0.00901328	-0.479094	0.0385642
ZNF664	0.252768	-0.175554	-0.0156783	-0.190568	0.0458067
OSMR	0.252461	0.0864592	0.150979	-0.357046	0.348488
CDKN1C	0.252318	-0.0523287	0.011742	-0.0610415	0.313437
GRHL1	0.252292	0.0984534	-0.0448454	-0.456271	0.32759
ACOT2	0.252097	-0.0587288	0.14438	0.125862	0.00602706
CYB561	0.251791	0.125848	0.0198343	-0.332673	0.378849
CDC25A	0.25154	0.103752	-0.133802	-0.144356	-0.0101275
BMPR1A	0.251471	-0.0528548	-0.0310298	-0.197013	0.21003
NXPE4	0.251459	-0.259442	0.0217447	-0.601537	-0.139892
ICA1	0.250493	0.0737196	-0.00251389	-0.205064	0.0197264
ABCD4	0.250371	0.3662	-0.170421	-0.218947	-0.0069939
LOC783730	0.249646	0.182365	-0.00380812	-0.160939	0.000822301
PLA2G16	0.248942	0.603485	-0.00660763	-0.327562	-0.000955604
PRKCZ	0.248824	-0.15207	0.000600063	-0.278618	0.37455
FAT4	0.248722	-0.256246	0.31403	-0.0154855	0.159841
B3GNT7	0.248679	-0.298705	0.136416	-0.0637531	0.0231032
RYR3	0.24838	-0.048165	0.0192979	-0.267709	0.455951
SMAD1	0.247808	0.197921	0.000522518	-0.291286	0.310756
FIGN	0.247799	-0.0413813	0.158969	-0.112008	0.341507
COPZ2	0.247575	0.181871	0.11239	-0.0380164	0.00271026
PLS3	0.247471	-0.115126	0.00614644	0.121563	0.494787
LOC100299281	0.247416	0.316177	-0.00272422	-0.18325	-0.000507314
SH3D19	0.246972	0.116383	0.0331513	-0.382031	0.341704
RIPK4	0.246414	0.264428	-0.0013804	-0.161257	0.522671
C2CD4B	0.245969	-0.333919	0.154744	-0.262913	0.0262911
ENPP3	0.245661	0.145347	0.0220424	-0.595063	0.213528
MMAB	0.245656	0.264354	-0.0533982	-0.200968	-0.0225172
RNF39	0.245236	-0.0127989	0.03695	0.0183465	0.590665
BEND5	0.244733	0.0169528	-0.117437	-0.358948	-0.00186323
PTPN13	0.244707	-0.00386405	-0.0543154	-0.292075	0.334284
NKD2	0.24459	0.244784	0.00251752	0.0114154	0.0701538
SUOX	0.244246	-0.0400498	-0.014008	-0.261619	-0.00773905
PPL	0.24418	-0.185651	0.0221022	-0.00104051	0.79185
CACHD1	0.243708	-0.0287723	0.00376844	-0.474615	0.14371
EVPL	0.243471	-0.0404913	0.109739	0.0443322	0.658089
LOC104975788	0.243403	-0.297296	0.202207	-0.344628	0.00348673
MISP	0.243385	-0.0995623	-0.00480352	0.0668259	0.658577
FSTL1	0.243062	-0.115838	0.0256341	0.000285079	0.498467
CTNNA3	0.242647	0.247639	0.169581	-0.437328	-0.0108688
ERBB2	0.242612	-0.0903426	-0.000839345	-0.0119041	0.845945
TRIM29	0.242042	0.00222401	-0.0241224	0.0588117	0.758298
MISP3	0.241764	-0.152389	0.0178417	-0.14475	0.153326
ZNF770	0.241691	0.25354	0.0206147	-0.198396	-0.10959
MUC16	0.241414	-0.0395085	-0.0116809	-0.585703	0.659843
MUC20	0.241097	0.0474462	0.0110869	-0.49617	0.249439
HSPG2	0.240398	-0.246758	0.0352994	-0.145019	0.356725
GAMT	0.240131	0.068877	-0.134659	-0.301887	-0.00857704
RNLS	0.239565	0.375022	-0.170855	-0.165418	-0.000284384
PCDH7	0.239298	-0.296625	0.460599	-0.0301497	0.00822786
KLF9	0.239258	-0.184056	-0.00810754	-0.313443	0.113669
TTC7B	0.239058	-0.0133942	-0.103872	-0.286818	0.00117176
NECTIN4	0.238981	0.03739	-0.00248063	0.0250669	0.558047
PDLIM1	0.238521	0.0909872	-0.000779016	0.0203076	0.581916
SDK1	0.238372	-0.216468	0.00446232	-0.195547	0.331974
PEMT	0.238004	0.0834845	-0.0231342	-0.28814	-0.00327233
LTBP1	0.237768	-0.10693	0.00871036	-0.156451	0.515255
CDCA7L	0.237679	-0.163721	-0.244221	-0.290809	-0.00299012
SH2D4A	0.23729	-0.135487	0.0104948	-0.171922	0.509487
BCKDHB	0.237095	0.0378644	-0.0154411	-0.155913	-0.00840611
CGN	0.237022	0.191601	-0.0106895	-0.206349	0.467019
XPNPEP2	0.236924	0.014493	0.198833	0.294881	0.00242843
GINS1	0.23687	-0.109381	-0.00746483	-0.111907	-0.018157
NES	0.236776	-0.0572417	0.142377	0.142321	0.349496
SNTB1	0.236391	-0.104632	-0.182612	-0.556525	0.172935
PTPRU	0.236239	0.0389493	0.019255	-0.192947	0.425444
CAMKK2	0.236151	0.33858	-0.119577	-0.247154	-0.0343051
CCDC85C	0.236041	0.0636729	0.0164685	-0.354131	0.341169
LYPD3	0.23582	-0.0911069	-0.0036499	0.187525	0.707775
SLC4A5	0.235728	-0.00503524	0.0182969	0.204914	0.00147173
PRRC1	0.235616	1	-0.00978886	-0.141797	-0.00866548
ATP10B	0.235614	-0.0907269	0.1441	0.172034	0.593635
KLHL21	0.235477	-0.20309	0.0266764	-0.0787073	0.065427
FARP1	0.235352	-0.340067	-0.0418105	-0.136422	0.4162
DLG5	0.235145	-0.171574	-0.230844	-0.0836967	0.346446
WNK2	0.23479	-0.0317388	-0.0295261	-0.304787	0.15024
RAB11FIP5	0.234417	0.12341	0.122868	0.0250477	0.118206
IFT46	0.233988	0.242235	-0.0187585	-0.164201	-0.0207954
SOWAHC	0.233389	-0.331063	0.195609	-0.0252951	0.150317
LOC101906828	0.233144	0.148423	-0.0157742	-0.218099	-0.125416
RGMB	0.233126	-0.070593	0.0163587	-0.265946	0.156774
LOC616478	0.232727	-0.129344	0.0713577	0.0352086	0.394463
GEM	0.23267	-0.0272111	0.0728701	0.116791	0.00188872
TSTA3	0.232201	0.464368	-0.0450678	-0.279096	-0.000704743
SYNGR1	0.231919	0.00673854	0.120748	-0.134691	0.00911509
NUDT22	0.231688	0.342454	0.0136706	-0.0813354	-0.00279327
AGAP1	0.230598	0.0108879	-0.00128676	0.00323422	0.106318
GNA12	0.230224	-0.4817	-0.0887856	-0.137025	0.0119762
SLC25A23	0.230103	-0.0803445	0.011296	-0.272523	0.00135316
TEAD4	0.230075	-0.20185	0.200739	0.0902718	0.546101
ISOC2	0.230021	0.329546	0.0166032	-0.0829836	-0.00173151
SGPP2	0.22975	-0.0650699	0.0322251	-0.411777	0.147309
NEXMIF	0.229248	0.20926	0.132816	-0.283329	0.000657938
POLD2	0.229151	0.0334866	-0.0486932	-0.259235	0.00166272
ESPN	0.229141	-0.101421	0.007511	-0.00163423	0.416824
PANK3	0.228692	0.323272	0.00892244	-0.311474	-0.0403639
RETSAT	0.227688	0.135504	-0.214318	-0.364402	-0.00205178
RBFOX2	0.227462	0.148522	-0.00677706	-0.0235127	0.248659
CPAMD8	0.227325	-0.124266	-0.0113622	0.283163	-0.0148671
VGLL3	0.226978	0.0391951	0.189238	0.0289236	0.532959
TRIM44	0.226485	-0.108907	0.0150861	-0.213387	0.0698119
ZCCHC24	0.22638	-0.190497	0.0805069	-0.173492	0.0022326
NEFH	0.226267	-0.338919	0.129183	-0.259755	0.0100151
FOXC1	0.225115	-0.180568	-0.0205798	-0.450474	0.487133
SNHG4	0.224998	0.143257	-0.122764	-0.378552	-0.00941136
SCNN1A	0.224851	-0.0467975	0.0296735	-0.366114	0.265141
MYO6	0.224257	0.0638067	-0.0183804	-0.0264903	0.39771
PTOV1	0.22418	0.157562	-0.0022396	-0.154298	0.0011996
CCDC149	0.224157	-0.0870433	-0.0361495	-0.236377	0.0500869
ISG12(B)	0.224143	-0.055241	0.0772386	0.218862	0.0316142
RHOBTB1	0.223846	0.170705	0.0103656	0.136719	0.171089
ARHGEF12_1	0.22382	0.315376	-0.0105195	-0.180015	0.134274
CD59	0.223764	-0.081813	-0.0529502	-0.327445	0.000174016
CAV2	0.223746	-0.0489336	0.0457767	0.0375706	0.370622
FAM213A	0.223643	-0.0980679	-0.0086295	-0.27351	0.0730835
TRIM16	0.223451	-0.235815	0.00872259	-0.126998	0.293683
PCDH17	0.223389	-0.338453	0.114049	-0.138431	0.232447
GPT2	0.223381	0.469845	0.00596709	-0.248007	-0.0105022
PCP4L1	0.223287	0.0201512	0.0965028	0.153546	-0.00230679
ATP6V0D2	0.223071	-0.115665	-0.00696436	0.00318549	-0.0477041
LOC112447361	0.222845	-0.235006	0.151329	-0.0266292	0.501067
BICDL1	0.222786	-0.248763	-0.0173733	-0.629917	0.102456
FZD7	0.221203	-0.352862	0.0209273	-0.0929288	0.455366
FNDC4	0.2209	-0.260047	-0.017503	-0.0898707	-0.00897768
TCF7L1	0.220732	-0.219089	-0.0021403	-0.357666	-0.00107578
CASZ1	0.220628	-0.230071	-0.0904042	-0.285729	0.551589
SDHAF4	0.220484	0.428455	-0.072633	-0.214957	-0.0392642
ANKRD6	0.220208	-0.0390009	0.0184319	-0.355553	0.0947504
EIF4EBP2	0.220062	-0.534544	-0.0751103	-0.199894	-0.00443405
HYKK	0.220018	-0.0611748	-0.114991	-0.239402	0.000784123
ALOX12E	0.219824	-0.243635	0.0504483	0.0155168	0.0252404
MORN4	0.219801	0.128277	0.00682718	-0.0252862	-0.00159808
ENOSF1	0.2194	-0.126338	-0.16878	-0.246753	0.0027171
PMP22	0.218877	0.0941613	0.0467207	-0.127711	-0.00250409
PAK6	0.218558	-0.0507542	-0.0364463	-0.0369213	0.237433
MSANTD3	0.217975	-0.0412674	0.0214334	-0.124744	0.130892
KANSL1L	0.217841	0.228308	-0.0263147	-0.391701	-0.0172202
KIF5C	0.217599	-0.13496	0.0949109	0.178912	0.362955
RIMKLB	0.217229	0.0439917	0.0195001	-0.174359	0.326651
EPPK1	0.216506	-0.0731321	0.0199947	0.021736	0.283103
KIF20A	0.21648	-0.0999747	0.0226716	0.299934	-0.0263278
UBE2Q2	0.215898	0.598995	-0.0683838	-0.317787	-0.000755687
PC	0.215846	-0.197737	-0.122897	-0.129686	0.158938
COL12A1	0.215762	-0.194725	0.0727907	-0.0969543	0.439445
TNS2	0.215425	-0.102711	-0.0317767	-0.320473	0.000797758
LZTFL1	0.214829	0.197261	-0.0349768	-0.145984	-0.00653422
LOC112442189	0.214639	0.0701378	0.274523	0.144769	0.00635341
FAIM	0.2144	-0.198678	-0.140706	-0.243327	0.00150165
CACNA1H	0.214313	-0.158664	-0.0187668	-0.187093	0.3151
PACSIN3	0.213893	0.000922678	0.000147668	0.00918073	0.372387
ISOC1	0.213646	0.223359	-0.0459333	-0.271766	0.00022588
EGFR	0.213198	0.0684367	0.0741156	-0.148247	0.628759
PKP1	0.213179	-0.143866	-0.0565456	-0.00222516	0.751259
GRAMD1C	0.213063	0.0660492	-0.13709	-0.344671	0.0569834
PRSS8	0.212933	-0.091599	0.0291311	-0.23858	0.484654
CYP39A1	0.212873	0.128904	0.132167	-0.0867061	-0.00282469
MICAL3	0.212714	-0.200951	-0.0179057	0.0116609	0.212487
CELF6	0.212714	-0.0215088	-0.0078885	-0.462161	0.161127
TMEM35B	0.212405	-0.0801066	-0.0282656	-0.341835	-0.041901
ZWILCH	0.212302	-0.122445	-0.0180881	-0.147107	-0.0473321
TRIM7	0.212242	0.0810434	0.0907664	-0.0265353	-0.00498033
PLEKHG6	0.212183	-0.232479	0.0246277	-0.103832	0.545347
RNF43	0.211991	-0.107658	-0.00138187	-0.214841	0.0014796
TNFRSF21	0.2115	0.18053	-0.0302759	-0.285076	-0.00753143
PPFIBP2	0.211492	0.0153419	-0.0202021	-0.0929756	0.286857
FGFR1	0.211218	-0.124478	-0.0143661	0.0825546	0.787439
SDC1	0.211043	-0.264159	-0.0262972	0.0210017	0.443417
PNPLA2	0.21101	-0.0143499	-0.0765568	-0.204058	0.182884
ENAH	0.210707	0.207164	0.00670611	-0.205031	0.363549
HSD17B7	0.210472	0.0769744	-0.00119481	-0.486099	-0.0315248
GATA3	0.21011	-0.177159	-0.113789	-0.507372	0.260741
SNX33	0.209926	-0.0696563	-0.0252393	-0.1697	0.0084745
MICALL2	0.209488	-0.314431	-0.0328187	-0.282129	0.278198
MBNL3	0.2094	-0.204442	-0.00751486	-0.129938	-0.0116846
BCAT2	0.2094	-0.221389	-0.0472557	-0.232246	0.010662
SYNJ2	0.209331	-0.0336564	-0.00210698	-0.23398	0.396251
APOO	0.20922	0.445742	0.00959854	-0.127432	-0.000883325
MECR	0.208951	0.393152	-0.0150293	-0.143107	-0.0126482
MXRA8	0.208894	-0.0879325	0.069903	-0.176523	0.0711112
SLC15A2	0.208523	0.00368473	-0.0348986	-0.608285	0.0311346
LOC101904642	0.208519	-0.269446	0.00763415	-0.143237	0.00305838
DDR1	0.208285	-0.178735	0.00228445	-0.0797933	0.520494
ZNF112	0.208021	0.00593446	0.220751	-0.21938	0.145937
RAPGEFL1	0.207918	0.0205084	0.00639954	-0.287587	0.0960821
MGMT	0.207916	0.547796	-0.243141	-0.215663	-0.00337763
STARD10	0.207764	-0.191795	-0.0208803	-0.335214	0.0209376
SORBS1	0.207725	-0.245676	0.00393662	-0.365427	0.0380572
ME1	0.20759	0.0620022	-0.0248546	0.102732	0.709938
ERRFI1	0.20742	-0.167566	-0.0047449	-0.114851	0.230422
DECR1	0.207345	0.326649	0.0320986	0.0144207	-0.00513291
TCHH	0.207004	-0.212341	0.312116	0.00333895	0.0736457
DLX3	0.206669	-0.223266	-0.00372546	-0.034942	0.356769
EFNA5	0.206579	-0.0377265	0.015863	-0.262522	0.31443
C16H1orf116	0.206515	0.236846	-0.00459343	-0.0530887	0.706834
NCKAP1	0.206334	-0.0405128	9.95667e-06	-0.359064	0.410969
WIPI1	0.206252	0.0393708	-0.129947	-0.406928	-0.0026582
EFNA1	0.2062	0.291075	0.193879	-0.181761	0.416082
BOK	0.206083	0.0836373	0.0467067	-0.0844603	0.0102755
GSS	0.20607	0.519822	-0.00572555	-0.224053	-0.000597842
ZFP57	0.206029	-0.165037	0.0355458	0.086786	0.504192
CBLC	0.205358	-0.259925	0.00708299	-0.166553	0.352568
PTPRM	0.205156	-0.0394595	0.0807816	-0.267101	0.0679892
GCHFR	0.205052	0.00444339	0.00426446	-0.172972	-0.00238262
MVK	0.205028	-0.128423	0.00744774	-0.239872	-0.0186806
2023-09-10	0.205027	-0.268478	0.00315637	0.043367	0.00126043
TNFAIP8L3	0.204954	0.147698	0.272941	0.151046	-0.00610705
DCX	0.204349	0.0478796	0.229509	-0.188231	0.0513084
IDI1	0.203875	0.0391017	0.190779	-0.206699	-0.00363405
KRT18	0.203862	-0.141817	-0.0376084	0.114748	0.566286
IQGAP3	0.203678	-0.108252	-0.0101334	0.265357	-0.0288603
TACC2	0.203461	-0.201044	0.0701644	0.00263552	0.536422
KIF26B	0.203253	0.0136573	0.00282261	-0.122247	0.290873
CENPX	0.203159	0.146123	-0.00343221	-0.00138024	-0.00101593
SFXN2	0.203021	-0.0912527	-0.120263	-0.107716	-0.00411727
ABHD14B	0.202989	0.121826	-0.0171922	-0.190019	0.000938094
LGALSL	0.202985	0.187002	0.222006	-0.153529	0.290782
C8H9orf152	0.202718	-0.296655	-0.0578489	-0.335447	0.00119019
MVB12B	0.202649	-0.275731	-0.0190756	-0.18684	0.0157271
LOC781977	0.202648	0.0934357	0.0242823	-0.10042	0.00822168
STBD1	0.202634	-0.16115	0.0961171	0.109771	0.47646
C29H11orf80	0.202433	-0.199269	0.00445072	-0.108875	0.0206266
FRMD6	0.202188	-0.847199	-0.00183	-0.224721	0.449168
TMCC3	0.202069	-0.299623	-0.0654411	-0.104502	0.156947
INHBB	0.20187	0.0165325	-0.0122584	0.107539	0.536527
EPHX1	0.201643	-0.0416103	-0.0454849	-0.365552	0.0335273
LOC530773	0.201232	-0.230994	0.00964897	-0.118729	0.00219697
IL17B	0.201013	0.111082	0.0242893	0.108017	-0.00407745
PFN2	0.200879	0.0839314	0.0119842	-0.0109469	0.455578
CCL25	0.200863	0.00666539	0.168313	-0.0394993	-0.0866339
LOC101906171	0.200714	-0.0827222	0.918883	-0.06857	-0.00143601
SGCA	0.199992	-0.0996642	-0.0438921	0.317	-0.0700748
TMEM37	0.199756	0.141221	0.45576	0.0642111	0.0122672
AVEN	0.199714	-0.205293	-0.11771	-0.274007	0.00364814
C2CD2	0.199603	-0.244238	-0.00375145	-0.104807	0.191179
SURF2	0.199096	0.357428	-0.11708	-0.241038	-0.00117633
DYNLL2	0.198381	-0.188772	-0.00271458	-0.283844	0.0307919
MAP1B	0.198002	0.0824202	0.171021	0.00961674	0.493362
OPLAH	0.197992	-0.201095	-0.000115543	-0.0637784	0.196349
SYNE2	0.19723	-0.178886	-0.185664	-0.211788	0.295534
RGMA	0.197155	0.300638	0.0143821	-0.390016	0.276227
MCEE	0.196755	0.414467	0.0112802	-0.105075	-0.123977
PLEKHD1	0.196676	-0.612284	-0.0120739	-0.433573	0.0372803
PTGES2	0.196408	0.0255747	-0.0486029	-0.147904	0.0101344
HSPA2	0.196167	-0.244645	0.073022	-0.219008	0.247621
ZNF503	0.195406	-0.339294	0.0217013	-0.0189719	0.284178
ST5	0.194727	-0.103971	-0.0353648	-0.421087	0.353173
PLEKHA7	0.194446	-0.121978	0.0221061	-0.123435	0.430274
ASAP3	0.194353	-0.211317	-0.0738699	-0.398208	0.016396
SCEL	0.194335	0.0626543	-0.00615941	0.0314242	0.819247
SFN	0.193673	-0.344156	0.0410371	-0.296211	0.285262
CTF1	0.193602	-0.120727	0.00438147	-0.0407564	0.304348
ALAD	0.193273	-0.19516	-0.0140478	-0.224116	0.0102657
RNF208	0.192915	-0.226233	-0.0139325	-0.167618	0.006698
KCNK1	0.192908	-0.189113	-0.0438846	-0.285534	0.359952
TTC28	0.192405	-0.151609	0.199792	-0.023307	0.137304
PLEKHH1	0.191786	-0.116979	-0.0314581	-0.171621	0.245158
TMEM238	0.1914	-0.384151	-0.128646	-0.223241	0.000647226
WFDC2	0.191339	-0.00874584	-0.150652	0.126266	0.894835
SH3PXD2A	0.191296	-0.111318	-0.067717	0.0245972	0.487881
SHF	0.190036	0.109976	-0.147251	-0.321577	0.245882
ACYP2	0.189978	-0.153107	-0.00706921	-0.0711507	-0.00328545
HDDC3	0.189962	-0.205114	-0.00254999	-0.0114937	0.00211317
ZNF532	0.189806	-0.236082	-0.110731	-0.0469625	0.153912
CDH17	0.189646	-0.0740833	0.0169696	0.181038	0.0290784
SH3TC2	0.18956	0.0237452	0.220336	0.0877001	0.246273
PRRG2	0.189133	0.0655114	0.00495196	-0.127576	0.0895912
CD7	0.188869	-0.174898	0.0411558	-0.326422	0.255692
PAK4	0.188704	-0.00858768	-0.030844	-0.216701	0.0761052
TMTC1	0.188613	-0.493339	0.0227073	-0.00800674	0.230357
MORC4	0.18836	-0.27742	-0.151077	-0.246002	0.0134913
PALLD	0.188238	0.210398	0.0797505	-0.00102123	0.548458
GNAZ	0.187534	-0.055239	-0.0650267	-0.0764367	0.0709999
SLC6A8	0.186977	-0.179228	0.0262071	-0.342406	0.00141882
SLC22A5	0.186749	-0.112485	-0.0215164	-0.247183	0.246338
SYNPO2	0.186281	-0.0972164	0.0408513	0.0437686	0.0876168
LOC101906324	0.186225	0.103894	0.186279	0.0230211	-0.00329728
ULK4	0.185809	-0.314866	0.0544951	-0.139147	0.0674018
CHRNB1	0.185728	-0.269542	-0.00211022	-0.101213	0.0794808
ENC1	0.185664	-0.0982232	0.00557983	0.0210705	0.0233584
CLU	0.18559	-0.0972229	0.0240451	0.0154224	0.215882
MAPT	0.185427	-0.126457	0.00422545	0.018609	0.313029
CCR9	0.185422	-0.179388	0.0550383	-0.0631573	0.0204561
DOCK6	0.185127	0.109078	0.269198	0.179605	0.30417
FXYD6	0.184943	-0.333221	-0.210038	-0.400634	0.0168646
FOSL1	0.183992	-0.187017	0.0982869	-0.112583	0.262204
SCN1B	0.183867	0.161484	0.00325442	-0.466023	0.0956834
NRTN	0.183775	0.134514	0.202501	-0.0349282	-0.00173755
NFIA	0.183419	-0.173717	-0.0774101	-0.369608	0.223929
MACC1	0.183408	0.0223156	0.104286	-0.144458	0.545795
STOX2	0.183221	0.155649	0.21623	-0.277689	0.326473
LOC112443001	0.18315	0.0346282	-0.0107434	-0.292525	0.00063979
FBLIM1	0.182947	0.169375	-0.0538066	-0.121295	0.506538
PFKFB2	0.181208	-0.260315	-0.0742715	-0.364827	0.0234023
SOX13	0.181078	-0.158348	-0.0498347	-0.401571	0.341763
OSBPL6	0.180367	-0.133912	-0.0296884	0.0058976	0.00681521
KBTBD11	0.180032	-0.125012	0.00234714	-0.0444529	0.00393397
CLIC3	0.179924	0.0277832	0.0234677	0.023665	0.576534
TPST1	0.179223	0.125726	0.0101179	-0.154556	-0.000139272
LOC509184	0.179019	0.117056	0.0400994	-0.0402015	-0.00100643
SATB2	0.178749	0.356119	0.129787	0.000182562	-0.000195383
SHMT1	0.178709	0.0557212	0.0123561	0.18047	-0.00194263
PRKAR2B	0.178705	-0.142502	0.00609047	-0.464968	0.0103288
SLC5A1	0.17801	0.0197101	-0.00487399	-0.491427	0.409684
HSPB6	0.177914	-0.313739	-0.0339776	-0.327992	0.00492092
HIST1H2BB_1	0.177567	-0.271212	-0.00525655	-0.105414	0.0126247
FZD6	0.177449	0.260334	0.0109666	-0.0308475	0.505596
MMACHC	0.177394	0.407871	0.134433	-0.125679	-0.0160442
LOC614522	0.177321	0.211819	-0.00410538	-0.477852	0.114349
MACROD1	0.176747	-0.0362783	-0.0231381	-0.27355	-0.00745959
MBLAC2	0.176348	-0.187734	0.144782	-0.145626	0.000787663
ELF3	0.176197	-0.000353359	0.0123438	-0.161852	0.550024
HAGHL	0.176196	0.307349	-0.000852642	-0.101852	-0.00269227
HIST1H2AJ	0.175964	-0.105882	-0.0715065	0.0748354	-0.0845866
DYRK3	0.175725	-0.234604	0.0102693	-0.211294	-0.00786301
NELL2	0.175671	-0.0475268	-0.0161129	-0.668352	0.0202704
TLCD1	0.175329	-0.0539698	0.00225119	0.0242645	0.322259
TSPYL4	0.175126	-0.399938	-0.175419	-0.402025	0.00840814
RAB18	0.174985	0.148059	-0.0182369	-0.436602	-0.0216373
PLEKHA6	0.174905	-0.0970598	0.00869285	-0.0533846	0.435911
ALS2CL	0.174782	-0.272154	-0.00480459	0.0105547	0.301456
NPAS2	0.174763	-0.201522	-0.0765194	-0.451271	0.0297842
LOC100851323	0.174506	0.17383	0.121262	-0.171952	0.000418244
RTKN	0.174235	-0.34921	0.00721762	-0.0858899	0.291733
SNCB	0.173926	-0.13367	0.0878318	0.0289798	0.0955583
BCR	0.173619	-0.168434	-0.0267472	-0.258672	0.292076
KLHL25	0.17341	-0.143688	0.0136669	-0.124827	0.0828337
KRT79	0.173391	-0.0708032	0.340748	0.218495	-0.00842225
IL1RL2	0.173096	-0.0245278	0.0325989	0.2068	-0.00469705
STX10	0.172532	-0.248169	-0.0680985	-0.2027	-0.00190847
LOC112447029	0.172314	-0.188679	0.715078	-0.0771541	0.00862617
MARVELD3	0.171676	0.0170703	0.115738	0.105743	0.405193
ZNF32	0.171393	-0.146089	0.00699649	-0.0336901	0.00907363
SMKR1	0.170608	-0.14588	0.0109383	0.00657035	0.000619349
TCF7	0.170292	-0.144537	0.0105198	-0.29487	0.163643
SH3RF3	0.170278	-0.112924	0.179957	0.0409021	0.206952
LOC112445429	0.169993	-0.179309	0.697724	-0.0228285	0.00805473
SCMH1	0.169924	-0.172453	-0.160893	-0.353397	0.0311405
DMWD	0.16991	-0.0939802	0.000862015	-0.164745	0.280317
C16H1orf115	0.169878	-0.182393	0.00257986	-0.171374	-0.00221554
RAC3	0.16984	-0.169738	-0.0536952	-0.0780958	0.00166319
EPM2A	0.169341	0.128372	0.00872801	-0.0191461	-0.0394634
HIST1H2BL	0.169231	-0.214234	0.0300265	-0.183355	0.062203
RASSF8	0.168774	0.0243981	0.0617054	-0.00388995	0.262245
ACKR2	0.168715	-0.0207915	0.150637	-0.367437	0.00277941
TARP	0.168579	-0.166973	-0.0304307	-0.271296	0.04419
ABCD4_1	0.168267	0.179173	0.00510375	-0.155787	-0.0110398
KIR2DS1	0.168238	-0.110196	0.00133862	-0.285558	0.0504123
DHRS11	0.16784	-0.148406	-0.0888303	-0.410405	0.0013023
AK8	0.167715	-0.0851041	0.0894954	0.00359061	0.00401323
ZSWIM3	0.16738	-0.393879	0.188512	-0.0778553	0.00668088
CTH	0.167371	-0.439082	-0.0125937	-0.215431	0.0120822
ITGB4	0.167209	-0.072454	-0.0591621	0.00956508	0.711421
MYOCD	0.167199	-0.132625	0.222877	-0.0702149	0.00988852
ARHGAP29	0.166756	-0.072042	0.000792676	0.0489038	0.540303
DLL4	0.166749	-0.307374	0.0881184	-0.15	0.288744
TNKS1BP1	0.166616	-0.0130794	-0.000235027	0.00112862	0.409835
CECR2	0.166272	-0.235808	-0.0749372	-0.147578	0.256239
TASP1	0.165801	0.11026	-0.0965326	-0.198687	-0.00898541
PTGR1	0.1657	-0.0345307	-0.119659	0.00526556	0.0133438
HMGB3	0.165567	-0.329882	-0.0337693	-0.0231824	-0.000771532
LOC100848208	0.165528	0.685566	0.000791977	-0.332334	-0.00717465
ANKRD1	0.165328	-0.011801	0.0412117	-0.0266082	0.478032
TEAD2	0.165264	0.0963962	-0.0291161	0.0129884	0.357809
KALRN	0.164975	-0.0546198	0.0633217	-0.186942	0.215072
TMEM220	0.16472	0.165756	0.0306705	-0.148112	-0.0190006
LOC101903326	0.164712	0.00941575	-0.0135299	-0.16681	0.00472964
SMOX	0.164701	-0.241324	-0.00763508	-0.0139523	0.361521
SYNPO	0.164382	-0.0498421	0.0450995	-0.137792	0.454817
LOC784898	0.164364	-0.0877758	0.937043	-0.123808	0.00548261
RASSF6	0.164253	0.154943	0.0634808	-0.105535	0.424707
APCDD1	0.163962	-0.0787522	0.0202857	-0.226918	0.219647
ABO	0.163843	0.170366	0.0472558	-0.293752	0.00517009
SPARC	0.163702	-0.0981958	0.0633089	0.138355	0.0436546
TJP2	0.163057	-0.139836	-0.0251615	-0.267898	0.281803
PTPRF	0.163003	-0.0949051	-0.267768	-0.103822	0.443113
CRNN	0.162757	0.0477427	0.0105417	-0.274145	0.2828
ANXA8L1	0.162744	-0.0767987	-0.0552344	0.0346795	0.854429
LAMB2	0.162492	-0.281481	0.00262674	0.0777797	0.459264
TLE1	0.161874	-0.323569	-0.0196189	-0.392681	0.00613187
SHROOM1	0.161764	-0.103583	0.00171419	-0.189249	0.322429
CNKSR1	0.161493	-0.272103	-0.113758	-0.166766	0.220865
MSI2	0.161196	-0.33818	-0.200477	-0.543167	0.169265
HOOK1	0.160384	-0.0625469	0.0135592	-0.574109	0.0330156
C6H4orf19	0.160237	0.238054	-0.0221665	-0.401518	0.21168
LTF	0.15976	0.0236438	0.0946465	-0.688102	0.0801519
NAPRT	0.159468	-0.328284	-0.00185456	-0.299892	0.092699
MAST4	0.159118	-0.252415	-0.0450005	-0.409578	0.275184
CKMT1A	0.158996	-0.0775662	0.021947	0.0342852	0.407084
IQCA1	0.158676	0.0146592	0.209661	0.128391	-0.00952777
FAT2	0.15805	-0.285762	0.0654829	-0.248211	0.366689
ZC3H7B	0.157894	-0.214868	-0.0424212	-0.261619	0.0743108
HIST1H1A	0.15735	-0.206397	0.0270311	-0.0375245	-0.0433249
TRAF4	0.157142	-0.325364	-0.072405	-0.285528	0.395039
SERPINA1	0.15655	-0.09822	-0.0090242	-0.0585078	0.498698
TTYH1	0.156341	0.0317422	0.00740001	0.0587937	-0.00237815
ARMC9	0.156311	-0.375344	0.0987111	-0.145145	0.0131041
ESRP2	0.156253	-0.0914361	-0.00486368	0.00358768	0.43797
MYO1B	0.155992	-0.0582429	0.0112182	0.0541834	0.336264
SCML4	0.15538	-0.226054	0.00381734	-0.413853	0.109669
CYS1	0.15505	-0.197276	0.137489	0.123507	0.0789458
MPZL2	0.15456	0.00765921	-0.0543386	0.0958735	0.673695
SYNM	0.154172	-0.271443	0.22062	-0.13774	0.224817
USP13	0.153064	0.150472	-0.100061	-0.211397	-0.00230055
USP2	0.153046	-0.0278186	-0.00142903	-0.227834	0.233496
PTPN13_1	0.152919	-0.145114	0.00308397	-0.247183	0.24973
PROM1	0.152789	0.306936	0.0170923	-0.433853	0.634268
HOXA9	0.15193	-0.114664	0.0271133	-0.00701287	0.368765
SEMA3F	0.151668	-0.0201559	-0.118221	-0.148324	0.315383
KCTD14	0.151494	-0.144783	0.00989076	-0.289282	0.0886678
XDH	0.151088	0.282619	-0.0201526	-0.637763	-0.00434617
PLEKHB1	0.151043	0.0226487	-0.170473	-0.390005	0.227776
MAK	0.150766	-0.155105	0.0997899	-0.00502972	0.167501
ITGA7	0.149983	-0.305833	0.0374851	-0.215588	0.210517
AFAP1	0.149804	-0.232817	0.0146086	-0.0476024	0.416667
HOOK2	0.149477	-0.224803	-0.0478622	-0.27105	0.00337751
SHB	0.148926	-0.538699	-0.0991099	-0.116286	0.110445
CREB3L1	0.148542	-0.203123	-0.0248269	-0.455748	0.0528905
LOC112442408	0.14844	-0.0662456	0.256309	-0.314732	0.0357326
WDR87	0.147733	0.127909	0.445369	-0.0147907	0.00328257
MLXIPL	0.147657	0.0416548	-0.00191838	-0.000898941	0.175357
PCDH9	0.14759	-0.288347	0.120668	-0.0671007	0.00608742
MAGEF1	0.147535	-0.227541	0.0434764	-0.0226948	0.0430704
RIC3	0.147156	0.126186	0.0211769	-0.229629	0.181599
LOC516742	0.146696	-0.264486	0.0416086	-0.16206	0.00748266
TMEM150C	0.145792	-0.127184	0.024307	-0.468847	0.000650496
GLTPD2	0.145511	-0.272002	0.253921	-0.17038	0.0249201
COL27A1	0.145458	-0.148016	0.186349	-0.0119328	0.00167728
RHOD	0.144506	-0.0782998	-0.00624282	0.069513	0.44381
FLYWCH1	0.144255	-0.200564	0.0213026	0.000654439	0.0724346
XCL2	0.144144	-0.174239	0.0113515	-0.404947	0.0505839
WWTR1	0.144051	0.061314	0.00688028	-0.282166	0.21854
GRB10	0.143956	-0.256481	-0.0215273	-0.132703	0.0973881
PAPOLB	0.143766	-0.222911	0.00472817	-0.176567	0.000613247
EPN3	0.143265	0.0323191	0.0302692	-0.162301	0.407912
LOC100299144	0.142829	-0.0663056	0.670071	-0.0337351	-0.0115089
UBE2QL1	0.142223	-0.238041	-0.0314885	0.00848884	0.197166
EDIL3	0.141957	0.00327619	0.00379185	-0.00256537	-0.103618
TMEM53	0.141946	-0.0672464	-0.00488083	-0.00876545	0.00352484
MTHFSD	0.141328	-0.587622	0.00616442	-0.025357	-0.00119287
FRK	0.140767	0.0552474	0.138771	-0.166978	0.489911
PLCXD2	0.140688	0.0887427	-0.000398738	0.0636906	0.434363
CNKSR3	0.139902	-0.161013	-0.00594066	-0.0825764	0.248434
ELOVL7	0.139385	0.0591746	-0.0096799	0.127766	0.620077
NPDC1	0.139378	0.0444835	-0.0028473	-0.333922	0.402487
ARHGAP42	0.139275	-0.0688358	-0.0159879	-0.24283	0.608835
LOC104976340	0.139228	-0.0516059	0.641321	-0.0898827	-0.0130254
CRYBG2	0.138625	-0.28102	0.00311203	-0.0390275	0.52632
ATP2B2	0.138364	-0.210275	-0.0185136	-0.298285	0.0401204
EPN2	0.137906	0.0434007	0.22781	-0.0120082	0.236189
CEACAM19	0.137825	-0.337166	0.0319537	-0.391234	0.058954
TRGC3	0.137597	-0.105815	-0.0505682	-0.363657	0.0174472
ITIH4	0.13696	-0.309598	-0.00327325	0.171859	0.321582
PCDHGB4	0.13682	-0.119433	-0.0359732	-0.190035	0.0723188
DPF3	0.136442	-0.127954	0.0265178	-0.0256604	0.0483406
GARNL3	0.135893	-0.187749	0.131089	-0.144182	0.0706793
TCTN2	0.135387	-0.325558	0.00800596	0.0117035	0.0530365
RGSL1	0.134825	-0.0607994	0.0330633	0.118919	0.00108493
SLIT2	0.134713	-0.0732152	0.0651542	-0.139795	0.567088
MAPK8IP1	0.134487	-0.183115	0.00787697	-0.0179636	0.218888
CHAC1	0.133952	-0.321586	-0.00961438	-0.0899422	0.0168129
MLLT3	0.133564	-0.205405	-0.000394106	-0.342829	0.0985974
BACE2	0.133564	-0.098464	-0.113894	-0.00321126	0.656117
CDKL5	0.133062	0.0846965	-0.00943191	-0.351991	0.187025
TNXB	0.132609	-0.0703919	0.149174	0.0156803	0.0268595
LRIG1	0.132351	-0.209318	-0.0162328	-0.309307	0.255326
CARNS1	0.131127	-0.309949	0.0370427	-0.00379411	0.100335
SH3RF1	0.13063	-0.266179	-0.130711	-0.173154	0.23367
LOC112441493	0.130531	-0.00352379	0.0382171	-0.317065	0.457322
OGN	0.130196	-0.121385	-0.0939183	-0.239875	0.0529408
BCAM	0.130072	-0.304578	-0.00967933	0.0260956	0.503273
FAM46B	0.129609	-0.240541	0.1337	-0.0183862	0.235862
CTSV	0.128714	0.0183705	-0.0271807	-0.022758	0.61773
PAWR	0.128414	-0.259968	-0.100903	-0.193989	0.432355
ITGA2	0.128175	-0.166338	-0.0317433	-0.084415	0.464028
EFS	0.127866	-0.0417937	-0.00422246	0.00167541	0.450306
CCND1	0.127729	-0.0978368	-0.177662	0.0609036	0.278141
IGSF9B	0.12734	-0.0844089	0.223541	-0.218757	0.149635
LRP11	0.126872	-0.00681859	-0.0515759	-0.0362378	0.0425043
NAV2	0.126149	-0.145538	0.0566414	-0.153984	0.13062
SSBP3	0.125766	-0.234268	-0.026425	-0.316459	0.227571
CMTM4	0.125362	0.00229155	0.0863924	-0.0971084	0.26226
KBTBD7	0.124975	-0.318732	0.0612368	-0.238112	0.212007
EHD2	0.124218	-0.0515121	0.0624708	0.0302793	0.359024
EPHB4	0.123735	-0.24466	-0.00410049	0.0204623	0.432975
LOC107131652	0.123621	0.126702	0.0266112	-0.218431	0.0163173
NCS1	0.123402	-0.351341	0.0901802	-0.00723365	0.0287015
TGFB1I1	0.1234	-0.299984	-0.0143005	0.0141283	0.0466441
TRGC6	0.122767	-0.130482	-0.0391351	-0.494404	0.164215
PI3	0.122688	0.0466546	0.264163	-0.0483336	0.00483123
POSTN	0.122666	0.0101739	0.0226602	-0.049888	-0.000624481
FGF2	0.122592	-0.0692592	-0.109907	-0.0177787	0.516026
S100A14	0.122479	-0.19811	-0.0508364	0.0524208	0.673433
LOC101906606	0.120601	-0.198146	-0.117137	-0.316574	0.00492784
MAFA	0.120475	-0.264047	0.112293	-0.239299	0.210741
PEBP4	0.12043	-0.0467917	0.277426	0.0215937	0.00649441
CACNA1C	0.119778	-0.242941	0.195627	-0.00451193	0.439683
ATP7B	0.119764	0.0619485	0.00680612	-0.092671	0.034572
PRSS22	0.118028	0.155269	-0.00938671	-0.00552443	0.710546
PYROXD2	0.117988	-0.129079	-0.0430808	-0.0169043	0.00969186
NHSL1	0.117883	-0.0828881	-0.000303059	-0.0991841	0.295232
ZNF469	0.117577	-0.18756	-0.0417547	-0.187478	0.403027
ZBTB7C	0.117559	0.0570227	-0.106538	0.00570361	0.43997
S100A2	0.117431	0.0534624	-0.0484837	0.0802139	0.715303
RASL11A	0.117086	-0.26229	0.0283548	-0.200198	0.0210047
SCHIP1	0.117033	0.0104347	0.00481847	0.0206284	0.26033
ISPD	0.116731	-0.116419	0.016328	-0.142036	0.246544
LOC513508	0.115629	-0.0152658	-0.117455	-0.395001	0.001323
PGM5	0.115337	-0.321415	-0.042621	0.120386	0.411145
ZNF683	0.114116	-0.12536	-0.0191355	-0.312918	0.0713254
PSRC1	0.114079	-0.0376544	-0.0205751	0.0251015	0.00521723
NPTXR	0.113339	-0.151024	0.0171483	0.0245397	0.216169
TMEM79	0.113079	-0.0375224	-0.00225424	-0.0148386	0.560248
EPDR1	0.112786	-0.22374	-0.00469135	-0.233136	0.0498583
ALG13	0.11169	-0.0360044	0.063915	-0.111724	0.178056
GPR153	0.111359	-0.0435758	0.0136965	0.149374	0.0834174
DCTPP1	0.111243	0.107092	-0.00549511	-0.013548	-0.00071068
WNT7B	0.109988	0.0978302	0.0267039	0.00248747	0.40535
TEAD3	0.108446	-0.0808265	-0.0475997	0.007543	0.479462
STX1A	0.1084	-0.147014	-0.0812784	0.00430515	0.125805
CARD10	0.107304	0.0150698	-0.12579	-0.00974175	0.302917
PLEKHG5	0.107102	0.0225892	0.0231372	0.0188711	0.174154
KAZN	0.107009	-0.114778	-0.0213004	-0.0728926	0.194163
SHANK3	0.105339	-0.257989	-0.00531383	-0.00944011	0.288937
ERBB4	0.104563	-0.132869	-0.00292114	-0.247576	0.263171
EFNB2	0.103639	-0.0117001	0.129376	-0.0297553	0.348553
LOC100848940	0.103294	-0.134831	0.00650289	-0.322273	0.0966284
SHISA4	0.103022	-0.231549	0.0333865	0.147956	0.374569
BCAR1	0.10125	0.110458	-0.0163658	-0.264947	0.401665
GJB3	0.100871	-0.227733	0.0568403	-0.00557152	0.482236
LOC101905137	0.10037	-0.147792	0.628568	-0.14151	0.0196879
ARMCX4	0.0995298	-0.078128	0.0204778	-0.315075	0.0100117
KRT5	0.0993162	-0.111721	-0.0421126	0.0193122	0.683981
DLG2	0.098618	-0.211347	0.198239	-0.162314	0.0245014
ZFPM1	0.0985257	-0.322809	-0.00345006	-0.219008	0.00736676
TNFRSF9	0.0974448	-0.162877	-0.00122421	-0.394941	0.179791
NCALD	0.0971265	-0.173841	-0.0526692	-0.217038	0.00831834
C11H2orf50	0.0949861	-0.0288621	0.0971696	0.0938226	0.0314187
ALDH1A3	0.0946638	-0.0627609	-0.0472607	-0.00348255	0.683026
MLPH	0.0946585	-0.0560569	0.0866066	-0.0252289	0.38795
CYP11A1	0.0943857	-0.0335269	0.00269231	-0.0453814	0.408306
TEX14	0.0931542	-0.1225	0.0451264	-0.0670348	0.0116434
TFAP2C	0.0929564	-0.40625	-0.0110725	-0.276287	0.285179
PIMREG	0.0924476	-0.262784	-0.00459029	0.183274	-0.00735819
SLC1A1	0.0909887	0.0525726	0.00698425	-0.379211	0.25455
FZD1	0.0908714	-0.190641	0.0128626	-0.161858	0.28895
PROB1	0.0906925	-0.528445	0.00992073	-0.0845391	0.0212115
IGFBP5	0.0889507	0.0538546	0.0542169	-0.0800036	0.273866
SCARA3	0.0887696	-0.00913655	0.0480939	0.050152	0.391549
LTBP3	0.0869248	-0.105866	-0.0797068	0.0177891	0.448994
LOC100335205	0.086883	-0.157642	0.0053401	-0.388215	0.0750337
MAP9	0.0837282	-0.29761	-0.0855769	-0.223488	0.0221553
C5H12orf60	0.0836582	-0.107672	0.228509	-0.148792	0.238791
NOTCH3	0.0802199	-0.10614	0.0325716	-0.0606135	0.445862
SPEG	0.0789917	-0.312757	0.102191	-0.0145568	0.35343
KCNB1	0.0788882	-0.225413	0.000202097	-0.187804	0.39073
VWA1	0.0787142	-0.133395	-0.00343985	-0.0125716	0.541789
TPPP3	0.0768134	-0.0799948	0.0128903	-0.0329281	0.393209
AJUBA	0.073701	-0.369991	0.00109855	-0.00581671	0.35033
LOC104974144	0.073152	-0.232384	0.0695488	-0.21456	0.00802858
ONECUT2	0.0714954	-0.086001	0.149088	-0.119462	0.0765971
ARHGEF10	0.0702797	-0.231505	-0.0891612	0.062	0.0190094
SLIT3	0.0679117	-0.24246	0.0217012	-0.00640426	0.0453625
PRR15L	0.0676963	-0.173883	0.00401167	-0.123694	0.429818
NTN1	0.0645032	-0.104693	0.00736426	-0.155741	0.58696
BARX2	0.0586274	-0.185937	-0.011435	-0.0874333	0.377376
AHNAK2	0.0586173	-0.0229815	-0.0280937	-0.061501	0.419118
LOC112442700	0.0582312	-0.23497	0.0102377	-0.185303	0.0405056
ASIC3	0.058174	-0.17601	0.00392531	-0.041513	0.657128
SHC4	0.0580415	-0.18626	0.00597284	-0.00994402	0.446919
TGFB3	0.0573204	-0.131013	-0.0290597	0.0160392	0.378906
SPA17	0.0569083	-0.0192805	0.00898402	-0.0217196	0.0549097
DPYSL3	0.0561331	-0.0718145	-0.0542458	-0.0107574	0.674096
JCAD	0.0535322	-0.257523	-0.00245605	-0.0014932	0.289566
L1CAM	0.0510073	-0.256256	-0.0366729	-0.0190692	0.472655
FRRS1	0.0508699	-0.111834	0.0401348	-0.0267053	0.232802
ANO1	0.0502139	-0.108635	0.0282658	0.003207	0.449666
RAB34	0.0492649	-0.390023	0.00428353	-0.0118579	0.385938
KRT23	0.0491992	0.0488729	-0.0128998	0.00536902	0.642813
TAGLN	0.0470749	0.00207696	0.0160278	-0.0221349	0.359728
PTK7	0.0427465	-0.190933	-0.0119921	-0.00140065	0.349574
MMP7	0.0413047	-0.17439	-0.0338873	-0.00463864	0.382454
PCLO	0.041	-0.101555	0.45544	-0.0112711	0.321681
KDR	0.0374213	-0.0365054	0.018453	-0.133155	0.299576
IGFBP3	0.0334472	-0.0664507	-0.00377469	-0.00834025	0.536515
PTPRT	0.0316512	0.0703524	-0.0339271	-0.322653	0.405533
EML5	0.0264599	-0.134971	-0.0272944	-0.29159	0.247317
MGAT3	0.0260324	-0.0509766	0.127088	-0.151486	0.0242952
LOXL4	0.0163922	0.0343205	-0.0318752	0.0146219	0.506107
SERPINE2	0.0131495	-0.142074	-0.0251863	-0.18074	0.282416
KRT15	0.00127051	-0.0369575	-0.00848969	-0.228593	0.606768
HS3ST3B1	-0.00454101	-0.182366	-0.0471621	-0.131543	0.219939
AEBP1	-0.0110837	-0.137216	0.00289871	-0.159154	0.250762
PPM1E	-0.0422287	-0.00514795	0.0192016	-0.0374454	-0.0168067
MME	-0.053806	-0.0412128	-0.00374972	-0.061867	0.628941
SLC2A10	-0.0702999	0.209343	0.00231011	0.206906	-0.00922386
LOC112442613	-0.0830175	0.137875	-0.0235763	0.133137	-0.118152
FOLH1B	-0.0871946	0.025151	0.00747706	0.111061	-0.030275
LOC100337044	-0.0884472	0.0285222	0.057281	0.045295	-0.0251483
ARL14EPL	-0.0905396	0.177189	0.138083	0.0330449	0.0052748
LOC112443660	-0.0944842	0.0229648	0.0450617	-0.0140935	-0.00924812
LOC112445615	-0.100416	0.0211239	0.0234549	0.117678	-0.0111445
LOC112441942	-0.105477	-0.0685618	0.0792896	-0.0687172	0.000553463
LOC101907661	-0.114798	0.260498	0.0193271	0.1248	-0.0220675
TCAP	-0.127716	-0.0657176	-0.133507	0.00390818	0.00297602
SLC43A3	-0.130783	0.136937	-0.0147352	0.447898	-0.109641
LOC790255	-0.132933	0.100035	-0.00844819	0.0984305	-0.0194613
LOC112447183	-0.139665	-0.152111	0.0100949	-0.0285225	0.00439795
LOC112442429	-0.144115	-0.228183	0.010387	-0.0399255	6.60795e-05
LOC112446509	-0.144432	0.0358275	0.146021	-0.00788739	0.000801466
C3H1orf54	-0.144616	-0.182776	0.00472373	0.00424304	0.0153859
PTGIR	-0.145858	0.00440783	0.0881485	0.0154596	-0.0101775
LOC101902784	-0.145891	-0.130747	-0.0142634	-0.10224	0.00652685
VCAM1	-0.146997	0.0750243	0.0110882	0.0883714	-0.180289
LOC101905290	-0.14926	-0.17822	0.000875607	-0.0186972	-0.0334807
LOC112446657	-0.149869	-0.00127806	-0.00950259	0.0581003	0.00928382
DIAPH2	-0.149875	0.0871207	-0.0542344	0.0773695	-0.0111907
LOC526769	-0.150734	0.0419209	-0.070175	0.169083	-0.00601154
LPAR3	-0.152964	0.00797521	0.0115623	-0.103828	-0.00277065
AUTS2	-0.154054	0.00690195	-0.0035074	0.154384	-0.108695
SLC46A2	-0.154192	0.100671	0.112435	0.0169891	-0.0024525
CD1B5	-0.155588	-0.0160013	0.0276794	-0.0126705	-0.0668407
F12	-0.155992	0.137502	0.00139284	-0.0399669	-0.00176389
LOC112447916	-0.156352	-0.120357	0.120002	-0.00964131	0.000816795
TNIP2	-0.156371	0.210357	-0.0152993	0.0152824	-0.111141
SLC16A14	-0.157012	0.185289	0.186604	0.0972224	0.000675589
LOC101907857	-0.157482	0.0828035	0.0355356	0.0518351	0.00985432
LOC112443329	-0.158414	-0.0783804	0.00140785	-0.104214	-0.00727831
LOC112449445	-0.159213	-0.0893641	0.0257292	0.00268398	-0.0173231
SLAMF8	-0.160075	0.208998	0.00508088	0.0142754	-0.0104939
DEFB13	-0.160167	0.0297177	-0.039479	0.0404936	-0.0116688
LOC112441710	-0.163595	-0.0330056	0.0327749	-0.0281608	-0.0013521
LOC112442814	-0.16363	-0.0626846	0.00134663	-0.0200297	0.00511399
EID3	-0.16395	0.0137471	-0.0178856	0.0952712	-0.00259042
CLEC10A	-0.16872	-0.0343611	-0.018814	-0.00812858	-0.00878944
SH2D7	-0.170344	0.0764159	0.181932	0.00418017	0.0937877
LOC510185	-0.17304	0.0335969	0.0146937	-0.0104842	0.00244427
IFNG	-0.174579	-0.0736907	-0.016421	-0.117875	0.0453424
CD38	-0.1747	-0.108576	-0.0129728	-0.234207	0.00291857
TFEC	-0.17622	0.0718695	0.0124849	0.247861	-0.0993479
HORMAD1	-0.17678	0.243946	0.126853	-0.00966092	0.000114891
ST18	-0.179794	-0.111208	-0.027987	-0.0365301	-0.0953312
FSCN1	-0.181438	-0.000459313	0.0693487	0.0469343	0.00941761
LOC112442855	-0.18175	-0.183365	0.0253123	0.00963139	-0.00689456
CIART	-0.18383	0.125492	0.000120981	0.19624	-0.00528378
LOC112449264	-0.184709	-0.0770358	-0.01598	-0.0312226	-0.000895908
LOC112443012	-0.184782	0.0403005	0.159056	-0.0854304	0.000910204
PLA2G4A	-0.184942	0.0260315	0.0127265	0.169526	-0.051898
LOC100141070	-0.185879	0.125509	-0.166585	-0.0909743	-0.00150573
LOC112444382	-0.187204	-0.0840226	0.0470582	-0.0406694	-0.000585387
LOC101906012	-0.187654	0.0342784	-0.186267	0.01478	0.00442456
LOC112442840	-0.187723	0.0975473	0.0250989	0.00118974	-0.010219
PDGFD	-0.188052	-0.190454	-0.169597	0.0137613	0.0275875
MADCAM1	-0.188219	0.186103	-0.00555664	0.210794	-0.143855
GPR21	-0.188362	0.128252	-0.00305361	0.0682055	-0.00225806
LOC112446886	-0.192876	0.0333801	0.0267138	-0.0311281	-0.0132856
LOC112448637	-0.193698	0.0315463	0.0195503	-0.0127475	-0.00107706
LOC112447190	-0.194591	-0.124012	-0.00712452	-0.00567504	-0.00531725
RIMBP2	-0.195014	0.011125	0.164529	0.0124397	0.0204333
ZNF8	-0.195051	-0.00537147	0.015586	-0.0400518	0.00892828
PKIB	-0.196034	0.0202129	-0.00317369	0.0412869	-0.176665
LOC101902972	-0.196447	-0.231666	0.0101932	-0.0449651	0.011624
LOC112448153	-0.196481	-0.167516	-0.0173747	-0.0327756	0.00724745
CCDC82	-0.196592	0.358193	0.0346671	0.0606471	-0.0360885
TENM1	-0.197309	-0.0538586	0.0412242	-0.155529	0.00372253
BOLA	-0.197764	-0.00318933	-0.00894108	-0.0745456	0.00350766
EBI3	-0.198508	0.0115864	-0.010831	0.2139	0.00735389
CLEC5A	-0.198528	0.0600747	0.0826291	0.185596	-0.0380083
ACOXL	-0.199443	-0.131694	-0.00996071	-0.0698438	0.000742588
SNAP25	-0.199924	0.0463468	0.122365	0.0002013	0.00830087
LOC104970815	-0.200651	0.142429	0.0893622	-0.0276195	0.134147
C7	-0.200866	-0.17904	-0.0516349	-0.0197835	0.00335881
GLT1D1	-0.201351	-0.202629	0.0104179	3.41176e-05	0.00513292
GCA	-0.20188	-0.0816802	-0.0305035	-0.0622864	0.00709319
C8G	-0.202477	-0.0275171	-0.031869	0.0337034	-0.00215811
LOC112446022	-0.202525	-0.179347	-0.00268022	-0.200876	0.01537
DHRS13	-0.203705	0.10682	-0.205821	-0.0911044	-0.00302995
VCAN	-0.204109	0.0458382	0.0972349	0.324671	0.0369897
LOC101904946	-0.204187	0.0633019	-0.025196	-0.00282728	-0.00939924
ERAS	-0.205379	0.12087	0.0106767	0.00604047	0.00580135
KCNK9	-0.209838	-0.0425921	0.00178984	0.00452329	-0.00179916
LOC107131331	-0.210118	-0.0582892	0.0467309	-0.0268505	0.03186
LOC112446500	-0.211264	-0.0414557	0.0256758	-0.154688	-0.00375857
C1R	-0.212716	0.140239	0.0718463	0.0315977	-0.00756829
LOC112443007	-0.21309	0.0533717	0.0362405	-0.148746	0.0105446
BTBD8	-0.213245	-0.0786864	-0.0735966	-0.0504867	-0.00714064
LOC614923	-0.213982	-0.0242056	-0.0484411	0.135455	-0.00816879
JAG1	-0.214354	0.1422	0.0342702	0.0260285	-0.00372866
CXCR6	-0.214737	0.0442571	0.00154075	-0.0537945	-0.0199698
MAP6D1	-0.215265	0.063848	-0.0681119	0.0146735	0.0038851
LOC101904098	-0.215831	0.149743	-0.00319668	0.00128701	0.00400932
PDCD1LG2	-0.215994	0.0685582	-0.0219496	-0.0022073	-0.0167613
LOC101903992	-0.216047	-0.153748	0.0524702	-0.0904868	0.000199435
LOC618737	-0.216661	0.0971553	-0.000401057	-0.0325302	0.12986
KLRB1	-0.216705	-0.198376	0.0309592	-0.0803162	0.0983064
ALCAM	-0.217578	-0.0048702	0.00324474	0.0513105	0.00302989
LOC100301263	-0.217619	0.000975304	-0.0186392	0.045388	0.00783255
LOC112447352	-0.217957	-0.164799	0.0130937	-0.0912363	-0.00260637
IL17RE	-0.218693	-0.101454	-0.0149545	-0.114222	0.00255681
LOC112446696	-0.219225	-0.0425907	0.137858	-0.0108929	0.111939
RIDA	-0.219409	0.159662	0.0017998	0.0991396	-0.0137212
ARL11	-0.220611	0.160742	0.12793	0.160602	-0.016302
SLC7A11	-0.22064	0.0403861	0.0358091	0.100816	-0.0321818
VWA3B	-0.220815	0.00275181	-0.0119425	0.0121838	-0.00288272
CIITA	-0.22084	-0.158481	-0.282977	0.0132533	0.00662508
ZBTB46	-0.222793	-0.0329739	0.0600976	-0.00325289	0.00210636
GPR65	-0.224229	0.00245313	-0.0156958	-0.0223537	-0.0122552
DDX25	-0.224315	0.24877	0.255866	-0.00985502	-0.0235148
IL15	-0.224337	0.105652	-0.00877521	-0.0224	-0.000491441
KCNK17	-0.224474	-0.096509	-0.123096	-0.070986	-0.00066882
LOC101903126	-0.225179	-0.0208008	-0.035695	-0.0172187	-0.0103051
LOC101906638	-0.225466	0.0860622	-0.205184	-0.0914186	-0.00249976
LTA	-0.225637	-0.0940534	-0.0438463	-0.0873663	0.0454817
FCHO2	-0.22648	0.222007	-0.10188	-0.0105891	-0.000678681
LOC509946	-0.226616	-0.222877	0.00957264	0.021752	-0.00434348
LOC112443906	-0.226656	-0.0355905	0.0512318	-0.0679039	-0.000392255
LOC112449080	-0.226657	0.039251	-0.057595	-0.00375997	-0.00246558
CXCR5	-0.22718	-0.0340979	-0.10334	-0.140118	0.0243101
ZNF654	-0.227215	0.25591	0.00285596	-0.00648141	-0.0351737
NRG1	-0.227478	0.0268424	0.0661239	0.0639659	0.0137146
ZNF300	-0.22752	-0.0169124	0.140457	0.119909	0.00210851
TMEM159	-0.227904	0.0899265	0.0171639	0.138392	-0.0500574
SGK1	-0.22836	0.189756	0.0662435	0.129909	-0.040665
CD177	-0.22851	-0.0982701	-0.00305625	-0.00578899	-0.0033295
PLTP	-0.228795	-0.0346899	-0.0128319	0.0721663	-0.0386718
LOC112442856	-0.229325	-0.0309648	0.0625711	-0.0201334	0.00252419
DDIT3	-0.230051	0.463022	0.185909	-0.0677052	-0.107643
LOC112444391	-0.230114	-0.114746	0.0849777	-0.137886	0.000662752
LOC112443128	-0.23025	-0.0839743	-0.0121232	-0.126838	0.0347211
ACVRL1	-0.230392	0.196767	0.0397922	0.157615	-0.0104776
ZSWIM5	-0.230476	-0.180101	-0.00232433	-0.260738	-0.000647472
LOC522174	-0.230754	0.015824	0.0112651	0.0026345	-0.00470598
S1PR5	-0.230946	-0.0517537	0.0872098	-0.0548282	-0.00885613
NAB1	-0.232945	0.157137	0.0163576	-0.106316	-0.00206576
PSMC3IP	-0.233706	-0.163907	0.028407	-0.0289837	-0.0101852
LOC112444936	-0.234508	-0.0915271	0.0335986	-0.129062	0.000279987
ZBTB25	-0.234519	0.0314114	0.0541421	-0.13706	-0.00117298
LOC112446779	-0.234531	-0.0840218	-0.010512	-0.161322	0.00042071
LOC529792	-0.234901	-0.0135908	0.00594612	0.0638369	-0.0541502
BOLA-DRB2	-0.235519	0.0233626	-0.119502	-0.0497863	-0.0199212
LOC112442846	-0.235644	-0.0446788	0.0335203	0.0127597	-0.000292956
CCDC146	-0.235679	0.294926	0.0221276	0.00570905	-0.00401075
LOC112441711	-0.235795	0.0820435	0.0228361	0.00609679	-0.0161627
LOC107133128	-0.235861	-0.00533973	0.10833	-0.116023	0.000624602
VIPR2	-0.235897	-0.111956	0.0145806	-0.128803	-0.0281238
SOX15	-0.236042	0.117973	0.0101357	-0.0749986	-0.0068376
SERPINC1	-0.2363	-0.174705	0.0147019	-0.0823864	0.108793
CERS6	-0.236361	-0.0955493	0.0398505	0.191931	0.0137277
DDR2	-0.236469	-0.254753	0.22424	-0.0356264	0.00525052
NMUR2	-0.236523	0.0885766	0.0223929	-0.0948177	-0.000948098
TNFSF15	-0.23653	0.0798159	0.0214133	0.193461	-0.0094103
STPG4	-0.236775	0.00544553	0.0763672	-0.11663	-0.00189653
LRP2BP	-0.237084	-0.0463146	0.0623023	-0.130025	0.0651741
LOC527186	-0.237119	-0.0584342	-0.0157334	-0.0934457	-0.00104288
LOC112446152	-0.23731	-0.0451153	0.12571	-0.0985218	0.0129337
LOC112444972	-0.237595	-0.0589745	0.141092	-0.0259348	-0.00253001
CXCL5	-0.23778	0.0474604	0.132509	0.0807291	0.155877
E2F3	-0.237803	0.0110394	0.0448521	0.178557	-0.0568447
TIGIT	-0.238187	-0.157892	-0.00591512	-0.014305	0.000771326
SERPINB2	-0.238561	0.0496583	0.0290618	-0.141536	0.0471054
LOC107131684	-0.239269	-0.0482929	-0.013568	-0.0859352	0.00144808
LY96	-0.239806	0.327096	-0.0216857	-0.145094	-0.101889
MAOA	-0.239914	-0.0281391	-0.0330573	0.106825	-0.0388731
DGKG	-0.239966	0.115354	-0.014341	0.0618311	0.00231846
IL12RB1	-0.240009	-0.0564165	-0.0544673	-0.100534	0.0194012
FNIP2	-0.24026	0.150103	0.0312087	0.111036	-0.0359473
LOC104968522	-0.24092	-0.0690605	0.0230232	-0.0880052	0.00666595
GFI1B	-0.241078	0.0213102	-0.00655575	-0.0276238	-0.00732023
MYBPC2	-0.241213	-0.187058	-0.0603358	-0.096765	0.0298411
DEFB7	-0.241848	0.203801	0.231927	-0.0518115	-0.00749522
PLXNA1	-0.242272	0.070872	0.0523313	0.0217973	0.0188511
GPR160	-0.242345	-0.130431	-0.0683785	-0.299652	0.0128771
STK4	-0.24272	-0.226515	0.00908532	-0.00192313	-0.00338658
LOC526163	-0.242725	-0.0124964	-0.02257	-0.0226174	-0.00176976
MOB3C	-0.24337	0.37336	0.0708801	0.0585385	-0.0138409
CELF5	-0.243528	0.0652928	0.0849839	0.0217383	0.0028626
ALKBH1	-0.244178	0.138402	0.0267535	-0.0941338	-0.00841018
LY75	-0.245291	-0.120236	-0.00986953	-0.134606	-0.0170798
PRSS36	-0.245392	-0.0521127	0.0234905	-0.220415	0.00358542
LOC104969024	-0.245392	-0.0608429	-0.03689	-0.0848999	0.0127833
BOSTAUV1R414	-0.245493	-0.103282	0.0177102	-0.065117	0.0754601
RNF144B	-0.245691	-0.0835502	-0.212077	-0.314454	-0.00180373
PSMB9	-0.245701	0.0861136	-0.0369548	-0.0155998	-0.00300193
CSF3	-0.246613	0.0131002	0.038306	-0.0966297	0.06388
SMIM3	-0.24667	-0.0147123	0.0507153	0.0046847	-0.00216509
LOC529196	-0.24674	0.219831	-0.0463318	0.0536826	-0.04394
LAIR1	-0.246789	0.15414	0.0118331	0.0278005	-0.00372782
DCSTAMP	-0.247477	0.146388	0.0817944	0.172164	-0.0065057
FCER2	-0.247809	-0.0521234	-0.0818331	-0.0035801	-0.111031
NSMCE2	-0.247954	0.146009	0.070107	-0.000712662	0.00183101
CD74	-0.248332	-0.0807227	-0.223883	0.124292	-0.0367556
RPA4	-0.2484	0.0216861	-0.0760514	0.0788226	0.00096753
SCAI	-0.24862	-0.0405699	0.00038688	-0.108691	-0.00207785
LOC100851913	-0.2489	0.129072	0.0462071	-0.171471	0.00239289
LOC107132175	-0.249186	-0.0563973	-0.112872	-0.144975	0.0451518
BIRC2	-0.249217	-0.0372872	0.0141812	-0.0778854	0.00313622
CLK1	-0.250094	0.100221	0.0261877	-0.203732	-0.0940638
CCL20	-0.250375	-0.031927	0.0311833	0.0109988	0.0818308
C2CD3	-0.250488	-0.0361946	-0.0109821	-0.0164982	-0.00034716
ST3GAL6	-0.251394	0.0750687	0.0330667	-0.0173871	0.00492281
LOC512672	-0.252113	0.0599596	-0.000507923	-0.0409732	-0.160002
PTGER4	-0.252503	-0.0913598	-0.0743236	0.0496668	-0.00124273
SKIL	-0.252975	-0.29903	-0.00126377	-0.131332	-7.51207e-05
P4HA1	-0.253759	0.296185	0.118498	0.194057	-0.01322
AQP9	-0.25384	0.0784386	0.312141	-0.0158285	0.0093302
CLEC17A	-0.253852	-0.00311561	0.312073	-0.0239082	-0.00412503
TNFAIP2	-0.253881	0.0854731	0.0366432	0.02138	-0.0294151
RNF122	-0.254295	0.271182	0.191279	-0.04551	-0.00314293
FAM212A	-0.255236	0.0124981	-0.00973937	0.0798307	0.00205679
GZMA	-0.255353	-0.071548	-0.020475	0.0491418	-0.00743073
IRF4	-0.255657	-0.201772	-0.011322	-0.1301	0.0107946
MEIKIN	-0.255731	0.404846	0.135795	-0.00324529	0.00225941
LOC112443671	-0.255778	-0.135422	0.081851	-0.0344121	0.0321737
LOC100294723	-0.256117	-0.0351745	0.0338156	-0.148768	0.0124908
LOC104971307	-0.256229	0.0488057	0.0897917	0.0796816	-0.00240899
C26H6orf52	-0.256578	-0.148677	-0.0708801	0.130953	0.0330652
LOC788634	-0.256842	-0.00581617	-0.000354544	-0.0934925	-0.000927001
BMX	-0.2574	0.0362176	0.0653517	-0.273357	-0.00745453
TLR10	-0.257888	-0.0354534	-0.113775	0.00303802	-0.00222801
CHST7	-0.257998	-0.00493238	0.0301015	-0.0111948	-0.00124121
LOC112441514	-0.25809	-0.0734493	-0.108929	-0.0146984	-0.00779436
SP140	-0.258097	0.0662456	-0.143678	0.0469741	9.52004e-05
GPR183	-0.258166	-0.114952	-0.052474	-0.00236922	-0.0118933
SPATA6L	-0.258485	-0.122634	0.00808429	-0.141597	0.00098398
LOC112448762	-0.259328	0.0674995	0.0529493	0.00896866	0.0162879
ACVR2B	-0.260319	0.196039	0.0514693	0.042604	-0.0719794
KSR1	-0.260493	0.0814682	-0.093593	0.00903326	0.0156051
FCER1A	-0.260576	-0.0224481	-0.134262	0.0527288	-0.0456767
NAIF1	-0.262194	-0.228361	-0.00806383	-0.143462	0.00243586
LOC112441717	-0.262224	-0.151273	0.0437413	-0.0206646	0.00557167
LOC112446153	-0.262454	0.0378941	0.147865	-0.0503174	0.00365205
LOC786372	-0.262781	-0.254142	-0.164456	-0.0688245	0.00549183
KAT8	-0.263091	0.571031	0.108265	-0.0704313	-0.00424269
LOC112443661	-0.263118	-0.146781	0.162079	-0.0481981	-0.000479688
CREB1	-0.263145	0.126421	0.101165	-0.0795306	0.000426047
PTGDR2	-0.263233	-0.0160533	-0.0323718	-0.0963678	0.0104778
HS3ST6	-0.263434	-0.249562	-0.00552558	-0.147087	0.00435607
PLD4	-0.263488	0.00435494	-0.134642	0.092529	-0.00327942
IPMK	-0.263591	-0.0584489	-0.000668518	-0.0324384	-0.00220028
TCP11	-0.263592	-0.390734	-0.0112855	-0.00375576	-0.00617893
LOC101908034	-0.263713	-0.159596	0.0408828	-0.045005	0.0935442
TLR2	-0.264083	0.114388	0.0733489	0.147278	-0.00112708
EDEM1	-0.264092	0.285865	0.0327371	0.0629313	-3.8595e-06
LOC112447032	-0.264432	0.0176545	-0.0112259	0.0236708	-0.000550901
HLX	-0.264528	0.243573	-0.0222238	0.154529	-0.0440581
PGGHG	-0.264664	-0.153514	-0.0185961	0.0241604	0.00535225
LOC112444740	-0.264824	0.0594037	0.109489	-0.276891	-0.000745894
BOLA-DRB3	-0.265643	-0.0692394	-0.147663	0.106171	-0.0379055
CCR7	-0.265649	-0.0261238	0.041783	-0.152884	-0.0207037
CLEC2B	-0.266552	0.0172312	-0.0199821	-0.00501155	0.01191
NABP1	-0.266771	0.000438349	0.0917438	-0.220454	0.00343777
ELN	-0.266785	0.0913545	0.0249857	-0.0263293	0.0308494
LRFN1	-0.266894	0.237453	0.17925	0.144306	8.03082e-05
LOC618416	-0.267376	0.0510344	0.0279289	0.224595	-0.00458179
DAPP1	-0.267626	-0.0953508	-0.0220754	-0.0153207	-0.00681717
BLA-DQB	-0.267965	0.0346703	-0.245602	0.0754031	-0.0933033
SYT16	-0.268081	0.200295	0.298492	0.000536214	0.00229006
BATF	-0.268589	0.0578035	0.0356632	0.0307303	-0.00446388
COX19	-0.268731	-0.0232956	-0.00888522	-0.153948	-0.00544267
LOC112442979	-0.268785	-0.0772021	-0.0190404	-0.049649	-0.000212435
IL18	-0.269806	0.146181	0.0169441	0.0482179	-0.0387107
S1PR1	-0.270375	0.143938	0.0104333	-0.1117	-0.0622984
CLK2	-0.270377	0.166906	-0.00897268	0.00745993	-0.00316141
TFIP11	-0.270487	-0.00996346	0.170083	-0.0234219	-0.000178048
ADAM17	-0.271029	0.165654	0.0842331	0.0554161	-0.000546754
ZFC3H1	-0.271317	-0.181008	-0.0040138	-0.150885	0.00879019
CTLA4	-0.271433	0.0161289	-0.0156341	-0.159721	0.00331047
B2M	-0.271473	0.151	0.0318175	-0.00115358	-0.00917916
LOC504861	-0.271486	0.0674614	0.0800185	0.0263099	0.000900685
LOC536097	-0.271524	0.19143	0.00303026	0.188244	-0.00692073
FLCN	-0.272061	0.305938	0.0957076	0.0305373	-0.00448317
SCN4B	-0.272151	0.0290678	0.00126417	-0.0165621	0.00733875
LOC101906009	-0.272676	0.0257383	-0.0402819	0.100267	-0.0334283
FGD4	-0.272879	0.0977064	0.0120186	0.0456519	-0.00236857
TBC1D8	-0.272921	0.0309546	0.0268776	-0.198794	0.0164401
RNPC3	-0.273129	-0.0535859	0.000134537	-0.141669	0.00378254
IRAK2	-0.273428	0.0441428	0.0457972	-0.0140752	0.013112
N4BP1	-0.273839	-0.00891093	0.000834217	-0.0639155	0.0950212
SGPP1	-0.274206	-0.0446821	-0.0693788	0.124332	0.000529554
SYS1	-0.274457	0.287763	0.0174675	-0.0992457	-0.00104014
ADAP1	-0.274574	0.101407	-0.0241402	0.127639	-0.000538063
BOLA_2	-0.274618	-0.0523029	0.0283868	0.0705453	0.00749738
LOC104969596	-0.274953	0.0808863	0.0114513	-0.192743	-0.00533472
LOC515333	-0.275222	-0.204288	0.121016	0.0520774	0.0166112
NFE2L2	-0.275472	0.122273	0.0257888	0.0176265	-0.00555976
LOC112448315	-0.275636	-0.0735991	0.0687971	-0.126498	-0.00114396
SDCBP	-0.275765	0.400071	0.0540537	0.0610851	-0.00738901
UBE2W	-0.275838	0.0530988	-0.00875018	-0.147019	-0.000741943
MAFG	-0.276567	-0.107649	0.025652	0.0756211	0.000354652
SLC13A3	-0.276742	0.0708048	0.0252503	0.118018	0.0078892
GNA15	-0.276848	0.259319	0.0735991	0.0692368	-0.000691147
ST8SIA4	-0.276929	0.173482	-0.00274116	-0.00894875	-0.0210519
DPP4	-0.277102	0.0522935	0.017269	0.00232416	-0.00514889
RC3H2	-0.277428	-0.286567	-0.00873122	-0.0956009	1.17022e-05
AGBL2	-0.277818	-0.258069	0.12533	-0.104838	0.0115498
PPP1R18	-0.277965	0.146961	0.183823	0.104119	0.0113461
TNFRSF25	-0.278944	0.074641	0.00894421	-0.0637866	0.00562282
LOC112443216	-0.279368	-0.132936	-0.110059	-0.0143575	0.0482076
FGD2	-0.279591	-0.068368	-0.312046	0.000426564	0.000939221
SP110	-0.279615	-0.46208	-0.166344	-0.016181	0.00396123
TIMP1	-0.279993	-0.00353343	0.0350144	0.0516578	0.000824176
ZEB2	-0.280159	0.145001	-0.0094432	0.254449	-0.0635917
CD40	-0.280732	0.130676	0.0337976	0.0761269	-2.32245e-05
RIC1	-0.280807	0.130207	-0.0685564	-0.0357969	-0.00729142
OLIG2	-0.281097	-0.26503	0.159488	-0.131811	0.0613927
KIAA0513	-0.281662	0.212906	-0.0440208	0.0176547	-0.00827287
TTC33	-0.281887	-0.0709103	-0.0218754	-0.158798	-0.0061092
MN1	-0.282128	0.0527387	-0.0104643	0.0845531	-0.0234718
LOC100337053	-0.282578	-0.0269357	-0.045062	0.0231859	-0.018217
GNG4	-0.283083	0.0392881	0.0582018	-0.0650713	-0.00848459
TET3	-0.283097	-0.1199	-0.00395793	-0.0272318	-0.000424157
RAB27A	-0.283282	-0.359531	-0.00430338	-0.132459	0.0107483
ICAM4	-0.283366	0.0501473	0.0875412	-0.0099249	0.125722
WIPF1	-0.284684	-0.515494	-0.00863047	0.0133813	-0.000491126
LOC107133238	-0.284705	0.00501846	0.16388	-0.0702674	0.199717
ARHGAP15	-0.284762	-0.155524	-0.0856371	-0.130444	0.000723913
PRKAA1	-0.284882	-0.434707	-0.0885875	-0.16362	3.47367e-05
USP25	-0.284975	-0.140986	-0.0138362	-0.00546367	0.0129571
ATP8B4	-0.285474	0.132431	-0.00400819	0.149898	-0.0188731
LOC101904955	-0.285843	-0.0481177	-0.0409525	0.00500796	0.12737
LIMD2	-0.2862	-0.148549	-0.00368081	-0.146246	0.0064038
LOC112442110	-0.286402	-0.0378333	0.0669725	-0.086355	0.00157756
ST7L	-0.286498	0.0386491	0.0327838	-0.157809	0.0102499
DNAH17	-0.286666	-0.0974047	0.0243899	-0.149116	0.00245095
ARID4B	-0.286719	-0.342444	-0.0188046	-0.123163	0.0028268
ZC3H12C	-0.287212	0.172571	0.111871	0.11368	-0.00369872
BLK	-0.287279	0.0219482	-0.0271638	-0.102378	0.0208302
CLEC4E	-0.287343	0.232367	0.283254	0.0733904	-0.0433565
PHACTR1	-0.287944	-0.118612	-0.00269259	-0.0278245	-0.0945591
VPS13B	-0.288005	-0.0384676	-0.10767	-0.0775057	6.15696e-05
LOC112445749	-0.288266	-0.0267454	-0.0386755	0.000576102	-0.00232845
RYR1	-0.288502	0.00608313	0.15129	-0.00159657	0.00312979
SP100	-0.28885	-0.0411823	-0.0671983	0.0250907	0.00677415
PQLC1	-0.289377	0.060315	0.0303418	0.0113367	-5.52867e-05
BAZ1A	-0.289492	0.0414994	0.0779586	-0.00973004	0.00240467
LOC107131525	-0.289563	0.0333284	-0.0323188	-0.0217354	-0.00349925
SLAIN1	-0.289776	0.0415102	-0.0381141	0.00975608	-0.0138088
CYSLTR1	-0.289878	-0.16944	-0.227879	-0.0394839	0.0301739
LOC574091	-0.290073	-0.39493	-0.014889	-0.112154	0.00495195
SKAP2	-0.290432	0.138641	0.00836686	0.161292	-0.00541878
IFNGR2	-0.290878	0.356181	0.000936681	-0.0433543	0.000204399
NR4A3	-0.291279	-0.0768797	0.0300711	-0.308251	-0.00328921
LOC783680	-0.291714	0.187323	0.00375183	-0.00460213	-0.0063698
BOLA-DRA	-0.292052	-0.033885	-0.160939	0.0828003	-0.0340641
SF3B1	-0.294129	-0.368347	-0.0225567	-0.138269	0.00386669
M-SAA3.2	-0.294173	-0.00108585	0.0238502	-0.187981	0.0218491
CASP7	-0.294532	-0.158494	-0.0487899	-0.0443858	0.00950181
YIPF4	-0.294668	0.207191	-0.000401453	-0.120366	0.00275707
TAPT1	-0.29479	-0.255977	-0.00364126	-0.0205552	-0.000379511
GALR1	-0.294811	-0.0847871	0.00185427	-0.00607951	-0.00787466
LOC112445693	-0.295491	-0.15446	-0.197577	-0.0306985	0.00712172
LOC101910094	-0.29552	0.000117395	0.00689261	-0.0816355	-0.0137956
ACSL6	-0.295626	0.14047	0.12247	0.204068	-0.00873709
CLK4	-0.295796	-0.414169	0.00694042	-0.184219	0.0016719
TET2	-0.295823	0.00880952	-0.0355796	-0.0148448	0.00132952
GPR52	-0.295899	-0.0456254	-0.145657	-0.0754305	0.0427049
ICOS	-0.296027	-0.0601676	-0.0479096	-0.121153	0.0231225
LONRF3	-0.296087	0.330856	0.0511074	-0.0770569	-0.00650382
EFHD2	-0.296218	-0.12644	0.0550442	0.109029	0.0080612
GPBP1	-0.296547	-0.135195	0.10091	-0.1754	0.0040192
RHBDD2	-0.296656	-0.47733	-0.0141091	-0.014889	0.00328756
RNF13	-0.2975	0.205725	0.0305619	0.107063	-0.0123454
IL2RG	-0.298426	-0.206876	0.0262048	-0.0345449	0.00356865
TNIP3	-0.29846	0.0944908	0.128375	-0.0554006	-0.000570379
ORAI2	-0.299683	-0.117962	-0.0332193	0.179858	0.000988231
LOC101902869	-0.299745	-0.112454	0.0241639	0.00345731	-0.00211659
LOC112449402	-0.30014	-0.0851572	0.0545078	-0.126242	0.00900349
BBS10	-0.300746	0.0249878	0.013264	0.105732	0.0128938
BOLA-DOB	-0.301283	-0.208925	-0.224588	-0.0467767	0.00629099
LOC101908166	-0.301585	0.0617035	0.0744372	-0.162618	-0.00780838
MS4A7	-0.301966	-0.0562424	0.00466754	0.0806402	-0.100203
UBE2B	-0.302226	-0.264412	0.0251995	-0.179596	0.00231416
LOC509283	-0.302359	-0.124098	-0.107023	0.0309492	0.00741529
HS6ST2	-0.302455	0.0406048	0.0265739	-0.0323277	-0.00552772
TRAF3	-0.302649	0.162947	-0.00422565	-0.000168796	0.0219261
ENTPD1	-0.302802	-0.244581	-0.0171821	-0.0381449	0.00273003
PLCG2	-0.30301	-0.396192	-0.111345	-0.0105575	0.019407
STAT3	-0.303327	-0.240122	-0.0074327	-0.181347	0.00802525
LTB4R	-0.303413	0.109293	-0.0234534	0.214535	-0.0229062
GDPD1	-0.303545	-0.273473	-0.0276159	-0.0161458	0.00349601
SAG	-0.303955	-0.37891	0.0995237	-0.0749547	0.00913232
ARHGEF2	-0.304005	0.0719988	0.0902135	0.12508	0.00426719
LOC104975561	-0.304106	-0.192821	0.00564013	-0.0646312	0.00217089
BRAF	-0.304363	-0.040672	0.00298293	-0.150045	0.0100264
XIAP	-0.304638	0.0264408	-0.00530283	-0.00801132	-0.00730644
FCRL5	-0.304743	-0.150021	-0.145541	-0.0248568	0.0511761
SERPINB9	-0.304773	-0.0427467	-0.00667544	-0.16603	0.0119523
DRAM1	-0.304788	0.0557287	0.00751531	0.157333	-0.00154575
PIAS1	-0.304919	-0.171079	0.0711004	-0.0100978	-0.000334157
DDX3X	-0.305142	-0.0364857	-0.00918958	-0.171851	0.000830774
LOC511531	-0.305237	0.0154112	0.00687544	-0.00508422	0.0188526
PIM3	-0.305446	-0.156329	6.02017e-05	-0.180451	0.0105725
IL10	-0.305691	-0.0977889	0.020816	0.00373197	0.00931044
CHSY1	-0.30603	-0.0509675	0.00085085	0.00361436	-0.00118215
RXRA	-0.306683	0.280298	0.0358613	0.0614657	-0.000635106
EIF2AK2	-0.307406	-0.140606	-0.0397386	-0.00010141	0.00765976
FBXO38	-0.307702	0.0454494	-0.0133122	-0.0795418	0.00063456
FCER1G	-0.308146	-0.0533089	0.0818761	0.228685	0.00202522
SIRPA	-0.308182	0.178692	0.0122254	0.163054	-0.00465047
PTPRE	-0.308719	0.0544441	0.0940611	0.0914272	-0.00137632
LOC101903832	-0.309044	0.00616381	-0.0145433	0.090047	0.000891048
C25H16orf54	-0.309095	0.220014	0.0197483	0.00909763	-0.00525065
CNR2	-0.309277	-0.0156842	-0.00639355	-0.0100674	0.00755074
PLEKHO2	-0.309327	0.123457	0.224093	0.181324	0.00253207
PECAM1	-0.309406	0.0115702	0.0064086	-0.0438581	0.000134406
CCPG1	-0.309678	-0.0814894	-0.0942094	-0.106304	0.000734376
USP3	-0.30977	-0.176845	0.00825482	-0.118164	0.000777524
RASA2	-0.309802	-0.168231	0.00299212	-0.185865	0.000858351
HAAO	-0.309938	0.196225	0.00715181	0.00377361	-0.00462505
LOC104973781	-0.31005	0.0713997	-0.001882	-0.0428166	-0.022022
FITM1	-0.310112	-0.10596	-0.0177908	-0.154815	0.00363089
IGHMBP2	-0.310694	-0.1471	-0.0906909	0.0375933	-0.00126771
LOC514257	-0.310851	0.0578484	0.0639058	-0.0201628	0.00654732
LOC100848815	-0.311609	-0.00249055	-0.103678	0.0886571	-0.0546057
FNIP1	-0.311638	0.258241	0.0565172	0.010688	-0.0654651
LOC112441507	-0.311966	-0.201282	0.114083	-0.0234278	0.0162577
KDM4A	-0.311993	-0.223846	-0.0301733	-0.00254937	-9.77857e-05
EGR2	-0.312165	0.153452	0.164654	0.0844621	-0.0307007
ARG2	-0.312296	0.14654	0.0482346	0.00527902	-0.000106772
B3GNT3	-0.312412	0.302455	0.110093	-0.00181948	0.0139438
LOC783920	-0.312477	0.0247564	-0.0203838	-0.0624212	1.1866e-05
FIP1L1	-0.31311	-0.487279	-0.0333768	-0.0969106	0.0232421
FBRS	-0.313427	0.174137	0.00671508	-0.0304731	0.100328
ACSL4	-0.313528	-0.0862655	0.0105813	0.0375117	-0.0037371
TBC1D23	-0.313622	0.364443	-0.00191547	0.0540851	-0.0256147
PTPN5	-0.313663	-0.207931	0.0509627	-0.00205798	0.0754107
ADAR	-0.313668	-0.291162	-0.123718	-0.0500076	0.0185659
GRIPAP1	-0.314814	-0.018972	-0.0333046	-0.0461069	0.0069494
CD244	-0.314861	-0.169445	-0.0105712	-0.230421	0.0338171
STAT2	-0.315423	-0.184947	-0.167083	-0.00394836	0.0021887
MORC3	-0.315448	0.355221	-0.00167487	-0.0843059	2.56296e-05
AKAP13	-0.315577	-0.335229	0.000531856	-0.0812111	0.0181897
NIPAL4	-0.31629	-0.158456	-0.00296573	-0.0119794	0.0248922
OSCP1	-0.316354	-0.231474	-0.00760481	-0.025788	0.00519487
PFKFB3	-0.31704	0.222663	0.0782005	0.14085	-0.00174275
MBOAT7	-0.317152	0.00673233	0.0135093	0.136897	0.000931542
LOC614732	-0.317433	-0.285407	-0.0200545	-0.0354937	0.0723864
SAT1	-0.317463	-0.215298	-0.0115071	-0.157479	0.00336402
LOC112448507	-0.317482	-0.113197	0.038309	0.00870027	0.0124816
BACH1	-0.317539	0.177362	-0.00149746	-0.00783343	-0.00245463
SELPLG	-0.317826	-0.0800036	-0.111049	0.0243468	-0.0207405
WASHC4	-0.31859	0.339407	-0.00585596	-0.00248169	-0.000486461
SMUG1	-0.318643	0.0108259	-0.00812545	-0.0825273	0.0027801
WTAP	-0.319063	0.0269931	0.00280826	-0.102531	-0.00072764
FAM49B	-0.319268	-0.278545	0.00503491	0.0127042	-0.000530455
XKR8	-0.319271	0.281418	0.182586	0.0411201	-0.0120782
SENP7	-0.319336	0.120775	-0.0449934	-0.161284	-0.0119195
C28H10orf105	-0.31951	-0.0377884	0.0180461	-0.0625367	0.00179084
TNFSF13B	-0.319767	0.00715092	0.0279976	0.0533827	-0.0272799
MCL1	-0.320236	-0.0419443	0.0248109	-0.130636	0.00103781
TRIM56	-0.320702	-0.231468	0.0139652	-0.0723501	0.0204127
CYP3A4	-0.320883	0.0997503	0.00911567	0.177456	0.0112314
CD48	-0.320948	-0.0455927	0.00598362	-0.00752788	-0.00268048
TAP1	-0.321088	0.0250738	-0.0552396	-0.0359831	0.00195942
RHOG	-0.321297	0.0562288	0.0645665	0.157045	0.000661977
BOLA-DOA	-0.321732	-0.171139	-0.342924	-0.00514038	-0.00129068
FGGY	-0.322001	0.173986	0.136434	-0.0967717	-0.00324132
CNN2	-0.322091	-0.309413	0.00617501	0.000468095	0.0102429
CCDC136	-0.322152	-0.0359141	-0.0154443	0.00418358	0.0113792
RAB31	-0.322191	-0.0184634	-0.0111034	0.0333664	-0.00580714
FAM107B	-0.322445	-0.0333829	0.0174288	-0.117218	0.00367435
ABCA10	-0.32247	-0.00900859	-0.0258737	0.0391424	-0.0410491
IL15RA	-0.323048	-0.0159077	-0.0113911	0.122082	0.000459025
LOC100847765	-0.323816	-0.0274393	0.19684	-0.173519	0.0145864
ANKRD33B	-0.32382	0.0148129	0.0844881	-0.0177925	0.178406
WDFY3	-0.324014	0.0920471	0.0072862	0.185724	-0.00188892
TNFRSF13C	-0.324059	-0.145841	-0.103619	-0.0251018	0.0215204
RTL9	-0.324439	-0.0341711	0.0590574	-0.0539924	0.00552435
CDKN2D	-0.325677	-0.218953	0.0439894	-0.0958526	0.0328872
H3F3B	-0.325678	-0.343532	-0.0896833	-0.06267	0.0125372
RETN	-0.325793	0.164293	0.135081	0.188618	-0.0100715
DHRS9	-0.326596	0.0284576	-0.0306667	0.0401352	-0.0390657
MYLIP	-0.326908	-0.0496886	0.0511877	-0.307733	0.00612265
PGA5	-0.327431	0.0933235	0.0677323	-0.0372585	-0.0614501
LOC112448856	-0.327514	-0.169856	-0.109566	-0.160808	0.0140282
PARP9	-0.327568	-0.455873	-0.0523449	0.0485763	0.00382307
LOC112445942	-0.327657	0.00893115	0.0108644	-0.296862	0.00490717
RAB8B	-0.327711	-0.16319	0.019071	-0.0211753	-0.00297687
KNCN	-0.327761	0.0512293	0.0707065	-0.0660763	0.00341543
RASGRP2	-0.329009	-0.150916	-0.0088582	-0.0957781	0.042778
PTBP2	-0.329476	-0.113829	-0.0815635	-0.0730472	0.00186148
NLRC5	-0.33068	-0.049384	-0.16428	-0.107405	0.00221811
PSTPIP1	-0.330997	-0.198598	-0.0233216	-0.0135336	-7.41375e-05
C16H1orf159	-0.33134	-0.163849	-0.0589723	-0.10629	0.0267456
MOCS1	-0.331347	0.11105	0.0167467	-0.214009	0.00689785
IL10RA	-0.331591	0.180203	0.099514	0.0178823	-0.00061751
HSD17B1	-0.332184	0.0790893	0.0567447	-0.019243	-0.0088197
LOC112442111	-0.332469	-0.0300559	0.07254	-0.0441796	-0.000353122
FGD6	-0.332603	-0.0187386	-0.0151829	-0.153953	-0.0064572
MIER1	-0.334666	0.150937	0.00522227	-0.0651111	-0.000570248
KDM3A	-0.335051	0.243632	0.0749301	-0.00261735	-0.000312556
DHX34	-0.335167	0.0299298	0.0425618	-0.0229752	0.00414008
ANKRD11	-0.335507	-0.173053	-0.0314416	0.00576282	0.00126579
LOC100138951	-0.336111	0.0407805	0.00587984	0.0423468	0.087422
TSPAN2	-0.336302	-0.230991	-0.0119872	-0.179965	-0.00378729
NOD2	-0.336538	0.364666	-0.00374168	0.019296	-0.00356973
EBF1	-0.336698	-0.135968	-0.0394743	-0.0678318	0.0557985
FNBP4	-0.337223	-0.00661134	0.00960573	-0.127537	0.00344281
ZNF839	-0.337452	0.0379546	-0.00393184	-0.0254482	-0.011211
LOC112447324	-0.337957	-0.122513	-0.094142	-0.0757292	0.0126856
PARP12	-0.338483	-0.401285	-0.0496183	0.0125337	0.00955328
LOC100297676	-0.338494	0.440793	0.145215	0.00650952	-0.05067
MRPS15	-0.338693	-0.100209	-0.0757179	-0.179418	-0.000615735
IMPG2	-0.338709	-0.0522516	-0.0620446	-0.159083	0.015528
S1PR4	-0.338967	0.0509149	0.00637357	-0.106181	0.0044332
LPIN2	-0.339066	-0.416482	-0.0260648	-0.0900043	0.00275291
CHD1	-0.339269	-0.0447104	-0.00744117	-0.121825	-0.000187685
ARID3A	-0.339286	0.296789	0.0933232	0.145063	0.0134115
ERG	-0.339349	-0.103196	0.10428	-0.0198096	-0.0193257
LOC100299045	-0.339677	-0.0923596	-0.0143629	-0.0621249	-0.0160622
SARS	-0.340277	0.0898479	-0.0163936	0.0513616	0.00593533
CD72	-0.340655	0.18431	0.0424399	-0.0211833	-0.0080158
UBAP1	-0.340861	-0.452204	0.00802958	-0.0700976	0.00818298
GRB2	-0.341418	0.0591644	0.0431113	-0.00140812	0.0255598
VASP	-0.341613	0.057919	0.0677896	0.00798314	0.00304502
GJA5	-0.342058	-0.0604305	-0.00290806	-0.176902	-0.260255
LOC100300051	-0.342777	-0.0657596	-0.0133112	0.0231168	-0.0078553
CCDC88B	-0.342778	0.136969	-0.110434	0.180936	0.00359887
SWT1	-0.342842	0.258008	-0.0217074	-0.0862792	-0.00361266
LOC112442844	-0.343584	-0.00887682	0.0395848	-0.110482	0.107126
LOC101905239	-0.343585	-0.0466998	0.112485	-0.16106	-0.00424568
RICTOR	-0.343759	-0.0506607	-0.0160084	-0.167569	0.00419444
IKBKB	-0.344142	0.174647	0.0193798	0.0157535	0.0843328
GNAL	-0.344325	-0.193755	-0.00347447	-0.152479	0.0658778
EHD1	-0.344491	-0.142639	-0.0169064	-0.133538	0.120063
PGS1	-0.344667	-0.0849789	9.43966e-05	0.105986	-0.000140094
PRODH	-0.344689	-0.0539231	0.198387	-0.0201555	4.62843e-06
OXSR1	-0.344879	-0.10228	0.0071585	-0.00213963	0.0043449
ZDHHC18	-0.345015	-0.0998601	0.152055	0.0871578	0.00465225
NOTCH2	-0.345289	-0.0479564	0.00308634	0.12095	0.00291488
LOC112441622	-0.345302	-0.00983196	-0.00803505	-0.232649	0.0134168
TAP2	-0.345639	-0.047567	-0.121269	0.0537593	0.00155491
TNFRSF1B	-0.346243	-0.347377	0.120413	-0.0823341	0.000213825
LOC618733	-0.346378	0.0257338	-0.147098	-0.0538579	0.00210002
EVI2B	-0.34647	0.180387	0.183261	-0.00362272	-0.0100892
POU2F2	-0.347491	0.0492382	-0.000768916	0.0152527	0.00275326
C1H3orf38	-0.34788	-0.150561	-0.0357835	-0.0998625	0.00372545
ARMH2	-0.348186	-0.0856384	-0.0312021	-0.167945	0.0122788
LOC101902154	-0.348552	-0.0287146	-0.0154406	-0.0411249	0.0519983
LOC101902555	-0.348636	-0.0700392	-0.0458851	-0.0576561	0.0380706
JMJD1C	-0.34868	-0.333759	-0.0976519	-0.126803	0.0187689
C10H15orf48	-0.349743	0.102378	0.0719971	0.0878653	0.0130203
NLRP2	-0.349997	0.0969849	-0.0106742	0.0927763	0.00255286
LMNB1	-0.350154	-0.101003	-0.0154114	0.044003	-0.00255226
ABTB1	-0.350162	-0.191842	-0.0469596	-0.0373885	0.00636669
IL4I1	-0.350661	-0.020603	0.0122143	-0.00933058	-0.00034986
MYRFL	-0.351064	-0.112891	-0.0483788	-0.271075	-0.000212949
LOC101904810	-0.351702	0.0434739	-0.0238606	0.0136432	0.0293562
CHIC2	-0.351847	-0.552086	-0.0468155	-0.071566	0.000580316
BOLA_1	-0.352059	-0.103432	0.0268212	0.0509977	0.0086784
PBX2	-0.352568	-0.0234684	-0.0349145	-0.058337	0.0038988
RPH3A	-0.352751	-0.0218764	-0.0607537	-0.0515059	0.00347857
P2RY12	-0.353007	-0.0287619	-0.0210771	-0.0426179	-0.0235332
USP18	-0.353032	-0.210325	-0.016254	-0.0874363	0.0144894
DHX58	-0.353183	0.0292954	-0.0579756	0.012714	0.00383662
JAML	-0.35323	0.0735313	-0.00363423	-0.135719	-0.0159477
CD53	-0.353371	-0.0380965	0.0543708	0.0461345	7.28242e-05
DENND3	-0.353653	0.0626349	0.00439449	-0.155186	0.002355
NFKBID	-0.353889	-0.0328492	0.22628	-0.0282644	0.0107355
NFKBIE	-0.354068	0.0119548	0.104389	-0.0518558	0.0870002
RNF24	-0.354264	-0.265533	-0.0594911	-0.149965	0.00382548
RNASE6	-0.354618	-0.023929	-0.0103079	0.249276	0.00290925
ACOD1	-0.354698	0.0808288	0.0349775	0.177404	-0.0021429
P2RY14	-0.355259	0.0389106	0.0025943	-0.179463	0.039614
SLCO4C1	-0.355265	-0.0769181	-0.00271392	0.0570477	-0.00950982
PLSCR1	-0.355944	-0.258412	0.0220843	0.00212492	0.0821023
IL13RA1	-0.35631	0.0425441	0.0362185	0.0994636	-0.00541487
CDS2	-0.356741	-0.00401999	0.138427	-0.111376	0.00187353
WSB1	-0.357325	0.393152	0.0211837	0.167886	-0.0107435
FGD3	-0.357424	0.103662	0.00140636	-0.0662998	-0.00208499
LOC112447333	-0.35749	-0.0145697	0.00495311	0.0588192	-0.011901
IER3	-0.357567	-0.217163	0.247815	0.00340524	0.0602079
CXCR4	-0.358228	0.116415	0.0449505	-0.148917	-0.00795315
RAF1	-0.358495	0.0286101	0.00275386	0.00372904	0.00160453
LOC112441554	-0.35876	-0.167048	-0.00559249	-0.0170278	0.0179091
MBP	-0.358854	-0.145113	0.00037654	-0.00721346	0.000125587
BANK1	-0.358889	-0.092003	-0.0224981	0.0435141	0.00956994
ANKRD37	-0.358986	0.249709	0.0591273	0.0763327	-0.025438
TDRD7	-0.359028	-0.285955	-0.0463909	-0.0369179	0.00828105
CYLD	-0.359046	0.0244228	0.0351092	-0.121309	0.0205247
RGS18	-0.360195	-0.237452	-0.0228122	-0.130306	0.00686905
ZDHHC2	-0.360481	0.0863579	0.139788	0.022142	0.00293647
CDK17	-0.3605	-0.161559	-0.0333148	-0.145763	0.0942009
ASB2	-0.360789	-0.0510093	-0.110816	-0.0758466	0.0213107
LOC112442818	-0.361205	-0.044758	0.0340382	-0.0830162	0.000298383
NINJ1	-0.361349	0.0951921	0.0307641	0.0015871	0.016582
SLC16A3	-0.361799	0.233802	-0.000587194	0.241595	-0.000875787
PNRC1	-0.361874	-0.0565626	0.0787963	-0.250384	0.0151754
TNS1	-0.362417	0.0946022	-0.0282781	0.230671	-0.111366
TMEM229B	-0.362546	-0.123876	0.00599929	-0.103518	0.0844626
AXDND1	-0.363196	0.248548	0.322046	-0.0164116	-0.00200186
KCP	-0.363315	0.0712455	-0.0534095	0.0843926	0.00589564
PARP14	-0.363462	-0.0832801	-0.0216344	-0.00752756	-0.000581768
ITGB7	-0.363627	-0.0619799	-0.12519	-0.195584	-0.00242704
VAV1	-0.36457	0.172199	0.0111379	0.15057	-0.00323912
TNFSF9	-0.364946	-0.0606483	0.16162	-0.0152688	0.0826166
TGM2	-0.364964	-0.0477932	-0.0533509	0.0891422	-0.00872934
TRAF1	-0.365027	0.000527844	0.0710593	-0.00347309	0.0361109
KCNJ2	-0.365296	0.15524	0.116454	-0.243144	-0.129737
AGBL3	-0.36543	-0.127911	-0.0187118	-0.098038	0.00246547
C1RL	-0.366004	0.144188	-0.0378068	0.11339	-0.00392115
TNFRSF8	-0.366018	-0.0208138	0.0202919	-0.0430426	0.00984919
KLF10	-0.366135	0.118806	0.338959	-0.0308	0.00110683
GLIPR1	-0.366382	-0.0517224	-0.0121006	0.0719592	-0.0557972
TEC	-0.366436	-0.162415	-0.0458568	-0.0648828	0.00162617
PTGS2	-0.366691	0.0499388	0.142771	-0.0882437	0.00261505
SAA3	-0.366698	0.0586647	0.0217016	-0.248286	0.016347
IL18R1	-0.366737	-0.269676	0.0169106	-0.212142	0.00500391
TCF4	-0.366884	-0.202506	-0.222043	-0.0172133	0.00427867
RAPGEF1	-0.367105	-0.231707	-0.000961269	0.0791656	0.00634158
CCR3	-0.367168	-0.130274	-0.0122191	-0.0325079	0.0257019
PXK	-0.368271	-0.335557	-0.0250686	-0.190042	0.00346027
AKIRIN2	-0.368621	-0.218877	-0.00221008	-0.067877	0.00134047
PRR5L	-0.36877	-0.293547	-0.00335714	0.0174297	0.000981481
PLAC8	-0.368817	0.0185673	0.00541715	0.0447221	-0.000285204
LOC101907264	-0.369897	-0.106896	-0.0147779	-0.178522	0.181515
SLC2A6	-0.369972	0.164012	0.011363	0.0714003	-0.00937751
PPP1R15A	-0.370357	-0.217256	0.0691266	-0.0405696	0.107314
MAP4K4	-0.370366	0.0526332	0.00285115	0.0405977	-0.0004398
LOC506868	-0.370461	-0.180965	-0.00715115	-0.0895267	-0.00586988
SORL1	-0.370719	-0.326705	-0.161468	-4.46844e-05	0.00290058
LOC112448791	-0.370965	0.157688	0.0532035	0.0825616	-0.0104206
ISYNA1	-0.371442	0.0162386	0.123052	-0.17568	0.0551537
DACH1	-0.371634	-0.233038	0.0601439	0.0108872	0.0446604
TYK2	-0.371696	0.139036	0.056872	0.108618	0.0247497
CFD	-0.372169	0.295766	-0.0107359	-0.0367574	-0.0395671
BHLHE40	-0.372234	-0.0590592	-0.0703695	0.0062428	0.0290456
TACC3	-0.373172	-0.277939	-0.0120752	0.0163108	0.0489451
IL23R	-0.373172	0.121711	0.18588	-0.0436463	-0.0061941
BOLA-NC1	-0.373288	-0.0487582	-0.00286464	-0.0439304	0.0174366
FAM167B	-0.373623	0.242146	0.146752	-0.0956632	-0.00887844
RBKS	-0.373695	0.105018	0.0596131	-0.0442353	-0.00562268
REC8	-0.373978	0.0216315	-0.0449326	-0.00509077	0.139123
ST6GALNAC6	-0.374233	-0.0291055	-0.00992564	-0.00578065	0.0980514
HIVEP3	-0.374267	0.0987186	-0.0308072	-0.128336	-0.00811843
ENKUR	-0.37454	-0.293763	0.0961201	-0.18106	0.0278658
LOC512486	-0.375144	0.269692	0.0154776	0.0482108	-0.0220949
TAGAP	-0.375313	0.0959516	0.0529016	-0.0427414	-0.0314746
JAK2	-0.37546	0.0767272	-0.00690825	-0.13978	0.00296641
CPNE5	-0.375617	-0.113007	-0.0575913	-0.146693	0.0150226
RASSF2	-0.375647	-0.146148	0.0326497	-0.00185626	0.00035117
CSF2RA	-0.376051	0.155504	0.0135309	0.148144	-0.00754804
NLRP3	-0.378847	-0.0245984	0.011449	0.219851	0.0141413
TMEM119	-0.37929	-0.155989	-0.0409346	-0.157837	0.011306
LOC112445951	-0.379651	0.0585033	0.123849	-0.0630392	-0.0030061
PRDM1	-0.37978	-0.0578374	-0.0139934	0.022144	0.0396118
SEMA4A	-0.37991	0.149972	0.0499726	0.00977896	0.00565434
MR1	-0.380105	0.144601	0.0330947	0.102869	0.000287339
FCRLA	-0.380224	-0.0838285	-0.15135	-0.195506	0.0134142
NCR1	-0.380259	-0.0216965	0.0202875	-0.131454	0.00302468
EPG5	-0.380376	-0.177769	0.00537692	-0.0242443	0.00275031
NFKBIA	-0.380559	-0.0837109	0.0654877	0.152692	0.116366
MLXIP	-0.381011	-0.180521	0.00779832	-0.00403228	0.0432467
KIAA1147	-0.381193	0.00672296	-0.0378269	-0.00371176	-0.00611353
PLA2G5	-0.381293	-0.0233888	-0.0473315	-0.0368673	-0.098724
MGC139164	-0.381512	-0.0753835	-0.0859142	-0.201439	0.0553298
LOC100336589	-0.381849	-0.0758992	0.0166686	0.317603	0.0212032
PHF1	-0.383289	-0.10211	0.0121522	-0.131302	0.067768
DTX3L	-0.383317	-0.212361	-0.0359475	-0.0173887	-0.0011026
LOC112442843	-0.383834	0.0681331	-0.0121607	0.0813568	-0.154625
FMNL3	-0.383935	0.14546	0.124411	0.126726	0.00746733
LOC100336476	-0.384133	0.146427	0.000199589	0.0555456	0.00234773
LOC112444532	-0.384332	0.103359	-0.133181	0.0156255	0.00983759
CCNL1	-0.384651	-0.276781	-0.00332138	-0.0613395	0.174905
ABTB2	-0.38478	-0.0687229	0.00142451	-0.204297	0.215359
ARRDC4	-0.385383	0.109477	0.333297	-0.103591	0.0396499
BoLA	-0.385491	0.204536	-0.0218441	0.00740965	0.000836026
CREBRF	-0.385736	-0.0608948	-0.0131779	-0.296707	-0.00137842
LOC617565	-0.38576	0.177376	-0.00427201	-0.194398	-0.0273784
NFKB1	-0.386057	0.185937	0.0879753	-0.11865	0.00660596
ST6GALNAC4	-0.387216	-0.202286	-0.00924981	-0.0022732	0.0109035
C7H19orf38	-0.38755	-0.103644	0.00731361	0.00420288	0.00362881
DIXDC1	-0.387724	-0.159819	0.0139415	-0.195812	-0.00601055
MEGF9	-0.388045	-0.134995	0.0258845	-0.0844785	0.000108596
LENG8	-0.389233	-0.136635	-0.067111	-0.121958	0.0467066
LRRC63	-0.389374	0.0149637	-0.00620314	-0.0288473	0.0300466
MIDN	-0.389824	-0.218654	0.0909352	-0.154888	0.00300667
DYSF	-0.390231	-0.0706598	0.00799704	0.112511	0.0169541
IFNAR1	-0.390273	-0.134575	-0.00113285	0.0038197	0.00180216
USP15	-0.390533	0.193334	0.0619517	-0.12334	-3.71871e-05
CHST11	-0.391248	0.121048	0.0501018	0.0242233	-0.000201306
CRKL	-0.392306	-0.188118	0.0158492	-0.0796963	0.0320603
TNFSF14	-0.392367	0.156378	0.260438	-0.241729	-0.0198873
SH2B2	-0.393202	0.0413606	0.0173835	-0.0116779	0.0512867
UBE2L6	-0.393835	0.0630058	0.00776379	-0.0772135	-0.0407789
AFF2	-0.394414	-0.0955893	0.127823	-0.0863347	0.00314143
FBXL5	-0.394463	0.0667387	0.00807792	0.0293967	-0.00230711
F5	-0.395163	-0.0542611	-0.0284477	0.177848	0.00502343
TCIRG1	-0.395275	0.43268	0.00665767	0.0836023	-0.00205295
GBP4	-0.395493	0.0710812	0.0237363	-0.0171914	-0.0111556
GBP5	-0.396042	0.0478455	-0.0213446	-0.235197	-0.000179399
GADD45B	-0.396313	-0.0182607	0.335703	-0.222474	0.0261338
GPR146	-0.396819	0.0311687	-0.0410438	0.0433982	-0.00102277
LOC107131596	-0.396971	-0.0472521	-0.0155382	-0.284866	0.153351
GPR141	-0.397378	-0.0759651	-0.109509	0.10308	0.00178365
ZNF263	-0.398371	0.100874	0.0128092	-0.116894	0.0058406
NDEL1	-0.398468	-0.507439	-0.017907	-0.207336	0.0206386
LOC616254	-0.399295	-0.00152018	-0.0096919	-0.170906	0.0128591
ADAM8	-0.399602	0.0524589	-0.0018759	0.118207	0.000534332
GPX3	-0.399797	-0.183219	0.243715	-0.0361921	-0.00155922
TAPBPL	-0.40038	0.0641605	0.0833575	-0.099148	0.00757637
CELA2A	-0.40054	0.227541	0.151104	-0.042294	0.00593961
CD300LF	-0.401432	0.215634	0.0501261	0.0936435	0.000529313
IER5	-0.401676	-0.203248	0.146888	-0.0752188	0.0658794
FEM1C	-0.401729	-0.362435	-0.00450763	-0.0951927	0.00714726
CD79B	-0.402395	-0.0425211	-0.0741591	-0.0913122	0.0307765
IFNGR1	-0.402489	0.035795	0.0152038	0.0674426	-0.106211
S100A12	-0.402527	0.0787877	0.00851363	0.248041	-0.0141595
DENND5A	-0.402593	0.023625	0.106119	-0.0421206	0.0794207
LOC100299180	-0.402607	-0.158513	-0.0106883	-0.161469	0.00821858
GTF2B	-0.40301	-0.0892245	0.039425	-0.142919	0.0100411
ICAM5	-0.403864	0.0673168	0.190418	-0.0216451	0.206218
KLHL22	-0.403947	-0.213206	-0.0723786	-0.301897	0.0276551
FMNL1	-0.404442	0.0284608	0.00920702	0.00190865	0.000434827
ACTA2	-0.405528	-0.043015	-0.0113069	-0.238937	0.061996
CHST15	-0.407877	0.0504568	0.0381001	0.182513	0.00236264
KCTD7	-0.408097	-0.00709515	0.0199388	-0.114863	-0.0119463
LOC104968634	-0.408133	0.0551439	0.0299673	0.0284439	-0.0304438
BOLA-DQB	-0.408195	0.0401299	-0.0286064	0.168521	-0.0470723
FYB1	-0.408433	-0.0817216	0.000396511	-0.121211	0.0015295
SAMSN1	-0.40849	-0.232415	0.0315138	-0.140664	0.0373054
IL12B	-0.40882	0.135148	0.102722	0.0019725	-0.0147144
LOC112442847	-0.408892	-0.0263786	0.0393317	0.0571038	0.0913798
CRISPLD2	-0.409144	0.206048	-0.00123148	-0.676489	0.00182138
NAPSA	-0.409269	-0.148681	-0.237918	-0.177795	0.00644518
TMEM88	-0.409426	-0.0312962	0.0486392	-0.129363	0.0122773
XAF1	-0.410231	0.0063383	-0.00343818	0.0803112	-0.00234118
GPCPD1	-0.41025	0.519073	-0.040353	-0.0023408	0.000475041
BCL2A1	-0.410798	0.0863102	0.0662201	0.0131702	0.00617243
FOSL2	-0.412573	-0.177419	-0.00268477	-0.142363	0.0083986
ABCA1	-0.413602	0.0797423	-0.015437	0.257332	-0.0353797
SLC6A2	-0.413952	-0.124432	0.00290777	-0.0803056	-0.0146421
LITAF	-0.414854	-0.164876	0.00801259	0.00546827	7.51421e-05
RGS2_1	-0.414879	-0.0631854	0.0686662	-0.0452587	-0.0906672
EGR3	-0.415406	0.0501357	0.325981	-0.266164	-0.00356232
CD80	-0.415446	0.0283227	0.0297668	-0.1085	-0.00402374
DUSP6	-0.41627	0.228667	0.118253	0.0614551	-0.0111103
DOK3	-0.416317	0.212943	0.022385	0.025504	-0.0389033
PIK3AP1	-0.417102	0.168306	0.0140862	-0.00562636	0.0192485
SSH2	-0.417118	-0.20642	-0.0516688	-0.344699	0.0092539
SLAMF6	-0.417121	-0.103109	-0.0129537	-0.0224516	-0.00934499
ARID5A	-0.417266	-0.0328619	-0.0393707	-0.0667247	0.173371
SLC22A13	-0.417308	-0.0722533	-0.0128473	-0.050825	-0.00082965
LOC104971510	-0.417959	0.176496	0.0570797	-0.106286	0.0103575
RILPL2	-0.418262	0.175627	0.261335	-0.0450514	0.0221068
EHD3	-0.418305	-0.0951301	-0.118972	-0.110565	0.0684768
LOC112443469	-0.418326	-0.0316337	-0.0167072	-0.156586	0.00743821
NIN	-0.418388	-0.0752802	0.00119008	-0.0269216	-0.00176854
LYN	-0.418718	0.0997288	0.0268406	0.0241236	0.000709977
CCNL2	-0.418764	-0.0159723	-0.00343955	-0.102815	1.04382e-05
PEAK3	-0.419716	-0.017418	-0.00290469	0.00780644	-0.0285371
ECE1	-0.4199	0.118578	0.0832483	-0.0570997	0.0467811
OR52B2	-0.420029	-0.0783681	-0.0369871	-0.0446501	0.00543309
BCL2L11	-0.420558	-0.0925472	0.0058712	-0.119077	-0.00282933
MARCKS	-0.420862	0.186566	0.0213619	-0.0429574	-0.00194353
LOC100852077	-0.422068	0.151539	-0.00872353	0.262637	-0.00363741
SEMA4D	-0.42258	0.0233028	-0.0042648	-0.0742669	0.000492479
CELSR2	-0.423023	-0.177615	-0.0490304	-0.0720408	0.159914
LOC506121	-0.423386	0.0133587	0.130907	-0.214401	0.0162119
SCN2B	-0.423592	-0.0345271	-0.0354748	-0.266259	0.0100101
USP32	-0.42423	-0.185935	-0.110285	-0.0820191	-1.36948e-05
RELB	-0.424755	-0.0236679	0.0251432	-0.151956	0.0104031
NCF4	-0.424867	0.0202536	0.00430082	0.010733	0.0128361
OVGP1	-0.425456	-0.034367	0.0316243	-0.104747	0.0488184
LOC512005	-0.42564	-0.105084	0.00459371	-0.266703	0.00419091
LOC619159	-0.425757	0.106925	0.0132203	0.0717567	-0.0451541
CCDC112	-0.425993	-0.259732	0.0630551	-0.0217242	0.00272337
ZFP36	-0.428078	-0.18905	0.113583	-0.0347099	0.00929012
CD19	-0.428264	-0.119013	-0.133304	-0.0512511	0.00647085
NHSL2	-0.428739	0.0454817	0.0284235	-0.153111	0.00422248
SNX18	-0.42882	-0.185402	-0.0109338	-0.0594377	0.00201706
MX1	-0.429682	-0.0294656	0.0380964	0.0887856	0.00520852
PREX1	-0.429779	-0.361383	0.0130497	-0.0154299	0.0087978
CREM	-0.430951	-0.169078	0.0157682	-0.329283	0.00209411
DNAH7	-0.431922	-0.119781	-0.107585	-0.133501	0.0663196
ICAM1	-0.432645	0.108792	0.11191	0.107707	0.0770132
CHI3L1	-0.432771	-0.0703162	0.0565782	-0.0412872	0.0423529
LOC513941	-0.432839	0.0463206	-0.0122225	-0.0482912	0.0186234
SH3BP2	-0.433578	0.0853204	-0.00407399	0.0653904	0.00987096
MKNK1	-0.43411	0.34599	0.165099	0.0936729	0.000311987
LOC618664	-0.434112	-0.0741898	0.0072883	-0.170522	-0.00170911
A2M	-0.434142	0.0204924	-0.00748116	0.116657	-0.0103579
PXN	-0.434667	0.0287309	0.0479256	-0.134169	0.0376479
CFAP54	-0.435041	-0.241697	-0.0196152	-0.165711	0.249001
FOS	-0.435595	-0.174962	-0.0512458	0.0133795	0.123646
RASGRP4	-0.436186	0.12922	0.0158983	0.0705324	5.78191e-05
LTB	-0.436315	-0.0139401	0.00221829	-0.128328	0.00156057
STX1B	-0.436376	0.0675365	0.283418	-0.0507707	0.0165501
IL10RB	-0.436463	0.175074	0.022963	0.0108132	0.0026457
PADI4	-0.436662	0.103738	0.022112	0.04405	-0.0139077
NLGN3	-0.437122	0.00429293	0.0365646	-0.183431	0.082578
PHF12	-0.437139	-0.22368	-0.0516259	-0.123772	0.136767
LOC616364	-0.438249	-0.00601247	-0.130548	-0.0162641	0.0218687
ZNF292	-0.438266	0.218618	-0.00670769	-0.0217625	-0.00220619
ALPK1	-0.438865	-0.0421066	-0.225222	-0.116532	-0.044577
LOC100294952	-0.439262	-0.0642357	-0.0988868	-0.12884	0.0108825
ADGRE5	-0.439557	-0.201865	-0.0613621	0.0146126	0.00931833
LOC407145	-0.440231	-0.0768009	-0.0412055	-0.159098	0.0150899
LOC112441502	-0.441071	0.0442704	0.0389604	0.091188	-0.0233051
CASS4	-0.441672	-0.0815266	0.027931	0.0240877	0.00535738
TAP	-0.441831	0.0527681	0.0173252	0.0689686	0.00110384
NOTCH1	-0.443197	-0.282489	-0.0256433	-0.0264447	0.0438573
UBA7	-0.444133	-0.257555	-0.100573	0.00403738	0.0135983
LOC511106	-0.444153	0.0133906	-0.00380611	-0.174868	0.0389421
TGFA	-0.444394	-0.282126	-0.0851185	-0.0408523	0.0675115
GAB2	-0.445971	-0.0164366	-0.0181051	0.0765493	-0.000719176
RLF	-0.44629	0.421469	0.144111	-0.0616539	-0.00303219
LOC520016	-0.446352	-0.158283	-0.0408518	-0.0264934	0.0122995
MAML2	-0.446826	-0.00779733	-0.00430876	0.098864	0.0920584
TLE3	-0.449237	-0.413598	-0.0324687	-0.0713065	0.00838761
FGR	-0.449743	0.26018	0.100033	-0.0491461	0.00534691
TLR4	-0.450367	-0.112211	-0.0114754	0.0507901	0.0573355
LOC112443201	-0.450778	-0.0487956	-0.112786	-0.183114	-0.0106418
OAS2	-0.450841	0.0324916	-0.0196894	-0.0206572	-0.0716267
IFIH1	-0.451118	-0.521501	-0.138125	-0.141604	0.0141358
ANTXR2	-0.451487	0.0119322	0.0388863	-0.00416757	0.000226786
ARSG	-0.452807	-0.290549	-0.167899	-0.0228407	0.00222243
VMP1	-0.453283	-0.0428141	-0.0180954	-0.0960545	0.00687649
JUNB	-0.45403	-0.0908492	0.260626	-0.105202	0.052094
LOC112445719	-0.45502	-0.0155441	-0.102056	-0.141155	0.0302478
LOC100295883	-0.455111	0.0483625	0.023083	-0.1036	-0.00966396
MYD88	-0.456366	0.0807246	0.0341126	-0.0353503	-0.0074948
POU2AF1	-0.456969	-0.0954563	-0.0858115	-0.111527	0.028756
GPR82	-0.457739	-0.0908269	-0.184629	-0.0466073	0.0110308
ABCA6	-0.458191	0.0455184	-0.0213322	-0.00968922	-0.0552594
IL6R	-0.458458	0.00358367	-0.00111718	0.0626581	-0.00405639
BTLA	-0.459317	-0.0850824	-0.118474	-0.0841666	0.0082258
NFKB2	-0.459528	0.0481305	0.0813525	-0.115987	0.0383617
PTK2B	-0.460697	-0.158595	-0.0358978	-0.0492029	-0.0013491
XPO6	-0.461587	-0.557695	-0.0165344	-0.0302693	0.0562734
BTG2	-0.461692	-0.317002	0.0519268	-0.312869	0.00762028
NFIL3	-0.463967	-0.338294	0.020969	-0.0611897	0.00233134
PLB1	-0.464297	-0.109335	0.0145996	-0.12108	0.0647572
SCNN1D	-0.464749	0.114877	9.02535e-05	-0.0474624	0.0177844
KCNJ16	-0.466195	0.0246848	0.123373	-0.152876	0.00263804
TMEM156	-0.466489	0.201137	0.0209414	0.00478532	-0.00421049
LOC101906281	-0.466784	-0.0192477	-0.0952519	-0.130247	0.00785735
SLC8B1	-0.467158	0.0214071	0.00540388	0.00435057	0.0330685
CAMK1G	-0.4674	-0.214776	0.00706479	0.100938	0.0837719
SRGN	-0.469866	0.0130182	0.145332	-0.00186468	0.000674277
ST3GAL3	-0.470339	-0.232189	0.000510767	-0.0696793	0.0109373
CSF1	-0.470889	0.129369	0.255191	-0.00474158	0.00960012
RHOH	-0.471005	0.0479671	0.0421692	-0.165557	0.080612
ELL	-0.471616	-0.192531	0.00395475	-0.0474473	0.0720281
MB21D2	-0.472214	0.251014	0.0346766	-0.0986343	-0.00466748
JCHAIN	-0.472649	-0.028261	-0.102417	-0.134001	-0.0115005
[truncated: 277 more rows]

## Sheet: TableS3C_DEL
Table S3C Weight of differentially expressed lncRNAs per factor
	feature	Factor1	Factor2	Factor3	Factor4	Factor5
1	LOC100140130	0.360552	-0.2271	1	0.0736237	0.00258516
2	LOC100296900	0.375863	0.107845	0.407446	0.00103437	-0.00240421
3	LOC100335404	0.207035	-0.617258	0.0460273	-0.0260651	0.00186613
4	LOC100335751	-0.426544	0.418996	-0.17896	-0.0281062	0.00618417
5	LOC100336731	0.42267	-0.166879	0.769991	-0.00275352	-0.00447792
6	LOC100337328	0.296106	0.21276	0.437404	-0.00081282	0.485366
7	LOC100616526	0.249395	-0.0467326	0.694133	-0.0010712	0.00261786
8	LOC100847104	0.151925	0.237523	0.363197	-0.00495867	0.563159
9	LOC100847148	-0.383385	0.0820101	0.0895309	-0.5195	-0.00987286
10	LOC100847171	-0.620205	0.144396	-0.211819	-0.374181	-0.00920947
11	LOC100847189	0.199784	0.1644	0.501779	0.000951027	-0.00441708
12	LOC100847257	0.391453	0.118791	0.404704	-0.0175365	-0.0488459
13	LOC100847348	0.486411	0.0067771	0.916525	-0.0105837	-0.00585339
14	LOC100847357	0.357215	0.0990078	0.738767	0.0208946	0.00273247
15	LOC100847376	0.398469	0.691409	-0.231674	-0.448354	-0.0115689
16	LOC100847453	-0.734413	0.346371	-0.211701	-0.223992	-0.00170128
17	LOC100847491	0.199067	-0.205966	0.413753	-0.0486845	0.0910792
18	LOC100847501	0.251683	-0.0930359	0.705385	0.00122534	0.0172552
19	LOC100847509	0.368326	0.321923	0.0447971	-0.394156	-0.00509125
20	LOC100847522	0.21099	0.113233	0.487013	0.0667236	-0.00521213
21	LOC100847572	0.0743753	-0.129901	0.343485	-0.00436648	0.00542171
22	LOC100847612	0.470087	0.358822	-0.00658675	-0.380923	-0.502273
23	LOC100847613	0.282142	-0.204457	0.578927	-0.0112444	0.173529
24	LOC100847618	0.372585	-0.426362	0.360881	-0.142899	0.0147642
25	LOC100847628	0.234633	-0.0901726	0.620189	-0.0226813	0.0455715
26	LOC100847719	-0.37477	0.732356	-0.357784	0.103994	-0.000916127
27	LOC100847802	0.434636	-0.115898	0.0344502	-0.0889954	-0.00393024
28	LOC100847818	-0.20984	0.775685	-0.296465	0.049984	-0.102177
29	LOC100847819	0.178152	-0.419304	0.120352	0.344102	0.0408
30	LOC100847835	-0.857781	0.14504	-0.283387	-0.294574	-0.00165287
31	LOC100847841	0.177568	0.381573	0.63906	0.165915	-0.00258479
32	LOC100848006	0.12437	-0.0957768	0.241956	-0.152987	-0.0764274
33	LOC100848105	-0.374038	0.428226	-0.122678	-0.000700966	-0.00115812
34	LOC100848114	0.286227	-0.0365325	0.540381	-0.052916	0.00257141
35	LOC100848324	0.425556	-0.262442	-0.00779232	-1	0.0423772
36	LOC100848368	-0.576392	0.12585	0.00404784	-0.121502	-0.000437883
37	LOC100848447	0.320674	-0.0220762	0.764794	0.0108265	0.0360328
38	LOC100848536	0.294777	-0.0776196	0.729663	-0.0935887	0.00449384
39	LOC100848540	0.150513	-0.182181	0.54149	0.0265339	0.00967996
40	LOC100848568	0.320252	0.116966	0.00764319	0.0185343	-0.012404
41	LOC100848570	-0.383569	-0.438561	0.000558935	-0.096118	-0.00892844
42	LOC100848574	0.340949	-0.693802	0.239061	-0.263039	0.100564
43	LOC100848596	0.39649	0.0924553	0.630439	0.0249715	-0.00534046
44	LOC100848853	0.281491	-0.383375	0.467025	0.0436854	-0.0019148
45	LOC100848921	0.214017	-0.119584	0.437925	0.0226769	0.00670694
46	LOC100848930	0.406757	-0.11982	0.37295	-0.13978	-0.0233089
47	LOC100848933	-0.147307	0.0550009	-0.208265	0.257238	-0.0108868
48	LOC100849009	0.487174	-0.125032	0.684283	-0.0418679	-0.00528673
49	LOC100849037	0.381574	0.414103	0.198447	0.367405	-0.0246554
50	LOC100849069	0.153691	-0.257322	0.32653	0.0105446	-0.0109624
51	LOC100849587	0.309774	0.151481	0.372772	0.0386347	-0.0128822
52	LOC100849610	0.218001	0.0186306	0.51348	-0.0616588	0.00378667
53	LOC100849762	0.223279	-0.134408	0.471388	-0.0156031	0.0954647
54	LOC100850436	0.195131	-0.19896	0.208448	-0.0277189	-0.0030028
55	LOC101901906	0.257727	0.248767	0.202691	-0.473162	-0.00964639
56	LOC101901923	0.169756	-0.486896	0.512723	0.00523338	-0.0024057
57	LOC101901937	0.225118	-0.915319	0.604533	-0.0170494	0.0434395
58	LOC101901945	0.252888	0.0189341	0.376897	-0.00270031	-0.0478675
59	LOC101901948	-0.508183	0.0545798	-0.361116	0.235448	0.00395088
60	LOC101901998	0.335539	-0.366953	0.508036	0.00966094	0.0105681
61	LOC101902043	-0.506395	0.169304	-0.316604	0.0897933	-0.0732515
62	LOC101902048	-0.756361	0.339657	-0.0749079	-0.0640574	0.0227717
63	LOC101902053	-0.518544	-0.099518	-0.286876	-0.424992	-0.0228928
64	LOC101902090	0.186898	0.159393	0.546515	0.00387367	1.44018e-05
65	LOC101902145	0.340877	-0.00272439	0.458165	-0.072401	0.63537
66	LOC101902212	0.278437	-0.231701	0.392659	0.0136364	-0.0563143
67	LOC101902225	0.343849	0.147207	0.723503	0.0359674	0.0130786
68	LOC101902237	0.262887	-0.0906378	0.458656	-0.0498224	0.0352527
69	LOC101902240	0.200973	0.13188	0.475975	-0.00706874	-0.0160636
70	LOC101902260	0.326764	-0.0291874	0.381607	-0.25013	0.0197425
71	LOC101902283	0.238355	-0.287206	0.449971	-0.0571093	0.014934
72	LOC101902306	-0.407135	0.46245	0.190711	-0.172639	0.00233645
73	LOC101902371	0.238602	0.316035	0.428516	0.0130223	-0.00595287
74	LOC101902385	0.262754	-0.127052	0.0631466	-0.0382338	-0.00663229
75	LOC101902458	-0.0698397	-0.273502	-0.173541	0.0563087	-0.00788306
76	LOC101902504	0.223839	-0.496727	0.243857	0.0262908	0.0337389
77	LOC101902537	0.136123	-0.054795	0.31657	-0.19219	0.0130387
78	LOC101902552	-0.657707	0.0926173	-0.373287	-0.0504737	0.0306545
79	LOC101902586	0.150755	0.0894754	0.431525	-0.00793478	0.0141953
80	LOC101902691	0.300491	-0.0219258	0.650962	0.0346232	-0.0280617
81	LOC101902700	0.268578	-0.123085	0.667163	-0.0735913	0.00623909
82	LOC101902701	0.268388	0.154473	0.558527	0.0571151	-0.00661343
83	LOC101902757	-0.248645	-0.0955542	-0.298434	-0.0164467	-0.00974145
84	LOC101902772	0.168827	-0.29485	-0.0593201	-0.0246025	0.150266
85	LOC101902793	0.130062	-0.0569066	0.41129	-0.00402322	-0.0169021
86	LOC101902831	0.176962	0.200267	0.399275	-0.00545662	-0.00453526
87	LOC101902839	0.224758	-0.258455	-0.011924	-0.150263	0.565055
88	LOC101902862	0.299421	0.336143	0.100724	-0.463351	0.00250474
89	LOC101902884	0.181578	-0.0810754	0.580118	-0.00273545	0.403759
90	LOC101902915	-0.329929	0.381183	-0.00355137	-0.137477	-0.010264
91	LOC101902920	0.258569	-0.143693	0.542786	-0.0032518	-0.00915716
92	LOC101902932	0.369935	0.117176	0.48594	-0.0180331	-0.0149699
93	LOC101902983	-0.501304	-0.326576	0.0289593	-0.19809	0.0340946
94	LOC101903036	0.320181	-0.0440283	0.685492	-0.0174958	0.00816093
95	LOC101903056	0.290629	0.282844	0.478837	0.145668	-0.0522211
96	LOC101903066	0.214041	-0.351939	0.120763	-0.00193675	0.00943602
97	LOC101903072	-0.191727	0.315624	-0.235656	0.0663874	-0.123823
98	LOC101903097	0.200634	-0.254119	0.344519	-0.0245115	0.00713401
99	LOC101903138	0.188764	0.0606621	0.45784	0.00841879	-0.0151972
100	LOC101903141	0.209509	0.132662	0.305202	-0.0322218	-0.0333278
101	LOC101903165	-0.389763	-0.00871407	-0.0840482	-0.27989	-0.0315682
102	LOC101903199	0.164383	0.136598	0.533528	-0.0224578	0.00685595
103	LOC101903248	0.22954	0.550125	0.287871	-0.00757989	-0.134841
104	LOC101903281	0.284918	-0.184051	0.356786	-0.0531739	-0.0703243
105	LOC101903289	0.193109	-0.124994	0.403054	0.000449087	4.86675e-05
106	LOC101903290	-0.651579	0.196007	-0.393841	-0.0211662	-0.0173663
107	LOC101903368	-0.440805	0.28983	-0.156715	-0.301149	-0.00571081
108	LOC101903400	0.32735	-0.206335	0.252615	-0.337779	0.0171962
109	LOC101903413	0.292253	0.0948145	0.666909	-0.0024384	0.0741214
110	LOC101903449	-0.484284	-0.34706	0.0815444	0.0151443	0.035217
111	LOC101903526	0.29715	-0.249573	0.435686	-0.0493486	0.240436
112	LOC101903534	0.319536	-0.14064	0.390157	-0.00900405	0.004669
113	LOC101903545	0.190791	0.0606452	0.376918	-0.0174124	-0.000413696
114	LOC101903546	-0.6785	0.429416	-0.205751	-0.403191	-0.07934
115	LOC101903557	0.282341	-0.349105	0.628732	-0.00242768	-0.181977
116	LOC101903564	-0.248433	0.244475	-0.0824421	-0.133714	-0.0638143
117	LOC101903616	-0.415606	0.365723	-0.124347	0.129892	0.00667556
118	LOC101903620	0.207202	-0.316486	0.366085	-0.0473678	0.0218441
119	LOC101903633	0.236054	0.251456	0.527502	-0.0328192	0.00038357
120	LOC101903639	0.284921	0.220074	0.717352	-0.0614315	-0.00380787
121	LOC101903685	0.219615	-0.0813959	0.47145	0.0257742	-0.00392141
122	LOC101903857	-0.40525	-0.310843	-0.0600068	-0.0414997	0.0178258
123	LOC101903945	0.228014	-0.00372549	0.470445	-0.00813608	-0.00362219
124	LOC101904013	-0.653359	-0.265502	-0.228976	-0.165237	0.034532
125	LOC101904059	0.202275	-0.118476	0.583047	-0.0403006	-0.00321552
126	LOC101904078	0.259464	-0.61604	0.298531	-0.20626	0.0482969
127	LOC101904128	-0.475699	-0.118502	-0.194896	-0.155674	0.00741213
128	LOC101904133	0.222084	-0.161713	0.332833	0.0285322	0.00101896
129	LOC101904166	-0.661729	0.0210638	-0.311326	-0.427347	-0.0298652
130	LOC101904174	0.253914	-0.214646	0.357536	-0.160556	0.115726
131	LOC101904248	-0.642267	0.284676	-0.175933	-0.376154	-0.00844016
132	LOC101904265	0.165145	0.207348	0.195959	0.0474188	0.0368395
133	LOC101904290	-0.135048	0.604209	-0.229825	0.0780966	-0.00764784
134	LOC101904324	0.218063	0.663268	0.477531	-0.00515543	-0.0104313
135	LOC101904332	0.219459	-0.105762	0.499407	-0.0395027	0.061973
136	LOC101904350	0.282923	0.00305238	0.751579	0.00338587	0.00240269
137	LOC101904356	-0.455864	-0.148986	-0.249365	-0.288507	0.00205041
138	LOC101904357	-0.189824	-0.00240608	-0.21513	-0.120215	-0.0278584
139	LOC101904378	0.223898	-0.319843	0.216752	-0.0403181	0.593543
140	LOC101904383	-0.571985	-0.0401472	-0.154808	-0.0495266	-0.000387071
141	LOC101904396	0.388059	-0.205166	0.399637	-0.275527	0.297814
142	LOC101904397	0.47396	0.174261	-0.0515001	-0.694085	0.0240583
143	LOC101904492	-0.459271	0.0903871	-0.415769	-0.060776	0.251218
144	LOC101904500	-0.309183	-0.298092	-0.248796	0.0372734	0.0094428
145	LOC101904513	0.26139	-0.359071	0.712423	-0.0273894	-0.0007209
146	LOC101904548	-0.340815	0.183273	0.0214134	0.0290904	-0.0119908
147	LOC101904557	0.146927	-0.164596	0.445674	0.000598802	0.359566
148	LOC101904563	-0.431456	-0.086811	-0.198011	-0.243979	0.012934
149	LOC101904564	-0.217836	-0.128648	-0.211834	0.271019	0.00745318
150	LOC101904569	-0.234523	0.0212727	-0.300978	-0.00380558	-0.00636625
151	LOC101904592	0.261358	-0.244638	0.435892	-0.0209305	-0.22096
152	LOC101904607	0.335109	0.141374	0.688486	0.0212718	0.0270874
153	LOC101904625	-0.407019	-0.0543611	0.115821	-0.200845	0.0689977
154	LOC101904633	0.230876	-0.916948	0.280824	0.189549	0.00476593
155	LOC101904639	0.109608	-0.0808028	0.248521	-0.150277	0.00607087
156	LOC101904647	0.181439	-0.123107	0.464995	-0.186916	0.102761
157	LOC101904656	0.241628	0.164685	0.331043	-0.0143083	0.369108
158	LOC101904691	0.30099	-0.157238	0.113434	0.290898	-0.0255991
159	LOC101904698	0.358553	-0.0493144	0.415485	-0.220471	-0.0148801
160	LOC101904728	0.331752	-0.304012	0.605643	0.0900417	-0.0118979
161	LOC101904759	0.499975	0.0350341	0.498809	-0.20263	-0.486862
162	LOC101904767	0.232957	-0.292455	0.493183	-0.0138908	0.0463232
163	LOC101904769	0.307891	0.42612	0.490381	0.27526	0.385663
164	LOC101904831	0.367045	-0.0615098	0.528901	-0.407664	-0.0135921
165	LOC101904927	0.171989	-0.317805	0.657689	-0.0187036	0.039382
166	LOC101905151	0.221634	-0.600212	-0.254095	-0.747078	0.121799
167	LOC101905163	0.15037	-0.1403	0.547325	0.0134898	0.00620598
168	LOC101905166	0.443769	0.0678395	0.427051	-0.524943	0.01937
169	LOC101905172	-0.653355	0.308255	-0.0732817	-0.440884	-0.0395353
170	LOC101905219	0.379732	0.014327	0.508092	-0.577611	0.00538426
171	LOC101905296	0.133127	-0.0994302	-0.0658724	-0.453363	0.0240848
172	LOC101905354	0.242274	0.151943	0.189001	0.0254622	-0.103006
173	LOC101905394	0.291833	-0.183442	0.498466	0.137875	0.00464116
174	LOC101905450	-0.402733	-0.306087	-0.114131	-0.0648896	0.0337547
175	LOC101905490	0.208984	-0.447993	0.666961	0.00610271	0.00268012
176	LOC101905499	-0.670121	0.0626837	-0.23848	-0.461437	-0.0137026
177	LOC101905583	-0.289809	-0.0682663	-0.0268212	-0.108861	0.0409182
178	LOC101905590	-0.182854	0.442847	-0.117932	0.342272	-0.0165758
179	LOC101905771	0.193564	0.0800769	0.55762	-0.00609001	-0.00269973
180	LOC101905776	-0.673833	0.0763471	-0.120457	-0.0258416	-0.061158
181	LOC101905833	0.326395	-0.0221732	0.667276	-0.121978	0.0024926
182	LOC101905838	0.228518	-0.137455	0.47795	0.00183097	-3.16052e-05
183	LOC101905853	0.197545	0.0838326	0.561936	-0.071841	0.00866469
184	LOC101905883	0.431654	-0.645822	0.0248077	-0.0990845	0.539695
185	LOC101905905	0.119908	-0.262777	0.213163	-0.190829	0.00265315
186	LOC101905912	0.244962	-0.251721	0.489024	0.00308018	0.0469648
187	LOC101906006	0.206006	0.480488	0.449203	-0.00311376	-0.00400205
188	LOC101906042	0.210398	-0.165915	0.397717	0.0383327	0.00491659
189	LOC101906052	-0.281456	-0.666164	-0.163457	-0.0936819	0.0206783
190	LOC101906077	0.148644	-0.252717	0.338138	0.00205156	-0.00637012
191	LOC101906081	0.312147	0.389363	0.510524	-0.0250103	-0.105741
192	LOC101906082	0.27779	-0.294724	0.446659	0.00902356	0.00786184
193	LOC101906167	-0.435039	0.0480812	0.0517578	-0.318491	-0.00745088
194	LOC101906226	-0.236437	0.0103688	-0.303643	-0.150142	-0.000470176
195	LOC101906240	0.268924	0.0548169	0.581163	0.0205395	-0.000339321
196	LOC101906248	-0.457244	0.233151	-0.000878954	-0.663144	-0.00610773
197	LOC101906278	0.374486	-0.154265	0.631685	-0.0125856	0.00393544
198	LOC101906279	0.181263	0.029421	0.382612	-0.0669715	-0.00332853
199	LOC101906311	0.286459	0.0680525	0.468804	-0.1537	0.0637107
200	LOC101906317	-0.580822	0.00837271	-0.183483	-0.342172	-0.0225298
201	LOC101906333	0.229666	-0.453453	0.564069	0.0172664	0.00256235
202	LOC101906344	-0.446517	0.00359072	-0.0307656	-0.354424	-0.00334831
203	LOC101906397	-0.153099	0.105507	-0.406278	0.213823	0.011264
204	LOC101906410	-0.331356	-0.169233	-0.141824	-0.395623	0.0332467
205	LOC101906435	0.241701	-0.267164	0.238825	0.00827245	-0.280147
206	LOC101906460	-0.66928	0.381712	-0.117648	0.0155637	-0.0618326
207	LOC101906463	-0.454827	-0.131834	-0.204962	-0.221958	0.0242267
208	LOC101906475	0.345767	0.0484576	0.469792	0.138001	-0.0022842
209	LOC101906490	0.163878	-0.0532272	0.585216	-0.0140779	0.00589555
210	LOC101906498	0.166834	-0.542504	0.385341	-0.164722	3.97462e-05
211	LOC101906531	-0.239735	-0.233805	-0.371072	0.315609	-0.00840692
212	LOC101906544	0.245084	-0.58868	0.698141	-0.0346584	0.0202348
213	LOC101906593	0.22808	0.129471	0.638838	-0.0278694	0.015514
214	LOC101906603	-0.504175	0.0690424	-0.0160999	-0.395716	0.000385224
215	LOC101906607	-0.314348	0.0235302	-0.29823	-0.0342061	0.00627383
216	LOC101906657	0.36492	0.283316	0.677508	-0.00525957	-0.0220118
217	LOC101906694	0.283206	-0.118107	0.640252	0.024042	0.00571252
218	LOC101906708	0.0756872	-0.370673	0.554452	0.00327375	0.0293336
219	LOC101906730	0.180213	-0.31321	0.315167	0.0185337	0.00209963
220	LOC101906734	0.156359	0.169879	0.533261	-0.00740171	0.0034676
221	LOC101906754	0.307805	-0.56391	0.133841	-0.0519871	0.00313416
222	LOC101906756	-0.438684	-0.0183861	-0.0856872	-0.241881	0.0136725
223	LOC101906836	-0.215324	0.012682	-0.290817	-0.131525	-0.0065447
224	LOC101906866	0.231586	-0.336016	0.0854896	-0.0824525	0.0172023
225	LOC101907004	0.295222	-0.211322	0.686625	0.000926472	0.0217436
226	LOC101907023	-0.465854	-0.115939	-0.0165566	-0.397659	-0.000445617
227	LOC101907074	0.205107	0.140219	0.529561	-0.00241086	0.00408484
228	LOC101907107	-0.584448	-0.146652	-0.27083	-0.488356	0.0314222
229	LOC101907132	-0.372412	0.0733489	-0.156967	0.142825	0.0194252
230	LOC101907142	0.2876	-0.0749129	0.62492	0.0127037	-0.00534484
231	LOC101907169	-0.308324	-0.480411	-0.453409	-0.000382623	0.0452682
232	LOC101907174	0.278024	-0.21655	0.0833653	-0.576105	0.545341
233	LOC101907247	0.367974	-0.0871211	-0.00715995	-0.0423044	-0.0127328
234	LOC101907298	-0.433803	0.626926	-0.245178	-0.00976663	-0.103752
235	LOC101907315	0.141102	0.295781	0.417622	-0.00818721	-0.0375987
236	LOC101907327	0.329869	-0.286215	0.0128957	-0.00916342	0.102612
237	LOC101907342	-0.47339	-0.0714753	-0.342543	0.294186	0.000664971
238	LOC101907357	0.252956	-0.413756	0.553784	-0.00390036	0.00273952
239	LOC101907369	0.516934	-0.307474	0.166321	-0.0279807	0.513539
240	LOC101907383	-0.350134	0.102752	-0.22694	0.00712552	-0.00816229
241	LOC101907485	0.279109	0.214252	0.682339	0.0180543	-0.000631371
242	LOC101907501	0.181234	0.121305	0.407596	-0.00395238	-0.00472441
243	LOC101907523	0.262753	-0.621029	0.161142	-0.15432	0.907193
244	LOC101907539	0.243295	0.0750352	0.66226	-0.0446722	-0.00540812
245	LOC101907540	0.221371	0.527076	0.373912	-0.00322028	-0.147312
246	LOC101907545	0.24218	-0.630708	0.00670491	-0.394819	0.575184
247	LOC101907552	-0.413992	-0.441339	-0.324379	0.0139505	0.0113195
248	LOC101907577	-0.148686	-0.0535106	-0.366012	0.242468	-0.00340424
249	LOC101907588	-0.23728	-0.193711	0.0212952	-0.118497	-0.00356063
250	LOC101907607	0.190903	-0.15319	0.452723	-0.0198455	0.0189617
251	LOC101907639	0.265048	-0.126855	0.251813	-0.0304577	0.00679511
252	LOC101907654	0.28006	-0.141714	0.800019	-0.0310969	0.0070532
253	LOC101907668	0.578271	-0.0615011	0.309269	-0.260074	0.518048
254	LOC101907683	0.269372	0.0364354	0.484192	-0.03787	-0.00716474
255	LOC101907729	0.364608	0.150959	0.641635	-0.00270035	0.00212409
256	LOC101907747	-0.143376	0.333018	-0.291122	0.40535	-0.0382337
257	LOC101907753	-0.571348	-0.0605527	-0.180575	-0.350749	-0.0114632
258	LOC101907794	0.36797	-0.0108679	0.352377	0.00680991	0.0301689
259	LOC101907799	-0.392445	0.0891682	-0.269076	0.0922071	-0.0100567
260	LOC101907803	0.27679	-0.0148643	0.719339	0.0244424	0.0193887
261	LOC101907894	0.182764	-0.0122722	0.499519	0.00382769	0.00129704
262	LOC101907920	-0.373393	-0.0218	-0.335281	0.0276387	0.0238659
263	LOC101907926	0.192065	-0.5995	0.190853	-0.139668	-0.0363532
264	LOC101907931	0.305398	-0.122136	0.350328	-0.0521625	0.0325303
265	LOC101907944	0.311525	-0.0713099	0.595004	-0.20657	0.0050496
266	LOC101908035	0.231576	0.0500811	0.546109	-0.0227248	-0.0102819
267	LOC101908086	0.33011	0.0141766	0.593409	0.0364427	-0.277842
268	LOC101908104	0.237574	-0.453942	0.153566	-0.270862	0.00470857
269	LOC101908123	0.304274	-0.0225743	0.603975	-0.0340288	0.0783339
270	LOC101908144	-0.848555	0.713815	-0.192233	-0.411142	-0.355277
271	LOC101908155	-0.245946	0.0705884	-0.38447	-0.0437111	0.0372825
272	LOC101908195	0.291383	0.0483278	0.657155	-0.0978008	-0.0142574
273	LOC101908206	0.51242	0.103057	0.0317767	-0.927688	-0.0437348
274	LOC101908208	0.274099	-0.68827	0.327534	0.00120448	0.283509
275	LOC101908225	0.402328	0.24704	0.708543	0.05585	-0.0809751
276	LOC101908238	0.268954	-0.487196	0.260067	0.0329285	-0.00355721
277	LOC101908359	0.334112	-0.0338258	0.445062	0.0040194	0.00874227
278	LOC101908535	-0.307642	0.00787773	-0.286489	-0.309975	-0.0197859
279	LOC101908577	0.185895	-0.552177	0.474564	-0.00717918	0.00965044
280	LOC101908884	0.378811	0.211288	0.615054	0.00690858	-0.0191689
281	LOC101909455	0.288195	-0.375202	0.125769	-0.196505	0.480936
282	LOC101909754	0.227467	-0.383567	0.233082	0.0171684	0.0170341
283	LOC101909778	0.351045	0.0963195	0.665871	0.0324442	-0.00289378
284	LOC101910021	-0.386816	-0.00563163	-0.0538743	-0.0777315	-0.00999537
285	LOC101910153	0.343594	0.29516	0.133949	-0.00667771	-0.00670983
286	LOC104968502	0.565375	0.181598	-0.194016	-0.221175	-0.0698269
287	LOC104968526	0.194251	-0.528696	0.539453	0.0154233	0.00571515
288	LOC104968939	-0.475748	-0.170246	-0.132429	-0.425154	-0.00423028
289	LOC104968940	0.186674	-0.0643067	0.25174	-0.3661	0.23879
290	LOC104968994	-0.248168	-0.108594	-0.408622	0.00915466	0.0889551
291	LOC104969002	-0.519948	-0.117225	-0.163271	-0.167994	6.48073e-05
292	LOC104969028	0.310149	-0.00775162	0.273425	-0.0535381	0.0290395
293	LOC104969038	0.29101	-0.0373498	0.659212	-0.00356536	-0.130735
294	LOC104969097	-0.317379	0.193248	-0.238399	-0.202283	-0.00207768
295	LOC104969133	0.200891	-0.300569	0.563993	0.0114152	-0.00331579
296	LOC104969247	0.309839	0.00185563	0.889388	-0.00489244	0.0150916
297	LOC104969259	0.19235	-0.249881	0.150121	-0.00841557	-0.0039664
298	LOC104969327	-0.197867	0.614916	-0.304054	0.380856	-0.0114378
299	LOC104969334	-0.602048	0.290824	-0.331359	0.191311	-0.0495584
300	LOC104969366	0.113747	-0.124293	0.446022	-0.366377	0.00375087
301	LOC104969368	-0.432475	0.532133	-0.0586594	0.0424126	0.00443155
302	LOC104969458	-0.330789	0.217511	-0.146697	-0.0438804	-0.127055
303	LOC104969525	0.236317	-0.473851	0.726911	-0.00518739	0.00491467
304	LOC104969531	-0.772385	0.479744	-0.188562	-0.342159	-0.0651115
305	LOC104969545	-0.426587	0.109867	-0.068966	-0.415521	-0.00859944
306	LOC104969589	0.0875496	-0.394572	0.325083	-0.0729489	0.0452369
307	LOC104969590	0.327746	0.228609	0.591519	0.0808752	0.00458161
308	LOC104969595	0.199579	-0.288108	0.391021	0.00553676	0.0427851
309	LOC104969602	0.33749	0.022637	0.473354	0.076028	-0.106652
310	LOC104969604	0.0515082	0.0067393	0.334199	-0.0374572	0.027971
311	LOC104969620	0.203264	0.440112	0.0881075	0.0396632	0.333232
312	LOC104969735	-0.240219	0.0629701	0.0911576	-0.0603078	0.0435681
313	LOC104970029	0.226496	0.2899	0.598135	-0.0203434	-0.0836908
314	LOC104970076	-0.209794	0.15301	-0.239901	-0.0763241	-0.00895235
315	LOC104970103	-0.50273	0.0301837	-0.114584	-0.685594	0.0149262
316	LOC104970129	-0.634704	0.269298	-0.028958	-0.00548213	0.00802285
317	LOC104970145	0.245087	-0.222644	0.376401	-0.0397748	0.0102612
318	LOC104970303	0.172938	-0.88802	0.552746	-0.00850683	0.0412434
319	LOC104970327	0.23065	0.0859309	0.493018	-0.0538538	0.0146232
320	LOC104970437	0.195575	-0.798757	0.229244	-0.0566132	-0.00239744
321	LOC104970450	-0.208047	-0.344165	-0.236626	-0.0279254	0.00379382
322	LOC104970471	0.102542	0.0161008	0.502066	-0.00809657	0.00412514
323	LOC104970537	-0.23701	0.638468	-0.377754	0.0492548	-0.011638
324	LOC104970566	0.140961	0.601227	0.549987	-0.0725884	-0.00425661
325	LOC104970598	-0.336548	-0.519575	-0.0575294	-0.26507	0.0163896
326	LOC104970622	0.334406	0.404242	0.453243	-0.000285924	0.681906
327	LOC104970628	0.289018	-0.0172482	0.333257	-0.237931	-0.0189466
328	LOC104970637	-0.334898	0.0904603	-0.0954608	-0.0411113	-0.0824339
329	LOC104970778	-0.379961	-0.234663	-0.118166	-0.047064	0.031966
330	LOC104970784	-0.429073	0.266159	-0.0816616	-0.0435734	-0.112638
331	LOC104970809	-0.301465	0.876975	-0.302697	0.124038	-0.0310059
332	LOC104970830	-0.578054	-0.27301	-0.0554072	-0.109984	0.0574179
333	LOC104970831	-0.635271	-0.100099	-0.130053	-0.181454	-0.00217247
334	LOC104970884	0.246798	0.20445	0.348104	-0.00249592	-0.0288753
335	LOC104970904	0.365648	-0.0359299	0.494266	-0.0167815	-0.00328806
336	LOC104970926	0.384151	-0.127031	0.79497	-0.0229427	-0.00492835
337	LOC104970940	0.190179	-0.160259	0.685932	-0.00261153	0.0143762
338	LOC104971009	0.27229	-0.294459	-0.073933	-0.160333	0.127631
339	LOC104971033	0.166676	0.0357881	0.522658	-0.0240629	0.121243
340	LOC104971224	-0.329749	-0.127502	-0.417594	-0.201841	0.0121499
341	LOC104971226	0.347405	0.149431	0.680627	-0.0202576	-0.0724001
342	LOC104971229	0.246513	-0.328113	0.549304	0.00537017	-0.0595377
343	LOC104971236	-0.458377	-0.10118	-0.056271	-0.0458493	0.00221163
344	LOC104971237	-0.363291	-0.0370614	0.0196423	-0.139466	0.0114137
345	LOC104971238	-0.33693	0.011216	-0.086892	-0.0924158	0.00985307
346	LOC104971255	0.337046	-0.158919	0.693089	-0.0654716	0.00404354
347	LOC104971266	-0.291609	-0.262742	-0.310648	-0.518012	0.0143359
348	LOC104971296	-0.37947	0.386005	-0.186532	-0.170603	-0.0280206
349	LOC104971364	-0.913831	0.337634	-0.291521	-0.393819	-0.00239351
350	LOC104971374	-0.0738383	0.35728	-0.327391	0.187934	0.00517358
351	LOC104971388	-0.56884	0.0309553	-0.20659	-0.22361	-0.010471
352	LOC104971390	-0.442098	-0.0500644	-0.213058	-0.134181	-0.00169775
353	LOC104971503	-0.314891	-0.0232428	-0.187755	-0.387046	0.0976116
354	LOC104971585	-0.247679	0.0214949	-0.0713419	-0.268041	0.012102
355	LOC104971588	0.157687	-0.0509094	0.353046	0.069278	0.0118002
356	LOC104971613	-0.36143	0.0571684	-0.27846	-0.129795	-0.032832
357	LOC104971647	-0.216072	0.177606	-0.0976645	-0.0118064	-0.0109365
358	LOC104971707	-0.704969	0.261404	-0.210933	-0.0153843	-0.01312
359	LOC104971724	0.213985	-0.473506	0.651389	0.00088825	0.00069922
360	LOC104972076	-0.37748	-0.444437	-0.394677	-0.00423235	0.0508488
361	LOC104972128	-0.603081	-0.0662162	-0.183001	-0.488083	0.00692153
362	LOC104972146	-0.151571	0.0981448	-0.196897	-0.0023888	-0.0181389
363	LOC104972216	-0.349755	-0.804199	-0.263564	0.0504083	0.0103873
364	LOC104972332	0.186385	0.521987	0.537645	0.00426855	-0.0195651
365	LOC104972346	0.22792	-0.283198	0.56077	0.0500848	0.000513342
366	LOC104972350	0.195503	0.140441	0.51709	0.0521825	-0.0106268
367	LOC104972351	-0.548002	0.133707	-0.147825	-0.569994	0.00712656
368	LOC104972363	-0.776144	0.355627	-0.0406275	-0.0214922	0.00597642
369	LOC104972401	0.0775435	-0.412162	0.439713	-0.0259163	0.0305473
370	LOC104972443	-0.237304	0.318511	-0.287961	0.273685	-0.204088
371	LOC104972526	-0.212665	0.108194	-0.379902	0.059211	0.0104192
372	LOC104972566	0.271714	-0.674925	0.668204	-0.0568307	0.000806928
373	LOC104972568	0.31223	-0.0551878	0.436548	-0.00298008	0.0933689
374	LOC104972597	0.194915	-0.284353	0.336755	-0.110785	0.0109002
375	LOC104972658	0.252542	-0.780847	0.687365	0.0110451	0.0168967
376	LOC104972699	0.288528	0.0276296	0.565204	0.0240584	-0.113004
377	LOC104972805	-0.298959	0.250964	0.0574335	-0.0249122	-0.00512826
378	LOC104972872	0.0161742	-0.0987737	0.501664	-0.124565	0.0546421
379	LOC104972888	-0.0996517	0.109519	-0.346003	0.104352	0.00340005
380	LOC104972906	-0.454162	0.389499	-0.196094	0.0705447	0.0124182
381	LOC104972955	-0.200825	-0.401432	-0.496905	-0.0851693	0.0294257
382	LOC104973054	0.25639	-0.309869	0.108548	-0.00713279	0.0821704
383	LOC104973058	-0.588999	0.0853461	-0.243088	-0.348296	-0.0269885
384	LOC104973098	0.215794	-0.0817128	0.368565	0.00620412	0.012739
385	LOC104973100	0.0359902	0.136119	-0.0620908	0.536871	0.0140958
386	LOC104973105	-0.522543	0.0283919	-0.127624	-0.463263	-0.00468394
387	LOC104973154	0.36651	0.121056	0.442813	-0.0201065	0.0576647
388	LOC104973205	-0.316262	-0.204615	-0.48511	0.256209	0.158244
389	LOC104973218	-0.437346	-0.163479	-0.13753	-0.162178	0.00697241
390	LOC104973224	-0.126077	0.732963	-0.236733	0.560103	-0.055304
391	LOC104973285	-0.18745	0.200124	-0.298049	0.328139	0.000153142
392	LOC104973320	0.237078	-0.483864	-0.074232	-0.253233	0.00419526
393	LOC104973410	0.037386	-0.258356	0.385493	0.0314148	0.0143818
394	LOC104973526	-0.533621	0.062303	-0.0451742	-0.588511	0.0145281
395	LOC104973551	-0.171927	0.797151	-0.278481	0.159771	-0.0536439
396	LOC104973604	-0.582362	0.0131275	-0.0953021	0.0553834	-0.0345708
397	LOC104973680	0.214042	0.0632966	0.359927	-0.0623862	0.00727654
398	LOC104973714	0.326262	0.0163901	0.68824	-0.0948348	-0.341144
399	LOC104973739	0.266249	0.043368	0.302681	-0.0303398	0.496149
400	LOC104973746	0.20759	0.345412	0.220065	0.228737	-0.0111211
401	LOC104973760	-0.396157	0.258931	-0.419425	0.011176	0.00275731
402	LOC104973793	0.226268	-0.162555	0.176526	-0.106212	0.0434321
403	LOC104973829	-0.794555	0.255915	-0.153009	-0.400276	-0.0108878
404	LOC104973875	0.266744	-0.201372	0.69586	-0.0542215	0.0595214
405	LOC104973994	0.226188	0.901044	0.597987	0.0151958	0.00203534
406	LOC104974028	0.0702327	-0.248452	0.0109768	-0.338622	0.0117418
407	LOC104974050	-0.448565	0.595531	-0.305992	0.0054984	-0.0502676
408	LOC104974100	0.139427	-0.135258	0.709182	-0.188046	0.0031947
409	LOC104974222	0.301383	-0.107721	0.42012	0.00740816	-0.0348716
410	LOC104974237	0.396575	0.269689	0.697608	0.0581093	-0.00375803
411	LOC104974257	-0.117514	0.295961	-0.199903	0.0841176	-0.0645193
412	LOC104974280	0.235329	-0.53787	0.540832	-0.0155247	0.0167237
413	LOC104974303	0.212366	-0.247741	0.452569	0.0282963	-0.0798185
414	LOC104974328	-0.463724	0.259196	0.0276859	-0.575584	-0.00503917
415	LOC104974354	0.28682	-0.141403	0.525777	-0.104069	0.0752126
416	LOC104974370	-0.543556	0.151774	-0.105882	-0.415348	-0.0265794
417	LOC104974401	-0.371314	-0.112367	-0.160392	-0.341445	-0.00400228
418	LOC104974427	0.168992	-0.414444	0.410441	0.00734727	0.0807738
419	LOC104974445	-0.169165	-0.0716881	-0.329196	-0.009389	-0.00521354
420	LOC104974459	-0.378574	-0.147668	-0.373108	0.00123052	0.0159431
421	LOC104974474	0.291829	-0.289052	-0.0624294	-0.00205258	0.294479
422	LOC104974530	0.267658	0.257167	0.532468	-0.0390197	-0.0151352
423	LOC104974562	-0.76854	-0.165604	-0.21777	-0.71878	-0.00152158
424	LOC104974614	0.350197	-0.0872942	0.609596	0.0180597	0.0352795
425	LOC104974662	0.408247	0.0659162	0.540291	-0.00832605	0.00973868
426	LOC104974701	-0.523745	-0.0507071	-0.227981	-0.405548	0.00979481
427	LOC104974744	0.111816	0.0242608	0.219548	-0.0127534	0.00674011
428	LOC104974749	0.212713	0.103577	0.444848	-0.0790393	-0.00946318
429	LOC104974750	-0.295315	-0.10444	-0.285315	-0.0229773	0.00398283
430	LOC104974823	0.341663	0.0436437	0.455863	0.0174806	-0.0330671
431	LOC104974829	0.29854	-0.0550259	0.37478	-0.0150592	-0.0122017
432	LOC104974837	0.349625	-0.0982606	0.516341	-0.0765831	0.0200196
433	LOC104975034	0.269256	0.19277	0.610837	0.0198242	0.000759822
434	LOC104975122	-0.369679	-0.221529	0.0410701	-0.147855	0.00810918
435	LOC104975214	0.192831	-0.289725	0.550377	-0.00360089	0.00246228
436	LOC104975232	0.253397	0.45309	0.393265	-0.0146443	-0.00186825
437	LOC104975236	-0.415498	-0.01918	-0.353253	0.202088	-0.0013533
438	LOC104975246	0.129638	0.141476	0.411861	0.00323032	-0.00301565
439	LOC104975257	-0.216905	-0.0677115	-0.216737	-0.050044	0.00783761
440	LOC104975270	-0.34605	-0.0315315	-0.316015	-0.0646182	0.00190767
441	LOC104975274	0.30549	-0.0642668	0.456993	-0.344368	0.00623695
442	LOC104975290	0.494343	0.0346534	0.444818	-0.171056	0.129889
443	LOC104975324	-0.549328	0.0521371	-0.185607	-0.336184	-0.0395112
444	LOC104975426	0.539685	0.0796434	0.0711517	-0.583116	-0.0204164
445	LOC104975492	-0.577072	-0.0215111	-0.144004	-0.066102	0.000740778
446	LOC104975507	0.220811	0.680897	0.457071	0.00704402	-0.00515387
447	LOC104975525	-0.373065	0.0082307	-0.0716748	-0.0767223	0.0616208
448	LOC104975597	0.296349	0.0309054	0.512556	-0.0721189	-0.0194697
449	LOC104975612	-0.494751	0.104856	-0.126281	0.0208089	0.0253325
450	LOC104975626	0.417229	0.30041	0.590751	-0.173704	-0.00943389
451	LOC104975665	-0.177579	0.272298	-0.392328	0.00571117	-0.376867
452	LOC104975666	-0.374445	-0.0354878	-0.291079	-0.0177152	0.0135905
453	LOC104975682	0.85756	-0.0729103	0.205269	-0.935959	-0.00195725
454	LOC104975693	0.313737	0.561601	0.624628	0.0573446	-0.00944564
455	LOC104975702	0.177005	-0.459658	0.512529	-0.139385	0.0747588
456	LOC104975781	-0.477918	-0.0225809	-0.0982413	-0.51917	0.00161396
457	LOC104975814	-0.0235069	-0.0875127	-0.380499	0.244362	0.00961028
458	LOC104975826	-0.352108	-0.0464739	-0.225949	-0.102999	-0.0092906
459	LOC104975890	-0.273983	0.135911	-0.371681	0.412828	-0.310575
460	LOC104975911	-0.393487	0.390841	-0.284257	0.297915	-0.00655779
461	LOC104975913	-0.270237	0.126475	-0.269217	-0.269147	-0.00213498
462	LOC104975925	-0.214329	-0.399371	-0.416648	-0.0144849	0.00100949
463	LOC104975938	-0.0827489	0.219395	-0.297744	0.170601	0.00448458
464	LOC104975941	-0.524096	0.111371	-0.0716584	-0.0163483	-0.00326655
465	LOC104975952	0.184185	0.0258345	0.390888	-0.00841855	0.0095907
466	LOC104975956	0.340384	-0.00593343	0.242032	0.125779	-0.22281
467	LOC104976020	-0.311212	0.442535	-0.106274	0.122445	-0.0434786
468	LOC104976062	0.202122	0.00461665	0.340144	0.0580201	1.87645e-05
469	LOC104976076	-1	0.214636	-0.240137	-0.348923	0.0283595
470	LOC104976077	0.157057	-0.0735472	0.39433	0.0157943	0.00401805
471	LOC104976236	0.208	-0.0383409	0.417195	0.00528085	-0.31897
472	LOC104976281	-0.867506	0.407094	-0.341659	0.0195734	0.00260823
473	LOC104976293	-0.474699	-0.111491	-0.319404	0.0158409	0.0528895
474	LOC104976379	0.286499	-0.146532	0.374929	-0.0966346	0.0284422
475	LOC104976664	-0.323665	0.134476	-0.165148	0.0224275	0.0165381
476	LOC104976739	0.19387	0.382341	-0.10586	0.0257879	-0.00921804
477	LOC104976804	-0.632879	0.00410552	-0.399112	-0.0720545	0.00879019
478	LOC104976949	0.337067	-0.289882	0.511881	-0.202067	0.021716
479	LOC107131325	0.33087	0.595128	0.649152	-0.0379176	-0.0668977
480	LOC107131338	0.290179	0.214208	0.632787	0.0617038	-0.044084
481	LOC107131356	-0.256995	-0.455562	-0.486478	-0.122369	0.071105
482	LOC107131357	0.364571	0.406225	0.759278	0.0439012	-0.0562959
483	LOC107131368	0.227697	-0.0852312	0.638469	-0.0383411	0.0201873
484	LOC107131371	0.34018	0.0487704	0.66693	-0.00455521	0.00666555
485	LOC107131524	0.292105	0.278473	0.494593	-0.276983	-0.0157336
486	LOC107131559	0.300012	0.421316	0.650328	0.117734	0.00148941
487	LOC107131579	-0.652007	0.172767	-0.216566	-0.64316	-0.00921161
488	LOC107131590	-0.823826	0.315758	0.0495053	-0.442715	-0.0647305
489	LOC107131699	-0.185304	0.208218	-0.274761	0.09774	-0.239608
490	LOC107131710	-0.448236	0.323077	-0.320655	0.285574	-0.000736377
491	LOC107131715	0.214084	-0.13124	0.282818	-0.3293	0.0166527
492	LOC107131716	-0.296681	-0.117885	-0.224452	-0.179399	0.0343915
493	LOC107131756	-0.488101	-0.0556035	-0.191765	-0.0271252	-0.0127528
494	LOC107131825	-0.134731	-0.0371517	-0.147662	0.107457	-0.00244307
495	LOC107131840	0.0031674	-0.00116694	0.324052	-0.0745506	0.0770337
496	LOC107131878	-0.44726	-0.295903	-0.114273	-0.0489319	0.157318
497	LOC107131898	-0.472584	0.0629269	-0.100389	-0.358239	0.0247664
498	LOC107131941	-0.669727	0.855421	-0.12281	-0.0593675	-0.0170796
499	LOC107131942	-0.605315	0.431575	-0.0319021	-0.463871	-0.0466321
500	LOC107131946	0.293071	0.744127	0.234383	0.0162058	-0.00638544
501	LOC107131952	0.429553	0.153461	0.279107	0.0881233	-0.0257683
502	LOC107132077	-0.30211	0.0989599	-0.21103	0.35233	-0.0558584
503	LOC107132078	-0.310647	0.134268	-0.274696	0.384416	-0.00839232
504	LOC107132093	-0.537688	0.083891	-0.255276	0.0196653	-0.28714
505	LOC107132098	0.326374	0.121769	0.450103	0.0112616	-0.00310712
506	LOC107132174	0.267901	0.0835084	0.430994	0.0151723	-0.00391833
507	LOC107132224	-0.661367	0.123008	-0.0231626	-0.435895	0.0137125
508	LOC107132225	-0.473352	-0.0854573	-0.0326769	-0.335662	-0.0179799
509	LOC107132226	-0.613299	-0.265645	-0.0715069	-0.0904018	0.0106575
510	LOC107132239	-0.499191	0.041514	-0.284087	0.264643	-0.0155431
511	LOC107132240	-0.265763	0.176241	-0.311314	0.0933839	-0.0143632
512	LOC107132255	-0.413982	0.869397	-0.307325	0.0260534	-0.00356204
513	LOC107132270	0.346639	0.039591	0.0425871	-0.0210233	0.02329
514	LOC107132275	-0.746563	0.171203	-0.177231	-0.280174	0.0149606
515	LOC107132296	0.349692	-0.099534	0.266916	0.185728	-0.0044641
516	LOC107132328	-0.481772	0.300244	-0.02373	-0.24059	-0.0784602
517	LOC107132340	-0.768148	0.534292	-0.0957046	-0.565186	-0.0394915
518	LOC107132345	-0.608447	0.0399029	-0.0972829	-0.243927	-0.0217259
519	LOC107132382	0.16676	0.0219773	0.312278	0.0815363	0.194956
520	LOC107132385	0.176728	0.333128	0.508287	-0.0112393	-0.0564772
521	LOC107132398	-0.378873	0.168807	-0.149225	-0.319842	-0.0397013
522	LOC107132414	-0.403253	0.36422	-0.265663	0.101771	-0.134258
523	LOC107132417	0.21739	-0.346413	0.545318	-0.00221736	-0.0016627
524	LOC107132452	0.24789	0.0860956	0.493993	-0.0319842	-0.0061035
525	LOC107132456	-0.418861	0.10192	-0.0116385	-0.620957	0.00823167
526	LOC107132458	-0.70441	0.121269	-0.265149	-0.519129	-0.0186256
527	LOC107132462	-0.408184	0.240707	0.0935936	-0.235979	0.00301882
528	LOC107132482	-0.525742	0.0715052	-0.129709	-0.456679	-0.0681028
529	LOC107132508	-0.553812	0.115495	-0.27871	-0.506959	-0.00534793
530	LOC107132519	-0.648329	0.553881	-0.197486	-0.0683426	-0.0366959
531	LOC107132532	-0.236938	0.144273	-0.278285	0.260252	-0.0554756
532	LOC107132573	-0.574614	-0.0318038	-0.0372636	-0.237654	0.0396561
533	LOC107132587	-0.610315	0.0768328	-0.262271	-0.0490812	-0.00867156
534	LOC107132604	0.397232	0.0756026	0.633604	-0.01628	-0.118656
535	LOC107132625	0.191559	-0.177752	0.302445	0.0172158	0.314935
536	LOC107132639	-0.383915	-0.200234	-0.00984287	-0.227571	-0.00249953
537	LOC107132655	-0.722091	0.27442	-0.120349	0.0701241	-0.00552778
538	LOC107132656	-0.750008	0.222097	-0.0581722	0.113901	0.0265435
539	LOC107132664	-0.277787	-0.0345767	-0.239786	0.0934867	0.00980592
540	LOC107132695	-0.438967	0.305187	-0.0859946	0.123524	0.0180164
541	LOC107132707	-0.530069	-0.108926	-0.257176	-0.0931533	-0.00569093
542	LOC107132716	0.176765	0.418817	0.399629	0.00368178	0.00349762
543	LOC107132718	-0.347073	-0.0123407	-0.0920269	-0.31996	-0.00626982
544	LOC107132719	-0.675052	0.152488	-0.096428	-0.259786	-0.186446
545	LOC107132770	0.16431	0.18276	0.586975	0.0578224	-0.0785947
546	LOC107132773	-0.539336	0.355399	0.0772675	-0.0639983	-0.00311142
547	LOC107132783	-0.498634	0.0639557	-0.311925	-0.0380794	-0.032154
548	LOC107132793	-0.411707	0.277874	-0.0977073	-0.0419906	-0.0899286
549	LOC107132820	0.212282	0.2546	0.273416	0.0172308	-0.00814982
550	LOC107132821	-0.484212	-0.0221209	-0.0850028	-0.235542	-0.0329797
551	LOC107132853	0.181995	-0.292177	0.589656	0.0106965	0.00120418
552	LOC107132877	-0.38086	0.267259	-0.325248	0.325988	0.00613813
553	LOC107132901	-0.649543	0.317282	-0.0713744	-0.282981	-0.0185031
554	LOC107132911	-0.210833	-0.0999604	-0.254834	-0.0594662	-0.00605184
555	LOC107132924	-0.293059	0.15086	-0.324238	0.00789675	-0.00104172
556	LOC107132935	-0.861325	0.248906	-0.101479	-0.037388	0.00502031
557	LOC107132944	0.239645	0.180556	0.509672	0.0201155	0.00200924
558	LOC107132945	0.35787	-0.0135223	0.673781	-0.00600001	-0.00956976
559	LOC107132971	0.489699	-0.324073	-0.000346728	-0.110187	0.607852
560	LOC107132980	0.555866	-0.111831	0.0722564	-0.796552	-0.271298
561	LOC107132991	0.239026	0.0587152	0.186424	-0.0708888	0.00449492
562	LOC107132993	-0.293589	0.745028	-0.243971	-0.00542851	-0.0599325
563	LOC107132998	-0.548929	0.10512	-0.280841	-0.15433	-0.0510143
564	LOC107133039	0.12203	-0.187649	0.36121	-0.0379477	0.0120509
565	LOC107133045	0.131634	-0.128793	0.467876	-0.242925	0.00423284
566	LOC107133053	-0.510293	0.174436	-0.164973	-0.416804	0.00571014
567	LOC107133073	0.620616	-0.547457	0.0540401	-0.231064	0.0527511
568	LOC107133075	-0.549532	0.322986	-0.295734	-0.0193497	-0.0202748
569	LOC107133088	-0.628432	0.382621	-0.146896	-0.293884	-0.00632535
570	LOC107133102	0.261364	0.538111	0.595541	0.00440832	0.00232131
571	LOC107133108	-0.620029	0.218518	0.0233002	-0.339023	-0.178354
572	LOC107133109	-0.5107	0.230774	-0.117266	-0.319655	-0.0744457
573	LOC107133110	-0.504353	0.184458	-0.0815832	-0.524654	-0.0505852
574	LOC107133111	-0.695824	0.189675	-0.101714	-0.344737	-0.108358
575	LOC107133137	0.188935	-0.200304	0.383261	0.0783865	-0.00731053
576	LOC107133183	0.271235	-0.122966	0.463321	0.0133146	0.0075787
577	LOC107133190	0.258059	-0.13161	0.755296	-0.117084	0.0153837
578	LOC107133260	0.406126	0.0889859	0.148757	-0.283734	-0.00537797
579	LOC107133269	0.204592	0.228953	0.466198	0.0210871	0.0102672
580	LOC107133272	-0.774525	0.0677467	-0.282006	-0.548092	-0.00915976
581	LOC107133301	0.277291	0.0990855	0.411879	0.0474846	-0.0396182
582	LOC107133302	0.642301	-0.597187	0.348351	-0.126883	0.664903
583	LOC107133323	-0.476074	-0.0966085	-0.127785	-0.258316	0.010335
584	LOC107133460	0.380415	0.0270551	0.52401	-0.015587	-0.0510566
585	LOC107133463	0.208656	-0.339439	0.345339	-0.00086647	0.0314168
586	LOC112441468	0.374975	0.107983	0.820628	0.0199549	0.000183578
587	LOC112441505	0.409315	-0.244721	0.737661	-0.00154912	0.0327056
588	LOC112441511	0.48696	0.23831	0.0291194	-0.518206	0.502286
589	LOC112441562	0.187839	0.247153	0.631838	0.0406562	-0.135229
590	LOC112441563	0.241128	-0.172756	0.540127	0.00914632	-0.0122382
591	LOC112441602	-0.619533	0.259864	-0.427953	0.227273	0.0507537
592	LOC112441603	-0.604534	0.312724	-0.349756	-0.0258477	0.0148197
593	LOC112441604	-0.650513	0.367213	-0.341273	0.00856532	0.0285054
594	LOC112441605	-0.664913	0.392072	-0.36659	0.180268	0.0104233
595	LOC112441610	-0.263993	-0.00599908	-0.0832524	-0.046927	-0.00720711
596	LOC112441612	-0.134792	0.62153	-0.310323	0.521946	-0.131649
597	LOC112441613	-0.155167	0.505095	-0.344518	0.424079	-0.0531757
598	LOC112441614	0.258444	0.0666586	0.28834	0.0666081	-0.0863236
599	LOC112441619	0.224679	-0.319311	0.113744	-0.016222	0.092187
600	LOC112441627	0.281854	-0.00319478	0.1962	-0.00261907	-0.158312
601	LOC112441628	0.255555	-0.381613	0.129544	-0.0601767	0.391152
602	LOC112441629	0.249728	-0.107641	0.378409	-0.1109	0.0332609
603	LOC112441634	0.161895	0.288807	0.548397	0.00767921	-0.0331428
604	LOC112441638	0.351112	0.303717	0.0512987	0.0744064	-0.0482871
605	LOC112441643	0.31986	-0.1051	0.523044	0.149513	-0.106374
606	LOC112441654	-0.76538	0.123109	-0.207329	-0.0603947	0.0169501
607	LOC112441658	-0.634456	0.229834	-0.233112	-0.40063	0.00754987
608	LOC112441661	0.13675	-0.40275	0.331971	-0.141441	0.00793167
609	LOC112441663	-0.206691	0.346396	-0.27889	0.0903381	-0.0420753
610	LOC112441664	0.135921	0.110866	0.29807	0.00669442	0.00235305
611	LOC112441665	-0.885637	0.482935	0.0736041	-0.314466	-0.00968089
612	LOC112441776	-0.190574	0.317171	-0.211469	0.427025	0.00674426
613	LOC112441808	-0.271598	0.165127	-0.00582419	-0.419906	0.00561297
614	LOC112441811	0.186441	-0.131222	0.422352	-0.0135003	0.0362536
615	LOC112441812	0.23307	0.256457	0.424548	-0.134446	-0.00586458
616	LOC112441827	-0.0832616	-0.172198	-0.436009	-0.0835806	0.0347734
617	LOC112441828	-0.367175	-0.166911	-0.0999439	-0.0672133	-0.029126
618	LOC112441835	-0.545663	0.0846662	-0.024446	-0.562267	-0.0143201
619	LOC112441836	-0.174362	0.0920992	0.00511935	0.0286529	-0.103807
620	LOC112441837	0.186995	0.293239	0.207848	0.0271296	-0.0484889
621	LOC112441846	-0.371846	-0.304614	-0.274961	-0.158044	0.00545411
622	LOC112441848	-0.371383	0.316478	0.106896	-0.0255727	0.0012696
623	LOC112441850	0.209331	-0.415751	0.619122	-0.0019368	0.00102414
624	LOC112441852	-0.242327	-0.288515	-0.414515	-0.0627518	0.0907548
625	LOC112441853	0.274194	0.180215	0.699199	0.045187	-0.0455226
626	LOC112441862	-0.0629881	0.229832	-0.307787	0.357771	-0.0200473
627	LOC112441869	-0.901432	0.176255	-0.175598	-0.4466	0.0903705
628	LOC112441870	0.196931	-0.000762601	0.292646	0.0607443	0.425843
629	LOC112441874	0.199969	-0.0535642	0.631367	-0.0133528	0.213639
630	LOC112441876	-0.249985	-0.178492	-0.357716	-0.123311	0.046187
631	LOC112441878	0.171738	-0.755615	0.438912	-0.00904316	0.00776711
632	LOC112441888	-0.0662396	0.0877648	-0.165931	0.205074	-0.0193419
633	LOC112441991	0.1614	0.0730054	0.476662	-0.253872	0.0217871
634	LOC112441992	0.223969	0.309774	0.67069	0.0385279	-0.024159
635	LOC112442009	0.31	0.0565114	0.693994	-0.209825	-0.0287577
636	LOC112442015	-0.545748	-0.523115	-0.401736	-0.0369912	0.00893639
637	LOC112442018	-0.346584	0.0579506	-0.328344	0.118398	-0.00642568
638	LOC112442030	0.153028	0.582258	0.51697	-0.0142873	0.176298
639	LOC112442042	-0.300435	-0.172956	-0.111767	-0.0169866	0.034632
640	LOC112442045	0.395375	-0.103739	0.633821	0.0573452	0.00328982
641	LOC112442046	-0.362486	-0.10859	-0.154702	-0.173933	-0.00922479
642	LOC112442052	-0.354872	0.192819	-0.231562	0.200377	-0.0259064
643	LOC112442060	-0.622313	-0.251117	-0.336532	-0.108706	0.128767
644	LOC112442079	-0.304645	-0.0284094	0.0172129	-0.0439446	0.0215555
645	LOC112442080	-0.45425	-0.117751	-0.232912	-0.178967	0.0246748
646	LOC112442082	-0.324766	-0.748918	-0.269297	-0.0333395	0.105148
647	LOC112442203	-0.448851	-0.173315	-0.0541795	-0.00364977	0.0118361
648	LOC112442208	-0.397828	0.124399	-0.269994	-0.291149	-0.0019099
649	LOC112442222	-0.398449	-0.540315	-0.137377	-0.0234128	0.000701663
650	LOC112442224	-0.915637	0.433476	-0.178624	-0.239634	-0.0204782
651	LOC112442249	-0.196143	0.214705	-0.362553	0.122795	-0.00633702
652	LOC112442254	-0.577685	-0.233302	-0.447183	0.0138288	0.0228119
653	LOC112442255	-0.526631	-0.14453	-0.367745	0.012926	0.013963
654	LOC112442262	-0.51842	-0.0800708	-0.106386	-0.421602	0.0108548
655	LOC112442263	-0.685691	-0.0603209	-0.106743	-0.278061	0.0760189
656	LOC112442264	0.0713982	-0.0416763	0.238596	-0.260433	0.0390211
657	LOC112442266	0.224884	0.14908	0.526553	-0.0208017	-0.00840017
658	LOC112442271	-0.24016	-0.147457	-0.148422	-0.39268	0.0276755
659	LOC112442272	-0.426593	0.468076	-0.170046	0.0464231	-0.00280478
660	LOC112442273	-0.437282	0.207037	-0.225039	0.0107005	-0.0290087
661	LOC112442277	0.239891	-0.17026	0.370297	-0.176717	0.0084852
662	LOC112442282	0.283954	-0.038015	0.407981	0.0332279	0.0133851
663	LOC112442285	-0.106521	0.326269	-0.396728	0.220184	0.0103545
664	LOC112442290	-0.472806	0.646846	-0.373425	-0.0421291	-0.0245736
665	LOC112442301	0.167938	0.109044	0.441018	0.0992546	-0.0136247
666	LOC112442306	0.358195	0.2201	0.440484	-0.146689	-0.0324645
667	LOC112442308	0.426353	0.153832	0.146302	-0.360964	0.452375
668	LOC112442312	-0.558189	-0.139751	-0.373241	-0.124725	0.0200485
669	LOC112442316	0.172259	-0.325059	0.541257	-0.0539031	0.00913551
670	LOC112442318	-0.165791	-0.104636	-0.193428	0.00153096	-0.00425994
671	LOC112442324	-0.306352	-0.137732	-0.0398923	-0.0213841	0.0648388
672	LOC112442326	-0.432359	0.0113863	-0.0107831	0.00406167	0.0227808
673	LOC112442338	0.214457	-0.237395	-0.116012	0.0349046	0.0304024
674	LOC112442349	-0.437078	0.00645562	-0.234051	-0.0210992	-0.0135151
675	LOC112442351	0.283495	0.333444	0.304807	0.0601969	-0.0584542
676	LOC112442382	0.246726	-0.0810418	0.100006	-0.0541993	0.0148619
677	LOC112442393	0.134375	-0.457448	0.405377	-0.000366399	-0.000519927
678	LOC112442537	0.269625	-0.158389	0.0021245	-0.329777	-0.00148574
679	LOC112442539	0.279881	0.289961	0.623121	0.0374697	-0.0207569
680	LOC112442547	-0.205084	0.331764	-0.222406	-0.0153044	-0.0257962
681	LOC112442548	0.301168	-0.171818	0.760394	-0.00764674	0.0098113
682	LOC112442561	0.134333	0.137882	0.313964	-0.223591	0.00615405
683	LOC112442565	-0.251176	0.0479447	-0.228478	-0.155119	0.0734229
684	LOC112442568	-0.0474653	0.0377966	-0.328928	0.3247	-0.06506
685	LOC112442569	0.00905566	-0.0798338	0.2921	-0.00593623	0.122319
686	LOC112442577	0.148253	-0.195371	0.445556	0.127343	0.00473999
687	LOC112442599	0.404727	0.155403	0.361722	-0.276701	-0.0635945
688	LOC112442602	-0.318847	-0.391543	-0.364955	0.0815792	0.0292513
689	LOC112442605	0.0986372	-0.123315	0.220881	-0.0290463	0.0139436
690	LOC112442607	-0.481044	0.180398	-0.184359	-0.325897	0.000257491
691	LOC112442609	-0.185451	0.247131	-0.351376	0.0442175	-0.00118141
692	LOC112442610	-0.0897018	0.168692	-0.417567	0.152946	0.0464073
693	LOC112442615	-0.329016	0.193254	-0.372802	0.455106	-0.0109285
694	LOC112442627	-0.372542	-0.0391036	-0.105603	-0.316868	-0.0058618
695	LOC112442628	0.413416	0.337463	0.669698	-0.00120869	-0.0813346
696	LOC112442632	-0.463278	0.0438367	-0.167027	-0.484852	0.0110616
697	LOC112442638	0.328861	0.262825	0.404165	-0.029901	-0.282949
698	LOC112442639	0.247015	-0.22457	0.628128	0.0098426	0.00675505
699	LOC112442644	0.430937	-0.303562	0.303682	-0.0412378	0.103846
700	LOC112442650	0.252094	0.1184	0.188852	-0.0519488	-0.208318
701	LOC112442651	0.218759	0.0478858	-0.187813	-0.15809	-0.0186952
702	LOC112442660	-0.33817	0.47005	-0.0225155	0.0162744	0.0176488
703	LOC112442662	0.305157	0.202236	0.317409	-0.034579	-0.074576
704	LOC112442663	0.192942	-0.492204	0.0200069	-0.135813	0.482345
705	LOC112442665	-0.509308	-0.0444314	-0.0175673	-0.0599107	0.00223964
706	LOC112442666	-0.595779	0.3445	-0.0660075	-0.559853	-0.00938525
707	LOC112442668	-0.364617	0.242367	-0.0751045	-0.419573	0.00769731
708	LOC112442684	0.280648	0.469889	0.684668	0.0234775	-0.0115702
709	LOC112442687	-0.169513	0.0372116	-0.358767	0.135039	0.0270143
710	LOC112442690	0.249886	-0.262615	0.452933	-0.0102042	-0.00449547
711	LOC112442692	0.227706	0.021664	0.551081	-0.0546358	-0.00115712
712	LOC112442693	0.245431	0.0302261	0.527789	-0.0436635	0.018722
713	LOC112442694	0.200861	-0.205362	0.370443	-0.0685537	0.138149
714	LOC112442697	-0.206843	0.125266	-0.269893	0.0568691	-0.0572985
715	LOC112442701	-0.422618	0.0916135	-0.212635	-0.270596	-0.0241359
716	LOC112442703	-0.33539	-0.0851511	-0.158098	-0.436287	0.0140133
717	LOC112442705	-0.354154	-0.152991	-0.209307	-0.322431	-0.00553471
718	LOC112442707	0.288833	-0.205255	0.0772598	-0.490379	0.181626
719	LOC112442711	-0.281301	0.42189	-0.297103	0.326614	-0.00486062
720	LOC112442713	-0.240273	-0.152843	-0.167349	-0.0539937	-0.0278429
721	LOC112442715	-0.397962	-0.289703	-0.200361	-0.409685	0.0105797
722	LOC112442718	-0.617921	0.227198	-0.108914	-0.191326	0.0250358
723	LOC112442733	0.0884041	-0.114237	0.171721	-0.077487	0.550846
724	LOC112442734	0.259665	0.191566	0.639806	0.019157	0.02932
725	LOC112442735	-0.396242	0.0196256	-0.0603971	-0.464586	-0.052868
726	LOC112442736	-0.337714	5.05702e-05	-0.262611	0.31716	-0.028304
727	LOC112442737	-0.650102	0.0794224	-0.21664	-0.00955953	-0.158752
728	LOC112442757	-0.26237	0.466016	-0.243046	0.147612	-0.0253973
729	LOC112442802	-0.318458	0.0171566	-0.0725246	-0.194673	-0.00617494
730	LOC112442949	-0.325106	0.166355	-0.464252	0.0269306	0.00622904
731	LOC112442953	0.227578	0.0297422	0.600092	0.0045244	0.0291834
732	LOC112442964	0.0142338	-0.185696	0.394198	0.0621865	0.0150096
733	LOC112442974	-0.141067	0.593854	-0.258376	0.0872846	-0.238565
734	LOC112442977	-0.301121	0.012786	-0.416909	0.464637	0.0534289
735	LOC112442985	0.260373	-0.0395986	0.61333	0.0153251	-0.00687786
736	LOC112442986	0.257811	0.540849	0.26356	0.00281195	-0.00156385
737	LOC112442997	0.215421	-0.237033	0.339264	0.0753293	-0.138513
738	LOC112443000	-0.558917	-0.408895	-0.218182	-0.00325093	0.00353983
739	LOC112443004	0.221201	-0.100826	0.31809	-0.434415	0.00223081
740	LOC112443005	0.148872	0.364369	0.544862	-0.00941321	-0.0115511
741	LOC112443006	0.388459	-0.00534584	-0.25937	-0.0459008	0.189295
742	LOC112443011	-0.373894	-0.0058843	-0.261393	0.0114138	0.13631
743	LOC112443017	0.262751	0.134441	0.662202	-0.0359025	0.00748294
744	LOC112443018	0.391354	-0.124254	0.476342	-0.484883	0.0519679
745	LOC112443029	0.30658	-0.143047	0.665545	-0.0797976	-0.0326059
746	LOC112443032	0.171876	0.165789	0.600763	-0.000190787	-0.00603601
747	LOC112443121	0.285738	0.25288	0.727379	-0.0145719	0.215517
748	LOC112443124	0.512665	-0.0440294	0.341345	-0.392573	-0.0544557
749	LOC112443132	-0.508157	0.237633	-0.181807	-0.383508	-0.00736038
750	LOC112443133	-0.504117	0.151336	-0.167226	-0.0382476	-0.00895536
751	LOC112443141	-0.218167	0.270099	-0.187832	0.471509	0.00177065
752	LOC112443148	-0.446827	-0.0123885	-0.00686471	-0.0729433	0.067858
753	LOC112443151	0.169352	-0.233759	0.0859357	0.0412885	-0.0151125
754	LOC112443152	0.207381	-0.0962991	0.511803	-0.146704	0.022116
755	LOC112443161	-0.154816	-0.499107	-0.253083	0.00831995	0.0147155
756	LOC112443163	-0.162235	-0.0543466	-0.304479	0.103426	-0.0186302
757	LOC112443164	-0.0391603	0.87499	-0.313748	0.304174	-0.0869434
758	LOC112443166	0.257654	-0.28327	0.46215	-0.0412866	-0.00364605
759	LOC112443169	-0.145412	-0.198626	-0.105085	0.200182	-0.00655036
760	LOC112443170	0.0784754	-0.103955	0.263934	-0.136411	0.0271662
761	LOC112443172	0.228377	0.119311	0.748868	-0.0635064	0.0380157
762	LOC112443173	0.251774	-0.284267	0.343136	-0.103682	0.00876947
763	LOC112443195	-0.369281	0.152805	0.0244777	-0.344665	-0.02098
764	LOC112443211	0.420995	0.145057	0.801384	0.0221977	-0.0130517
765	LOC112443214	-0.0620689	0.412436	-0.290062	0.208805	-0.00226163
766	LOC112443219	-0.648699	0.224666	-0.140345	-0.495239	-0.0616059
767	LOC112443224	-0.420798	0.16581	0.167158	-0.187999	0.00645339
768	LOC112443226	-0.372206	-0.0380297	-0.293554	0.163287	0.0409651
769	LOC112443228	-0.700675	0.311115	-0.0236581	-0.597126	-0.102893
770	LOC112443231	-0.767709	-0.0874388	-0.353243	-0.284414	-0.0412226
771	LOC112443232	0.279448	0.0420995	0.661868	0.0270545	0.00351235
772	LOC112443237	0.148932	0.112555	0.466129	-0.0473915	-0.0379155
773	LOC112443407	-0.540456	0.1476	-0.092141	-0.0113236	-0.00578714
774	LOC112443408	-0.160836	0.839619	-0.330944	0.0610414	-0.01728
775	LOC112443413	-0.622308	0.0350652	-0.0217501	-0.588706	0.019161
776	LOC112443419	-0.536462	0.31592	-0.23364	0.0547159	0.0222526
777	LOC112443420	-0.438384	0.0652444	-0.193864	-0.0325645	0.0414319
778	LOC112443421	-0.322567	0.0682132	-0.27388	0.156206	-0.0160139
779	LOC112443424	0.132394	0.0352677	0.565492	-0.152411	0.00332946
780	LOC112443426	0.410304	0.0641859	-0.0739097	-0.556239	-0.0219736
781	LOC112443427	0.095862	-0.168795	0.158547	-0.147571	0.197072
782	LOC112443431	-0.393623	-0.0464559	-0.160124	-0.0528572	0.0547674
783	LOC112443434	-0.554147	-0.561056	-0.368292	-0.170656	0.0366022
784	LOC112443435	0.254673	-0.251099	0.715366	0.0142062	0.00822494
785	LOC112443445	0.305412	0.350096	0.0844368	-0.344667	-0.0495708
786	LOC112443448	0.327134	-0.00286388	0.668788	-0.00759169	0.0499077
787	LOC112443461	0.311741	0.279319	0.56634	0.0113217	-0.0629018
788	LOC112443462	0.281449	0.098489	0.366122	-0.0280387	-0.0346593
789	LOC112443471	0.31498	0.0760904	0.317482	-0.464451	-0.00136384
790	LOC112443474	0.329501	0.0955776	0.371295	0.208065	-0.0190314
791	LOC112443484	-0.211762	0.33668	-0.327264	0.0431342	0.000490664
792	LOC112443504	0.307873	0.149092	0.571416	0.0310679	-0.0925242
793	LOC112443525	0.301202	-0.0678331	-0.100496	-0.101468	0.102754
794	LOC112443526	-0.282414	0.234012	-0.321801	0.213357	0.000337327
795	LOC112443722	0.407747	0.112084	0.746854	-0.0298972	-0.005863
796	LOC112443724	-0.706364	0.607251	-0.175207	-0.328282	-0.0121682
797	LOC112443735	-0.429392	-0.0559273	-0.2361	-0.320186	0.00344358
798	LOC112443743	0.0180394	0.18797	-0.1722	0.641975	-0.0181957
799	LOC112443749	0.154258	0.0386902	0.355513	-0.112785	0.0102268
800	LOC112443769	-0.356962	0.0456124	-0.334192	0.155145	0.0401221
801	LOC112443772	0.323831	0.0760649	0.608802	-0.013599	-0.0496186
802	LOC112443780	-0.314976	0.138049	0.114945	-0.0554604	-0.0224997
803	LOC112443796	0.28476	-0.797554	0.041622	-0.0603082	0.370036
804	LOC112443826	0.362155	0.0275807	0.556741	-0.0118836	0.00263993
805	LOC112443835	0.248587	0.181607	0.347529	-0.0261814	0.0137745
806	LOC112443838	0.397689	0.0414662	0.738921	0.00836943	-0.0263389
807	LOC112443843	-0.601099	0.0534341	-0.11452	-0.391434	0.0241258
808	LOC112443857	0.599023	-0.721588	0.439112	-0.107978	0.0380833
809	LOC112443858	-0.488787	-0.237918	-0.299559	-0.0255303	-0.00938302
810	LOC112443878	-0.317953	0.175085	-0.220292	0.299983	-0.122564
811	LOC112444147	0.45586	-0.573806	0.0287548	-0.284091	0.722189
812	LOC112444161	-0.882618	-0.0101547	-0.213906	-0.619131	0.0074881
813	LOC112444174	0.0911072	-0.0572362	0.376292	0.0443258	0.00502914
814	LOC112444176	0.26895	-0.0737838	0.677559	0.0891319	0.000915107
815	LOC112444183	-0.240266	0.299602	-0.199072	0.290759	-0.00836805
816	LOC112444184	-0.348378	0.182312	-0.30082	0.0747596	-0.0252929
817	LOC112444185	-0.651194	0.105515	-0.333379	-0.00516876	-0.0101174
818	LOC112444205	0.278107	-0.304749	0.491423	0.0243679	-0.0039031
819	LOC112444207	-0.13695	-0.162647	-0.325275	0.0144229	0.0130438
820	LOC112444209	0.225871	0.291852	0.449753	0.00853552	0.118626
821	LOC112444279	0.529884	-0.022033	-0.00775141	-0.662638	0.0274763
822	LOC112444287	-0.720961	0.203659	-0.2287	-0.417365	-0.020437
823	LOC112444291	-0.094596	0.298479	-0.301761	0.07002	-0.0142913
824	LOC112444296	0.280012	-0.138805	0.547218	0.0097877	-0.0398789
825	LOC112444301	0.612663	-0.340492	0.375728	-0.0794248	0.0770204
826	LOC112444308	-0.179697	0.0124206	-0.430093	0.242151	-0.232718
827	LOC112444310	-0.342546	0.219847	-0.159708	0.028104	0.00868643
828	LOC112444315	0.22781	0.217157	0.661734	0.00727084	-0.10803
829	LOC112444316	-0.395568	0.521833	-0.269944	0.00808517	0.00103562
830	LOC112444317	0.315767	0.276295	0.613795	0.0561646	-0.00548602
831	LOC112444326	-0.631101	0.363672	-0.150944	-0.403183	0.00241249
832	LOC112444328	-0.0812962	0.110486	-0.32108	0.0884749	-0.010145
833	LOC112444339	0.305668	0.136121	-0.241175	-0.481756	-0.0122797
834	LOC112444343	-0.147641	-0.03	-0.317437	0.122777	0.00903744
835	LOC112444346	-0.327756	-0.0134778	-0.345786	-0.0232477	-0.00925314
836	LOC112444469	0.118214	-0.348494	0.566361	-0.0551858	-0.00292889
837	LOC112444482	0.280251	-0.055831	0.354162	-0.0117877	-0.0635337
838	LOC112444483	0.259313	-0.173347	0.79523	-0.0167257	0.0395652
839	LOC112444485	-0.515926	-0.13364	-0.175222	-0.313098	0.04183
840	LOC112444486	-0.699974	0.6284	-0.179794	-0.0709043	-0.0276723
841	LOC112444488	-0.665514	0.000185733	-0.220642	-0.391475	-0.0127562
842	LOC112444496	0.271078	0.216953	0.632792	-0.0759986	-0.00174025
843	LOC112444501	-0.217059	0.364663	-0.0939566	-0.00789294	-0.0959182
844	LOC112444509	-0.195418	-0.0975956	-0.33673	0.165868	-0.0129091
845	LOC112444513	0.202796	0.401837	0.533707	-0.051332	-0.0706895
846	LOC112444514	0.284241	-0.193468	0.657949	-0.0496099	-0.00821343
847	LOC112444519	-0.765718	0.2194	-0.342733	0.00614943	0.0014474
848	LOC112444520	-0.313837	0.370503	-0.163028	0.16815	0.00584761
849	LOC112444586	0.197135	-0.309097	0.339366	0.0180588	-0.0660839
850	LOC112444603	0.282634	-0.526476	0.173126	-0.224454	1
851	LOC112444604	0.162235	-0.141945	0.413795	-0.00934027	-0.00517373
852	LOC112444605	0.276635	-0.178194	0.292267	0.0430597	-0.174114
853	LOC112444609	0.214227	0.0836497	0.639531	0.00665881	0.00178283
854	LOC112444629	0.261621	-0.183936	0.759104	0.0154879	0.0100126
855	LOC112444636	0.230637	-0.33412	-0.00373775	-0.16819	-0.00774018
856	LOC112444643	0.283084	0.0119298	0.63219	-0.159978	0.344116
857	LOC112444644	0.449516	0.172438	0.622479	-0.00705011	-0.111598
858	LOC112444648	0.423501	0.0522753	0.519015	0.193729	0.522797
859	LOC112444727	0.392855	-0.330748	-0.0389983	-0.514854	0.335927
860	LOC112444729	-0.585547	0.531252	-0.407545	0.0235113	-0.0240048
861	LOC112444734	-0.247425	0.242916	-0.0247155	-0.0456201	-0.0160481
862	LOC112444736	-0.531842	-0.032616	-0.267672	-0.370472	-0.00143551
863	LOC112444741	0.270039	0.112903	0.30516	-0.00315574	0.000771958
864	LOC112444748	-0.177828	0.18637	-0.0891502	-0.162896	-0.0147966
865	LOC112444749	-0.451115	0.0397483	0.0186252	-0.6898	0.0127132
866	LOC112444767	0.126948	-0.30982	0.4912	-0.0474886	0.0104773
867	LOC112444774	-0.468744	0.169954	0.040541	-0.468082	-0.00609145
868	LOC112444776	-0.522792	0.624509	-0.190184	0.0664032	-0.0521188
869	LOC112444844	0.10928	-0.292759	0.181049	-0.115338	0.0405696
870	LOC112444846	-0.384125	0.258441	-0.394427	0.116911	0.24644
871	LOC112444848	0.299845	0.0998888	0.542963	0.00761502	0.00346435
872	LOC112444851	-0.45207	-0.0240663	-0.318482	-0.166678	0.000300368
873	LOC112444852	0.234998	-0.131517	0.407871	0.0113995	0.00913979
874	LOC112444854	0.180864	-0.299575	0.633445	-0.00213187	-0.0196202
875	LOC112444860	0.31865	-0.191216	0.462135	-0.0430071	0.0153405
876	LOC112444861	0.388895	0.132451	0.350341	-0.00915503	0.819692
877	LOC112444863	-0.466882	0.235825	-0.165784	0.0633882	-0.0101151
878	LOC112444872	0.298939	-0.0973544	0.544257	0.0132508	-0.000401418
879	LOC112444873	0.234577	0.0703122	0.503096	0.207859	-0.0568376
880	LOC112444875	0.289589	-0.321882	0.592971	0.00261821	0.00853033
881	LOC112444889	-0.38345	0.357154	-0.17488	0.059792	0.38107
882	LOC112444894	0.431545	0.0961594	0.223359	0.470032	-0.0198982
883	LOC112444895	0.40608	0.0532537	0.536066	-0.43794	0.0164812
884	LOC112444900	0.210373	-0.167472	0.485749	-0.00911596	0.000532157
885	LOC112444904	-0.115371	0.592578	-0.217135	0.00333782	-0.0250187
886	LOC112444917	0.123825	0.0437828	0.362469	-0.286794	0.00276403
887	LOC112444920	0.323644	-0.564114	-0.00854281	-0.00607049	0.435867
888	LOC112444924	-0.627911	0.242488	-0.124344	-0.0337701	-0.24847
889	LOC112444931	-0.192122	0.602263	-0.225472	-0.00458226	-0.113889
890	LOC112445066	0.190662	0.0851916	0.490181	-0.045304	-0.0275471
891	LOC112445088	0.222962	0.167379	0.612034	0.0183871	0.538582
892	LOC112445090	0.369475	-0.0393683	0.614648	-0.00246374	-0.058475
893	LOC112445096	0.178684	-0.0752854	0.715067	0.0103983	0.0118123
894	LOC112445105	-0.46633	-0.0439105	-0.0488546	-0.0107444	0.000987231
895	LOC112445108	-0.411366	0.0940699	-0.0417059	-0.461589	-0.0121802
896	LOC112445115	0.318848	0.356209	0.807458	0.0531684	-0.00590892
897	LOC112445118	0.164467	-0.137147	0.384627	-0.0346826	0.082826
898	LOC112445123	0.165361	0.599802	0.575444	0.0923895	-0.00196113
899	LOC112445125	-0.498021	0.275542	-0.0591567	-0.276732	-0.0177995
900	LOC112445132	0.343411	-0.119035	0.54639	-0.00439124	-0.22419
901	LOC112445136	0.366842	0.233009	0.801082	0.00916525	0.00757757
902	LOC112445160	-0.429615	-0.147655	-0.299389	-0.0355356	0.000605989
903	LOC112445194	-0.0840397	0.677573	-0.332821	0.211509	-0.019985
904	LOC112445199	0.207676	0.0309881	0.562056	-0.0319712	-0.00762392
905	LOC112445201	-0.36804	0.102701	-0.0649471	-0.441149	-0.0114992
906	LOC112445205	-0.134498	0.435034	-0.372915	0.310743	-0.0147996
907	LOC112445419	0.376673	0.155866	0.361166	-0.315247	-0.0680642
908	LOC112445427	0.195471	-0.334487	0.672688	-0.0262514	0.076473
909	LOC112445447	0.14922	-0.100287	0.389326	-0.081835	-0.0064553
910	LOC112445467	0.425839	0.0644183	0.780881	0.0149099	-0.221268
911	LOC112445492	0.309084	-0.305016	0.786331	-0.00327288	0.00698804
912	LOC112445553	0.300065	0.122393	0.711968	-0.00764509	0.00994654
913	LOC112445565	0.289773	-0.0297632	0.581502	-0.134525	0.0571173
914	LOC112445648	0.448081	0.0485028	0.737969	0.0676981	-0.177646
915	LOC112445661	0.432159	-0.0701071	0.659419	0.0458354	0.00515612
916	LOC112445716	0.328011	0.172915	0.635102	-0.0108754	-0.0345074
917	LOC112445726	-0.619138	-0.0264697	-0.0177796	-0.00623022	0.0204267
918	LOC112445757	0.0877823	-0.165688	0.504487	-0.258592	-0.0444083
919	LOC112445772	0.316675	0.236214	0.57458	0.0193663	0.0939364
920	LOC112445793	0.306287	0.152685	0.516311	0.0129518	-0.0124308
921	LOC112445843	0.34235	-0.217691	0.621369	-0.02996	0.258674
922	LOC112445877	0.182881	-0.0605019	0.548329	0.000687183	-0.000411562
923	LOC112445887	0.118479	-0.336465	0.606777	-0.007144	0.0345423
924	LOC112445889	0.168248	-0.257121	0.64499	0.00752242	0.00304105
925	LOC112445893	0.41635	0.270281	0.686109	0.0150666	-0.0501011
926	LOC112445923	0.255173	-0.131676	0.582536	-0.101682	0.393679
927	LOC112445930	-0.536495	-0.151224	-0.0565505	-0.332061	-0.00457047
928	LOC112445941	-0.432018	0.451856	-0.0626637	0.0483491	-0.00485698
929	LOC112445949	-0.495593	0.155568	-0.00255905	-0.282	0.00738672
930	LOC112445956	0.232771	-0.0465551	0.484607	0.0300236	-0.00835769
931	LOC112445969	-0.240272	0.826313	-0.266456	0.0390772	-0.0515934
932	LOC112445972	-0.203826	0.414454	-0.247064	0.262722	-0.013319
933	LOC112445973	-0.563043	0.379717	-0.172664	-0.192084	-0.0118201
934	LOC112445991	0.163383	0.17595	0.157314	-0.209876	0.00280777
935	LOC112446017	0.252879	0.17263	0.597824	-0.0449603	0.00539058
936	LOC112446018	0.258519	0.0429723	0.688644	-0.11246	0.239102
937	LOC112446027	-0.511258	0.23032	-0.0860999	-0.49135	0.0146355
938	LOC112446028	-0.753053	0.300302	-0.0560672	-0.29181	-0.0193429
939	LOC112446029	-0.49478	-0.116784	-0.109736	-0.130122	0.000364064
940	LOC112446038	0.21133	-0.207386	0.529574	-0.00389409	0.0119183
941	LOC112446043	0.193581	-0.0689569	0.367096	-0.00901996	0.039912
942	LOC112446045	-0.393594	-0.1077	-0.17449	0.0870351	0.0460637
943	LOC112446326	0.358861	0.200561	0.7152	-0.0286589	0.00165156
944	LOC112446332	0.0570458	0.228713	0.497141	0.00791286	-0.00114753
945	LOC112446350	0.299962	-0.277485	0.237584	0.0217081	0.614713
946	LOC112446351	-0.216192	0.515244	-0.30874	0.156247	-0.00256919
947	LOC112446352	-0.15597	0.925676	-0.342809	0.0772485	-0.00261483
948	LOC112446357	-0.175031	-0.331818	-0.349262	0.00286772	0.0132051
949	LOC112446367	0.29959	-0.176603	0.575429	-0.0308865	0.0453648
950	LOC112446374	0.279288	-0.092176	0.648555	0.158745	-0.117158
951	LOC112446380	-0.395919	-0.265411	0.0724369	-0.0745224	0.0344578
952	LOC112446381	0.452768	-0.10355	0.11351	0.0328477	0.865588
953	LOC112446385	-0.322549	-0.0336304	0.0760614	-0.0642146	-0.00127045
954	LOC112446387	0.320356	0.108303	0.460031	-0.164909	-0.0105729
955	LOC112446392	0.304551	-0.112098	0.677587	-0.00145026	-0.0158704
956	LOC112446396	0.36962	0.0728169	0.174472	-0.0343813	0.656671
957	LOC112446397	-0.358744	0.123902	0.133089	-0.0561122	-0.0144783
958	LOC112446398	0.285879	-0.0868661	0.740322	0.0132043	0.00115577
959	LOC112446421	-0.135257	0.774119	-0.285169	0.285114	-0.00343163
960	LOC112446423	-0.450151	-0.247959	-0.146421	-0.00510899	0.00101937
961	LOC112446451	-0.156905	0.501485	-0.299375	0.438913	-0.00673546
962	LOC112446475	-0.701363	0.582674	-0.186924	-0.258092	0.00603528
963	LOC112446477	-0.144219	0.369207	-0.27961	0.000943857	-0.0235446
964	LOC112446481	-0.281393	-0.246805	-0.19744	0.0158419	0.00122339
965	LOC112446482	-0.364522	-0.672603	-0.431356	-0.10298	0.112609
966	LOC112446642	-0.518081	0.42216	-0.321245	-0.028775	-0.367659
967	LOC112446644	-0.397433	-0.148219	-0.00370457	-0.16572	-0.000840978
968	LOC112446653	-0.312871	0.281469	0.0892074	-0.329548	0.00927163
969	LOC112446654	-0.663852	0.193118	0.0659356	-0.0423723	0.0170678
970	LOC112446671	0.203163	-0.253053	0.391498	-0.0918385	0.0267237
971	LOC112446677	-0.373875	0.250608	-0.291766	-0.00619271	0.00951015
972	LOC112446702	-0.310395	0.202901	-0.340217	0.360857	-0.0682277
973	LOC112446703	-0.36516	0.470323	-0.336516	0.358117	-0.0838427
974	LOC112446709	-0.0925378	0.198768	-0.243609	0.0959926	-0.0122013
975	LOC112446712	0.306203	0.0807471	0.227688	0.36727	0.0146741
976	LOC112446714	0.330983	0.154904	0.623968	0.0605919	-0.0121266
977	LOC112446720	-0.395939	0.407994	-0.21074	0.177297	-0.00512342
978	LOC112446721	-0.45824	0.363054	-0.0364312	0.0221144	-0.00886013
979	LOC112446732	-0.0341036	0.358966	-0.377773	0.0374131	0.0706574
980	LOC112446762	0.290435	-0.136668	0.6984	-0.013169	-0.00314855
981	LOC112446775	-0.228131	-0.0141753	-0.298071	0.0403117	-0.000975823
982	LOC112446780	-0.695531	0.488657	-0.229629	-0.0182486	-0.000878425
983	LOC112446787	0.181936	-0.0886149	0.60253	-0.0291751	-0.000361479
984	LOC112447025	0.44725	0.179573	0.256819	-0.429992	-0.0129116
985	LOC112447031	-0.23062	0.073501	-0.214407	0.294564	-0.0773881
986	LOC112447038	-0.588403	-0.0589816	-0.407748	-0.112533	-0.0196796
987	LOC112447043	-0.276984	0.131378	0.089869	0.081175	-0.014491
988	LOC112447045	-0.154178	0.353419	0.0261655	0.239847	-0.0153685
989	LOC112447046	-0.49427	-0.0471567	-0.264264	0.217909	0.025327
990	LOC112447048	0.116873	0.221768	0.459021	-0.0358822	-0.0107538
991	LOC112447050	0.242789	-0.0278795	0.570938	0.0473274	-0.0846001
992	LOC112447052	0.134302	-0.435314	0.524106	0.0078069	-0.00272237
993	LOC112447057	0.749193	0.00890184	0.297273	-0.872994	-0.00803379
994	LOC112447063	-0.215103	0.34971	-0.26282	0.360547	-0.0477478
995	LOC112447064	0.226516	-0.414416	0.663204	0.010371	0.0122168
996	LOC112447065	0.43175	-0.18459	0.603933	0.0160854	-0.0228189
997	LOC112447067	0.233102	0.313181	0.488165	0.0312028	0.0027784
998	LOC112447075	-0.333014	-0.340392	0.0710301	-0.285507	-0.00193754
999	LOC112447077	0.306754	-0.148953	0.662617	0.0021676	0.00222699
1000	LOC112447080	-0.416852	-0.285017	-0.354932	-0.0324874	0.00267872
1001	LOC112447081	0.338698	0.0636347	0.28765	-0.36784	-0.0138288
1002	LOC112447093	0.625756	-0.111285	0.428487	-0.611902	0.0650932
1003	LOC112447094	0.910015	-0.0993571	0.283841	-0.692475	-0.00104453
1004	LOC112447100	-0.33843	-0.364241	0.104615	-0.363471	0.0318359
1005	LOC112447101	-0.554033	-0.0692307	-0.0558072	-0.392416	0.0452557
1006	LOC112447102	-0.376454	-0.010221	-0.139454	-0.186764	0.0469289
1007	LOC112447104	-0.466735	-0.0932735	-0.0132263	-0.0955179	-0.0156906
1008	LOC112447105	-0.325373	0.534667	-0.255336	0.00629135	-0.0175615
1009	LOC112447106	0.383743	-0.053427	0.452881	-0.469432	0.0315956
1010	LOC112447107	-0.581677	0.325462	0.226111	-0.0941226	0.0107676
1011	LOC112447109	-0.171788	0.0176179	0.0755555	-0.0317577	0.0489207
1012	LOC112447110	-0.303237	0.192857	0.300047	-0.371687	0.0436949
1013	LOC112447113	0.244974	-0.550505	0.409393	-0.0190591	0.0253573
1014	LOC112447114	-0.534655	0.164284	-0.374176	-0.208162	-0.00581768
1015	LOC112447117	-0.504067	-0.134697	-0.133205	0.0955926	0.04212
1016	LOC112447120	-0.794403	0.00539476	-0.322306	-0.323586	0.0101005
1017	LOC112447121	-0.61711	0.645398	-0.178741	-0.173375	-0.0564599
1018	LOC112447126	0.275831	0.942903	0.597668	0.00499492	-0.0434211
1019	LOC112447129	0.293842	-0.0148317	0.369511	-0.0263509	-0.00829347
1020	LOC112447132	0.305097	0.24522	0.675916	0.007276	-0.0041826
1021	LOC112447134	-0.218619	0.45578	-0.286827	0.102918	-0.00338483
1022	LOC112447135	-0.404077	0.0157805	-0.227137	-0.304974	-0.00190258
1023	LOC112447136	-0.171745	1	-0.393825	0.137374	-0.00135031
1024	LOC112447140	-0.203495	0.194272	-0.302672	0.0961891	0.00628533
1025	LOC112447141	-0.646217	0.026526	-0.240855	-0.524991	-0.0256374
1026	LOC112447161	0.238673	0.155848	0.689966	0.00369838	-0.0116413
1027	LOC112447167	-0.452164	0.292764	0.105717	-0.0531804	0.0318851
1028	LOC112447169	0.366293	0.463686	0.699405	0.0142631	-0.0282855
1029	LOC112447286	-0.572777	0.120758	-0.0436884	-0.0273057	0.0051039
1030	LOC112447289	-0.421937	-0.112224	-9.66124e-06	-0.302282	0.0195901
1031	LOC112447294	-0.693392	0.238654	-0.197894	-0.273209	0.0023655
1032	LOC112447295	-0.618208	0.198733	-0.140461	-0.384962	-0.000402569
1033	LOC112447296	-0.6038	0.274847	-0.314391	-0.199108	-0.000569747
1034	LOC112447298	0.466063	-0.219921	0.599141	0.103278	-0.00534084
1035	LOC112447304	-0.301247	0.264056	-0.142315	-0.0690271	-0.082759
1036	LOC112447308	-0.280359	0.222637	-0.248538	0.0430591	-0.00798756
1037	LOC112447323	-0.665648	-0.154021	-0.340884	-0.481051	0.0434585
1038	LOC112447326	-0.24142	0.0702608	-0.321059	0.226135	0.00491225
1039	LOC112447335	0.216426	0.248007	0.369647	-0.234545	0.00309408
1040	LOC112447337	0.212431	-0.0319306	0.394203	-0.252145	0.046453
1041	LOC112447338	0.221369	-0.218282	0.266241	-0.227721	0.0826212
1042	LOC112447344	0.146713	0.042438	0.33453	-0.329896	0.206812
1043	LOC112447348	0.278707	0.0978539	0.454591	-0.0484505	-0.000373992
1044	LOC112447356	-0.569112	0.0192264	0.000844935	-0.230475	0.00372473
1045	LOC112447357	-0.460078	-0.181652	-0.0757542	-0.328244	0.0472884
1046	LOC112447370	-0.295037	0.712802	-0.111967	-0.0474858	-0.00317396
1047	LOC112447372	0.180404	-0.145123	0.109048	-0.317041	0.0429177
1048	LOC112447383	0.256631	0.137663	0.443427	-0.38624	0.00582755
1049	LOC112447385	-0.236297	0.24823	-0.30822	0.0171499	-0.0148055
1050	LOC112447389	0.299787	-0.448361	0.567598	0.165137	0.120074
1051	LOC112447394	0.128364	-0.4081	0.540076	0.0224109	-0.000703017
1052	LOC112447395	-0.194549	-0.0979392	0.0644973	-0.0937927	0.0678562
1053	LOC112447396	0.14186	-0.0233283	0.492941	0.0112487	-0.0442336
1054	LOC112447401	0.112709	-0.219327	0.344859	-0.0658219	0.0140514
1055	LOC112447405	0.065743	-0.164687	0.465066	-0.184823	0.327143
1056	LOC112447408	-0.227358	0.133682	-0.294406	0.122312	-0.0401154
1057	LOC112447421	-0.660752	-0.119079	-0.167603	-0.253061	0.00457192
1058	LOC112447424	-0.724642	0.42146	-0.271581	0.11619	-0.00230665
1059	LOC112447433	-0.329069	0.0697807	-0.340011	0.0238462	0.010482
1060	LOC112447441	-0.262313	0.0133598	-0.307571	0.137311	0.0145188
1061	LOC112447456	-0.352415	-0.181034	-0.32528	-0.0536267	0.0287113
1062	LOC112447459	-0.691505	0.0992969	-0.281773	0.0661197	0.0163757
1063	LOC112447461	0.25733	-0.0283512	0.017487	0.0559734	-0.00322929
1064	LOC112447462	-0.0216076	0.476009	-0.335677	0.203945	-0.00814508
1065	LOC112447463	0.34642	0.692835	0.40467	-0.0801751	0.0123334
1066	LOC112447466	0.352899	0.136996	0.779722	0.000549802	-0.0326847
1067	LOC112447468	0.344606	0.323149	0.626339	0.0152596	-0.0223271
1068	LOC112447469	0.113211	0.00415948	0.402412	-0.0503396	0.00704859
1069	LOC112447475	-0.163135	-0.0126002	0.108162	0.0927375	0.00101363
1070	LOC112447482	0.299503	0.0124538	0.304224	-0.00989462	0.0169228
1071	LOC112447488	-0.502272	0.136638	-0.0259866	-0.272121	-0.0881848
1072	LOC112447491	0.266453	0.910061	0.272341	-0.414228	-0.0132901
1073	LOC112447499	0.25557	0.363011	0.533201	0.00429324	-0.0130669
1074	LOC112447500	0.321958	0.160464	0.680706	-0.163226	0.00411274
1075	LOC112447510	-0.269445	0.594823	-0.383174	0.297761	-0.00133788
1076	LOC112447525	-0.525643	0.161889	-0.285199	-0.00870662	0.0170938
1077	LOC112447542	0.348647	-0.0780744	0.70017	0.125842	-0.00721556
1078	LOC112447558	0.394211	0.0290008	0.692386	-0.136521	-0.00729228
1079	LOC112447565	0.321842	-0.00624064	0.49135	-0.165791	0.000793134
1080	LOC112447727	-0.416235	0.336674	-0.312334	0.165344	0.000611684
1081	LOC112447728	-0.677725	0.0427691	-0.288708	-0.510439	-0.0291729
1082	LOC112447729	0.310316	-0.00246714	0.473702	0.00501243	-0.0247058
1083	LOC112447730	-0.239987	-0.0619315	-0.361693	0.119925	0.00672699
1084	LOC112447741	0.234038	0.332083	0.398294	0.0707626	-0.0102657
1085	LOC112447750	0.181074	-0.966695	0.593731	0.0474134	-0.000239842
1086	LOC112447772	0.0972515	-0.250954	0.452366	0.0137939	0.0789391
1087	LOC112447776	0.00641092	-0.184329	0.483755	-0.00517571	-0.00312528
1088	LOC112447793	0.17175	-0.712456	0.521532	-0.00678194	0.00506012
1089	LOC112447794	0.243572	-0.233796	0.638084	-0.124634	-0.00507502
1090	LOC112447796	-0.449083	-0.0110032	-0.157941	-0.234992	0.00589187
1091	LOC112447798	0.253935	0.705246	0.623262	-0.00369826	0.00209073
1092	LOC112447799	0.361818	0.108389	0.744879	-0.0189192	0.00711899
1093	LOC112447801	0.29767	0.0327721	0.722726	-0.0707356	0.0292882
1094	LOC112447804	-0.386265	0.290682	-0.240199	0.0442009	0.013813
1095	LOC112447806	-0.545914	0.360932	-0.170263	0.243053	0.017068
1096	LOC112447819	0.156	-0.0828326	0.528604	-0.168849	-0.0419812
1097	LOC112447822	-0.225892	-0.175922	-0.19065	-0.00779725	-0.0121593
1098	LOC112447829	0.335086	-0.409211	0.522135	0.0532824	0.0043878
1099	LOC112447832	-0.597858	0.181156	-0.201029	-0.445736	-0.129675
1100	LOC112447837	0.223901	0.314975	0.43483	-0.0169637	-0.00810049
1101	LOC112447838	0.363435	0.0454382	0.11891	-0.0102572	-0.142742
1102	LOC112447840	0.361227	0.122464	0.517472	0.108639	-0.0152126
1103	LOC112447858	0.0861369	0.0128777	0.411809	-0.263066	0.0239058
1104	LOC112447860	-0.310229	0.069961	0.320919	-0.161088	0.0903114
1105	LOC112447881	0.33013	0.0672973	0.633903	0.041854	-0.0313668
1106	LOC112447893	0.147042	-0.118235	0.456894	0.00667663	0.00450212
1107	LOC112447894	0.155911	-0.0488953	0.479122	-0.0388929	-0.0131799
1108	LOC112448000	0.217208	0.236223	0.448202	0.000975969	-0.00395814
1109	LOC112448004	0.0237107	0.0399405	0.320828	-0.269403	0.0149623
1110	LOC112448005	-0.456461	-0.14264	-0.118079	-0.199657	0.022582
1111	LOC112448010	0.29193	-0.1294	0.724023	-0.000583975	0.0129585
1112	LOC112448015	-0.22171	-0.31439	-0.476312	-0.0268563	0.0729491
1113	LOC112448016	-0.28117	-0.359867	-0.461085	-0.0231794	0.00582975
1114	LOC112448018	0.301091	-0.0923499	0.721463	0.0277317	0.0181381
1115	LOC112448028	0.202935	-0.700673	0.588693	0.0278735	0.00516189
1116	LOC112448029	0.234905	0.326217	0.568469	0.0312029	-0.0229624
1117	LOC112448033	0.226477	0.124983	0.362142	-0.0915901	0.662261
1118	LOC112448036	-0.169144	-0.336993	-0.460593	-0.29693	0.0144605
1119	LOC112448039	-0.109441	0.284008	-0.329654	0.316178	0.000379117
1120	LOC112448042	-0.315583	0.166829	-0.349437	0.16285	0.0319058
1121	LOC112448043	-0.341339	-0.720055	-0.331905	-0.0285944	0.0295311
1122	LOC112448045	-0.403041	0.0648528	-0.0731953	0.022796	-0.00456449
1123	LOC112448047	0.204044	-0.226741	0.186893	-0.0076438	0.00313304
1124	LOC112448055	-0.392901	-0.351965	-0.438501	-0.354174	0.0398406
1125	LOC112448056	-0.42962	-0.236331	-0.324575	-0.00693174	0.00200685
1126	LOC112448058	0.222917	-0.289169	-0.00485872	-0.0287368	0.0519058
1127	LOC112448063	-0.315552	0.51028	-0.113348	0.089671	-0.127416
1128	LOC112448075	0.217571	-0.271742	0.277707	-0.104081	0.00990593
1129	LOC112448086	0.298236	0.0733568	0.614423	0.00233253	0.0610617
1130	LOC112448093	-0.256784	-0.199687	-0.195606	-0.0784227	-0.0112958
1131	LOC112448103	0.285786	-0.338484	0.175991	-0.311859	0.0176841
1132	LOC112448105	-0.25889	0.183272	-0.0533371	0.23207	0.0241633
1133	LOC112448123	0.184125	-0.0434033	0.629014	-0.0633144	-0.00194419
1134	LOC112448132	0.206765	0.181703	0.535733	-0.0128484	0.0564611
1135	LOC112448133	0.124097	-0.0145654	0.526216	0.00814427	0.401589
1136	LOC112448134	0.252813	-0.487717	0.825818	0.00746383	0.00128466
1137	LOC112448140	-0.289923	0.0147207	0.0910943	-0.0945932	0.087683
1138	LOC112448271	-0.196737	0.150589	-0.151216	0.256242	0.0187829
1139	LOC112448350	0.294872	0.0393316	0.748706	0.0409632	-5.06218e-05
1140	LOC112448356	0.216622	-0.563824	0.593197	-0.0554593	0.0683524
1141	LOC112448364	0.20046	0.626483	0.500697	-0.000247776	-0.00151487
1142	LOC112448378	-0.232389	0.157512	-0.196543	-0.0833777	-0.0263636
1143	LOC112448381	-0.626843	0.286123	-0.0831278	-0.09225	-0.0343081
1144	LOC112448396	-0.296855	0.13533	-0.131216	0.0517014	-0.0109199
1145	LOC112448420	0.191896	-0.108204	0.215234	-0.112146	-0.0432015
1146	LOC112448454	0.487879	0.312207	-0.129286	-0.58649	0.00490766
1147	LOC112448457	0.294197	-0.00592336	0.445215	-0.179908	0.0100478
1148	LOC112448463	0.0530009	-0.145769	0.396016	-0.240842	0.00794131
1149	LOC112448466	-0.14507	0.638848	-0.314823	0.0229159	-0.0172524
1150	LOC112448468	0.168302	-0.333258	0.434226	-0.212619	0.00882113
1151	LOC112448470	0.363303	-0.0281501	0.291552	-0.2043	0.200382
1152	LOC112448481	-0.712878	0.402799	-0.0785558	0.0207709	-0.00176924
1153	LOC112448482	-0.42944	0.136848	-0.0535978	0.028137	0.053021
1154	LOC112448484	0.133252	-0.279987	0.458576	0.0147324	-0.00139337
1155	LOC112448488	-0.237549	-0.0120782	-0.321375	0.333707	-0.00195932
1156	LOC112448490	0.136471	-0.107715	0.408474	0.00330115	-0.0100337
1157	LOC112448508	-0.400659	0.0671647	-0.194825	-0.169917	0.0298658
1158	LOC112448513	0.498501	0.0099055	0.724694	-0.0416816	-0.00222081
1159	LOC112448515	-0.444334	-0.0250593	-0.299659	-0.00270024	0.00225192
1160	LOC112448517	-0.106682	0.254927	-0.297166	0.510418	-0.00741961
1161	LOC112448531	0.360339	0.0441853	-0.275081	-0.200347	0.00248437
1162	LOC112448534	0.237181	0.00962155	0.507835	-0.186456	0.00352584
1163	LOC112448536	-0.150228	0.0921363	-0.237028	0.423151	-0.0429265
1164	LOC112448546	-0.636679	0.389449	-0.368564	0.0239939	0.000469155
1165	LOC112448559	0.338315	-0.1404	0.515406	0.0189725	0.101462
1166	LOC112448572	0.192301	0.290259	0.509601	-0.0363917	0.00017941
1167	LOC112448732	-0.426197	-0.221221	-0.384312	0.0117725	0.00536975
1168	LOC112448739	-0.233663	0.17259	-0.239353	0.0146113	0.00475301
1169	LOC112448744	-0.585239	0.284562	-0.270775	-0.23051	-0.110954
1170	LOC112448745	-0.448258	0.182045	-0.0667576	-0.0976637	0.0118029
1171	LOC112448746	-0.570847	0.0925812	-0.228252	0.00087841	0.0284883
1172	LOC112448748	0.333337	-0.167787	0.736692	0.000392127	0.00547418
1173	LOC112448752	-0.40927	-0.0257053	-0.145462	-0.0637453	-0.00274349
1174	LOC112448756	-0.453079	0.765872	-0.277915	-0.029421	-0.000515991
1175	LOC112448758	0.334273	-0.0412256	0.678866	0.0381777	0.0750954
1176	LOC112448759	0.241694	-0.0722685	0.427155	0.0539937	0.0020021
1177	LOC112448760	-0.47592	-0.290618	-0.320946	0.0287906	-0.00333427
1178	LOC112448761	0.247144	-0.581455	0.635924	0.000987032	1.09079e-07
1179	LOC112448766	-0.2335	-0.0946355	-0.0502583	-0.168219	0.003281
1180	LOC112448777	-0.256029	0.173829	-0.126262	-0.04513	0.00573935
1181	LOC112448780	0.294213	-0.653798	0.568098	-0.000992688	0.00146611
1182	LOC112448781	0.140269	-0.100081	0.399633	0.00188808	0.00434661
1183	LOC112448782	-0.75623	0.574619	-0.231546	-0.397802	0.0129341
1184	LOC112448783	-0.627749	0.277151	-0.339423	-0.109739	0.021439
1185	LOC112448788	0.162398	-0.166587	0.493379	-0.0247071	0.0225942
1186	LOC112448807	-0.240058	-0.0414184	-0.106519	-0.412161	-0.0144726
1187	LOC112448816	-0.253676	-0.1566	-0.190578	-0.113272	0.00760326
1188	LOC112448823	-0.595855	0.0927479	-0.177882	0.0101065	-0.0129323
1189	LOC112448826	0.184754	0.379828	0.418109	0.0269474	-0.0618171
1190	LOC112448828	0.250485	-0.212113	0.583611	-0.112645	0.0233682
1191	LOC112448838	0.333179	-0.457653	0.0525465	-0.00789448	0.0504054
1192	LOC112448839	0.121621	-0.121745	0.17125	-0.159632	0.0125532
1193	LOC112448847	-0.645013	-0.0272479	-0.323759	-0.141434	0.0237439
1194	LOC112448848	-0.565749	0.188316	-0.336549	0.0175834	0.0343998
1195	LOC112448869	0.122218	-0.0176425	0.39965	-0.0226917	-0.0126208
1196	LOC112448877	0.203467	-0.304749	0.754129	-0.0146537	0.00526243
1197	LOC112448878	0.278175	0.700382	0.597457	0.0231654	-0.0173424
1198	LOC112449038	0.141921	-0.156572	0.410557	-0.0105202	0.000947844
1199	LOC112449041	0.198552	0.183801	0.363888	-0.00422797	0.000759723
1200	LOC112449044	0.331013	0.0359522	0.582988	0.0254827	-0.0110894
1201	LOC112449051	0.0806654	-0.12729	0.451541	-0.0416745	0.00390497
1202	LOC112449065	0.194908	-0.131511	0.449567	0.0374312	-0.0138602
1203	LOC112449067	-0.725292	-0.125762	-0.200867	0.298929	-0.0233872
1204	LOC112449075	-0.435226	-0.0197242	-0.228363	-0.101296	-0.028708
1205	LOC112449079	0.247495	-0.606971	0.361834	0.026185	0.0667324
1206	LOC112449081	-0.29279	0.216154	-0.347061	0.0407707	0.0389767
1207	LOC112449089	0.285307	0.204909	0.684726	0.0243164	-0.00264502
1208	LOC112449097	-0.3319	0.082908	-0.300318	0.154431	0.0138947
1209	LOC112449100	-0.501234	0.393911	-0.178473	0.0441567	-0.0529272
1210	LOC112449102	-0.16168	0.216696	-0.346399	0.0794257	-0.0299097
1211	LOC112449114	0.240903	0.261799	0.543225	-0.0721904	-0.0486784
1212	LOC112449116	0.113019	0.0309088	0.517384	-0.00184677	-0.00532766
1213	LOC112449119	0.282777	0.177257	0.543883	-0.01579	0.000663278
1214	LOC112449126	0.310109	0.171974	0.655379	-0.0658267	-0.127278
1215	LOC112449246	0.29766	0.119988	0.68671	-0.100459	0.00508171
1216	LOC112449251	0.197354	-0.30953	0.590211	0.00310277	0.00832563
1217	LOC112449256	-0.425526	-0.314816	-0.120322	-0.447383	0.113521
1218	LOC112449262	0.241729	-0.159912	0.12479	-0.142277	0.115626
1219	LOC112449269	0.269419	-0.303307	0.579686	-0.0107479	0.012962
1220	LOC112449271	0.36705	0.265313	0.0416608	-0.113778	0.627252
1221	LOC112449272	0.255909	0.0937692	0.479367	-0.0031184	0.00375558
1222	LOC112449274	0.222762	0.036555	0.601064	0.0038473	0.00016053
1223	LOC112449275	-0.236307	0.067309	-0.316851	0.136199	-0.00267592
1224	LOC112449287	-0.517961	-0.0182289	0.0395425	-0.14774	-0.00671785
1225	LOC112449298	0.155781	-0.212764	0.213431	-0.0464034	0.00429981
1226	LOC112449299	0.266476	0.304109	0.227093	0.0308386	0.00807104
1227	LOC112449300	-0.459721	0.248005	-0.180274	-0.00646788	-0.020323
1228	LOC112449301	-0.403057	0.170256	-0.0696277	-0.112032	-0.000725328
1229	LOC112449304	-0.102688	0.333715	-0.300845	0.340812	0.0098042
1230	LOC112449305	-0.0951971	-0.514713	-0.207371	0.350899	0.00362228
1231	LOC112449306	-0.641787	0.831965	-0.239025	-0.246984	-0.00202636
1232	LOC112449310	0.137717	-0.301682	0.27246	-0.091281	-0.0123548
1233	LOC112449320	0.110351	-0.298447	0.283318	-0.117185	0.0338784
1234	LOC112449321	-0.515078	0.272255	-0.144336	-0.239956	-0.0342835
1235	LOC112449323	0.210238	0.00555526	0.634395	0.0349593	-0.0125776
1236	LOC112449329	0.289227	-0.828913	0.116806	-0.0691391	0.0356725
1237	LOC112449342	-0.629757	0.251476	-0.109677	-0.464695	-0.0133287
1238	LOC112449343	-0.236449	0.0828125	-0.269765	-0.113026	-0.0108211
1239	LOC112449348	-0.529508	-0.0259569	-0.130334	-0.338265	-0.00150841
1240	LOC112449349	-0.58637	0.0199702	-0.176707	-0.389919	-0.00410846
1241	LOC112449361	0.283048	-0.43022	0.246499	-0.00364166	0.0470427
1242	LOC112449385	0.316125	0.152299	0.207293	0.0253435	-0.0558313
1243	LOC112449508	-0.640124	0.203584	-0.160108	-0.450549	-0.0492517
1244	LOC112449509	-0.206285	-0.429144	-0.371725	0.157042	0.207031
1245	LOC112449514	0.25858	-0.273117	0.631458	-0.00593621	-0.0081088
1246	LOC112449515	-0.206589	0.500205	-0.41658	0.00939728	-0.00363006
1247	LOC112449517	-0.451565	-0.0443879	-0.0465059	-0.140557	0.0130939
1248	LOC112449523	-0.310212	0.489291	-0.441736	0.220765	-0.0248146
1249	LOC112449528	0.195722	0.02534	0.663235	0.00591045	0.00295295
1250	LOC112449532	0.245792	0.0623222	0.625349	0.00547208	0.00156953
1251	LOC112449535	0.309856	-0.125662	0.359464	-0.0748419	0.376749
1252	LOC112449537	-0.502232	0.0926665	0.0802032	-0.0255695	-0.0161908
1253	LOC112449539	-0.210886	0.166668	0.11362	-0.339102	0.0064793
1254	LOC112449547	0.47042	0.39768	0.100156	-0.024939	-0.0268016
1255	LOC112449548	0.190358	-0.198244	0.264792	-0.00618229	0.0374089
1256	LOC112449571	0.143267	-0.0282439	0.466934	-0.289752	0.0198129
1257	LOC112449572	0.00911023	-0.702785	0.409409	-0.0647916	0.000388776
1258	LOC112449575	0.103746	-0.00467587	0.489284	0.0093066	0.000528912
1259	LOC112449594	-0.406095	-0.3343	-0.0973477	-0.26911	0.00850663
1260	LOC112449595	0.202735	0.0506174	0.431972	-0.247814	0.00212617
1261	LOC112449597	-0.18091	0.0094686	-0.289899	0.0436473	0.00686017
1262	LOC112449612	0.34946	0.198827	0.741345	0.0848098	0.00233181
1263	LOC112449616	-0.531336	0.0942489	-0.11368	-0.443607	-0.0858331
1264	LOC112449617	-0.736751	0.357507	-0.167426	-0.124358	-0.0213098
1265	LOC112449618	-0.360241	0.0737097	-0.337576	0.0450892	0.0121216
1266	LOC112449620	0.359096	0.0445215	0.438032	0.0363252	-0.0071024
1267	LOC616519	0.333421	0.352756	0.699681	0.050045	-0.0118645
1268	LOC783300	-0.228812	0.311697	-0.195826	0.284144	-0.0268031
1269	LOC784318	0.221275	-0.798465	0.586544	0.0919364	-0.0251806
1270	LOC789522	-0.10701	-0.238396	-0.340099	0.220075	-0.000522279
1271	LOC789803	0.380168	0.0769661	0.843119	-0.0104817	0.00217927
1272	MEG3	0.176192	-0.137538	0.374755	0.00953247	-0.00200709
1273	MEG8	0.31156	0.743915	0.582305	-0.0889289	-0.00963082
1274	SMIM37	0.394303	0.225868	-0.104014	0.0771252	-0.0947661
1275	TMSB15B	0.476029	-0.518393	0.197624	-0.0611949	0.323658
1276	TUNAR	0.351245	0.238113	0.642108	-0.014112	-0.000948044

## Sheet: TableS3D_DEM
Table S3D Weight of differentially expressed miRNAs per factor
	feature	Factor1	Factor2	Factor3	Factor4	Factor5
1	bta.miR.100	0.702914	-0.173118	0.110563	-0.0741971	0.617833
2	bta.miR.106a	-0.31325	0.22321	0.0773654	-0.256693	-0.038043
3	bta.miR.106b	-0.601084	0.0826055	0.0479752	0.00804806	-0.0056296
4	bta.miR.1246	0.528042	-0.225636	0.222529	0.0981694	0.0075711
5	bta.miR.1271	0.150179	-0.46669	-0.370163	0.839226	0.00128405
6	bta.miR.1306	-0.261961	0.85685	-0.0915141	-0.101429	-0.00995966
7	bta.miR.139	0.284552	-0.281647	-0.00356976	0.116926	0.0431182
8	bta.miR.141	0.817883	-0.462822	0.244086	-0.344918	0.0571638
9	bta.miR.142.3p	-0.352481	0.663785	0.00840693	0.0348947	-0.0555716
10	bta.miR.142.5p	-0.754863	0.534303	0.0266466	-0.00575541	-0.0871786
11	bta.miR.143	0.404471	-0.435419	0.0860511	0.0302267	0.0340134
12	bta.miR.145	0.527031	-0.358444	0.141675	0.0101201	0.0350296
13	bta.miR.148a	0.327616	-0.523311	0.0317993	-0.606796	-0.0277322
14	bta.miR.151.3p	0.593763	-0.554184	0.160439	-0.0166963	0.00976812
15	bta.miR.15a	-0.588537	0.484466	0.115642	-0.0062821	-0.00621815
16	bta.miR.15b	-0.653286	0.695813	0.0476721	-0.0549163	-0.0264643
17	bta.miR.16b	-0.432097	0.327436	0.309374	-0.043415	0.00104775
18	bta.miR.184	0.456392	-0.462401	-0.126378	0.309619	1
19	bta.miR.18a	-0.318911	0.251602	-0.695179	0.0280658	-0.0235957
20	bta.miR.193b	0.253064	-0.72026	0.0563105	0.0335081	0.200878
21	bta.miR.196b	0.464566	-0.212669	0.0136235	0.0497977	0.540489
22	bta.miR.200a	0.906036	-0.270344	0.294193	-0.246318	0.43891
23	bta.miR.205	0.751775	-0.302443	0.170656	-0.101157	0.900232
24	bta.miR.20b	-0.27543	0.380124	-0.0710722	-0.00335836	-0.00356724
25	bta.miR.223	-0.719972	0.632671	0.453093	-0.795244	0.00264355
26	bta.miR.2284aa	-0.387563	0.495676	0.465143	-0.036042	0.0021098
27	bta.miR.2284ab	-0.261367	0.897024	1	-0.949585	-0.00166678
28	bta.miR.2284z	-0.396238	0.455313	0.461263	-0.0369	-0.00035887
29	bta.miR.2285ae	-0.344631	0.658538	-0.14943	0.113071	-0.000270048
30	bta.miR.2285b	-0.370131	0.539747	-0.123896	0.0216293	-0.00153593
31	bta.miR.2285h	-0.3603	0.289712	-0.00737587	-0.0230037	-0.00455866
32	bta.miR.2285p	-0.563629	0.350596	0.125643	-0.00601244	0.00860181
33	bta.miR.2285r	0.0530506	-0.75801	0.312158	-0.0118564	0.0328556
34	bta.miR.2285t	0.349648	-0.418933	0.439821	-0.219424	0.00521149
35	bta.miR.2285y	-0.387563	0.495676	0.465143	-0.036042	0.0021098
36	bta.miR.2299.3p	-0.475661	0.458237	0.424387	-0.239375	-0.0017605
37	bta.miR.2323	0.239777	0.0412335	-0.0194988	1	-0.00388539
38	bta.miR.2387	0.813998	0.154494	0.0185787	0.953037	-0.0121626
39	bta.miR.24	0.0966048	-0.715012	-0.355119	0.103808	0.0029593
40	bta.miR.2468	-0.434054	1	0.270339	-0.0274873	0.000800419
41	bta.miR.26b	-0.424441	0.218361	0.217921	-0.111044	-0.000901587
42	bta.miR.2892	0.919202	-0.122819	0.201808	-0.00591047	0.00164087
43	bta.miR.30a.5p	1	-0.317945	0.280505	-0.372165	0.0127022
44	bta.miR.320a	0.636979	-0.169977	0.319567	-0.0671297	0.000380524
45	bta.miR.338	-0.54324	0.673985	0.137542	-0.00393678	-0.0591563
46	bta.miR.3431	0.623754	-0.631368	0.270085	0.0565294	0.62205
47	bta.miR.452	0.677138	-0.608381	0.188071	0.120799	0.751225
48	bta.miR.454	-0.406059	0.514856	-0.025929	0.0490804	0.00462643
49	bta.miR.455.3p	0.643277	-0.176838	0.20468	0.0453127	0.0291993
50	bta.miR.499	0.34119	-0.6944	-0.242682	-0.109769	0.0099129
51	bta.miR.505	-0.333979	0.221698	0.0880853	0.0254344	0.00369903
52	bta.miR.582	-0.473302	0.628774	0.0200011	0.0885154	-0.00141622
53	bta.miR.628	-0.421988	0.0488491	-0.0541962	-0.0345459	0.000593289
54	bta.miR.935	-0.567654	0.455932	0.64484	-0.209757	0.000603519
55	bta.miR.95	0.434678	-0.707298	0.128227	0.683999	0.136162
56	bta.miR.96	0.562333	-0.525622	0.0537598	-0.0564252	0.178394
57	bta.miR.99a.5p	0.705045	-0.342414	0.202917	-0.0342955	0.470489

## Sheet: TableS3E_dMHB
Table S3E Weight of differential DNA methylation haplotype blocks per factor
	feature	Factor1	Factor2	Factor3	Factor4	Factor5
1	chr1:10251894:10251938	-0.215425	0.113805	-0.0453338	-0.0553424	0.141032
2	chr1:10295252:10295268	0.101433	0.306673	-7.08014e-05	0.0359674	0.129639
3	chr1:10295358:10295409	0.0138525	0.413431	0.00189153	0.0131263	-0.123593
4	chr1:106647024:106647041	0.0336268	0.116163	0.000194757	-0.0524004	-0.182871
5	chr1:106662956:106662973	-0.0314586	0.492762	-0.0159108	0.0245001	-0.0888947
6	chr1:108731799:108731841	-0.157245	-0.294267	-0.0127756	-0.410857	-0.0989344
7	chr1:108818645:108818699	0.0197499	0.212339	-0.00579837	-0.0661715	0.0755798
8	chr1:111260212:111260305	0.0643034	-0.603573	0.0327853	-0.210231	-0.0574002
9	chr1:113518137:113518181	0.120015	0.341841	-0.0216071	0.121596	0.11632
10	chr1:115423617:115423670	0.147486	-0.682666	-0.0464327	0.00142307	-0.0045173
11	chr1:116737662:116737709	0.0114154	-0.873077	-0.0112666	-0.0109116	-0.00966274
12	chr1:116755563:116755661	0.099548	-0.808878	-0.0452002	-0.0268388	-0.00217305
13	chr1:116783620:116783685	-0.130458	0.32101	-0.00250844	0.136893	0.100357
14	chr1:116783620:116783719	-0.0167955	0.154574	0.0100606	0.0975375	-0.0440366
15	chr1:116785841:116785905	0.0566617	-0.632531	-0.00513541	0.0953631	-0.128291
16	chr1:116785882:116785905	-0.0121735	-0.774645	-0.00524823	0.0916289	-0.0684794
17	chr1:116982580:116982626	-0.0833477	-0.463142	-0.053423	0.0572673	-0.052379
18	chr1:116998463:116998552	-0.0948809	0.196231	0.0128279	0.0471851	0.1556
19	chr1:117370992:117371055	-0.158459	0.557264	-0.0167121	-0.0248037	-0.00478011
20	chr1:117374872:117374940	0.0250716	0.232543	-0.00201107	-0.165491	-0.0468036
21	chr1:117520947:117520988	-0.12255	0.182039	0.0354285	0.238292	-0.0767133
22	chr1:117527164:117527202	-0.269531	0.125031	0.0177325	-0.070696	-0.179305
23	chr1:117705719:117705823	-0.0934312	0.152774	0.0114747	0.325326	0.131205
24	chr1:118497639:118497667	0.137273	0.260972	-0.00437885	0.0277815	-0.084886
25	chr1:118498299:118498342	0.0422119	0.276481	-0.00413362	0.309817	0.0879335
26	chr1:118498931:118498966	-0.059751	0.0933239	0.0196593	-0.0134452	-0.177738
27	chr1:118506175:118506243	0.0974229	0.261554	0.0173228	-0.107113	0.0560235
28	chr1:118551792:118551832	-0.0940176	0.141986	0.00523974	0.0199981	0.105346
29	chr1:118559539:118559583	-0.0619768	0.16115	0.00117872	-0.0978945	-0.0603366
30	chr1:118572750:118572855	0.0317142	0.495363	0.0177014	-0.118652	-0.0799468
31	chr1:119329458:119329495	-0.15436	-0.707918	0.0385322	-0.150362	-0.0463321
32	chr1:127879366:127879384	-0.145682	0.138294	0.0915548	-0.054057	-0.0284654
33	chr1:128043144:128043204	0.0243549	0.452955	0.00174713	0.128962	0.0422691
34	chr1:128043185:128043284	0.141417	0.254536	0.00938456	0.164749	0.0552536
35	chr1:128043283:128043388	-0.108343	0.563551	-0.00955011	0.00541345	-0.0638078
36	chr1:129004702:129004728	-0.119945	0.285254	-0.00299109	-0.561508	-0.0204877
37	chr1:129039498:129039552	-0.111962	-0.612451	0.00563608	-0.337036	0.0260352
38	chr1:132238790:132238836	0.0827806	-0.761909	0.00709011	0.323526	0.0307559
39	chr1:132318578:132318625	0.01806	-0.820961	-0.012464	0.19836	0.270588
40	chr1:134496657:134496674	-0.0813101	0.421543	-0.0100704	0.135183	-0.110642
41	chr1:135337696:135337720	0.0577954	0.290683	0.0282829	0.128686	-0.0490886
42	chr1:135367200:135367274	-0.0247488	0.360101	-0.0256203	-0.323918	-0.0561522
43	chr1:135367486:135367500	0.00553073	0.434075	-0.0274744	-0.292467	-0.111337
44	chr1:135367835:135367884	0.0529802	0.19629	-0.0579934	0.0688727	0.0586445
45	chr1:136003307:136003405	-0.011109	0.458113	-0.0194299	0.0935537	0.0223924
46	chr1:139026790:139026820	-0.313919	0.160556	0.0305366	-0.0733508	0.0131235
47	chr1:139827571:139827622	-0.0940659	0.30637	-0.0129735	-0.068081	0.0208159
48	chr1:141419437:141419476	-0.0646053	0.33712	0.0196248	-0.426596	-0.00155147
49	chr1:141425318:141425335	0.0669984	0.365468	-0.0306356	0.463854	0.118063
50	chr1:141620729:141620739	-0.289133	0.24465	0.00622063	-0.128473	0.0769381
51	chr1:141624873:141624904	0.0141719	0.136851	0.0978304	0.116133	0.187046
52	chr1:142028631:142028665	-0.0877545	0.186924	-0.0196803	0.0451473	-0.123674
53	chr1:142028782:142028839	0.0671401	0.320357	0.026634	-0.129963	-0.037374
54	chr1:142028937:142028976	-0.0610775	0.442729	-0.0349778	0.201241	-0.0597785
55	chr1:142031325:142031373	-0.0270253	0.36532	-0.00137953	-0.267504	0.0862241
56	chr1:142035374:142035442	0.190322	0.0966636	0.127653	0.00246495	0.18552
57	chr1:142035575:142035600	-0.128862	0.27001	-0.0711132	-0.0789958	-0.00352502
58	chr1:142036286:142036299	0.0304622	0.54066	-0.0174048	0.182374	0.027924
59	chr1:142200795:142200803	-0.363527	0.161393	-0.0507552	-0.00975459	0.00152223
60	chr1:142203615:142203724	-0.0748702	0.503533	0.00843361	-0.0519502	-0.04492
61	chr1:143272198:143272277	0.0472355	0.200879	-0.0809491	-0.00672281	-0.118998
62	chr1:143786016:143786100	-0.0175679	0.304276	0.0185342	-0.0598794	0.0612663
63	chr1:143786178:143786229	-0.0422376	0.715668	-0.028308	-0.443208	0.00397193
64	chr1:143786318:143786355	-0.205977	0.383242	0.0380717	-0.0740776	-0.0825096
65	chr1:143788772:143788840	-0.0151046	0.427887	-0.0429409	0.0969025	0.186091
66	chr1:143789053:143789095	-0.0762538	0.294814	0.0772408	0.0247485	-0.0811125
67	chr1:143791433:143791487	0.00688111	0.527932	0.0263103	-0.0304543	-0.130702
68	chr1:143823351:143823414	-0.0323741	0.53566	0.0322603	-0.303238	-0.0095155
69	chr1:143849000:143849044	-0.281744	0.0854232	-0.00260871	-0.00572066	-0.0437001
70	chr1:144350881:144350924	0.00896494	0.35902	-0.0108231	0.0177841	-0.152768
71	chr1:144351069:144351117	-0.133994	0.299237	-0.0164902	0.137361	0.0350051
72	chr1:144546931:144546997	-0.107692	0.0693497	0.0167173	-0.0104204	-0.113466
73	chr1:144547377:144547425	0.0186098	0.146747	-0.00338478	-0.0376404	-0.160862
74	chr1:144597041:144597066	0.157506	0.321647	0.0228329	0.19349	-0.0863739
75	chr1:144597245:144597287	0.00259204	0.140309	-0.0130009	0.00892244	-0.328898
76	chr1:144726458:144726529	-0.178382	0.542794	0.00336801	-0.127332	-0.0576368
77	chr1:144727040:144727082	-0.0302202	0.22728	-0.0499757	0.0885609	0.0320749
78	chr1:144728626:144728735	-0.153818	0.192836	-0.01109	-0.0396339	-0.113679
79	chr1:144777603:144777629	-0.234824	0.0647568	-0.00392496	-0.0749588	0.153739
80	chr1:144778715:144778772	-0.00812319	-0.667559	0.011895	-0.0647136	-0.181082
81	chr1:144779951:144780053	0.0627394	-0.612183	0.0134213	0.0620792	0.084441
82	chr1:144779999:144780105	-0.104681	-0.708212	0.0316252	-0.0921055	-0.0125975
83	chr1:144784011:144784085	-0.0223255	0.255652	-0.0363771	0.00395463	-0.0926078
84	chr1:146278112:146278181	0.0836677	0.297626	0.0332544	0.0746189	-0.0579774
85	chr1:146278584:146278610	-0.18847	0.114139	-0.0131164	0.0392055	-0.139473
86	chr1:146537823:146537888	-0.191314	0.178457	-0.00863305	-0.018023	-0.163046
87	chr1:147244270:147244359	-0.0588506	-0.496607	-0.031166	-0.243676	-0.0339394
88	chr1:147244527:147244598	-0.150955	-0.43702	-0.014509	-0.502734	-0.0645651
89	chr1:149624785:149624873	0.358328	-0.811723	0.0119626	-0.0126542	-0.00163094
90	chr1:150792500:150792586	-0.0446912	-0.626901	0.0287172	-0.594952	-0.138761
91	chr1:151164143:151164204	-0.16255	0.445901	-0.0138408	0.0421048	0.0118262
92	chr1:152647159:152647227	-0.188982	0.125953	-0.012166	0.13915	0.0115691
93	chr1:152825398:152825422	-0.0137619	-0.579838	0.0125269	-0.122479	-0.232094
94	chr1:152829867:152829924	-0.00576164	-0.596208	-0.0546808	0.0330989	-0.0720173
95	chr1:153883469:153883567	-0.00343494	-0.719042	-0.0431332	0.0203223	0.000153832
96	chr1:153943191:153943245	-0.0242117	-0.667825	0.0116093	-0.132837	0.117926
97	chr1:154498898:154499009	0.163564	-0.738027	-0.0236679	0.412133	-0.00957449
98	chr1:154498987:154499080	0.192982	-0.787339	-0.0512932	0.16578	-0.0756139
99	chr1:154521337:154521385	0.0330361	-0.833634	-0.0470388	0.071829	0.0961709
100	chr1:155524615:155524652	0.0244236	-0.794973	-0.0712519	0.291284	0.0122424
101	chr1:157178253:157178324	-0.377088	0.34906	-0.0283383	0.00625191	0.0386069
102	chr1:19483785:19483847	-0.101266	0.0593983	0.0098099	0.00667987	-0.44167
103	chr1:19484959:19484996	-0.0471938	0.340793	0.038743	-0.0601857	-0.0170728
104	chr1:19501191:19501255	-0.0603456	0.257924	-3.19248e-05	-0.059229	0.0309863
105	chr1:22619847:22619905	-0.106676	-0.750743	0.0579569	-0.0751089	0.0507564
106	chr1:26855713:26855746	0.0333139	-0.601677	0.0299008	-0.120988	-0.0171467
107	chr1:26923012:26923035	-0.179995	0.0492807	-0.00849752	0.0667721	0.201422
108	chr1:2840413:2840451	-0.0972097	-0.760384	-0.0321165	0.0489526	-0.158298
109	chr1:2852610:2852709	-0.0288194	0.105715	0.0558859	0.0841156	0.0495338
110	chr1:3079369:3079405	-0.018712	0.366704	0.0270955	0.0414283	0.0610978
111	chr1:3835067:3835122	-0.0680201	0.148914	-0.0248032	0.0400185	-0.0897828
112	chr1:42226420:42226491	0.0624353	0.124535	0.0226483	0.108765	-0.0321282
113	chr1:43059435:43059533	-0.155734	-0.774339	0.0166348	-0.187685	0.0470495
114	chr1:43063572:43063659	-0.268027	0.0579082	0.0780521	0.168769	0.149398
115	chr1:4316539:4316590	-0.0888315	0.320712	-0.00722698	-0.012695	0.0950813
116	chr1:44145954:44145978	0.0506543	-0.729459	0.00415171	-0.021999	-0.00149627
117	chr1:44219295:44219335	-0.0341693	0.136686	-0.0808131	0.000203865	0.0020946
118	chr1:44953876:44953935	-0.00699045	0.406132	-0.0116018	0.104775	-0.0669119
119	chr1:5770910:5770984	-0.0489458	0.592687	0.0114612	0.105293	-0.0444201
120	chr1:58453935:58454032	0.00879521	-0.785759	-0.0305912	0.131575	-0.209094
121	chr1:58455170:58455243	-0.17791	0.407476	-0.00892285	-0.0203599	0.0523852
122	chr1:58462935:58462966	0.0344952	-0.528612	0.025161	-0.207087	0.0200281
123	chr1:60814070:60814089	-0.0536397	-0.668671	0.0321043	-0.108323	0.0442178
124	chr1:6388442:6388484	0.254438	0.109674	0.0375717	0.0131395	-0.220941
125	chr1:63985454:63985519	-0.00684722	0.217925	-0.0103624	-0.0978668	0.0766813
126	chr1:64093309:64093323	0.00820344	-0.708832	0.0364646	0.0176573	-0.200941
127	chr1:64096274:64096379	0.170447	-0.667695	-0.0115093	-0.0377657	0.0345137
128	chr1:64096351:64096435	0.142695	-0.766628	-0.00960252	0.157802	0.110778
129	chr1:64120379:64120429	-0.150263	0.366423	0.00233995	0.121598	0.0419737
130	chr1:64120508:64120609	0.0272135	0.812009	0.0120876	-0.0596107	-0.11349
131	chr1:64120670:64120709	-0.0479744	0.492089	0.0250759	0.0855653	-0.059622
132	chr1:64124004:64124032	0.118914	0.129264	0.151442	0.0165677	-0.517317
133	chr1:64126745:64126835	-0.283787	0.163922	-0.0210176	0.0509492	0.0475119
134	chr1:64143626:64143668	-0.0366585	-0.649997	0.0117779	-0.349612	0.00396613
135	chr1:64792613:64792670	-0.323906	0.107757	-0.00479009	0.0481832	-0.263339
136	chr1:66145158:66145182	0.0216352	-0.702938	0.0775241	0.0176857	0.00224319
137	chr1:66293261:66293378	-0.0726863	0.13564	0.00696813	-0.00890968	-0.0565455
138	chr1:66366698:66366777	-0.0132452	0.327456	0.0175601	-0.173205	-0.0450861
139	chr1:66507676:66507707	0.0101917	0.344746	0.0452761	0.206134	0.0486355
140	chr1:66515733:66515796	-0.0299803	0.278456	-0.0303912	0.193603	0.00597728
141	chr1:66552912:66552943	-0.0355921	-0.867054	0.0271906	0.192538	0.121674
142	chr1:67421043:67421079	-0.0329017	0.188513	0.00579556	0.0728449	0.00271508
143	chr1:67421447:67421543	-0.1529	0.199633	-0.0652044	0.407959	-0.0155427
144	chr1:67756605:67756643	-0.0207042	0.0891535	0.020004	0.208124	0.293222
145	chr1:67765313:67765341	-0.139812	0.100961	-0.131878	0.0909539	0.0513204
146	chr1:67766774:67766835	-0.0487102	-0.65089	0.0102523	-0.0457745	0.0830099
147	chr1:68540860:68540899	-0.261679	-0.0138708	0.0436119	-0.023036	-0.023542
148	chr1:68558578:68558642	0.024856	0.22565	-0.00370456	-0.11758	0.0831701
149	chr1:70031496:70031601	-0.118781	-0.592536	-0.0152102	-0.0694246	-0.0652246
150	chr1:71156178:71156256	-0.00652568	-0.634124	0.0313791	-0.560248	-0.0624849
151	chr1:71156380:71156472	0.0072256	-0.805685	0.045025	-0.0496962	-0.0172922
152	chr1:71164801:71164898	-0.108331	-0.714273	-0.0350955	0.290273	-0.121527
153	chr1:72329322:72329371	0.0747911	0.297846	0.0597974	-0.0354195	-0.125613
154	chr1:72329487:72329520	-0.0323827	0.202188	-0.0144548	0.0566175	-0.0737176
155	chr1:72344354:72344407	0.104237	-0.613823	-0.0244415	0.0597762	-0.00482616
156	chr1:74547625:74547722	0.0991129	0.150629	-0.0178148	-0.0782079	0.0952712
157	chr1:74557935:74557947	-0.0248553	-0.737772	-0.0922888	0.544837	-0.201986
158	chr1:76000400:76000433	0.172477	-0.875624	0.0185472	-0.0444391	0.0523789
159	chr1:76703251:76703342	0.00540569	-0.644855	-0.0459568	0.0184231	-0.0679566
160	chr1:77204498:77204517	-0.283593	0.145361	-0.00781015	0.00189052	0.112465
161	chr1:78141542:78141558	0.104024	-0.805386	-0.0305956	0.0438386	0.177279
162	chr1:79627540:79627631	0.00336794	0.198136	0.0606072	-0.0297881	0.120906
163	chr1:81835327:81835382	0.0186712	0.408464	0.0203676	0.0848042	-0.0297771
164	chr1:82083432:82083449	-0.261686	-0.715187	-0.0071089	0.0141128	0.000262254
165	chr1:82627072:82627093	-0.0461467	0.371063	-0.00844577	0.118592	0.0344241
166	chr1:82627361:82627408	0.0176133	0.359635	0.0194538	-0.070697	-0.0815199
167	chr1:82627481:82627574	-0.0895788	0.436808	-0.00738624	0.0764389	-0.0264501
168	chr1:82630023:82630045	-0.128737	0.336487	-0.00840059	-0.000339695	0.00821251
169	chr1:83411745:83411810	0.102282	0.240733	0.0201622	-0.0999925	0.0897954
170	chr1:83922069:83922169	0.0313698	-0.533051	0.0117871	-0.539619	-0.114689
171	chr1:83922235:83922316	-0.0910086	-0.667409	0.0731308	-0.144071	-0.0226179
172	chr1:86100480:86100549	-0.143962	0.165421	-0.0114876	-0.031403	-0.00610232
173	chr1:86101302:86101416	0.056101	0.245856	0.0100193	-0.0304271	-0.0199324
174	chr1:87470048:87470062	0.12948	-0.773235	-0.010409	0.305141	0.166606
175	chr1:90139297:90139341	0.0949171	-0.796056	-0.00876151	-0.206028	0.327634
176	chr1:95385007:95385021	-0.256066	0.0730134	-0.0469061	0.134435	-0.106402
177	chr1:95752212:95752321	0.0275311	0.156671	-0.00190916	0.111662	-0.0241883
178	chr1:96911786:96911813	-0.0173704	0.0252595	0.0458528	0.0238573	-0.502914
179	chr1:97195583:97195618	0.21088	0.00762183	0.0226817	0.0191798	-0.237332
180	chr1:97198565:97198681	-0.136584	0.201873	0.0102709	0.154197	0.0198371
181	chr1:99369957:99370025	0.0804984	0.134242	0.0159619	0.121286	0.0626658
182	chr1:99407263:99407275	-0.0752511	0.228969	-0.00595818	-0.0353549	-0.0239031
183	chr1:99704138:99704225	0.121373	0.318124	0.0408675	-0.0743547	-0.051552
184	chr1:99704222:99704307	0.00324501	0.222946	-0.0341094	-0.0218038	-0.0672303
185	chr10:100444507:100444515	-0.0317366	-0.68364	-0.0493498	0.592769	0.111442
186	chr10:100447043:100447100	-0.0474839	0.0854063	-0.0111419	-0.00680878	-0.0993252
187	chr10:101225850:101225971	-0.0997799	0.853319	0.0036182	-0.122316	-0.0972619
188	chr10:101241593:101241639	0.0484511	0.21306	-0.0475143	0.0585296	0.0739885
189	chr10:101917480:101917551	0.0276607	0.154082	-0.0681301	-0.0788267	0.0195783
190	chr10:102626051:102626122	0.221556	-0.873188	-0.0930652	0.166347	-0.0379089
191	chr10:102637618:102637667	0.029863	-0.843909	0.0193714	0.467186	-0.051966
192	chr10:102664342:102664368	-0.0528587	-0.651544	-0.04842	0.115976	-0.111356
193	chr10:102675362:102675450	-0.101141	0.184107	0.00545746	0.0644881	-0.0692722
194	chr10:102791855:102791917	-0.191635	-0.379198	-0.0138702	-0.000701586	0.0591728
195	chr10:11500181:11500203	0.473353	-0.789821	-0.0309585	0.0207494	-0.0161083
196	chr10:11829692:11829735	-0.0800604	0.125609	-0.0764694	-0.0929469	-0.10094
197	chr10:12079969:12080006	0.440832	-0.768486	-0.0158699	0.0769012	0.179803
198	chr10:12218197:12218243	0.0100693	0.510342	-0.0811632	0.241238	-0.0738123
199	chr10:1255461:1255551	-0.135296	0.14617	0.0275409	-0.0383092	0.0034972
200	chr10:1255786:1255874	0.0254614	0.163528	-0.0411289	0.0195028	0.0290123
201	chr10:13282049:13282090	0.235922	0.0519531	0.0127021	0.00801404	0.336174
202	chr10:13898584:13898689	-0.0610907	0.321769	0.0157305	-0.241455	-0.0621657
203	chr10:13901554:13901606	0.0277344	-0.73057	-0.109438	0.483625	-0.126608
204	chr10:13907112:13907131	-0.0313781	0.348992	-0.0808932	0.0307899	0.00477805
205	chr10:13913934:13913962	0.469093	-0.839373	0.00374097	-0.148648	-0.0253587
206	chr10:13922329:13922419	0.120032	-0.808789	-0.0414312	-0.0259249	-0.0034584
207	chr10:13922909:13922967	0.0363329	-0.876144	0.0120283	0.218928	-0.165224
208	chr10:13940060:13940136	0.0572691	0.315625	-0.00565638	0.267873	-0.0413193
209	chr10:13969071:13969116	0.0719576	0.189783	-0.0331497	0.293271	-0.0267975
210	chr10:14910045:14910080	0.200529	-0.746015	0.0172323	-0.20963	0.162897
211	chr10:14939325:14939348	-0.234776	-0.767009	-0.0358291	0.132225	-0.170447
212	chr10:15107577:15107615	-0.0134294	0.132119	0.0243928	-0.0404275	0.0730033
213	chr10:15638781:15638825	-0.395615	0.0554926	-0.0796061	0.00280148	0.054834
214	chr10:15764049:15764122	0.167301	0.0785695	0.000339164	0.0360528	0.0474623
215	chr10:17576146:17576173	-0.131567	-0.270625	0.0746924	-0.651899	-0.163468
216	chr10:19570225:19570301	-0.00747723	0.0687615	-0.0374218	0.0231787	0.194049
217	chr10:20900431:20900520	0.0131679	0.0911858	-0.0417245	0.0406581	-0.188087
218	chr10:20901068:20901167	-0.109849	0.343251	0.0458824	-0.175041	-0.0264463
219	chr10:20925777:20925794	0.0178268	0.00922756	0.0130807	-0.00566385	-0.140574
220	chr10:21379127:21379208	-0.128138	0.136396	-0.0139791	0.124582	0.0683647
221	chr10:21742892:21742908	-0.100593	-0.400509	0.00130693	-0.283826	0.0790979
222	chr10:21743223:21743280	0.0537654	-0.778702	-0.0171766	0.226059	-0.121841
223	chr10:21840691:21840717	-0.156228	0.222233	0.00298784	0.0953253	0.00363755
224	chr10:21841353:21841381	-0.0120334	0.43172	-0.0220325	-0.06997	0.0890452
225	chr10:21975272:21975293	-0.00412196	0.198679	-0.00315042	-0.299255	0.105482
226	chr10:21976314:21976351	0.1121	0.199325	0.0122501	-0.205254	0.0489178
227	chr10:26172173:26172197	0.0750264	0.42903	0.0130945	0.0579174	-0.09293
228	chr10:28328281:28328332	0.0737232	-0.78442	-0.0246943	0.246908	0.0645846
229	chr10:28332599:28332649	-0.0178407	-0.712235	0.0141654	0.053643	-0.061547
230	chr10:28421853:28421927	0.0451362	0.146811	0.0136563	0.281201	0.0380029
231	chr10:33867920:33867987	0.113261	0.251174	0.00177412	-0.214192	0.0423367
232	chr10:33867978:33868027	-0.141287	0.32979	0.0105691	-0.0100686	-0.106069
233	chr10:35926371:35926417	-0.0397034	-0.663377	0.0290793	-0.682893	-0.254486
234	chr10:36064357:36064440	-0.160389	0.677636	-0.0265504	0.039926	-0.0176467
235	chr10:36064599:36064682	0.0303282	0.116697	-0.0538819	-0.064391	0.0302423
236	chr10:36363895:36363998	0.196385	0.30011	0.0203767	0.0652589	-0.0289447
237	chr10:36376589:36376612	-0.211715	0.184726	-0.0277996	-0.0309142	-0.00741762
238	chr10:37547595:37547646	-0.00892384	0.706238	-0.048317	-0.0468083	-0.0490841
239	chr10:4006307:4006326	0.00738756	0.409451	0.013575	-0.133467	-0.0470168
240	chr10:42954286:42954402	-0.0199898	0.715736	0.0479395	-0.0713756	0.134681
241	chr10:44331079:44331117	-0.150278	0.154782	-0.0250851	-0.373445	0.310192
242	chr10:44331161:44331225	-0.00593981	0.654149	0.0336777	-0.291671	-0.03659
243	chr10:4436630:4436654	-0.0975054	0.117357	-0.0578134	0.171053	0.0564125
244	chr10:45254657:45254722	-0.00872463	-0.58601	0.0264083	-0.419955	-0.0845261
245	chr10:45255000:45255058	-0.0174774	-0.73163	0.00187565	-0.162729	-0.00348797
246	chr10:45374403:45374445	0.00204497	-0.793513	-0.0498246	0.0464601	-0.102687
247	chr10:45557992:45558002	-0.0494709	0.121194	-0.0258561	-0.0366135	0.0709051
248	chr10:45562986:45563034	-0.214377	0.207822	-0.0567472	-0.0094685	-0.0827209
249	chr10:45865517:45865551	0.0690121	-0.80291	-0.0174218	0.199484	0.0917495
250	chr10:49016832:49016905	0.0537983	-0.0763929	-0.0344441	0.0712542	0.152808
251	chr10:49057432:49057489	0.0441029	-0.526161	0.0401526	-0.57399	-0.210877
252	chr10:49079869:49079898	0.0548304	0.0570181	0.0270821	0.246791	0.218717
253	chr10:49292015:49292038	0.113385	0.153474	-0.0391866	0.0263724	-0.0202142
254	chr10:49300165:49300202	-0.0157978	0.153874	0.0158203	0.110683	0.0632662
255	chr10:49309672:49309734	0.0683251	-0.581324	0.00557701	-0.354424	0.0293519
256	chr10:49375713:49375743	-0.422155	-0.0132667	-0.0404849	0.101341	0.111138
257	chr10:49419935:49419974	-0.0538468	0.19404	-0.0229795	0.0712531	-0.0674917
258	chr10:49427588:49427647	-0.103752	0.111879	0.0128982	0.00363456	-0.168607
259	chr10:49440275:49440315	-0.0135377	0.0271543	-0.0117563	-0.000946015	-0.0521416
260	chr10:49798769:49798810	-0.0281375	0.334455	0.0290619	0.065267	0.0854406
261	chr10:49802004:49802058	0.00517451	0.483082	0.0313205	0.23899	0.0111655
262	chr10:49802364:49802384	-0.0148532	0.351622	0.00422179	-0.180343	-0.085087
263	chr10:49803374:49803430	-0.0291422	0.56249	0.0552511	0.0179722	0.00406182
264	chr10:49806428:49806444	-0.384866	0.207566	-0.0245478	0.0242347	-0.136235
265	chr10:51490477:51490549	0.274385	-0.671187	0.00537116	-0.483559	-0.123457
266	chr10:51760140:51760161	0.0371434	0.0811794	0.0383233	0.0424617	-0.0157731
267	chr10:51771474:51771521	0.0441897	0.316602	-0.0120166	-0.0918638	-0.0902543
268	chr10:51771888:51771946	-0.0795286	0.175027	-0.00770879	0.142093	-0.0656584
269	chr10:51787589:51787650	-0.188856	0.0564417	0.0131238	0.170688	0.212157
270	chr10:51790757:51790813	-0.0172827	0.724294	-0.00625972	-0.099986	-0.0812456
271	chr10:51790917:51791002	-0.00687694	0.602064	-0.0150781	-0.189191	-0.0086401
272	chr10:51792010:51792101	-0.063678	0.414158	0.00999753	0.0512422	0.00841879
273	chr10:51792100:51792152	0.0471196	0.29948	0.0383117	0.150793	0.0107864
274	chr10:51810669:51810753	0.18799	-0.506073	-0.00885074	-0.408335	-0.0451573
275	chr10:51810937:51810999	-0.0315364	-0.713315	0.0331854	-0.0961982	0.0376826
276	chr10:51852825:51852924	-0.195882	0.544155	-0.0515315	0.195217	-0.00500579
277	chr10:52112724:52112767	-0.0532887	0.210342	-0.00336336	0.00395675	-0.0472835
278	chr10:53417433:53417444	0.158167	0.137529	-0.028776	-0.00466563	0.12154
279	chr10:54258591:54258693	0.00934894	0.262887	0.0211383	-0.163968	-0.203053
280	chr10:55029105:55029112	0.0465312	-0.565275	0.0435076	-0.357809	-0.0522238
281	chr10:5664584:5664697	0.0160138	-0.734505	-0.0294164	-0.00305158	0.294496
282	chr10:58200199:58200214	0.0539159	-0.851038	0.010593	0.491429	0.244262
283	chr10:58514658:58514679	-0.036387	0.18219	0.0338733	0.109187	0.0752944
284	chr10:58538711:58538762	0.00725013	-0.692513	-0.0342181	-0.0526178	-0.0971839
285	chr10:58543216:58543258	-0.0156567	0.373739	0.0286592	-0.067688	-0.229513
286	chr10:59919893:59919962	-0.186485	0.154339	-0.0769287	0.0710297	-0.114504
287	chr10:62668759:62668844	0.236209	-0.0123944	0.0183944	0.0231578	-0.199266
288	chr10:64850803:64850826	-0.0753336	0.127389	0.0460379	-0.0853848	-0.029341
289	chr10:67615903:67615987	-0.153837	-0.79305	-0.0215545	0.00704834	-0.00951256
290	chr10:67616675:67616705	-0.0198634	-0.775914	-0.0517774	-0.0131992	-0.0164408
291	chr10:67763782:67763819	-0.153478	-0.404239	0.000322744	-0.357479	0.00479022
292	chr10:678485:678575	0.0011182	0.161454	-0.0121712	0.0701316	0.0123329
293	chr10:678924:678962	0.2522	0.055605	0.0207604	0.0312855	-0.0198302
294	chr10:699355:699362	-0.0056855	0.0461097	-0.0438052	0.0760648	0.119962
295	chr10:714487:714571	-0.017225	0.55183	0.0245385	-0.151262	-0.039001
296	chr10:71487635:71487722	-0.0613398	0.22846	0.0305189	-0.180919	-0.0208663
297	chr10:71497152:71497186	-0.232289	0.029112	-0.118875	0.109002	0.00766648
298	chr10:71531215:71531281	-0.021032	0.282561	0.0073362	-0.268679	0.00655552
299	chr10:71541077:71541121	-0.047737	0.586701	-0.0152923	0.00233679	0.200552
300	chr10:715557:715594	0.0576027	0.469484	0.0385817	-0.00483232	0.0208133
301	chr10:718753:718818	-0.00649923	0.17589	-0.0321927	0.134668	0.164227
302	chr10:73443290:73443348	-0.175347	0.27926	0.00281253	0.2664	0.0653557
303	chr10:73443756:73443821	-0.0453708	0.41052	-0.00574526	-0.148331	-0.0347061
304	chr10:73449948:73450016	0.0208446	0.324137	-0.0431202	0.312224	0.056166
305	chr10:73449987:73450085	-0.145618	0.203171	-0.00688571	0.0606578	-0.0381458
306	chr10:73459595:73459629	-0.124298	0.686763	0.0475235	-0.353033	0.0612097
307	chr10:73460096:73460161	0.0602916	-0.655531	0.0239385	0.00260686	0.0447397
308	chr10:73489500:73489523	-0.0761246	0.295025	-0.0228603	0.179075	0.0652148
309	chr10:73503231:73503266	0.0990681	0.272984	-0.00211347	0.00419885	0.0570201
310	chr10:75486674:75486704	-0.0396969	0.166454	-0.0177301	-0.261461	-0.171305
311	chr10:75872156:75872236	0.262599	-0.775583	-0.0460584	-0.00948874	0.0659608
312	chr10:75962933:75962992	-0.134682	0.502751	-0.0172868	0.167008	0.0759227
313	chr10:76075020:76075036	-0.0696216	0.188071	-0.0335613	-0.116869	0.0212201
314	chr10:76103002:76103085	-0.0541776	0.285877	0.025119	0.450998	-0.0284636
315	chr10:76443263:76443278	0.0694534	0.0736618	0.0608034	-0.0666552	0.0169251
316	chr10:77091243:77091358	-0.0549045	0.0632971	0.00446607	-0.0116381	0.165512
317	chr10:77091476:77091561	0.0204221	0.32961	-0.00570508	0.1144	0.0954751
318	chr10:7852941:7853012	-0.149972	0.284889	-0.00454222	-0.704012	-0.0911098
319	chr10:79361192:79361299	0.349955	-0.759153	0.0223247	-0.205668	-0.079152
320	chr10:8023776:8023841	0.0436121	0.161864	0.0437531	-0.0915199	-0.133625
321	chr10:80717763:80717848	0.121306	-0.691068	-0.051413	-0.174337	0.0387703
322	chr10:80717814:80717909	0.0443123	-0.688165	0.00733752	0.12835	-0.145808
323	chr10:80726075:80726152	-0.160261	0.288014	0.0532042	0.0618527	0.0365368
324	chr10:80726151:80726247	-0.116705	0.468609	-0.0194962	0.387952	-0.075389
325	chr10:80729407:80729457	-0.10973	0.573793	-0.0149422	0.16127	0.0514666
326	chr10:80739419:80739428	0.0254786	0.255823	0.0245816	0.0406863	0.0318167
327	chr10:80755411:80755504	0.0755653	0.540719	-0.00666798	0.0423186	-0.092633
328	chr10:81052450:81052481	-0.273745	0.0346869	-0.0418553	-0.0115304	-0.0753934
329	chr10:81803454:81803498	-0.0201283	0.502934	0.0137323	0.0111759	-0.023872
330	chr10:81803622:81803686	-0.056814	0.299018	-0.0419065	0.460305	0.0589794
331	chr10:82007677:82007693	0.230039	0.0562142	-0.0237836	-0.00272954	-0.104337
332	chr10:841238:841288	-0.0590657	0.158965	0.0165795	0.357176	-0.012543
333	chr10:842536:842587	0.0951529	0.323779	-0.00749778	0.615931	0.0125076
334	chr10:842894:842913	-0.0594227	0.27455	-0.0448861	-0.0134061	-0.00794937
335	chr10:84512911:84512964	-0.390077	0.23294	-0.06694	0.0612247	-0.0429159
336	chr10:84513135:84513191	0.0347849	0.323468	-0.0411202	0.0300801	-0.0419117
337	chr10:846976:847001	0.100661	0.161388	0.0136796	0.0264769	-0.0267536
338	chr10:85255700:85255740	-0.22777	0.140727	0.00257012	-0.108034	0.0584926
339	chr10:85976422:85976529	-0.155817	0.253962	0.0260292	0.0646475	0.0141257
340	chr10:86396429:86396467	0.0237599	0.289615	0.032376	-0.0609812	-0.0876642
341	chr10:86396642:86396723	-0.410532	0.159274	-0.0258113	0.0101197	-0.0967814
342	chr10:86614134:86614177	0.189563	0.569908	0.000372904	0.0834651	-0.102709
343	chr10:86715312:86715380	0.00947739	-0.395849	0.0854543	-0.137237	-0.0561055
344	chr10:88303700:88303738	-0.121179	0.34241	-0.00696473	-0.0819118	-0.152753
345	chr10:8872841:8872854	-0.37949	0.169957	-0.0426131	0.0589644	-0.0516513
346	chr10:88761344:88761421	0.100462	0.209948	-0.0143799	-0.11699	-0.00768544
347	chr10:88769043:88769140	-0.33349	0.144703	0.00760433	0.0359476	0.0299692
348	chr10:88771156:88771218	-0.0679379	0.262806	0.0225363	0.25423	-0.0755082
349	chr10:91501655:91501680	-0.0601948	0.0239771	0.021225	-0.0259924	-0.0502581
350	chr10:91503672:91503743	0.0518597	0.297416	-0.0226486	-0.196968	0.0178309
351	chr10:92502777:92502859	-0.0193246	0.0593873	0.0307954	-0.0828287	-0.0540741
352	chr10:99722415:99722429	-0.00724705	0.0618525	-0.0102789	-0.0130699	0.0697208
353	chr10:99745885:99745930	0.125066	0.080591	0.0798137	0.00637099	-0.0168195
354	chr11:100023774:100023813	-0.0464463	0.394825	-0.0269707	-0.0670281	-0.0677084
355	chr11:100216010:100216091	-0.0771276	0.177532	-0.0036586	-0.12289	-0.149236
356	chr11:100223238:100223261	-0.129198	0.212557	-0.0267941	0.282547	-0.00916122
357	chr11:100362810:100362871	-0.113391	0.166298	-0.0885762	-0.0789147	0.0292456
358	chr11:100396835:100396912	0.0114013	-0.770413	0.020917	-0.0452333	-0.0281248
359	chr11:101014253:101014310	-0.119714	-0.000169958	0.0999612	-0.0332789	0.104738
360	chr11:101459544:101459563	-0.0353734	-0.364396	-0.0554529	-0.314246	-0.0638752
361	chr11:101459993:101460068	-0.123297	-0.522307	0.037778	0.00384655	0.196499
362	chr11:101462303:101462390	0.0703535	-0.562744	0.0244196	-0.178388	0.0686855
363	chr11:101463585:101463617	-0.043401	-0.5572	0.0140851	-0.315223	0.00162201
364	chr11:101464645:101464699	-0.17517	-0.612174	0.0159965	0.0680967	0.0672345
365	chr11:101779300:101779361	0.105535	-0.755783	0.0028297	-0.142061	-0.0138907
366	chr11:101804361:101804384	-0.0225987	-0.749788	0.0539673	-0.190084	-0.074749
367	chr11:10239311:10239348	0.00293096	0.193497	-0.0425967	-0.0105465	-0.00245437
368	chr11:103058705:103058764	0.0743522	0.147895	-0.014062	0.0519858	-0.0050792
369	chr11:103112681:103112751	-0.0814618	0.676428	-0.0326126	-0.0544526	-0.0254823
370	chr11:103117427:103117509	-0.0650346	0.424036	-0.0301881	0.225672	0.0119434
371	chr11:103121103:103121142	0.0487955	0.030851	0.0310754	0.0459589	0.0691026
372	chr11:103121262:103121271	0.0858138	0.132715	-0.0931145	0.125925	-0.0484867
373	chr11:103121553:103121647	0.0692309	0.613829	0.0296868	0.354358	0.132951
374	chr11:103121753:103121825	-0.205787	0.218059	-0.014279	0.143867	-0.0277363
375	chr11:103122297:103122354	-0.0753787	0.428822	0.0106533	9.45743e-06	-0.0848545
376	chr11:103256217:103256283	-0.0958431	0.151668	0.00270268	-0.0522172	-0.0570649
377	chr11:103533022:103533095	-0.0605212	0.198787	-0.0191125	-0.149607	0.00574536
378	chr11:104093381:104093420	0.182207	-0.584246	0.000564201	-0.0936795	-0.0464876
379	chr11:104095226:104095295	-0.0399941	0.560415	0.0010547	-0.150083	-0.0627152
380	chr11:104206893:104206953	0.0709557	0.203178	0.0003585	0.0391144	0.0489512
381	chr11:104208352:104208397	-0.18913	0.279078	0.00237689	-0.100061	0.00487078
382	chr11:104208822:104208865	-0.0629406	0.511659	-0.0257689	-0.0281423	-0.0489541
383	chr11:104208986:104209080	-0.00930395	0.536509	0.0016634	0.303026	-0.00627235
384	chr11:104214388:104214477	-0.135699	0.530878	0.0114585	-0.303998	-0.00649734
385	chr11:104214473:104214556	-0.0398731	0.312082	-0.000229322	-0.0192386	0.0132153
386	chr11:104214688:104214712	0.0247561	0.472485	-0.0137874	0.0171273	-0.012944
387	chr11:104254498:104254509	0.041407	0.0876592	-0.0120988	0.0605903	0.197179
388	chr11:104273279:104273378	0.0929506	0.297734	0.012389	-0.151051	-0.0255711
389	chr11:10444979:10444998	-0.0387805	0.360361	0.0775824	-0.218719	0.0347193
390	chr11:104869736:104869751	-0.0728816	0.268953	0.0182261	0.106421	-0.0318552
391	chr11:106021500:106021539	-0.0943541	0.502988	-0.0639208	0.376006	0.00619226
392	chr11:106076363:106076428	-0.00471535	0.212904	0.00153403	-0.0320659	0.040146
393	chr11:106076484:106076587	0.0159633	0.21088	-0.0467127	0.0241024	-0.062928
394	chr11:106087611:106087648	0.008155	0.32387	-0.0187925	0.199714	-0.00272322
395	chr11:106206223:106206292	-0.165081	0.452416	-0.00764805	0.149734	0.0375462
396	chr11:106219598:106219610	-0.128549	0.032591	0.0186881	0.0547879	0.0795847
397	chr11:106519811:106519876	-0.0415661	0.443383	0.00588796	-0.325358	-0.0672278
398	chr11:106571804:106571875	-0.0463569	0.526109	-0.00397703	-0.0378299	0.0126951
399	chr11:11213112:11213190	0.0316557	0.23633	0.0210758	-0.00465133	0.106386
400	chr11:11377036:11377099	-0.0997872	-0.580834	0.0378421	-0.0464607	0.114398
401	chr11:11382347:11382403	-0.0485133	0.116116	-0.0157845	0.0456001	0.0623537
402	chr11:11558553:11558636	-0.108963	0.429387	0.00423741	0.00727245	0.0201354
403	chr11:11558608:11558724	0.315565	0.129153	0.00533432	-0.00704564	-0.265412
404	chr11:11627264:11627285	0.0998195	0.0452332	-0.0331693	-0.096952	0.113218
405	chr11:13407041:13407115	-0.012594	0.231764	0.00625563	-0.0639819	-0.104073
406	chr11:14705317:14705348	-0.0499134	-0.77102	0.0174056	0.0136194	0.0165198
407	chr11:1788992:1789014	0.00615225	0.382369	-0.0226059	-0.0634064	0.202896
408	chr11:1862851:1862913	-0.160244	0.187146	0.0135751	-0.314911	-0.0394217
409	chr11:18824988:18825049	0.0171002	0.460707	0.0142432	-0.0596372	-0.13274
410	chr11:18825496:18825516	0.0570169	0.479898	0.0645963	0.0909864	0.0639089
411	chr11:18829164:18829248	0.0331486	0.185943	0.0133614	-0.101904	-0.15958
412	chr11:18829247:18829313	-0.0806903	0.272999	-0.0463022	-0.116582	0.0429459
413	chr11:18830000:18830040	0.0149388	0.547414	0.00519289	0.15269	-0.129558
414	chr11:18834570:18834630	-0.0412407	0.380168	-0.0443735	-0.127641	-0.0702719
415	chr11:19069196:19069239	0.134353	0.267818	0.0081534	-0.306706	-0.0404836
416	chr11:19409963:19410032	-0.0135931	0.339641	0.0073493	-0.109284	-0.0367484
417	chr11:19410000:19410032	-0.0947522	0.26151	-0.00981422	-0.0128897	-0.364145
418	chr11:19748231:19748286	-0.0628641	0.203872	-0.0165634	0.136063	0.0230373
419	chr11:20362655:20362686	0.0379222	-0.773601	-0.0227251	0.0204484	-0.00176814
420	chr11:2046811:2046827	-0.0294743	0.0448293	0.013676	0.0757548	-0.27426
421	chr11:2052206:2052243	-0.0519511	0.612003	-0.0234781	-0.155711	0.24678
422	chr11:21682645:21682693	-0.00920349	0.117897	-0.0146846	-0.0981033	-0.0353854
423	chr11:22855085:22855169	-0.0655872	0.442519	0.0546098	-0.024955	-0.0503808
424	chr11:2334510:2334551	-0.158764	0.479707	0.00312943	0.0534425	0.0210273
425	chr11:2334847:2334958	0.0315407	0.374359	-0.00906362	0.150232	0.00481427
426	chr11:2334957:2335037	0.084818	0.174066	0.00950756	0.00961791	0.0272137
427	chr11:2726676:2726717	-0.111791	0.211232	0.012287	0.0263051	0.128011
428	chr11:2733925:2733960	-0.0260869	0.105688	0.0100178	0.0030437	-0.00286027
429	chr11:28182969:28183025	-0.0325007	-0.0421919	-0.00064666	0.072105	-0.10119
430	chr11:28184195:28184230	-0.00414505	0.177676	0.0181486	-0.420974	-0.0737573
431	chr11:28230476:28230532	0.0201964	0.311397	0.00288278	0.281211	0.131392
432	chr11:28301613:28301706	0.0598882	0.17386	-0.0791691	-0.111329	-0.107987
433	chr11:28742408:28742441	0.0277938	0.131487	0.0757447	-0.0073972	0.070192
434	chr11:28744574:28744628	0.205164	0.168175	0.00234137	0.144695	0.274122
435	chr11:28759103:28759133	-0.0101951	-0.600715	-0.0685756	0.0639499	-0.120266
436	chr11:28768696:28768786	-0.139205	0.266779	-0.0697017	-0.0518118	-0.00544616
437	chr11:28770987:28771033	0.0236614	0.511288	-0.00170696	-0.218581	-0.121268
438	chr11:28771174:28771255	-0.0762017	0.280664	-0.0209776	-0.142195	-0.0435218
439	chr11:30750171:30750220	-0.0568692	-0.670014	0.0434841	-0.410775	0.0850773
440	chr11:31409755:31409771	0.166862	0.10259	-0.139254	-0.0250716	-0.0175368
441	chr11:4332810:4332865	-0.139591	0.0728162	-0.0395623	0.0404728	-0.0253047
442	chr11:44277906:44277959	-0.143373	-0.880056	-0.0414382	0.342971	0.0535713
443	chr11:44284237:44284279	-0.289765	0.0659652	0.00241295	0.310444	0.069843
444	chr11:44733138:44733225	-0.000309526	0.414035	-0.0010323	-0.0731188	-0.0415785
445	chr11:44757900:44757909	-0.430102	-0.735357	-0.0206431	-0.0252236	-0.00621008
446	chr11:44766769:44766816	-0.0256668	-0.644067	0.015952	-0.267897	-0.0608279
447	chr11:44869398:44869410	0.168642	-0.513462	-0.0058706	0.0580973	-0.00626358
448	chr11:45720244:45720281	-0.102602	0.235445	0.0288096	0.22301	0.0560903
449	chr11:45727301:45727382	-0.118849	0.211174	-0.0648855	0.0300879	0.334924
450	chr11:45951934:45952028	-0.217816	0.076756	-0.0269069	-0.0713532	-0.00430247
451	chr11:45952099:45952199	-0.0846591	0.30757	-0.0322926	0.0210693	0.00195957
452	chr11:48117007:48117098	-0.112114	0.739909	0.0319285	-0.0646296	0.0413083
453	chr11:48179690:48179729	-0.239515	-0.625763	0.0121315	-0.0919821	0.0351811
454	chr11:48433091:48433120	-0.0298751	0.194497	-0.075321	0.127661	0.0287187
455	chr11:48812584:48812687	0.22268	0.328503	0.0311868	0.312484	-0.0620264
456	chr11:48980642:48980715	-0.0793772	0.691474	-0.0445321	0.126069	0.0247536
457	chr11:48980714:48980824	-0.118744	0.339383	0.00320161	0.181148	-0.0512229
458	chr11:48981058:48981073	-0.0647032	0.710659	0.0449339	-0.104479	0.0462503
459	chr11:48981191:48981217	0.224952	0.750706	-0.0279609	-0.0315708	0.067967
460	chr11:48981191:48981264	0.0405405	0.827312	0.0365152	-0.21105	0.0217553
461	chr11:49260974:49261047	0.158851	-0.611766	-0.00785076	-0.104154	0.00640257
462	chr11:49419056:49419169	-0.19457	0.0748062	-0.0712035	-0.141706	0.0437043
463	chr11:49426949:49426962	-0.0861462	0.3018	0.0299861	-0.117169	0.0592708
464	chr11:49591469:49591511	-0.000773667	0.143219	0.0319419	-0.402938	-0.220605
465	chr11:50003570:50003623	-0.360728	0.109029	-0.0350729	0.0183028	0.0732618
466	chr11:506207:506226	-0.0313725	0.306834	-0.00179169	-0.475462	-0.08689
467	chr11:506355:506441	-0.0385632	0.250989	-0.0347582	-0.0124662	-0.0371851
468	chr11:60731175:60731228	0.197813	-0.817143	0.0167128	0.0406724	-0.117867
469	chr11:60739493:60739509	-0.0175133	0.342418	0.0117683	0.257328	0.106845
470	chr11:60739600:60739639	0.0741243	0.235674	0.0615524	0.0338922	0.103455
471	chr11:60752091:60752138	0.0502049	-0.704072	0.0240568	-0.194945	-0.161423
472	chr11:6083120:6083164	-0.0572654	-0.776896	-0.0131213	0.0197988	0.136344
473	chr11:6083145:6083254	-0.0445746	-0.774923	0.00918046	0.0164666	0.0183546
474	chr11:6093858:6093911	-0.0894125	0.249687	-0.062092	0.077429	-0.0589882
475	chr11:6094739:6094844	-0.210931	0.475169	0.0174794	-0.0978687	0.0331653
476	chr11:6099011:6099080	0.00681522	0.415192	0.0275899	-0.0970649	0.0433241
477	chr11:6099552:6099641	-0.0503389	0.348474	-0.0173934	-0.180393	-0.0338754
478	chr11:6099711:6099748	0.580612	0.226444	-0.0191319	-0.00970982	-0.218627
479	chr11:6116456:6116547	-0.0986535	-0.801606	-0.0184866	-0.0399572	0.0798679
480	chr11:6116579:6116681	0.0742647	-0.864428	0.00401729	0.0177754	0.0609227
481	chr11:6121264:6121308	-0.0563699	-0.554593	0.0160639	-0.347429	-0.053266
482	chr11:62546601:62546721	0.0407294	0.392832	-0.0194564	0.183348	-0.0259255
483	chr11:62546720:62546770	-0.011784	0.415614	-0.0546247	0.0466613	0.0809695
484	chr11:63377717:63377761	0.0686921	0.270732	-0.0302659	-0.142959	-0.0518948
485	chr11:63496703:63496753	-0.192799	0.183746	-0.00715917	-0.0906337	0.0521069
486	chr11:66582202:66582230	-0.00522363	0.498704	0.00401626	0.0805774	0.0725369
487	chr11:66665065:66665078	-0.0937842	0.0662047	0.00832472	0.410276	0.0678861
488	chr11:67016558:67016624	0.190541	-0.702468	0.0993747	0.170344	0.15077
489	chr11:67091439:67091461	-0.121627	-0.53277	0.0551204	-0.0798487	-0.000660528
490	chr11:67099583:67099637	-0.123184	-0.682139	0.0150404	-0.253038	0.0658681
491	chr11:67119913:67120009	-0.0217478	-0.452754	-0.00241428	-0.0794592	0.104683
492	chr11:67134200:67134284	-0.0909929	-0.405044	0.0628109	-0.0910912	0.0438601
493	chr11:68103331:68103425	-0.109374	0.158556	0.0641237	-0.037115	0.0454002
494	chr11:68685061:68685132	0.0582926	0.0953204	0.00716769	0.0404314	0.048563
495	chr11:68898648:68898696	0.0417981	0.291267	-0.0510526	0.50114	0.0556917
496	chr11:69641917:69641947	0.0808801	0.199819	0.0310222	-0.0320613	-0.0347801
497	chr11:71358693:71358759	-0.134206	0.714525	0.0225313	-0.055643	-0.0114944
498	chr11:71852114:71852164	-0.0199948	0.418045	0.0267344	0.157039	0.0731848
499	chr11:72559677:72559701	0.152697	-0.773405	0.065874	-0.0284429	-0.0675805
500	chr11:72649708:72649770	-0.093528	0.00962945	0.0152248	-0.00376284	-0.0188069
501	chr11:72742406:72742426	0.0123988	0.443927	0.0211683	-0.0217575	0.0197924
502	chr11:73980918:73980994	0.141472	0.133604	-0.00602114	0.0171862	-0.240049
503	chr11:73981157:73981231	-0.00818488	0.199397	0.00152371	0.0287238	-0.1436
504	chr11:74271899:74271913	0.164069	0.472831	0.00528946	-0.223452	-0.163223
505	chr11:74363316:74363391	0.128055	0.173455	-0.011148	0.0349129	0.0270451
506	chr11:75574263:75574336	-0.086511	-0.680529	0.13957	-0.356658	0.0165947
507	chr11:75574524:75574602	0.00204164	-0.772182	0.0489412	0.0165436	0.135617
508	chr11:78631754:78631811	0.170134	0.320647	-0.0320728	0.106408	0.0570317
509	chr11:78641847:78641936	-0.161711	0.376904	-0.00226905	-0.135713	-0.0438788
510	chr11:78908929:78908981	0.0367142	-0.786787	-0.0190152	0.314776	-0.0569545
511	chr11:80142391:80142405	-0.147993	0.0953968	-0.0252314	-0.027581	-0.0586186
512	chr11:81061247:81061263	-0.13828	0.493198	0.00931401	-0.0775871	-0.0391286
513	chr11:81790138:81790161	-0.112701	0.365205	-0.0362856	-0.180356	-0.0408053
514	chr11:81791051:81791110	0.1677	0.204642	-0.00817455	0.0642386	0.117249
515	chr11:81827263:81827320	-0.055987	-0.779422	0.0385278	0.0109349	-0.0382829
516	chr11:81829631:81829673	0.226336	-0.795387	-0.0171854	-0.0504839	-0.0520823
517	chr11:86387628:86387649	-0.0529442	0.275971	-0.0115015	-0.134561	-0.0280287
518	chr11:86528072:86528087	-0.0189366	0.0419921	0.0169372	-0.0753344	0.171489
519	chr11:87315116:87315166	-0.0592232	-0.541252	0.0060688	-0.445014	0.0466385
520	chr11:87322665:87322741	0.144832	-0.712377	0.00760005	-0.145453	0.0428604
521	chr11:87322704:87322807	0.139945	-0.708902	0.00148992	0.0567521	-0.070067
522	chr11:87327427:87327476	-0.0676624	-0.569766	-0.020659	0.0743791	-0.101302
523	chr11:87328406:87328491	-0.136915	0.0774592	0.0129076	0.0205612	-0.0239646
524	chr11:88608705:88608780	0.00186634	0.279585	0.0114535	-0.113018	0.0751694
525	chr11:88609178:88609220	-0.0907158	0.114696	-0.0380831	-0.0244504	0.108844
526	chr11:92387076:92387129	-0.029774	-0.756197	0.0288721	-0.272484	-0.0270265
527	chr11:9248602:9248617	-0.06021	-0.6345	-0.0507115	0.0586517	-0.0432987
528	chr11:92567566:92567646	-0.127282	-0.407568	0.0549049	-0.281834	-0.0637771
529	chr11:92567934:92567978	0.0879457	-0.5845	0.0315068	-0.558163	-0.179751
530	chr11:9288213:9288279	-0.14999	0.108568	-0.079183	-0.0925788	-0.0185123
531	chr11:9291318:9291389	0.156492	0.321755	-0.0114677	-0.157545	-0.0324914
532	chr11:9302271:9302298	0.146148	0.144271	0.0279145	0.0999172	0.0648124
533	chr11:9304828:9304890	-0.0477236	0.422989	0.0246015	0.0415664	0.0631814
534	chr11:95324718:95324798	-0.0409466	0.624352	-0.0412399	-0.0176646	-0.0795912
535	chr11:95325020:95325072	0.0323655	0.370627	-0.043328	0.107573	0.0566123
536	chr11:95328448:95328529	0.0529151	0.238639	-0.0129658	0.0222643	-0.0825512
537	chr11:95328586:95328623	-0.105666	0.578437	-0.0145327	-0.0218723	0.0116339
538	chr11:95351769:95351816	-0.0975473	0.172444	-0.0167152	0.069548	0.0014099
539	chr11:95352020:95352082	-0.0306381	0.368167	-0.00132359	0.0369927	-0.0687057
540	chr11:95352805:95352895	0.0959013	0.706341	-0.000262257	-0.0527209	-0.0544175
541	chr11:96065471:96065544	0.0149287	-0.730729	-0.0161022	-0.155855	-0.0985767
542	chr11:96065527:96065575	-0.0309742	-0.726132	-0.00106719	0.165746	0.0453236
543	chr11:96174010:96174056	0.133765	0.318227	0.0144708	-0.304053	0.0319684
544	chr11:97607124:97607190	0.167711	0.185214	-0.000173673	0.100509	0.0878302
545	chr11:98633024:98633107	-0.0868196	0.547626	0.011053	-0.265393	-0.0319828
546	chr11:98640594:98640628	0.0353638	0.362207	0.0234057	-0.126984	0.0823988
547	chr11:99110231:99110347	-0.00235098	0.656714	0.0233007	0.0781451	0.0308819
548	chr11:99397497:99397554	0.128275	0.480023	0.0230432	-0.164985	-0.0957474
549	chr11:99423072:99423156	-0.056003	0.423348	-0.00665206	-0.00914373	-0.109548
550	chr11:99423232:99423277	0.150163	0.521395	0.00302081	0.237222	0.0282078
551	chr11:99423800:99423899	-0.122337	0.180107	-0.0034508	-0.0382795	-0.0108992
552	chr11:99503469:99503478	0.0939598	0.371803	-0.0224755	0.299068	0.0225589
553	chr11:99505183:99505276	0.0463595	0.5336	-0.00301768	-0.0614513	-0.0373785
554	chr11:99505408:99505509	0.0579499	0.229585	0.0668754	0.116518	-0.153537
555	chr11:99505655:99505714	-0.12555	0.283522	-0.00795218	0.371791	-0.0086878
556	chr11:99508558:99508639	0.146881	0.422758	0.0150775	0.0914594	-0.0270722
557	chr11:99509522:99509628	0.0214317	0.0857319	-0.0179126	-0.00824172	-0.0158919
558	chr11:99512541:99512586	-0.076217	0.268454	0.0174642	-0.0708698	-0.0135932
559	chr11:99512574:99512586	0.0162784	0.0895933	0.0243126	0.0347958	-0.233932
560	chr11:99570114:99570218	-0.0266242	0.579791	-0.011071	0.0542299	-0.0717718
561	chr11:99571430:99571451	-0.0490549	0.260931	-0.0579018	0.158698	-0.0955547
562	chr12:11222461:11222490	0.0458337	0.335351	0.0121655	0.0437634	-0.0407761
563	chr12:11226007:11226063	0.170347	-0.836841	0.0181633	0.338588	-0.0950828
564	chr12:15849331:15849433	-0.0575666	0.344547	0.0114192	-0.0104029	-0.0582742
565	chr12:15886299:15886322	-0.0552774	0.086011	0.000390962	-0.137402	-0.246369
566	chr12:15906894:15906929	-0.010124	0.284641	-0.0888349	0.334579	0.0208185
567	chr12:15907207:15907256	-0.0399745	0.347046	0.0164661	0.149347	-0.0879441
568	chr12:16262181:16262278	0.0920222	-0.456226	0.0457746	0.0279003	0.0527165
569	chr12:16273141:16273177	-0.162604	-0.632345	0.0308437	-0.479887	0.0340611
570	chr12:18204481:18204491	0.0266398	-0.107472	0.111693	-0.109325	-1
571	chr12:19017750:19017791	0.315298	-0.820519	0.00131781	0.0544593	0.0857032
572	chr12:19017931:19017998	-0.0191428	-0.785685	-0.026296	0.117433	-0.115067
573	chr12:19330693:19330752	-0.0101635	0.452601	-0.0117653	0.158016	0.0140765
574	chr12:19412265:19412355	-0.0456856	0.484953	-0.0357732	0.269365	-0.0540983
575	chr12:20352796:20352865	-0.125699	0.437032	0.00307655	0.113879	-0.0807359
576	chr12:21028541:21028646	-0.0472154	-0.409972	-0.0159723	0.0474183	-0.0802864
577	chr12:21040698:21040804	0.164249	-0.614998	0.0234296	-0.0571739	0.113937
578	chr12:21054995:21055034	-0.0443014	-0.650823	-0.0260317	-0.0952102	-0.0241544
579	chr12:21237359:21237467	-0.224357	0.0696415	-0.0536836	0.0588967	0.0875224
580	chr12:21237548:21237624	-0.131871	0.383787	0.000758695	-0.0159157	0.0127247
581	chr12:21618867:21618892	0.237215	-0.765296	-0.0573901	0.547327	-0.0545675
582	chr12:23262697:23262719	-0.000930776	-0.620729	0.0236568	-0.100648	0.0206698
583	chr12:23263949:23264031	0.0746915	-0.785985	0.00423164	0.143505	0.0219089
584	chr12:23267224:23267253	0.101115	-0.795717	0.0381937	0.0473954	-0.250981
585	chr12:23267373:23267450	0.0401708	-0.835463	0.0621292	0.00922079	-0.0259068
586	chr12:24647951:24648035	0.0861664	0.202199	0.0294245	-0.00555715	-0.0551348
587	chr12:27867125:27867173	0.114105	0.17973	0.035159	-0.0820619	0.0479395
588	chr12:27867125:27867220	-0.0294465	0.229516	0.00772332	0.483635	0.0233765
589	chr12:27892457:27892562	-0.0337032	0.532692	0.0094622	-0.102608	-0.067208
590	chr12:27935875:27935934	-0.104726	-0.71873	0.0161743	-0.148052	0.00407793
591	chr12:28599673:28599741	0.0437883	0.132818	-0.0478296	-0.0262552	-0.563732
592	chr12:30129870:30129943	0.000824096	-0.723231	0.0441289	0.0115347	0.09439
593	chr12:30326587:30326628	-0.0642007	-0.635011	0.0454133	-0.392668	0.0220528
594	chr12:32066630:32066644	0.192737	0.267401	0.0150298	-0.0825276	0.0916696
595	chr12:34502724:34502757	-0.0367576	0.0689925	-0.0629584	-0.0202614	0.0316415
596	chr12:34502848:34502874	-0.0790426	0.367807	-0.026638	0.242783	-0.00210587
597	chr12:35544095:35544152	-0.154293	-0.727445	-0.0429916	0.283262	-0.0537183
598	chr12:35710959:35711049	-0.146317	-0.746547	-0.00183634	-0.122974	0.00538317
599	chr12:35905301:35905354	0.101291	-0.821943	0.00541629	-0.11363	-0.0320581
600	chr12:54590652:54590672	-0.102938	0.255939	-0.0231963	-0.139257	-0.027376
601	chr12:54603569:54603638	-0.109464	0.154138	0.0638662	-0.0685069	0.0296945
602	chr12:54606242:54606259	-0.100484	0.0290392	-0.00896623	-0.0037203	-0.0673029
603	chr12:67893802:67893872	-0.010297	-0.589888	0.0216433	-0.0412629	-0.0772441
604	chr12:73394530:73394556	0.0476593	0.33465	0.00963144	0.155336	0.038748
605	chr12:73869857:73869874	-0.0718172	-0.408919	0.0189661	-0.218205	-0.00871325
606	chr12:74413620:74413663	0.136852	0.296635	-0.0358321	0.206563	-0.155603
607	chr12:74422804:74422816	0.209015	0.11866	0.0283385	0.0152656	-0.0188803
608	chr12:74446781:74446835	0.0382074	0.305712	-0.0571523	0.130923	-0.0446609
609	chr12:75221890:75221922	-0.0321761	0.101823	-0.0354927	-0.308598	-0.17258
610	chr12:75245978:75245997	0.0783347	0.263659	0.00117161	-0.139801	-0.24167
611	chr12:75300874:75300900	0.114017	0.155136	-0.0457061	0.0323572	0.0673585
612	chr12:75311783:75311803	0.0753124	0.273422	-0.0347238	-0.119333	-0.0494858
613	chr12:75331153:75331178	0.0200421	0.485792	-0.0439793	-0.0200693	-0.111143
614	chr12:75331560:75331653	-0.00390379	0.406126	-0.013887	-0.0333684	-0.0594787
615	chr12:75534125:75534174	0.0390206	-0.693256	-0.0100398	-0.0484939	-0.0234075
616	chr12:75539277:75539332	0.0850599	-0.699934	-0.0337385	0.422692	-0.0245474
617	chr12:75548327:75548352	-0.175257	0.133016	-0.0451375	-0.0958283	0.185418
618	chr12:75891533:75891613	-0.105825	0.119408	0.012898	0.202135	-0.0047644
619	chr12:75892961:75893001	-0.0241186	-0.512751	-0.0221078	-0.314268	-0.0838562
620	chr12:76477533:76477609	-0.233259	0.676457	0.0030572	0.88764	0.035326
621	chr12:78259115:78259173	0.0849728	0.251099	0.0075438	-0.17987	-0.124014
622	chr12:78461869:78461896	0.116932	0.15602	-0.00112385	-0.011097	0.128543
623	chr12:78529615:78529658	0.0531399	0.122461	-0.00884847	0.0332563	-0.0251028
624	chr12:78607671:78607750	0.0551532	0.233535	-0.041969	0.0579942	-0.197872
625	chr12:82870435:82870478	-0.00722267	0.130302	0.0167954	0.271156	0.0345348
626	chr12:82885003:82885058	0.109444	0.164548	0.0380499	0.0734205	0.101318
627	chr12:83041717:83041748	-0.0469874	0.200295	-0.0189637	-0.475615	-0.113452
628	chr12:83157662:83157682	-0.0221765	0.202544	-0.0194248	0.108603	-0.0669566
629	chr12:83323098:83323135	-0.0786079	-0.496966	-0.0187155	-0.266098	0.0485481
630	chr12:84943936:84943972	-0.0129413	-0.65497	0.00556543	-0.222303	-0.0312551
631	chr12:84946074:84946079	0.24062	-0.568599	-0.0556892	0.0288497	-0.00576707
632	chr12:84953181:84953235	0.0253446	-0.557883	-0.0106334	-0.024874	0.0017486
633	chr12:85352776:85352795	0.0287955	0.341552	-0.00109764	0.0450252	0.0995396
634	chr12:85355458:85355552	-0.105799	0.541407	0.0131875	-0.0193844	-0.0521672
635	chr12:85355614:85355634	-0.143786	0.145084	-0.0115356	-0.173805	-0.0728262
636	chr12:85474750:85474769	-0.263278	-0.590592	0.0286341	-0.0251025	-0.00782895
637	chr12:86978296:86978372	-0.177221	0.669683	0.0168275	-0.417361	-0.0125427
638	chr12:86978731:86978760	0.0496746	0.561886	-0.0381615	-0.035923	-0.0532516
639	chr12:86985317:86985340	-0.0809726	-0.682047	-0.0110208	-0.0953412	0.00804696
640	chr13:12275391:12275432	-0.13761	0.107486	0.995871	-0.0145997	0.0103271
641	chr13:12276207:12276266	-0.0263341	0.632502	0.00130477	-0.0827644	-0.0173898
642	chr13:12279581:12279645	0.0429822	0.35594	-0.0337402	-0.0311842	-0.113613
643	chr13:13092451:13092526	-0.0955697	-0.401546	-0.0206466	0.190205	-0.0823195
644	chr13:13113222:13113288	-0.041756	0.170841	-0.0130464	-0.0405469	0.094401
645	chr13:13134930:13134991	-0.0670338	0.348747	0.0103484	0.108288	0.183266
646	chr13:13146785:13146878	-0.100918	0.0559587	-0.0128777	-0.191642	-0.183308
647	chr13:15922770:15922814	-0.0461854	0.372559	-0.0150524	0.0841169	0.0397254
648	chr13:15923921:15923978	-0.221668	0.809445	-0.0184134	-0.0348339	0.00917776
649	chr13:15924063:15924134	0.0365589	0.620941	-0.0507337	0.0638314	0.0597122
650	chr13:17008431:17008459	-0.163951	-0.498556	-0.0504786	-0.314738	-0.00962233
651	chr13:17011304:17011327	-0.113385	0.127381	-0.0159902	-0.0238992	0.368613
652	chr13:17469693:17469719	-0.341862	0.0993479	0.0116913	-0.0187416	-0.0273107
653	chr13:17469967:17470082	-0.0476959	0.251261	-0.0676474	0.0103117	-0.117843
654	chr13:17472483:17472506	-0.0979807	0.263579	0.0136501	0.0496214	0.00411854
655	chr13:17472565:17472600	0.00567859	0.1815	-0.0489709	-0.145857	-0.36983
656	chr13:17472565:17472652	-0.0652936	0.298493	0.0175731	0.157574	-0.0766409
657	chr13:17478521:17478544	0.140878	-0.806512	-0.0060718	0.0957421	-0.200803
658	chr13:17746250:17746354	-0.0293909	-0.793016	0.025484	0.135793	0.209311
659	chr13:17849264:17849328	0.0671831	0.363062	-0.0288917	0.136359	-0.0143098
660	chr13:18036133:18036163	-0.0839338	-0.831244	0.0251872	0.0533644	-0.0515847
661	chr13:18056113:18056143	-0.0856539	-0.433402	0.0282603	-0.358973	0.0717762
662	chr13:18064743:18064853	0.101395	-0.714778	0.0205768	-0.0382487	-0.0112553
663	chr13:18281874:18281967	0.0622562	0.138998	-0.0256907	-0.040014	-0.266776
664	chr13:19979088:19979141	0.0246382	0.214897	0.0812051	0.519726	0.0312102
665	chr13:19983957:19984004	-0.155118	0.112798	0.0167558	0.255664	0.109829
666	chr13:19985298:19985376	0.122189	0.249894	0.0295436	-0.0213055	0.0305838
667	chr13:21338603:21338727	-0.00656462	0.836253	0.0255149	-0.206318	0.0241072
668	chr13:21338864:21338915	-0.104056	0.284363	0.0214287	-0.183069	-0.161645
669	chr13:21352146:21352195	-0.021015	0.549956	-0.0118276	0.171209	0.0550278
670	chr13:21352181:21352256	0.0318276	0.309763	0.0206768	0.357598	0.0160676
671	chr13:21352441:21352470	0.0102569	0.047978	0.00655743	0.0996317	0.12982
672	chr13:21409894:21409977	0.0345525	-0.768181	0.0238318	-0.0547004	0.0246142
673	chr13:21418568:21418658	0.103464	0.512912	-0.0380802	0.000889122	-0.159766
674	chr13:21468698:21468723	-0.154416	-0.557035	-0.0126004	-0.130263	-0.0654538
675	chr13:2318270:2318347	0.178211	0.109707	0.0147378	-0.0713563	0.0893388
676	chr13:23739527:23739579	-0.055773	0.151683	0.036591	-0.206506	-0.00993551
677	chr13:23744186:23744259	-0.0253152	0.375872	-0.00494169	0.230206	0.0821483
678	chr13:23759587:23759631	0.17928	0.283206	-0.0156662	0.113957	-0.086324
679	chr13:23790295:23790339	0.0173525	-0.80016	-0.025111	0.177303	0.0898412
680	chr13:23800002:23800095	-0.0684498	-0.689202	-0.0380456	-0.096909	0.165783
681	chr13:28588635:28588657	-0.0553617	0.300047	-0.0234971	0.131293	0.0756621
682	chr13:29263164:29263236	0.00444882	0.0881005	-0.00824429	-0.0408983	0.161668
683	chr13:32712225:32712302	0.0219956	0.0385031	-0.0412222	0.20957	0.025379
684	chr13:32822201:32822292	-0.0526056	0.233197	-0.00975403	0.0224441	0.0879591
685	chr13:33174831:33174855	0.143165	0.0307249	0.1313	-0.0013773	0.20885
686	chr13:33891025:33891088	0.132952	0.13992	-0.00226517	-0.346991	-0.617984
687	chr13:33911622:33911662	0.194929	-0.793495	0.0142815	0.358003	0.093151
688	chr13:33934640:33934695	-0.121407	0.172658	-0.0219947	-0.0157706	-0.367093
689	chr13:3506763:3506821	-0.0211609	-0.757686	0.00761515	0.0150376	-0.0381713
690	chr13:36310460:36310529	-0.0997498	-0.855086	-0.012148	0.0926762	0.0821061
691	chr13:37955603:37955643	-0.00313472	0.421693	-0.0212378	0.0340325	0.111164
692	chr13:37955788:37955869	-0.0445304	0.344715	-0.0188147	0.287247	0.037244
693	chr13:37970111:37970120	0.384141	0.00600797	0.0328431	0.018202	0.193278
694	chr13:37970756:37970833	-0.0472047	0.511227	0.0378459	-0.184575	0.00456917
695	chr13:38987152:38987209	-0.012384	0.209555	-0.0259396	0.139148	0.0841015
696	chr13:39505294:39505386	0.232803	0.180679	0.0480304	-0.0178428	0.0803995
697	chr13:40614579:40614637	-0.0254083	-0.787398	-0.054395	0.0939465	-0.209069
698	chr13:42011977:42011995	0.295615	-0.776352	-0.0684101	0.070049	0.043962
699	chr13:42104777:42104813	0.0460666	0.366228	-0.0248857	0.301841	0.0730477
700	chr13:42610370:42610410	-0.0547348	-0.615967	-0.181515	0.244094	-0.0310223
701	chr13:42660905:42660993	0.0338733	0.27543	-0.0204742	0.0148942	0.0177171
702	chr13:42778455:42778496	0.0280576	0.0361987	-0.0520651	-0.0333555	-0.584976
703	chr13:42837697:42837795	-0.00411933	0.0789447	-0.0417045	0.0636116	-0.130026
704	chr13:42849222:42849243	-0.0367563	0.282202	-0.0229012	0.272877	0.00429786
705	chr13:42849571:42849628	0.15219	-0.652806	0.0195259	0.549572	-0.0682826
706	chr13:43170887:43170939	-0.0280893	0.520079	-0.0265997	0.0537341	-0.0541786
707	chr13:43171144:43171210	-0.0753868	0.138906	-0.0541335	0.0739144	-0.115369
708	chr13:43171722:43171740	0.105697	0.31644	0.00315005	0.306864	0.0345911
709	chr13:44601614:44601705	0.00423308	0.370535	0.0416595	0.0564805	0.00241391
710	chr13:46111950:46111981	-0.0449424	0.29893	-0.0110269	-0.0240796	0.140533
711	chr13:46118151:46118190	0.145493	0.245042	0.0201646	0.13455	-0.081033
712	chr13:46132859:46132918	-0.0144918	0.160689	-0.0141523	0.0102353	0.0943577
713	chr13:46139446:46139506	-0.0367047	0.236974	0.0332289	0.231965	0.0761183
714	chr13:46174379:46174441	-0.111021	0.0257253	-0.0203333	0.114635	0.0816487
715	chr13:46206958:46207032	0.217614	-0.587955	0.0188542	-0.110464	-0.044231
716	chr13:46316522:46316617	-0.184854	0.485594	0.00540297	-0.0191075	0.0208894
717	chr13:46593578:46593601	0.0413124	-0.598366	0.00981671	-0.149105	-0.0997449
718	chr13:46593962:46594032	0.0184242	-0.674473	0.00901377	-0.0822493	0.0552662
719	chr13:46610979:46610994	0.0663437	0.0521253	8.01829e-05	0.0456062	-0.204515
720	chr13:46657516:46657528	-0.0414005	0.197502	0.00160044	0.0325034	-0.287893
721	chr13:50969867:50969948	0.0578573	0.0953561	0.0113101	-0.194206	0.0407849
722	chr13:51676417:51676490	-0.222927	0.113448	-0.0038928	0.10663	-0.0505504
723	chr13:53869708:53869796	0.116251	0.330873	0.0234917	-0.0818046	-0.106874
724	chr13:53874219:53874279	0.0113811	-0.791549	-0.0522101	0.0701911	-0.125087
725	chr13:53914687:53914752	0.0710405	-0.659844	0.00342538	0.00537724	0.0122924
726	chr13:53914786:53914862	-0.00683746	-0.640157	-0.032147	0.0640523	0.0976243
727	chr13:53959370:53959452	-0.359884	-0.852462	-0.0824467	0.0388277	0.0486668
728	chr13:53959423:53959519	0.0505238	-0.636084	0.0112488	0.0931819	0.158013
729	chr13:54646586:54646683	-0.0271817	0.00561304	-0.00881496	-0.365679	-0.314702
730	chr13:54690072:54690170	-0.0943214	-0.409025	0.0252943	0.0849878	0.0590117
731	chr13:54690392:54690434	-0.00590315	-0.805823	-0.0204924	0.0473226	-0.0176454
732	chr13:54984068:54984147	-0.170294	0.221027	0.0418017	-0.0823775	-0.00842151
733	chr13:55052691:55052718	0.0104445	0.321375	0.0264685	-0.0213764	0.0162285
734	chr13:57368872:57368935	-0.0492145	0.518565	-0.0296765	0.648033	-0.0943183
735	chr13:57368916:57368983	0.0582058	0.179057	0.0265508	0.106827	0.105112
736	chr13:57379876:57379992	0.1468	0.0926781	0.0206183	-0.024846	0.0520755
737	chr13:57495785:57495828	0.163528	-0.527458	-0.0331564	-0.804769	-0.0222249
738	chr13:57684086:57684109	-0.201576	0.11428	-0.034137	0.443918	0.112445
739	chr13:57684311:57684342	0.121664	0.13783	-0.0415832	0.000676581	0.00792782
740	chr13:57969173:57969253	-0.0860961	0.162212	-0.0093008	0.0195453	-0.113884
741	chr13:57969554:57969580	-0.138799	0.208211	0.0108157	0.0816664	0.0894551
742	chr13:60204424:60204528	0.286639	-0.790269	-0.00686793	0.015294	0.121944
743	chr13:60261790:60261843	0.119901	0.247042	-0.0655142	-0.0254655	-0.0272616
744	chr13:60261831:60261927	0.0568617	0.468947	-0.0175968	-0.0365609	-0.101137
745	chr13:60264717:60264834	-0.0267416	0.581355	-0.012621	-0.158584	-0.00244129
746	chr13:60290536:60290575	0.00766455	0.359268	-0.0576947	-0.215631	-0.121619
747	chr13:61284984:61285011	-0.0763419	0.273625	-0.0282327	-0.117551	-0.0430878
748	chr13:61499695:61499712	0.227198	0.0716549	0.365926	0.0227549	-0.0568984
749	chr13:61576324:61576343	0.0321517	0.230451	-0.06079	-0.0718717	-0.244066
750	chr13:61625238:61625266	-0.0600791	-0.696057	0.043025	-0.184697	-0.0354477
751	chr13:61625513:61625591	-0.0780141	-0.533695	0.0249026	-0.679471	-0.168344
752	chr13:61754546:61754605	-0.0167663	-0.613074	-0.0138081	-0.0945188	-0.0711461
753	chr13:63166280:63166333	-0.118214	0.198596	0.00422435	-0.245334	-0.0426657
754	chr13:63239677:63239747	-0.117303	-0.784977	-0.00524063	0.124848	0.0116914
755	chr13:63245639:63245720	0.213594	-0.7383	0.0132262	-0.134515	0.201452
756	chr13:63246056:63246089	-0.0556657	-0.715322	-0.0177713	0.0217298	-0.187619
757	chr13:63256079:63256116	-0.115456	-0.492809	-0.0116337	-0.536715	-0.0427991
758	chr13:63414287:63414363	0.0751057	0.244135	0.0188521	0.0189267	0.0217426
759	chr13:63414677:63414704	0.123076	0.153626	0.0462839	-0.343409	-0.47291
760	chr13:63887088:63887160	-0.0859862	-0.647957	-0.0135598	0.0208993	0.0387048
761	chr13:64261427:64261467	-0.213501	0.110975	0.0144543	0.00394347	0.474892
762	chr13:64685245:64685338	-0.078087	0.285217	0.0198165	-0.214881	-0.103431
763	chr13:64905870:64905882	-0.0765931	0.0369462	-0.0622553	0.0163989	-0.0677627
764	chr13:65678600:65678629	0.0124804	0.347803	-0.00644675	-0.0880843	-0.0393075
765	chr13:65736299:65736358	-0.0549101	0.525842	0.00407922	0.18668	0.121685
766	chr13:65737282:65737330	-0.116699	-0.746208	-0.00606189	-0.0367219	0.240236
767	chr13:65799975:65800019	0.170612	0.0379182	0.00125893	0.165515	-0.388539
768	chr13:66075955:66075965	-0.038123	0.151225	-0.0350741	0.0511265	-0.0752958
769	chr13:67214863:67214935	0.0203939	0.411281	-0.0123701	-0.53606	-0.0889111
770	chr13:67215204:67215258	-0.046273	0.233378	0.00502772	-0.0995493	-0.0651196
771	chr13:67717962:67718014	0.414372	-0.799151	-0.0340492	0.165225	-0.0886445
772	chr13:67742524:67742620	0.10848	-0.747485	-0.0232849	-0.3065	0.0380065
773	chr13:69976485:69976501	-0.0383357	0.200838	-0.0136871	-0.102869	-0.084745
774	chr13:69977164:69977216	0.0344986	0.440299	0.0210612	0.303499	0.100798
775	chr13:70183435:70183468	-0.017812	0.202374	0.0272686	0.119874	0.0663603
776	chr13:70189133:70189174	-0.392335	0.074512	-0.0618381	0.0473266	0.118711
777	chr13:70199083:70199133	-0.0821662	0.20576	-0.0477695	0.0474233	-0.779213
778	chr13:72456103:72456145	-0.0476547	0.365143	0.00893249	-0.127537	-0.08687
779	chr13:72456222:72456259	-0.0192121	0.629582	0.03067	-0.0960918	0.0430695
780	chr13:72828791:72828817	0.118956	-0.765391	-0.163211	0.433788	0.127921
781	chr13:72829810:72829893	0.312247	-0.787662	-0.055637	0.124148	-0.0805414
782	chr13:72990512:72990528	-0.0269294	0.195997	0.0363091	0.0145703	-0.024256
783	chr13:72990655:72990744	-0.0153285	0.38597	-0.00645593	-0.0458403	-0.016696
784	chr13:73112583:73112649	-0.0119266	0.631653	-0.00348302	0.187781	0.0547769
785	chr13:73296236:73296251	-0.118674	0.101529	0.0203725	0.119475	-0.0393214
786	chr13:73311532:73311563	-0.0247057	0.529571	0.0202577	-0.230572	-0.091303
787	chr13:73767178:73767201	-0.171778	0.107402	0.0404755	-0.0834139	0.136498
788	chr13:74359029:74359094	0.0715036	0.307523	0.0306121	-0.0175644	0.0327911
789	chr13:74359139:74359221	-0.114072	0.435076	0.028509	0.0769316	-0.0523228
790	chr13:74359342:74359408	-0.037094	0.254927	-0.0035295	-0.13805	-0.0957443
791	chr13:74602221:74602286	0.382333	-0.765295	0.0109575	0.0152765	-0.0177808
792	chr13:75119249:75119317	-0.0421732	-0.437756	-0.00376703	-0.247863	-0.063334
793	chr13:75311051:75311084	0.0479298	-0.674734	-0.00329562	-0.172374	-0.0418268
794	chr13:75329780:75329881	-0.0962176	-0.783155	-0.00212498	-0.0133784	-0.0989452
795	chr13:75584952:75584977	-0.144309	0.45651	-0.00793026	0.0947432	-0.0618665
796	chr13:75585041:75585131	-0.195259	0.452785	-0.0245195	0.155758	0.0690806
797	chr13:75594726:75594774	0.0127909	0.435994	0.0138623	-0.148844	0.0474603
798	chr13:75872554:75872589	-0.0694363	0.214581	0.0399224	-0.19013	0.0639125
799	chr13:75888047:75888131	0.00812681	0.25519	-0.0329545	-0.0339145	-0.0492288
800	chr13:76257957:76258025	0.289416	0.0514425	0.0156624	0.0666144	0.074945
801	chr13:76261252:76261271	0.0730872	0.148265	-0.055394	-0.170073	-0.0734166
802	chr13:76266319:76266378	-0.021035	0.282895	-0.0255351	0.0948104	0.0436811
803	chr13:76270613:76270643	-0.0726762	0.155982	-0.0197704	-0.0390556	0.065374
804	chr13:77103860:77103894	0.110447	0.0863873	0.0660138	0.35252	-0.0665553
805	chr13:77107310:77107359	-0.055528	-0.712788	0.00345148	0.000312817	0.0448601
806	chr13:77108175:77108269	0.11937	-0.736185	0.0429198	0.0215219	0.0132441
807	chr13:77109234:77109318	0.0253363	0.0634461	-0.0352657	0.0465164	0.0351948
808	chr13:77512845:77512942	-0.0253476	0.151623	-0.021435	0.0124872	-0.127128
809	chr13:77513212:77513320	-0.0214999	0.28454	-0.0499659	0.0775901	0.138269
810	chr13:77514490:77514537	0.0498985	0.17651	0.0477985	-0.0693475	-0.0913276
811	chr13:77515877:77515895	-0.218218	0.23456	0.00217533	0.378281	-0.0999915
812	chr13:77517294:77517387	0.0755883	0.344177	0.00665186	0.257499	0.0417889
813	chr13:77517647:77517658	0.10456	0.0984268	-0.0131023	0.019099	-0.0491678
814	chr13:77543267:77543292	0.0651636	0.112704	0.0359863	-0.0131651	-0.189134
815	chr13:78171473:78171528	-0.227744	0.162173	-0.064974	0.000533635	0.0253586
816	chr13:78540923:78540976	-0.0636057	-0.702463	0.0419949	-0.251642	-0.143863
817	chr13:78566943:78566960	0.0380181	-0.750404	0.000919895	0.0832546	0.040709
818	chr13:78573429:78573451	-0.0592187	-0.55062	0.0905255	-0.547931	-0.120733
819	chr13:78708171:78708264	0.0841859	0.432656	0.0188626	0.0615753	0.00442398
820	chr13:78756333:78756356	0.135446	-0.748756	-0.0368418	-0.149565	0.0532008
821	chr13:78843802:78843892	-0.00307595	0.414083	0.00826482	0.288425	0.0300197
822	chr13:81939614:81939632	-0.110074	0.261623	0.0114091	0.0243497	-0.000835835
823	chr14:10275070:10275114	-0.135841	-0.742697	0.00551122	0.0372132	0.0657189
824	chr14:10638236:10638249	0.139087	-0.787186	0.0496049	0.013552	-0.0108019
825	chr14:10641635:10641693	-0.0247299	-0.656551	-0.00374363	0.501972	0.0319247
826	chr14:10656260:10656280	-0.0297071	-0.596992	0.01592	-0.329873	0.0603298
827	chr14:10659877:10659925	0.145679	0.24562	0.0180111	0.0580099	-0.00960293
828	chr14:1116307:1116352	-0.0103184	0.198391	-0.0529692	-0.0309274	0.0409592
829	chr14:1146912:1146940	-0.152807	-0.741541	-0.0388362	-0.13573	0.0220514
830	chr14:14784074:14784173	0.0303332	0.593138	-0.0131755	-0.0265163	0.0539402
831	chr14:14784347:14784442	-0.251333	0.218447	-0.0432725	0.129587	0.0237179
832	chr14:14784424:14784490	-0.11651	0.801387	-0.00295952	-0.182674	-0.0392777
833	chr14:15398193:15398241	0.202188	0.366364	-0.00990853	-0.0706776	-0.100232
834	chr14:15398193:15398278	-0.0261613	0.215375	-0.0311636	0.00161338	-0.00714989
835	chr14:16332112:16332193	0.159221	0.0846353	0.0169967	0.00140837	-0.0643069
836	chr14:16787488:16787513	0.243499	0.120971	-0.0264388	0.0350999	-0.137757
837	chr14:16787802:16787819	0.0207154	-0.36774	-0.065825	0.0299021	0.0274566
838	chr14:1696526:1696552	0.0647766	0.587241	-0.0278156	-0.354302	-0.122385
839	chr14:1739927:1739960	0.0405808	0.281736	-0.0014416	0.14895	0.0708067
840	chr14:1743127:1743151	-0.0804655	0.562792	0.0310375	-0.0180482	0.0206247
841	chr14:19825803:19825833	0.0284375	0.101905	0.00553869	0.00320155	-0.350325
842	chr14:21049011:21049028	-0.16074	0.0582107	-0.0369503	0.0971798	0.0212001
843	chr14:22334014:22334033	-0.0630203	0.32994	-0.0185737	-0.527298	-0.122699
844	chr14:23061473:23061575	0.0761461	0.0903704	0.00301905	-0.0144947	-0.320362
845	chr14:23062959:23063017	-0.198057	0.595731	-0.0192744	0.0853781	-0.00480846
846	chr14:23063298:23063416	0.126051	0.323517	-0.00849227	0.232808	0.0543537
847	chr14:23067219:23067306	-0.0287126	0.277688	0.00705329	-0.0720797	0.0452454
848	chr14:23071383:23071430	0.0653211	0.0989014	-0.000154069	0.241841	-0.269696
849	chr14:23169574:23169639	-0.103343	-0.678862	-0.00304599	0.112696	0.0492604
850	chr14:23194396:23194407	-0.0774939	-0.566947	0.0478286	-0.69597	-0.135536
851	chr14:23439114:23439157	0.144833	0.351977	0.00823612	-0.00651305	-0.00264176
852	chr14:24389783:24389809	-0.0250951	0.503106	-0.0151789	0.174193	-0.0707468
853	chr14:24389993:24390012	0.150909	0.527855	-0.02194	-0.10851	-0.0565722
854	chr14:24391371:24391435	-0.00852666	0.107549	-0.0771902	0.0548955	0.018109
855	chr14:24585795:24585871	0.189535	0.340418	0.0188309	-0.00921952	0.0418436
856	chr14:26182747:26182753	-0.0200607	0.0784081	-0.0181889	-0.0186707	-0.130238
857	chr14:2848380:2848443	-0.13233	-0.667838	-0.00133436	0.28379	0.011217
858	chr14:2857553:2857571	0.0802661	-0.798347	-0.0487167	-0.0439253	0.01948
859	chr14:30354482:30354530	-0.311131	0.156708	-0.0476513	-0.00170374	0.0851706
860	chr14:3067180:3067192	0.0891703	0.418229	-0.0139945	0.0554588	-0.0557196
861	chr14:30748538:30748554	0.0706736	0.506264	0.00774505	0.103568	-0.0170637
862	chr14:3081447:3081485	-0.0187502	0.14685	-0.0629133	-0.00871472	-0.0257142
863	chr14:30996516:30996585	0.194314	-0.701048	3.46528e-05	-0.00301276	0.0859931
864	chr14:31413172:31413224	-0.00552291	0.203305	0.00997049	-0.00515116	-0.0219392
865	chr14:37138984:37139049	-0.0089919	0.31377	0.0190335	-0.00458951	-0.06077
866	chr14:37140788:37140817	-0.188662	-0.858529	-0.00550249	0.170787	-0.140749
867	chr14:40189504:40189560	0.479237	0.0462722	-0.0431853	0.0828511	-0.185016
868	chr14:41744965:41745048	-0.0304373	-0.59769	-0.0239076	-0.0346258	-0.0225916
869	chr14:42820836:42820864	-0.111296	0.141003	-0.0932157	-0.0292301	-0.000850097
870	chr14:43899963:43900004	-0.0145153	0.156515	-0.0334018	0.0520795	-0.026867
871	chr14:45015555:45015587	-0.0116004	0.202641	-0.0195763	-0.00617562	0.12529
872	chr14:45018687:45018740	-0.0846092	0.348358	0.0160781	0.242129	0.00341622
873	chr14:45625978:45626025	0.0678633	0.291382	-0.00330343	0.145211	-0.0822471
874	chr14:46165561:46165612	-0.0923783	0.573118	-0.0391387	-0.0491634	-0.0794173
875	chr14:46165733:46165745	-0.115999	0.00855289	-0.00174131	0.271322	0.0757693
876	chr14:46183844:46183912	-0.0183927	-0.465933	0.0488211	-0.179907	0.0266715
877	chr14:46213301:46213403	-0.0503072	0.412304	0.0159205	-0.359915	-0.149237
878	chr14:46227810:46227894	-0.0402861	0.287106	0.000703376	0.0207895	-0.00265316
879	chr14:46288447:46288503	0.00599581	0.00551358	0.0635347	0.0260134	0.0495141
880	chr14:46326410:46326434	-0.00286953	0.125207	-0.0386543	-0.0452405	-0.00204459
881	chr14:46330704:46330788	-0.139094	0.520745	0.000547921	-0.00757715	-0.0604083
882	chr14:46337457:46337478	-0.0632968	0.240889	-0.0418772	0.092349	-0.0109045
883	chr14:46338259:46338299	-0.0301711	0.123856	0.00344519	0.125609	-0.0352464
884	chr14:54795458:54795504	0.0839392	0.0491806	0.0144357	-0.001457	-0.0992762
885	chr14:61284155:61284214	-0.0944675	0.301203	-0.00472926	0.245524	0.060586
886	chr14:61327203:61327254	0.159714	-0.00954994	0.00951494	0.160045	-0.0238922
887	chr14:62013196:62013262	0.00941125	0.094965	-0.000680906	-0.05114	-0.428058
888	chr14:66150555:66150609	0.0716078	-0.754675	-0.0540231	0.14039	-0.0367129
889	chr14:66350724:66350792	-0.32667	0.0202346	-0.142699	0.0502298	0.0287475
890	chr14:66360650:66360667	-0.0519077	0.0863434	0.0109075	0.26759	0.0253815
891	chr14:66424542:66424584	-0.00477809	0.483872	0.0360922	-0.0634004	-0.0441899
892	chr14:66435905:66435928	-0.0690866	0.0960495	0.195096	0.0342328	-0.329263
893	chr14:66436078:66436152	-0.0707501	0.211735	0.0378081	0.0391629	-0.0675265
894	chr14:67498935:67498986	0.0780341	0.481212	-0.0132984	0.263482	0.0708199
895	chr14:67550803:67550835	-0.0553787	0.483187	0.0176853	-0.103758	-0.0493176
896	chr14:67616935:67616983	0.045156	0.0216915	0.0412489	0.0481881	-0.0122107
897	chr14:67665706:67665746	0.112326	0.343996	0.019681	0.238169	0.0237769
898	chr14:67704137:67704180	0.14263	-0.0394069	-0.00573981	0.169372	-0.0278417
899	chr14:699310:699356	-0.0589001	-0.771909	0.0421321	-0.0453646	0.110084
900	chr14:70364852:70364888	-0.350183	0.127294	0.0007072	0.0749323	0.0217553
901	chr14:70365783:70365845	-0.176652	0.234763	0.0324932	0.0376294	0.148887
902	chr14:76162086:76162200	0.00426948	-0.818301	0.00674049	0.225862	-0.0579997
903	chr14:78231583:78231619	-0.0180819	0.202622	-0.0335113	-0.0258635	0.0191591
904	chr14:7939778:7939803	0.145868	0.294155	-0.00513122	0.105046	0.0174221
905	chr14:8075072:8075166	0.064626	0.337694	0.0200333	-0.260566	-0.0373988
906	chr14:8077162:8077206	-0.0321044	0.383727	-0.00821568	-0.183019	-0.239188
907	chr14:8077430:8077465	-0.0246428	0.097093	0.0779121	0.0274893	-0.0670798
908	chr14:8080509:8080555	0.0315348	0.139795	0.0776567	-0.014313	-0.0750375
909	chr14:8281688:8281748	-0.0222671	-0.493593	0.018158	-0.624439	-0.0363154
910	chr14:8282203:8282264	-0.264791	-0.852695	0.00932126	0.00686022	-0.035922
911	chr14:8288712:8288819	0.0165688	-0.681226	0.0137598	0.00233013	-0.0977808
912	chr14:8290330:8290357	-0.00252524	-0.648183	0.012752	-0.519121	-0.0786127
913	chr15:13889045:13889138	-0.0170727	0.484186	-0.0216453	0.144657	0.0943517
914	chr15:13891810:13891892	0.143936	0.0967684	-0.0147388	-0.343384	-0.193409
915	chr15:13909690:13909727	-0.127519	0.199102	-0.0253962	-0.0335571	-0.0730227
916	chr15:13914667:13914677	0.212482	-0.682718	0.00154778	0.0321329	0.0932393
917	chr15:13919191:13919244	0.0657245	0.690624	0.0208865	0.0775519	0.0283817
918	chr15:13980630:13980714	0.0796443	0.433695	-0.0417725	-0.0818125	-0.0359867
919	chr15:13992975:13993072	0.180271	0.676601	0.0501641	0.145438	-0.129437
920	chr15:14011528:14011572	0.115437	0.186449	0.013567	0.0346848	0.0185235
921	chr15:14033470:14033533	0.0575695	-0.562589	0.014247	-0.6211	-0.0838003
922	chr15:14126226:14126250	-0.16925	0.0780164	-0.0761438	0.0172246	0.0680738
923	chr15:14127143:14127207	-0.0865212	0.622239	0.0034297	0.173534	-0.0249209
924	chr15:14129691:14129741	0.0993374	0.253129	0.0197008	0.197992	-0.0073548
925	chr15:14134298:14134343	0.000764206	0.35585	-0.0326635	0.460653	-0.0472589
926	chr15:14149709:14149726	-0.174573	0.138878	0.000692507	-0.0312684	-0.138541
927	chr15:14149835:14149908	-0.157389	0.250532	0.0275138	0.0612243	0.021988
928	chr15:14150552:14150634	0.0360574	0.376605	-0.0248676	0.0657533	0.0123332
929	chr15:14150726:14150829	-0.0466467	0.156561	-0.0622989	0.0250166	0.0772519
930	chr15:14151037:14151136	-0.0429759	0.342066	-0.0234956	-0.0340465	-0.0669528
931	chr15:14154963:14154982	0.0369303	-0.0313645	-0.0216613	-0.102272	0.058264
932	chr15:14333661:14333756	-0.0381845	0.124428	0.0210537	0.386436	-0.52673
933	chr15:21932001:21932046	-0.0307278	-0.540728	-0.00903146	0.389104	-0.141603
934	chr15:22227371:22227384	-0.0876811	0.247998	0.0342581	-0.13936	-0.00935988
935	chr15:22244291:22244396	0.213304	0.299124	0.00177497	0.121217	-0.0370799
936	chr15:22244545:22244616	-0.124175	0.155641	0.0131146	-0.114668	-0.101277
937	chr15:22245404:22245476	0.00354529	0.42421	-0.0177848	-0.135882	-0.0855977
938	chr15:22245757:22245846	-0.0946291	0.498848	-0.016709	-0.150725	-0.0151094
939	chr15:22504323:22504382	0.0591069	-0.741001	0.0345373	-0.0677631	0.113913
940	chr15:22514498:22514527	-0.104974	0.211497	0.0191363	0.00434227	-0.329579
941	chr15:22654179:22654240	-0.0742092	0.212315	-0.0639733	-0.0182959	-0.0673224
942	chr15:23666183:23666203	0.114839	0.105148	-0.0373743	-0.0294442	-0.175742
943	chr15:24388291:24388338	0.329095	-0.692124	-0.0384477	0.260885	0.180009
944	chr15:24504840:24504873	0.061777	0.28827	-0.0174312	0.189466	0.26512
945	chr15:25835647:25835683	-0.00185045	0.099074	0.0822403	-0.0710526	0.0678999
946	chr15:25920586:25920699	0.0438399	0.224708	0.0786916	0.0568784	0.00150858
947	chr15:25949594:25949616	-0.0144208	-0.611266	0.0654212	0.000446	0.123667
948	chr15:25954547:25954649	-0.132732	-0.712684	0.00927597	-0.015419	-0.000945098
949	chr15:26021793:26021852	-0.0607551	0.216455	-0.0352856	-0.0534489	-0.12493
950	chr15:26024080:26024164	0.0250513	0.114154	-0.013954	0.116932	-0.598295
951	chr15:26067861:26067936	0.0179685	0.413075	-0.0233493	0.178877	-0.0485614
952	chr15:27505965:27506046	0.0306925	0.48922	-0.00636507	0.0409424	0.0272189
953	chr15:28516658:28516699	0.0743899	0.195948	-0.0166097	0.0163034	-0.0371801
954	chr15:28517731:28517775	0.00640796	0.266474	0.0357935	-0.0894261	-0.0325794
955	chr15:28526907:28526958	0.0604123	0.328847	0.00515572	0.0773185	-0.123934
956	chr15:28532368:28532403	-0.076586	0.352013	-0.00630557	0.0275061	-0.057184
957	chr15:28869438:28869463	0.174847	0.190721	0.0249121	0.0212337	0.00850896
958	chr15:28912775:28912818	-0.00735189	-0.795567	-0.105975	0.186031	0.0424914
959	chr15:28952647:28952711	0.0799294	0.145601	0.00772823	-0.0569442	0.0261354
960	chr15:28954589:28954599	-0.0366579	0.199429	0.0306418	-0.114059	0.0615877
961	chr15:29025417:29025456	0.25603	0.26868	-0.00166731	0.161077	0.0389208
962	chr15:30234673:30234755	-0.0862401	0.433341	-0.00947439	-0.145831	0.0131639
963	chr15:30241895:30241934	0.134854	-0.585901	0.0477863	-0.771671	-0.147388
964	chr15:30250862:30250960	-0.0225033	0.241481	-0.0373669	-0.0906726	-0.0621919
965	chr15:30262015:30262092	-0.118437	-0.614835	0.0206534	-0.0601559	0.0630251
966	chr15:30706738:30706761	-0.237575	0.127907	-0.0217042	-0.00831575	-0.0266973
967	chr15:31312216:31312250	0.130572	0.203331	-0.0229916	0.0720947	-0.131409
968	chr15:31879374:31879444	0.0709697	0.161491	0.05347	-0.0577747	0.0320991
969	chr15:31881677:31881762	0.0163174	0.265233	-0.0241862	0.149568	-0.0312852
970	chr15:32054011:32054131	-0.00390977	0.331819	0.0181179	-0.00898342	-0.186691
971	chr15:32054093:32054139	0.0515261	0.195271	0.0312964	-0.0205748	-0.00782523
972	chr15:33294868:33294922	0.117748	-0.812203	0.0056619	-0.102514	-0.204843
973	chr15:33309140:33309191	0.228494	-0.80062	-0.0115963	0.0848846	0.0618492
974	chr15:33327264:33327335	0.236142	-0.626914	-0.0347666	0.0692341	0.0519871
975	chr15:33339473:33339553	0.266736	-0.709204	-0.0551478	0.493255	-0.0812572
976	chr15:33339640:33339697	0.0999805	-0.57062	-0.0498927	-0.120827	0.0513114
977	chr15:33376184:33376233	-0.0404002	-0.637383	0.0130915	-0.101078	-0.186399
978	chr15:33378432:33378521	0.036804	-0.477422	-0.0168901	-0.535076	0.0593167
979	chr15:33384759:33384820	-0.0404745	-0.676799	0.0480644	-0.0593872	-0.0529604
980	chr15:33392604:33392633	-0.0196488	-0.758456	-0.0122634	0.0713382	-0.0519758
981	chr15:33749643:33749677	0.0886803	0.227119	-0.00052925	0.0600988	0.054214
982	chr15:34057892:34057923	-0.0737056	0.452897	0.0686728	-0.619039	-0.0599939
983	chr15:37476201:37476215	0.0562751	0.125459	-0.039752	-0.0379978	-0.0396363
984	chr15:38385998:38386074	0.00665014	0.319709	0.0104689	-0.0368174	-0.0614627
985	chr15:40337180:40337224	0.00978168	0.126606	-0.046055	0.118335	0.0764959
986	chr15:40830553:40830625	-0.127133	0.203465	0.0270471	-0.207849	0.0823061
987	chr15:41108226:41108243	-0.0715479	0.150163	0.0208183	0.118983	0.0677301
988	chr15:41226071:41226085	0.113734	0.144948	-0.00592598	-0.0801968	-0.0893635
989	chr15:41972290:41972321	-0.067285	0.141948	0.0140764	0.13753	0.0284338
990	chr15:42105245:42105285	-0.103416	0.393104	-3.83216e-05	0.0381357	-0.112583
991	chr15:42105245:42105352	-0.0318121	0.478487	0.0133252	-0.090243	-0.0408273
992	chr15:42105514:42105541	-0.0305378	0.126324	-0.0127192	-0.162133	0.0618902
993	chr15:43223055:43223064	-0.30692	-0.77908	-0.00363525	0.0503306	-0.0707254
994	chr15:43985723:43985831	0.206183	-0.874071	0.0205466	0.269792	0.0453772
995	chr15:43985828:43985882	0.08543	-0.75189	-0.00530295	0.145675	0.0943477
996	chr15:46443865:46443883	0.232585	0.0913722	0.00982354	0.00724459	-0.108218
997	chr15:46567763:46567776	0.139389	0.144966	0.0262788	0.0565456	-0.179824
998	chr15:46604449:46604515	-0.0124122	-0.499712	-0.0112768	-0.0353479	-0.0355859
999	chr15:47792968:47792987	-0.152555	0.0137857	-0.0143587	0.0716708	-0.0205675
1000	chr15:51208193:51208255	0.283776	-0.719231	0.0189277	-0.171204	-0.0221677
1001	chr15:51214339:51214380	-0.0793208	-0.530088	0.0164882	-0.757341	-0.178103
1002	chr15:51565682:51565780	-0.0701992	0.437894	-0.0365102	0.0361239	0.0570739
1003	chr15:51566139:51566194	-0.0523685	0.186662	-0.0231812	-0.0661354	-0.0343548
1004	chr15:51796161:51796208	0.0134715	-0.741553	0.0193735	-0.110037	-0.0415861
1005	chr15:52716571:52716636	0.0974982	0.357328	0.0234795	-0.0838325	-0.0301154
1006	chr15:52786117:52786137	-0.0476894	-0.627266	0.00327315	-0.280719	0.00937206
1007	chr15:52826118:52826180	0.520822	-0.772471	0.0200336	0.206527	-0.032961
1008	chr15:53392831:53392880	-0.00143524	-0.711765	-0.0538497	0.514804	-0.00574198
1009	chr15:54376588:54376628	-0.158162	0.149897	0.0360004	-0.0823147	0.0775026
1010	chr15:54378103:54378201	0.0214223	0.630902	0.00147142	0.0490063	0.105499
1011	chr15:54381638:54381696	-0.172586	0.247846	-0.0249692	-0.0217347	0.0180731
1012	chr15:54517470:54517534	0.0109005	0.156033	-0.00799699	-0.353346	-0.0164792
1013	chr15:54527445:54527453	-0.0785366	0.279604	-0.024274	0.584662	0.0804916
1014	chr15:54537027:54537068	-0.080689	0.210858	-0.00407299	0.0850351	0.0458906
1015	chr15:54695431:54695467	0.0249116	0.0843718	-0.0603843	0.0574426	-0.317744
1016	chr15:54698342:54698428	-0.167596	0.0933742	0.0461105	0.00366351	0.168578
1017	chr15:54698596:54698676	0.00506263	0.103832	-0.0246822	0.175827	0.00620485
1018	chr15:55165257:55165272	0.0491552	0.15358	0.0302145	-0.0269068	0.00967897
1019	chr15:56286833:56286849	0.0367226	-0.827571	-0.0132308	0.324159	0.253498
1020	chr15:57085837:57085848	-0.201049	0.0763944	-0.0371946	0.117492	0.212275
1021	chr15:57280375:57280483	-0.503882	0.0907576	-0.0035627	0.0486506	-0.0537827
1022	chr15:57284399:57284451	0.0764732	0.279412	-0.0114399	0.0966376	0.0311941
1023	chr15:57285544:57285604	-0.0192914	0.217571	-0.00436249	-0.0289233	-0.0981965
1024	chr15:58158875:58158918	-0.0173027	0.195081	-0.00758029	0.0758929	0.136432
1025	chr15:58186298:58186395	-0.0699921	0.0812877	0.0174516	0.295428	-0.029383
1026	chr15:62855760:62855854	-0.0049234	0.33715	0.0237653	0.246229	-0.00829156
1027	chr15:63790756:63790787	-0.221244	-0.64834	-0.0136423	-0.136142	-0.312243
1028	chr15:63911953:63912001	0.0092212	0.366859	-0.00110003	-0.104835	0.0544617
1029	chr15:63917625:63917693	-0.0922679	0.264784	0.0456412	0.169306	-0.0600579
1030	chr15:63924552:63924602	-0.052365	0.515132	0.00998403	-0.0144993	0.0840309
1031	chr15:64357340:64357356	0.0538988	-0.785129	-0.0420651	0.461644	-0.055103
1032	chr15:64368905:64368960	0.232565	0.242015	-0.0316364	0.00894765	0.0453986
1033	chr15:64369070:64369085	-0.00717356	0.393944	0.0472674	0.413633	0.0440065
1034	chr15:64369400:64369437	-0.0185873	0.113708	-0.034295	-0.105863	-0.038074
1035	chr15:64672048:64672079	-0.102817	0.109636	-0.0106708	-0.0684942	-0.105381
1036	chr15:65049739:65049794	-0.0254288	0.117949	-0.0373541	0.0386051	0.171916
1037	chr15:65052180:65052289	0.0258554	0.138198	-0.0600493	-0.00115347	-0.149855
1038	chr15:65190097:65190172	0.0637738	0.335816	0.0198233	0.217337	0.0274046
1039	chr15:65190145:65190242	0.0527606	0.163762	-0.0133551	0.0128504	-0.299611
1040	chr15:65192076:65192118	0.0393697	0.311783	0.0300298	0.212441	0.0568228
1041	chr15:65192977:65193022	0.107699	0.18269	-0.0311135	0.170359	-0.00480997
1042	chr15:65195357:65195447	-0.00618128	0.384239	-0.00205623	-0.234004	0.116782
1043	chr15:65196340:65196418	-0.0985528	0.31792	-0.00586703	-0.1002	0.0472081
1044	chr15:65197933:65198046	0.0931307	0.524602	-0.00746775	0.103254	0.10659
1045	chr15:65198214:65198316	-0.115205	0.382403	-0.0247581	0.0173588	-0.0451263
1046	chr15:65198492:65198546	-0.265153	0.1253	-0.0127278	-0.0592181	0.00900336
1047	chr15:65201059:65201147	-0.0116519	0.238089	-0.000333326	0.279722	0.000447758
1048	chr15:65202630:65202645	-0.0477926	0.180954	-0.0975712	-0.00455066	-0.100012
1049	chr15:65203459:65203496	-0.255562	0.117225	0.00248552	0.0226939	-0.0020024
1050	chr15:65205359:65205411	-0.0828481	0.257632	-0.0110375	-0.184033	-0.00418667
1051	chr15:65205537:65205603	-0.0649401	0.400673	0.0015451	0.0365697	0.0259976
1052	chr15:65205698:65205781	0.0110327	0.196578	0.0313866	-0.0473367	0.163104
1053	chr15:65207653:65207736	0.0152783	0.366815	-0.0140298	-0.109059	-0.0181027
1054	chr15:65207782:65207890	-0.0207313	0.507843	0.00994758	-0.133275	-0.106883
1055	chr15:65207959:65208046	0.0132889	0.371328	0.0247898	0.0144622	0.0410407
1056	chr15:65668035:65668147	0.257461	-0.758061	0.0493564	0.181584	0.0894046
1057	chr15:66484404:66484462	-0.108061	0.0460026	0.0286566	0.0634521	-0.130791
1058	chr15:66490348:66490393	0.072585	0.0987507	0.0277928	0.0586124	0.076647
1059	chr15:66495137:66495172	0.286849	0.268068	-0.045669	0.264578	0.0117251
1060	chr15:66496261:66496289	0.00123756	0.379981	-0.0276812	0.0759718	0.0510992
1061	chr15:66497965:66497999	-0.113804	0.107435	-0.0476933	-0.195373	-0.116848
1062	chr15:66498651:66498689	0.132711	0.120976	0.0271646	-0.137802	0.043491
1063	chr15:67032538:67032601	0.0326392	-0.769867	0.036667	0.0137196	0.0363623
1064	chr15:7317140:7317199	-0.010718	-0.800273	-0.0670559	0.4022	-0.171186
1065	chr15:73422048:73422078	0.0188851	-0.747168	0.0185504	-0.0103898	0.23332
1066	chr15:73475238:73475301	0.136637	0.0438373	-0.115743	0.0075508	-0.0246644
1067	chr15:73477440:73477454	-0.243043	0.572855	-0.000865164	-0.409287	-0.0765932
1068	chr15:7347836:7347853	-0.255174	-0.666391	0.0298207	-0.179209	0.0566106
1069	chr15:7348463:7348490	0.107328	-0.732382	-0.00372014	-0.193705	0.0139624
1070	chr15:73784055:73784104	-0.0753366	0.182589	-0.0189028	-0.217876	-0.0990861
1071	chr15:73785131:73785196	-0.0235247	0.306029	-0.0180226	-0.0587859	0.0686197
1072	chr15:73785683:73785749	0.132359	0.237089	0.012426	0.0343754	0.25049
1073	chr15:73788959:73789025	-0.0489083	-0.66208	0.00536218	0.00234219	-0.0562771
1074	chr15:74206091:74206156	0.0937127	0.108299	-0.0118218	-0.0554133	-0.0894816
1075	chr15:74218427:74218489	-0.116804	0.173622	-0.0319221	0.141074	0.0353407
1076	chr15:74648274:74648342	0.138512	-0.740086	0.0378107	-0.0353019	0.000817246
1077	chr15:74650948:74650985	-0.0381695	0.353445	0.0497726	-0.148786	-0.0609388
1078	chr15:74651474:74651514	-0.137668	0.346541	-0.00210871	-0.187551	-0.10386
1079	chr15:74656476:74656557	-0.00674766	0.548033	0.0178123	-0.0736597	-0.0416734
1080	chr15:74659201:74659287	0.119032	-0.705526	0.00593273	-0.0504886	0.0457433
1081	chr15:74873903:74873983	0.0477596	0.415639	0.0161149	0.169687	0.0275657
1082	chr15:74880663:74880722	0.0982649	0.345463	0.0264446	0.109663	-0.0428272
1083	chr15:74881256:74881290	-0.00997694	0.458527	0.0071518	0.179204	0.0446928
1084	chr15:74897572:74897626	0.0821982	0.134099	0.0105622	0.0441562	-0.00462172
1085	chr15:74915292:74915302	-0.0334216	0.234072	-0.0556813	-0.0577048	0.0825041
1086	chr15:74936980:74936999	-0.0717026	0.171071	-0.0730153	0.0819554	-0.0193821
1087	chr15:74937109:74937192	0.00868544	0.485052	-0.00873551	0.319818	-0.0683695
1088	chr15:75313010:75313024	-0.0195856	0.276049	-0.0433782	-0.126499	0.0479825
1089	chr15:75851427:75851465	-0.0257484	0.302926	-0.0443177	-0.0185512	-0.081938
1090	chr15:75855284:75855327	0.330421	0.0895229	0.0158476	0.0141729	-0.114146
1091	chr15:75856847:75856945	-0.0124692	0.11471	-0.00568091	0.0154082	0.0501206
1092	chr15:75882685:75882733	-0.111947	0.134771	0.00346039	-0.193207	0.151012
1093	chr15:75883138:75883240	0.0212601	0.265031	-0.0182851	-0.0997198	-0.112305
1094	chr15:75949277:75949359	-0.194548	0.171341	-0.0159133	0.00941056	-0.221703
1095	chr15:75950425:75950436	0.072627	0.216641	0.00289146	-0.0174845	0.106176
1096	chr15:75950535:75950603	-0.0627088	0.528367	-0.00157661	0.108979	0.075387
1097	chr15:76294890:76294908	-0.00130797	0.285393	0.0150908	-0.0208391	0.00670367
1098	chr15:76296149:76296169	-0.152503	0.130988	-0.0466149	0.367638	0.0575788
1099	chr15:76342320:76342397	0.180602	-0.698834	0.0838459	-0.0388565	-0.126245
1100	chr15:76344866:76344889	-0.0460579	0.670609	-0.0104799	-0.627302	-0.144058
1101	chr15:76345108:76345147	0.172401	0.597822	0.0212829	-0.00926509	0.0487841
1102	chr15:76532566:76532648	0.11398	0.32131	0.0119725	0.0962193	0.00968472
1103	chr15:76542790:76542829	0.0854506	0.446912	0.0154039	-0.0760728	-0.0415692
1104	chr15:76547152:76547250	-0.148809	0.266744	0.000431512	0.236272	0.0570626
1105	chr15:76596927:76596976	-0.186514	0.109782	-0.141775	0.0160468	-0.0747889
1106	chr15:76655044:76655112	-0.0934499	0.476153	-0.0219792	0.265992	0.0524273
1107	chr15:76888398:76888418	0.120543	0.657888	0.0149699	-0.469209	-0.00293073
1108	chr15:77080828:77080885	-0.0980406	0.131339	0.00184524	-0.0429266	-0.0129537
1109	chr15:77082301:77082418	-0.043773	0.369274	-0.00189622	0.108612	-0.0171853
1110	chr15:77082530:77082557	-0.0407314	0.301808	0.0154923	0.149153	-0.0508122
1111	chr15:77217092:77217147	0.205536	-0.692807	0.0186155	-0.343645	0.0304331
1112	chr15:77307030:77307077	-0.831045	0.182085	0.0168619	-0.0110579	-0.104787
1113	chr15:77325439:77325496	-0.04633	0.0657476	0.0212185	-0.0126542	0.122251
1114	chr15:77327722:77327790	-0.139196	0.0757046	0.00593969	0.0816496	0.117487
1115	chr15:77339285:77339309	-0.0815128	0.145628	0.0151817	0.0690682	0.00242141
1116	chr15:77340870:77340947	-0.0262352	0.268933	0.0370145	0.240337	0.0845918
1117	chr15:77342240:77342296	-0.269862	0.152027	0.0430281	0.182619	0.00832557
1118	chr15:80974958:80975031	-0.102611	0.181318	-0.0710488	-0.0371666	0.0323048
1119	chr15:80979432:80979499	-0.0401266	0.347144	0.0319377	0.157707	0.0136293
1120	chr15:80980740:80980823	-0.0811575	0.376534	0.0234324	-0.240837	-0.0752857
1121	chr15:80981044:80981105	-0.142265	0.429748	0.010679	-0.00385431	-0.0864247
1122	chr15:80981545:80981579	0.0488759	0.380221	0.000148927	-0.115575	0.0289472
1123	chr15:80983151:80983236	-0.036927	0.370911	0.00141361	0.0138614	0.0549266
1124	chr15:80983300:80983363	-0.0159957	0.559005	-0.00849072	0.0412767	-0.0244234
1125	chr15:80986743:80986758	0.084524	0.25312	0.0203287	0.078699	0.081364
1126	chr15:80989505:80989516	0.0894433	0.109417	0.0452101	-0.0589781	-0.0660501
1127	chr15:81885767:81885792	-0.0131666	-0.610226	0.015281	-0.100366	-0.0059877
1128	chr15:81886617:81886722	-0.104076	-0.757568	0.00800107	-0.195133	0.0254676
1129	chr15:81886999:81887107	-0.109056	-0.923614	0.00452328	0.13505	0.101985
1130	chr15:82108676:82108694	0.228552	0.0793558	0.0109715	0.261881	-0.0681502
1131	chr15:82109050:82109112	-0.00561871	0.370672	0.00330769	-0.0605856	-0.0525867
1132	chr15:82109348:82109376	-0.00122489	0.291705	0.0110129	-0.0171256	-0.0969124
1133	chr15:82138788:82138816	0.129023	0.171768	-0.00767271	0.158475	0.0283601
1134	chr15:82243864:82243917	0.0319215	0.0677518	0.150901	0.0470763	-0.0384069
1135	chr15:82810167:82810258	-0.0781838	0.147107	-1	-0.0493247	-0.29249
1136	chr15:83285144:83285165	-0.0422637	-0.646021	0.0248028	-0.229666	0.1122
1137	chr15:83285734:83285847	0.0241981	-0.479998	-0.0176569	-0.0180337	0.0476074
1138	chr15:83286171:83286200	-0.155413	-0.647869	0.0454059	-0.394938	-0.0191697
1139	chr16:1131040:1131092	-0.182015	0.531747	0.0494745	0.551156	0.0375413
1140	chr16:1131275:1131293	-0.260466	0.18909	0.0183583	0.0442926	-0.0604803
1141	chr16:13151589:13151654	-0.195402	-0.825163	0.0576562	-0.0578178	0.204074
1142	chr16:1444570:1444585	-0.10437	0.127489	0.0523053	-0.0460906	0.295459
1143	chr16:1454174:1454237	-0.000802256	0.318218	-0.0113973	-0.0376465	-0.0518075
1144	chr16:1454876:1454943	-0.105425	0.667702	-0.0579032	0.344231	-0.0603275
1145	chr16:1455011:1455103	0.0324427	0.19955	-0.00332935	-0.0603556	-0.0460146
1146	chr16:1583910:1584003	0.112169	0.202629	0.017995	0.0196917	0.0768424
1147	chr16:1584350:1584405	0.215879	0.180476	-0.0654758	0.0222513	-0.262849
1148	chr16:2043412:2043433	0.142474	0.0699639	-0.145211	0.0195594	-0.0350005
1149	chr16:2044480:2044519	-0.0578808	0.222413	0.0051572	0.227515	-0.00969337
1150	chr16:2047054:2047067	0.131581	0.00837696	-0.0677746	0.0536737	-0.0208489
1151	chr16:2056646:2056679	-0.0736732	0.152431	0.111226	-0.0250669	-0.0593557
1152	chr16:2060788:2060816	0.259896	0.0297675	0.0216748	0.0249852	-0.525147
1153	chr16:21746234:21746308	0.0326656	-0.447983	-0.0287935	-0.112525	-0.0238111
1154	chr16:21810506:21810514	-0.00226271	0.346564	0.0294161	-0.264176	-0.0590612
1155	chr16:21829374:21829407	0.210528	0.239332	-0.0294984	0.173615	0.110147
1156	chr16:23730775:23730868	-0.0392093	-0.720067	0.0115209	0.10012	0.11383
1157	chr16:23733520:23733557	0.113325	0.0723326	0.00492803	0.0213271	0.00642885
1158	chr16:24229973:24229982	-0.0863346	0.141692	-0.0300784	-0.0163796	-0.0616804
1159	chr16:24236936:24236992	0.17432	-0.763771	-0.00266184	0.366833	-0.0132663
1160	chr16:26308578:26308620	-0.0524325	0.343891	-0.020306	-0.158499	-0.119229
1161	chr16:28473564:28473616	-0.304285	-0.402959	0.0225377	-0.0469428	0.0829843
1162	chr16:28833155:28833224	-0.0698014	0.305396	-0.0312058	-0.147007	-0.136475
1163	chr16:28840205:28840285	0.00174807	0.275073	-0.0147331	0.0160655	0.128671
1164	chr16:29190498:29190543	-0.184539	0.217423	-0.0441195	0.0787316	0.210198
1165	chr16:29570887:29570932	-0.0480284	0.370672	-0.00609406	-0.00230959	0.0321306
1166	chr16:29576769:29576789	0.0272926	-0.752246	-0.0602275	0.0735309	-0.0632667
1167	chr16:29594881:29594886	0.0273642	0.234794	0.019216	-0.00340372	-0.311663
1168	chr16:2974913:2974960	0.0475908	-0.78299	-0.0410937	0.473694	-0.0548351
1169	chr16:29851329:29851432	0.0621256	0.241096	-0.00698291	-0.143187	0.0116415
1170	chr16:29851408:29851432	-0.0587465	0.250841	-0.00917215	-0.0593285	0.00684381
1171	chr16:29924112:29924154	-0.0727962	0.056518	-0.0633642	-0.00473022	0.0433233
1172	chr16:29926451:29926472	0.00138301	0.394596	0.0266398	0.260109	0.277954
1173	chr16:29927337:29927373	-0.105572	0.0842922	-0.0224463	-0.187865	-0.0262348
1174	chr16:29929457:29929524	-0.11588	0.56486	-0.0115404	0.0376925	-0.100065
1175	chr16:3014230:3014319	0.112385	-0.671241	0.0476919	0.0303095	0.0935323
1176	chr16:3015383:3015425	0.0334384	-0.811245	-0.0325107	0.540496	0.100273
1177	chr16:3017088:3017130	0.38524	-0.729856	-0.00705186	0.00279558	-0.100278
1178	chr16:30252645:30252712	-0.0319698	0.169146	0.00560365	-0.0111515	-0.116331
1179	chr16:3199067:3199082	0.0074674	0.167766	0.0322985	-0.269664	-0.217925
1180	chr16:3387533:3387632	-0.142801	0.397284	-0.0361862	0.0749749	0.0434772
1181	chr16:34432125:34432159	-0.117499	0.0250341	0.00391619	0.421936	-0.11976
1182	chr16:3545519:3545595	0.0421675	0.103744	-0.00327434	-0.0047095	-0.0754899
1183	chr16:3548055:3548078	-0.147174	0.199654	-0.117531	0.313149	0.080561
1184	chr16:37120776:37120814	-0.124347	0.353274	-0.0583799	-0.135211	-0.0218231
1185	chr16:3747260:3747285	0.0935507	0.378905	-0.0352613	0.0675382	0.0189986
1186	chr16:3747336:3747369	-0.0440728	0.786859	-0.00238675	-0.100205	-0.0829509
1187	chr16:3747655:3747684	-0.0972665	0.28999	-0.0426317	0.0414825	-0.0668522
1188	chr16:38757152:38757198	0.104234	-0.687026	-0.00594966	-0.0558952	0.12335
1189	chr16:38863596:38863652	-0.422636	0.0726548	-0.00725448	-0.0988473	0.209272
1190	chr16:38866623:38866729	0.0140845	0.126564	-0.0119464	0.111055	0.0309395
1191	chr16:38866945:38866974	0.0747493	0.262521	-0.0320389	-0.0659885	-0.287153
1192	chr16:4087551:4087623	-0.130925	0.0601857	0.0391431	-0.0810726	0.0741869
1193	chr16:4101689:4101705	0.053379	0.291555	-0.00845873	0.0799714	0.044406
1194	chr16:41745208:41745249	0.0311745	0.375991	-0.00312485	-0.15203	-0.0664044
1195	chr16:41941549:41941594	0.309698	-0.753522	-0.00770292	0.24396	-0.0315187
1196	chr16:41979377:41979439	-0.0468223	0.340487	0.00237783	0.0797449	-0.0612386
1197	chr16:41979438:41979549	-0.0110554	0.125732	-0.00584318	0.000466081	-0.0434714
1198	chr16:4258972:4259013	-0.111319	0.404185	0.0725164	-0.49199	-0.0649152
1199	chr16:4300154:4300197	0.0447534	0.433326	-0.00608383	-0.156756	-0.0993897
1200	chr16:4300356:4300468	0.0875892	0.242528	0.00974754	0.0494267	0.0141031
1201	chr16:4300785:4300868	-0.0586779	0.232005	-0.0248247	-0.152368	0.0755518
1202	chr16:4300929:4301033	-0.0591666	0.504527	0.00221318	0.044978	-0.0183486
1203	chr16:4301032:4301143	0.0751904	0.632818	-0.022174	0.0544608	-0.102709
1204	chr16:4301606:4301635	0.00926078	0.282363	-0.000898953	-0.171426	-0.159313
1205	chr16:43094302:43094318	-0.148905	0.273705	0.0197614	0.0331902	-0.127588
1206	chr16:43474581:43474612	-0.0569049	0.0712302	-0.0497145	0.059787	-0.189889
1207	chr16:43905467:43905505	-0.167615	0.216095	0.0501039	-0.247339	0.00747851
1208	chr16:44121046:44121075	-0.359316	0.191897	-0.286599	0.00423306	-0.0743022
1209	chr16:44121277:44121345	0.170802	0.149361	0.0316947	0.0484092	-0.0898523
1210	chr16:45354007:45354090	-0.0294811	0.411281	-0.0269568	-0.132498	0.0579887
1211	chr16:45354420:45354442	-0.00077903	0.420192	-0.0252043	0.251859	-0.01536
1212	chr16:45356053:45356060	-0.0238811	0.477639	-0.030335	0.0516982	0.0327866
1213	chr16:45356216:45356311	0.293413	0.174583	0.00148983	0.0561732	-0.129074
1214	chr16:45357103:45357203	0.0147839	0.240552	-0.0401274	0.071373	-0.0169692
1215	chr16:45359703:45359792	-0.037722	0.339742	0.00242287	-0.0973851	0.0356128
1216	chr16:45361677:45361722	-0.0159192	0.370091	-0.0318686	0.00875798	-0.0114208
1217	chr16:45361964:45361998	0.0215696	0.461093	-0.0094185	0.00658464	-0.00175119
1218	chr16:4555707:4555760	-0.152406	-0.61975	0.00478447	-0.390945	0.0168007
1219	chr16:46714570:46714588	-0.179079	0.209362	-0.00483968	-0.0309885	-0.133766
1220	chr16:46715117:46715214	-0.149073	0.116211	0.0242555	0.311606	0.0048111
1221	chr16:46784859:46784902	-0.168421	0.179862	0.00502321	0.00299964	0.157885
1222	chr16:46798613:46798683	-0.0709643	0.491709	-0.00343305	-0.132794	-0.0256198
1223	chr16:46798917:46798942	-0.017222	0.380978	0.0148392	0.0266104	0.0292718
1224	chr16:46802825:46802873	-0.108227	0.427802	0.0197397	0.0970297	0.0810287
1225	chr16:46978546:46978553	-0.0766394	-0.46443	0.00771915	0.0905938	-0.16691
1226	chr16:47004863:47004891	0.0893512	0.123525	0.0535874	0.0563208	-0.762424
1227	chr16:4725448:4725528	0.000929267	0.227359	-0.034942	0.0505923	-0.0600368
1228	chr16:4725600:4725660	-0.120209	0.433744	-0.00386126	0.0178128	-0.093134
1229	chr16:4731036:4731053	0.0804759	0.538019	-0.0352545	0.227886	-0.0431717
1230	chr16:4844365:4844439	0.0288512	0.349434	-0.000392291	0.216876	0.0468104
1231	chr16:49291664:49291735	0.114845	0.0997755	0.0112236	-0.0358729	-0.00270012
1232	chr16:50346629:50346653	-0.127193	0.0840685	-0.0310088	-0.0546399	0.084441
1233	chr16:50449717:50449755	-0.034981	0.596779	-0.00707592	-0.236073	-0.051904
1234	chr16:50449890:50449917	-0.0723464	0.383399	-0.00726734	0.0420247	0.0256618
1235	chr16:50882544:50882598	-0.0752253	-0.68944	-0.0403636	0.0513198	-0.138466
1236	chr16:50890748:50890845	0.0537396	0.190293	-0.00503163	0.0781311	-0.0698704
1237	chr16:50890956:50891029	0.0448281	0.283262	0.00747445	-0.00781001	-0.0990416
1238	chr16:50893839:50893901	-0.129177	0.174702	-0.0329158	-0.00180875	-0.0830053
1239	chr16:50895065:50895161	0.148874	0.133894	0.0572565	-0.0118608	0.0932344
1240	chr16:51077802:51077818	0.0585131	-0.0139456	0.0109519	0.252072	-0.0951267
1241	chr16:51170986:51171070	-0.042353	0.310741	-0.0170093	-0.0579869	0.0070136
1242	chr16:51171832:51171883	-0.0113343	0.593837	-0.0442557	-0.0409737	-0.116839
1243	chr16:51848242:51848270	-0.0571795	0.221429	0.037857	-0.116018	-0.104401
1244	chr16:51850959:51851005	0.0686452	-0.411341	0.00277877	0.287984	0.0419724
1245	chr16:52039257:52039356	-0.0659454	-0.588571	0.0183722	-0.151529	-0.123421
1246	chr16:55505770:55505804	0.26461	0.0245917	0.0286784	-0.00988029	0.148988
1247	chr16:55534995:55535021	0.0227595	-0.864968	-0.0870208	0.419289	0.0544336
1248	chr16:59363363:59363385	-0.107676	0.180637	0.0148123	0.252568	0.0560185
1249	chr16:60131146:60131227	-0.132738	-0.630914	-0.00270547	-0.418372	-0.01797
1250	chr16:60152655:60152673	-0.124542	0.111949	0.0144813	-0.194153	-0.120213
1251	chr16:60385927:60385984	-0.237803	0.22539	0.0497366	0.0234872	0.0628164
1252	chr16:60388005:60388021	0.0461061	0.082562	0.0799057	-0.0419903	-0.263004
1253	chr16:62145872:62145895	-0.121051	0.0360084	-0.176047	0.00752236	0.049845
1254	chr16:64087234:64087359	0.0047372	0.291733	0.0258024	-0.00228748	0.0222741
1255	chr16:64120919:64121015	0.0998103	0.353345	0.00879388	-0.0189598	-0.040779
1256	chr16:64121658:64121763	0.122241	0.262796	-0.00469035	-0.0553135	-0.0394852
1257	chr16:64130606:64130661	0.0630179	0.344574	0.0214838	-0.00125805	-0.074636
1258	chr16:64363181:64363216	-0.008378	0.10281	0.00875785	0.112938	-0.0616429
1259	chr16:64408766:64408802	-0.010844	0.195011	0.0303508	-0.212111	-0.0243175
1260	chr16:64638477:64638502	-0.0879855	-0.572541	0.0204374	-0.423098	-0.210782
1261	chr16:64814432:64814521	0.0528709	0.184821	0.00974707	0.0360479	-0.0532881
1262	chr16:65034509:65034554	0.00698344	0.25168	-0.0113662	-0.0232918	0.0386645
1263	chr16:65034654:65034761	-0.0921469	0.45543	0.0299402	0.0649338	-0.0331726
1264	chr16:65034727:65034761	-0.0738085	0.264907	0.0241265	-0.0295136	-0.00258179
1265	chr16:65077952:65078049	0.0446891	0.217362	0.0306127	0.0600585	-0.0877781
1266	chr16:65083015:65083062	-0.00940224	0.393415	0.00106832	-0.084222	-0.00812039
1267	chr16:65943436:65943488	-0.0547297	-0.758472	0.000129311	0.289622	-0.0849761
1268	chr16:66010690:66010734	-0.124199	-0.237485	0.00976412	-0.193851	-0.104708
1269	chr16:66707665:66707684	0.122748	0.266776	-0.0194513	-0.0592119	-0.0228762
1270	chr16:67936663:67936764	-0.366537	-0.84889	-0.0308015	0.127568	0.0452032
1271	chr16:69115209:69115226	-0.072241	0.0479194	-0.0617492	0.0429313	-0.0295475
1272	chr16:70773728:70773784	0.356203	-0.762909	-0.0410303	-0.0896692	0.000189213
1273	chr16:72213572:72213596	0.0580417	0.33582	-0.0564023	0.0256655	0.117194
1274	chr16:73505544:73505565	0.021699	0.307527	-0.00481557	-0.0706578	-0.0239922
1275	chr16:73520471:73520501	-0.0480507	0.289548	-0.0159803	0.0407043	0.00921182
1276	chr16:73544039:73544056	-0.165368	0.275327	0.012805	-0.0369613	0.0348511
1277	chr16:73545684:73545709	0.135524	-0.659944	0.022735	-0.0743222	-0.0162864
1278	chr16:73546559:73546645	-0.0232472	-0.425895	0.0161054	-0.0412562	0.0849088
1279	chr16:73667096:73667160	-0.124661	0.598244	-0.0189195	-0.182206	0.0544491
1280	chr16:73667261:73667353	-0.0352093	0.150467	0.012332	-0.135597	-0.171259
1281	chr16:73667599:73667648	-0.051828	0.437478	0.0296297	-0.0340293	0.026056
1282	chr16:73668618:73668665	-0.0786454	0.803564	0.00137594	-0.0416056	-0.0844536
1283	chr16:75468895:75468955	-0.207389	-0.528654	0.00250934	-0.473758	-0.0669276
1284	chr16:79790021:79790031	0.0818287	0.0233246	-0.0490498	-0.0311486	-0.111873
1285	chr16:79791154:79791173	-0.037749	0.301758	0.00140343	0.0764791	-0.0724509
1286	chr16:79791379:79791459	0.0489637	0.483566	0.0112032	0.0853208	-0.114323
1287	chr16:79915216:79915236	-0.139552	0.0664213	0.00291142	0.274476	0.173325
1288	chr16:80508208:80508274	-0.181541	0.804437	-0.0106844	-0.00411114	-0.0411901
1289	chr16:80519837:80519859	0.0231903	-0.742432	-0.169619	0.0541694	-0.190115
1290	chr16:80846104:80846174	0.262865	0.752676	0.00101791	0.0911894	-0.112784
1291	chr16:80850378:80850406	-0.0275054	0.235761	-0.0112714	-0.0555216	-0.083671
1292	chr16:80851719:80851739	-0.071487	0.271905	-0.000859778	-0.0256909	-0.103167
1293	chr16:80857726:80857789	0.0707045	0.158479	0.00554615	0.302929	0.0370217
1294	chr17:10317339:10317412	-0.131305	0.38502	-0.0354259	0.0465207	-0.0102541
1295	chr17:10355243:10355322	-0.193342	0.430416	0.0132345	-0.0182724	0.035531
1296	chr17:10373398:10373428	-0.175615	0.0926642	0.0122421	-0.0380117	-0.248425
1297	chr17:10387464:10387526	-0.0556284	0.141788	-0.0178573	-0.180132	-0.108801
1298	chr17:10387575:10387635	0.0350429	0.0486493	0.00995969	-0.144391	0.0101528
1299	chr17:10400096:10400138	-0.106926	0.139857	0.0157589	-0.698849	-0.00814364
1300	chr17:12174581:12174609	-0.0158696	0.236765	0.00224978	-0.0710411	-0.190993
1301	chr17:12174708:12174768	0.0182244	0.348089	0.0127136	0.0422152	0.0139145
1302	chr17:13112772:13112840	-0.0220249	0.0568787	0.00893144	0.58267	-0.120563
1303	chr17:14381104:14381142	-0.442137	0.416845	0.00631141	-0.0563975	-0.131945
1304	chr17:14502613:14502657	0.0664118	0.187099	0.00486694	0.0622889	0.151881
1305	chr17:14509844:14509873	-0.233909	-0.603456	0.00691043	0.0237756	0.0648674
1306	chr17:14510053:14510100	0.0773377	-0.4054	0.047064	-0.214694	-0.0246044
1307	chr17:14518342:14518425	-0.0484863	0.267922	-0.0209833	0.317614	0.110399
1308	chr17:14522526:14522598	-0.0539428	0.248911	-0.0146864	-0.237067	-0.068198
1309	chr17:14525202:14525279	-0.0432948	0.492562	0.00465382	-0.058628	0.0145927
1310	chr17:14542540:14542624	-0.0699603	0.171265	-0.0192233	-0.1328	-0.0843599
1311	chr17:18253034:18253088	0.0198407	0.327375	0.0148683	-0.158249	-0.0318069
1312	chr17:18594873:18594949	0.270848	-0.828992	-0.0460165	0.117148	0.077229
1313	chr17:34834853:34834894	0.0954418	0.161368	-0.0249659	0.0915774	-0.280977
1314	chr17:34835534:34835564	0.207706	0.244136	0.000181871	0.416689	-0.0850873
1315	chr17:34836538:34836567	0.0166734	-0.0173034	-0.0123934	0.373648	-0.143288
1316	chr17:39690660:39690751	0.286254	-0.801937	-0.0215335	0.279138	-0.0428068
1317	chr17:39705256:39705329	0.0630516	0.133477	-0.00862109	0.0570767	0.0194571
1318	chr17:39730266:39730281	-0.111496	-0.382943	-0.0142363	0.0971969	-0.013369
1319	chr17:43655084:43655123	-0.0368165	0.128097	-0.00374994	-0.0195969	0.0840068
1320	chr17:4386492:4386566	-0.0235401	0.280185	0.0146248	0.16253	-0.0160772
1321	chr17:4386542:4386566	0.265171	0.0690951	0.0177472	-0.023016	-0.0262197
1322	chr17:4405310:4405350	0.0272517	0.0620733	-0.0116055	0.0744195	0.0129117
1323	chr17:4884938:4884966	-0.0815608	0.0497829	0.0389019	0.118335	-0.0156171
1324	chr17:52077576:52077648	0.206756	-0.846133	0.0281553	-0.101516	0.0241057
1325	chr17:52181202:52181249	-0.0434083	0.423212	-0.0176335	-0.0170133	0.0256899
1326	chr17:52182006:52182048	0.0167193	-0.79632	-0.00648895	0.01043	0.0144614
1327	chr17:52310389:52310402	0.0553752	0.0419235	0.0364369	0.0827432	0.0282559
1328	chr17:52471952:52472016	0.0052532	0.413782	-0.00319746	0.0607583	-0.0755996
1329	chr17:52472271:52472338	0.0490802	0.528599	0.00996318	0.0743251	-0.0192203
1330	chr17:52489113:52489201	-0.193373	0.069798	-0.0106727	0.0575851	0.105163
1331	chr17:52790497:52790589	-0.207145	0.276084	0.0170901	0.0770035	0.141133
1332	chr17:5317544:5317604	-0.0516213	0.527633	-0.0250568	0.0267181	-0.122008
1333	chr17:53439130:53439146	0.012991	-0.00186693	-0.0894871	0.0511248	-0.319261
1334	chr17:53555016:53555040	-0.0512305	0.194688	0.0262354	0.0288791	0.0724796
1335	chr17:53555524:53555566	0.0399371	0.204925	-0.0549135	-0.0709305	-0.00477266
1336	chr17:53565211:53565248	-0.0190482	0.201336	0.0423176	-0.0714597	-0.0920632
1337	chr17:53612129:53612175	-0.0462326	0.331747	0.00735856	-0.281403	-0.0143927
1338	chr17:53616606:53616697	0.117565	0.318735	0.000998076	0.175847	0.05647
1339	chr17:53617971:53618050	-0.195044	0.0861235	-0.0150814	-0.0469252	-0.0136984
1340	chr17:54424150:54424212	0.663173	-0.770766	-0.0666011	0.0487015	-0.148724
1341	chr17:54842027:54842039	0.112133	0.176957	-0.0929978	0.0373204	-0.254538
1342	chr17:54947685:54947737	-0.167206	0.0905346	-0.0152735	-0.0205327	0.106284
1343	chr17:54959422:54959449	0.12998	0.2081	-0.00805105	0.0180634	0.0752368
1344	chr17:54975067:54975131	-0.0393913	0.131649	0.0772723	0.156046	0.00217266
1345	chr17:55159318:55159348	-0.141482	-0.368303	0.000424211	-0.0174974	0.0619755
1346	chr17:55166291:55166299	-0.153758	-0.284741	0.0279937	-0.297489	-0.105692
1347	chr17:55170987:55171042	-0.0163996	0.103993	0.039713	-0.211996	0.0728467
1348	chr17:55757788:55757808	-0.0206283	0.232823	-0.00981194	-0.0125982	0.0415783
1349	chr17:57167906:57168010	-0.204183	0.357563	0.0276547	-0.0767351	0.0370023
1350	chr17:57309427:57309542	0.404015	-0.759873	0.0169082	0.054055	0.0508331
1351	chr17:58619928:58619985	0.171807	-0.696657	-0.0392867	0.335804	0.193895
1352	chr17:58625569:58625600	0.0512289	-0.762403	0.0486414	-0.0450898	0.0432165
1353	chr17:62288689:62288713	0.0274888	0.150496	0.0385768	-0.174705	-0.0472103
1354	chr17:62324025:62324034	-0.084225	-0.727976	-0.00245001	0.205828	0.00496457
1355	chr17:62324244:62324249	-0.193654	-0.368989	-0.00302158	-0.0420586	-0.0409325
1356	chr17:62936599:62936675	-0.0357937	0.0849736	0.0289374	0.0338971	-0.155126
1357	chr17:62937731:62937756	-0.236114	0.0413393	0.166769	0.0231854	0.107476
1358	chr17:62938502:62938580	0.219801	0.330641	-0.025748	0.0120934	-0.0526376
1359	chr17:63295549:63295626	-0.110715	0.324265	-0.0219163	0.0214493	-0.0810281
1360	chr17:63306072:63306172	0.0237841	-0.682612	0.0635094	-0.0181262	0.0734708
1361	chr17:63381835:63381903	0.199761	-0.801672	-0.0594302	0.0716815	0.0221467
1362	chr17:63387312:63387363	0.00371766	0.361218	0.0469954	0.254753	0.0409956
1363	chr17:63387807:63387897	-0.23461	0.195674	-0.00696216	-0.0143054	0.0509211
1364	chr17:63426486:63426494	-0.268989	0.00576605	-0.284907	0.108791	0.126499
1365	chr17:63961178:63961234	-0.0614964	0.0358903	-0.0284323	-0.0810964	0.0489638
1366	chr17:63961759:63961775	-0.063703	0.0548423	-0.025318	-0.00543503	0.115317
1367	chr17:64216816:64216877	0.0664249	0.178166	-0.037283	0.013512	-0.10273
1368	chr17:64234986:64235070	0.0167228	0.257418	0.00507505	0.156939	0.0660043
1369	chr17:64299537:64299546	-0.134098	-0.419059	0.0414141	-0.307895	-0.107309
1370	chr17:66211644:66211687	0.0452487	0.156446	0.0131582	0.0820426	0.0726605
1371	chr17:66227146:66227224	-0.0844164	0.0582818	0.0118123	-0.135828	0.133921
1372	chr17:66244983:66245004	0.0456516	0.399008	0.0363418	-0.145919	-0.0334409
1373	chr17:66245118:66245196	-0.0429343	0.396603	0.00108509	-0.0601571	0.107827
1374	chr17:67326905:67326939	0.0213896	0.471459	0.0084284	-0.331188	-0.0385108
1375	chr17:68408714:68408744	0.0575788	0.125523	-0.0143949	0.0577748	-0.41412
1376	chr17:68640592:68640649	-0.458849	0.173305	0.0232711	-0.0441729	-0.03337
1377	chr17:68989775:68989872	-0.170395	0.162296	-0.0961294	-0.0781023	-0.266389
1378	chr17:69005516:69005535	0.178778	-0.783985	-0.0453269	0.0152135	0.201384
1379	chr17:69318469:69318559	-0.139441	0.681924	-0.0119015	-0.0102423	-0.0666729
1380	chr17:69318534:69318604	-0.0835596	0.323807	-0.0380236	0.30682	0.00547654
1381	chr17:69318589:69318662	-0.146843	0.367845	-0.00641938	-0.0202806	-0.0904409
1382	chr17:69318769:69318868	-0.154234	0.856342	-0.00115592	-0.269045	0.0726491
1383	chr17:69330533:69330602	-0.0404361	0.100986	-0.0136453	-0.0156222	0.0976166
1384	chr17:69542580:69542597	0.0178266	0.232595	-0.0315354	0.209066	-0.0199503
1385	chr17:69554588:69554612	-0.0154228	0.370436	-0.0339805	0.111561	-0.000944625
1386	chr17:69578062:69578114	-0.322346	0.0570397	0.0846086	-0.085664	0.246598
1387	chr17:69578697:69578751	-0.106719	-0.525233	0.0121469	-0.000166255	0.0528703
1388	chr17:69986701:69986751	-0.0171171	0.168135	-0.0477339	-0.0461659	0.0293155
1389	chr17:69987036:69987106	-0.0505807	0.251359	0.00338871	0.0790388	-0.122996
1390	chr17:69987516:69987532	-0.533354	0.0631321	0.0174965	0.0171937	0.814989
1391	chr17:69987738:69987754	-0.117143	0.193959	0.0193757	0.0390818	0.0488214
1392	chr17:70007432:70007465	0.0756675	0.326108	-0.0271816	0.175258	-0.109311
1393	chr17:70040254:70040269	-0.127587	0.100959	0.0460955	0.109007	-0.0647562
1394	chr17:70571875:70571910	0.378176	0.336972	0.026393	0.027977	0.0447574
1395	chr17:71218777:71218825	0.0304227	0.474964	0.0287211	0.126866	0.0491945
1396	chr17:71451270:71451337	-0.104304	-0.473784	0.0671547	-0.2102	0.0407665
1397	chr17:71506477:71506495	-0.153591	0.43643	-0.0177502	0.0626071	-0.0459376
1398	chr17:71654137:71654165	-0.0366046	0.200922	-0.145156	0.0737447	-0.115714
1399	chr17:72012934:72012964	-0.0886185	0.321827	0.0172664	0.0811202	-0.0619142
1400	chr17:72014963:72015037	0.0126624	0.231637	0.0140989	0.0840735	0.00398462
1401	chr17:72155088:72155117	0.124694	-0.781641	-0.0492529	0.143664	-0.0256306
1402	chr17:72189770:72189816	-0.0238718	0.294684	-0.0175277	0.499598	-0.0469405
1403	chr17:72261178:72261203	-0.0412853	0.220326	0.0200381	0.0104086	0.0226204
1404	chr17:72270837:72270865	-0.119708	0.113035	-0.0712099	0.0606364	0.0681421
1405	chr17:72349916:72349975	0.0059594	-0.81161	0.0155215	-0.051086	0.0509489
1406	chr17:72714903:72714973	-0.171746	0.413416	-0.0345085	0.269595	-0.00391869
1407	chr17:72903371:72903398	-0.16424	0.584497	-0.0599607	0.314732	0.0668142
1408	chr17:72903625:72903672	-0.0294156	0.393651	-0.00809643	-0.0554563	0.0697606
1409	chr17:72903972:72903981	-0.0712922	0.217614	-0.00866888	-0.0782868	0.0252678
1410	chr17:72907025:72907076	0.0244338	0.50801	-0.0195018	0.136776	0.00928949
1411	chr17:72909002:72909022	-0.183822	0.132946	-0.0112837	0.0810151	-0.0262896
1412	chr17:73107744:73107817	-0.119575	0.152155	-0.00219241	-0.210866	-0.010537
1413	chr18:10445447:10445505	-0.0296722	0.148138	-0.0216785	-0.124629	-0.0113092
1414	chr18:10883066:10883148	-0.0660382	0.146602	-0.0561434	-0.114794	-0.155969
1415	chr18:10890696:10890737	-0.0195281	0.156065	-0.0328981	0.050555	-0.0577534
1416	chr18:10985877:10985894	0.00627419	0.229739	-0.0119028	0.0278654	-0.151467
1417	chr18:10995629:10995700	-0.00874024	0.332814	-0.00677314	0.0432538	0.027561
1418	chr18:10995791:10995869	-0.00976943	0.192216	0.0101981	0.0567267	-0.0172746
1419	chr18:11201901:11201991	-0.0456566	-0.725494	0.0101408	-0.0448893	0.00602698
1420	chr18:13325048:13325069	0.0891357	0.320293	-0.00920731	-0.0239737	-0.118635
1421	chr18:13387337:13387434	0.038241	0.156049	-0.0626119	0.0791743	-0.00146019
1422	chr18:13387639:13387753	-0.0889555	0.744054	-0.0358761	0.106699	-0.0333496
1423	chr18:13387748:13387844	-0.0308237	0.280848	-0.0141349	0.0604174	0.000247047
1424	chr18:13396506:13396581	-0.0258876	0.415955	0.00827369	0.00722514	-0.0374424
1425	chr18:13396825:13396841	0.0868369	0.565119	0.0163684	-0.500387	-0.110077
1426	chr18:13397310:13397389	-0.023843	0.423158	-0.0330304	-0.0497177	-0.0473644
1427	chr18:13920371:13920386	-0.334071	0.102762	-0.000545778	-0.00965878	-0.334062
1428	chr18:14017080:14017144	-0.0733783	0.319489	0.0263344	0.550905	-0.00622398
1429	chr18:14281550:14281618	0.243299	0.349955	-0.00138939	-0.017625	0.0935758
1430	chr18:14534283:14534302	0.032074	0.203014	-0.0430388	0.162516	-0.122679
1431	chr18:15317524:15317603	-0.118373	0.342634	0.0792448	0.126466	0.0223405
1432	chr18:15319413:15319477	-0.0816135	0.610725	-0.00421448	-0.0389982	-0.0175996
1433	chr18:1535433:1535445	-0.01778	0.169025	0.0382828	-0.173215	-0.0778166
1434	chr18:1538943:1538950	0.120589	0.477333	-0.0539846	0.124083	-0.0503429
1435	chr18:1551744:1551791	-0.0565019	0.514142	-0.00439695	0.187386	0.0932924
1436	chr18:1551784:1551842	0.021504	0.582067	0.000299665	0.0282376	-0.0129412
1437	chr18:1559103:1559190	0.0277201	0.369998	0.00277713	0.363964	-0.0248843
1438	chr18:1559469:1559536	0.0194575	0.121337	0.00130336	-0.0145333	0.0463457
1439	chr18:1565794:1565858	0.00868028	0.25167	-0.0322608	0.0309382	-0.0573439
1440	chr18:1571128:1571162	0.117252	0.447986	-0.000405312	0.257446	-0.026385
1441	chr18:16676758:16676859	-0.0387536	0.36438	-0.0313518	0.465917	0.0274324
1442	chr18:16681011:16681137	-0.0315558	0.517763	0.0380483	0.0158288	0.0868078
1443	chr18:16681643:16681717	-0.000482262	0.392181	-0.0336617	0.0270848	-0.0440291
1444	chr18:16681689:16681795	0.193777	0.213037	-0.00582854	0.0435414	0.0261453
1445	chr18:16682628:16682706	-0.165738	0.109125	-0.0613401	0.00862553	-0.00561722
1446	chr18:16992550:16992665	0.343122	0.106775	-0.0066645	0.157937	0.0176987
1447	chr18:18676751:18676775	0.114522	-0.854593	-0.0314243	-0.121574	-0.0408876
1448	chr18:18676859:18676909	-0.0728293	-0.490598	0.00369925	-0.0314049	0.0731095
1449	chr18:19073880:19073919	-0.191219	-0.580343	0.037297	0.00655045	0.0324177
1450	chr18:19089104:19089145	0.0386906	0.136847	0.0955323	-0.031084	0.0722517
1451	chr18:21572194:21572216	0.000406316	-0.597383	0.017942	-0.135012	-0.120068
1452	chr18:21578815:21578840	-0.138539	0.141328	0.0128861	-0.413913	-0.0808465
1453	chr18:21594498:21594557	0.110339	-0.0194132	0.00941996	0.183103	-0.14773
1454	chr18:2176969:2177054	-0.19818	0.196156	0.0159588	-0.327031	0.0173625
1455	chr18:2177382:2177410	-0.0212138	0.343629	0.00724222	-0.0703485	-0.0745305
1456	chr18:2180405:2180427	0.0945664	0.671028	0.0161813	-0.297724	0.0711444
1457	chr18:22098047:22098088	-0.0457498	0.117716	-0.0175822	-0.0688922	0.116836
1458	chr18:22123563:22123587	0.296365	0.0688393	-0.0127645	-0.104951	-0.12084
1459	chr18:2330402:2330453	0.0222921	-0.613235	0.0294132	-0.0781676	-0.00815027
1460	chr18:2364467:2364510	0.00299139	0.310507	-0.0135997	-0.100833	0.0184308
1461	chr18:2369547:2369571	0.0889922	0.221774	-0.0108127	0.054751	0.0265868
1462	chr18:2381635:2381665	0.0250149	0.168452	0.0138304	-0.139456	0.0733261
1463	chr18:2388194:2388227	0.187913	0.130854	-0.111306	-0.024232	0.153191
1464	chr18:2393821:2393862	0.0762899	0.66372	-0.0180782	0.0120095	0.197665
1465	chr18:2395333:2395390	-0.07619	0.485887	0.0190884	-0.278534	-0.0484575
1466	chr18:2395639:2395716	-0.0420955	0.129446	-0.0433751	-0.136986	-0.0670669
1467	chr18:2408467:2408490	0.176563	-0.750222	-0.0300032	0.200182	0.0421961
1468	chr18:2418686:2418711	-0.238535	0.24999	0.000904333	0.1591	-0.0436054
1469	chr18:2434008:2434024	-0.134708	0.035341	-0.0193517	0.123131	-0.03688
1470	chr18:24964354:24964427	0.0603785	-0.716678	-0.0121245	-0.0523458	0.0987654
1471	chr18:24969136:24969195	-0.0672178	0.311917	-0.0367843	-0.0711391	-0.0602921
1472	chr18:25267200:25267279	-0.196769	0.125687	0.0204066	0.00816965	0.118652
1473	chr18:25267459:25267561	0.141192	0.338858	-0.0194359	0.0971016	0.078081
1474	chr18:25267679:25267715	0.00387943	0.419183	0.0206544	-0.0528672	-0.0101029
1475	chr18:25268061:25268125	0.0261171	0.574712	-0.0115008	0.137126	0.00437166
1476	chr18:25269179:25269186	-0.0600093	0.367803	0.0117317	-0.101672	0.175171
1477	chr18:25269579:25269627	-0.0167881	0.394536	-0.0362662	-0.0499634	0.0209895
1478	chr18:25271147:25271195	-0.0135282	0.324107	0.000488954	-0.0569016	0.0116776
1479	chr18:25282605:25282682	0.0998632	-0.74126	0.0295802	-0.00597431	0.0625856
1480	chr18:25470648:25470691	-0.00858793	0.112788	0.0308799	0.217308	0.0629368
1481	chr18:25938546:25938585	-0.137404	0.141777	0.0150325	-0.0889022	0.0159442
1482	chr18:25949425:25949465	-0.0739008	0.642308	-0.0108826	-0.0110226	0.0454548
1483	chr18:26381177:26381209	-0.0800672	0.062078	0.0178778	-0.0204939	0.281727
1484	chr18:26467896:26468020	0.0182352	0.0760407	0.0531427	0.262107	0.0925316
1485	chr18:2796345:2796395	-0.227601	0.1939	-0.0122635	-0.0656907	-0.0358627
1486	chr18:3433731:3433786	0.0943548	0.2721	-0.0160706	-0.00113	0.127208
1487	chr18:34623234:34623266	0.0424244	0.124836	0.016457	-0.138796	0.0582611
1488	chr18:34624768:34624824	0.136651	0.0464467	0.0264689	0.0145754	0.0419448
1489	chr18:35042229:35042309	0.0537459	-0.516304	-0.0203806	0.00967771	0.0783329
1490	chr18:35061181:35061283	0.0481754	0.137396	0.0251269	-0.109051	-0.109679
1491	chr18:35061430:35061459	-0.07095	0.417297	0.0339815	-0.117072	-0.0992695
1492	chr18:35066992:35067002	-0.0239955	0.0346915	-0.0542601	0.0225198	0.0501771
1493	chr18:35068390:35068437	-0.0492513	0.642815	-0.0178414	0.401475	0.193007
1494	chr18:35068883:35068899	0.114041	0.272025	0.00191987	-0.0341506	0.0351539
1495	chr18:35068961:35069064	0.0703603	0.261688	0.02504	-0.031281	0.0337932
1496	chr18:35075225:35075244	-0.0353245	0.0990603	0.0346443	-0.0186867	0.00231452
1497	chr18:35545142:35545227	0.166019	-0.739697	-0.0213982	0.0517334	0.105418
1498	chr18:36843189:36843267	0.0698237	0.337394	-0.044012	-0.0921205	-0.0889281
1499	chr18:36843412:36843450	-0.0417028	0.345652	-0.0100558	-0.0599997	-0.0220243
1500	chr18:39043768:39043854	-0.105799	-0.385996	-0.000635918	-0.0387344	-0.00477894
1501	chr18:39280619:39280645	-0.178271	0.129081	-0.10266	0.024058	-0.0909014
1502	chr18:39433302:39433367	0.123189	0.179447	0.0171329	-0.149676	-0.407622
1503	chr18:43167640:43167684	0.0294734	0.513458	0.0100111	-0.127663	0.0240062
1504	chr18:43167824:43167889	-0.0455677	0.41746	-0.00805233	0.267896	-0.0477665
1505	chr18:43295681:43295705	-0.012598	0.473571	0.000494258	-0.0109582	-0.037841
1506	chr18:43461137:43461225	-0.0536996	0.217106	0.0175885	0.0170456	-0.021577
1507	chr18:43469744:43469833	-0.0175598	0.628364	0.013403	-0.0655236	-0.0447733
1508	chr18:43471510:43471531	-0.0593498	0.356353	-0.0092901	-0.08757	-0.0404232
1509	chr18:43472543:43472591	-0.147247	0.482077	-0.0119961	-0.493218	-0.0461061
1510	chr18:43807337:43807368	-0.230887	0.15351	0.0574375	0.00101079	0.202383
1511	chr18:44885515:44885544	0.0688705	0.242436	0.0114159	-0.652439	0.0229351
1512	chr18:45782900:45782981	0.103582	0.272717	0.00094707	0.16385	0.0397055
1513	chr18:46058261:46058289	-0.0485486	0.52165	-0.00148943	0.0418654	-0.0158411
1514	chr18:46196324:46196349	-0.0682319	0.396386	0.00453556	-0.0500713	0.100959
1515	chr18:46457156:46457205	-0.0635987	-0.663892	0.0494554	-0.448484	0.0357755
1516	chr18:46595656:46595706	-0.195879	-0.624986	0.029659	-0.833013	-0.088218
1517	chr18:48079779:48079813	-0.0799255	0.382554	-0.0384108	-0.0545551	-0.0222953
1518	chr18:48081423:48081484	-0.0542949	0.550448	0.0140656	-0.0313831	-0.178141
1519	chr18:48082007:48082067	-0.114785	0.127851	0.0115132	-0.0389308	0.237384
1520	chr18:48085097:48085131	-0.0403604	0.0804528	-0.0379896	-0.0267021	-0.0802584
1521	chr18:48094568:48094605	-0.323939	0.0337245	-0.0830657	-0.0545374	0.215504
1522	chr18:48096764:48096835	0.0326614	0.271316	0.0125404	-0.14992	-0.0319685
1523	chr18:48406720:48406745	0.100547	0.264313	0.0134731	-0.134649	0.0280318
1524	chr18:48410711:48410777	-0.00463465	0.1242	-0.0320242	-0.064013	-0.122662
1525	chr18:48411138:48411155	-0.0656485	0.319268	-0.0262574	0.0115358	0.0191159
1526	chr18:48412863:48412955	0.0260797	0.0655851	0.210409	-0.0301224	0.150001
1527	chr18:48415182:48415233	-0.0347785	0.152713	0.0161907	-0.0438352	-0.0653928
1528	chr18:48418961:48418982	0.185322	0.0557861	0.0307301	0.0641796	-0.0366905
1529	chr18:48425595:48425673	0.0380029	0.2948	0.0342878	0.040856	-0.0385443
1530	chr18:48433430:48433457	0.0121691	0.417951	-0.00610484	-0.0294767	0.165138
1531	chr18:48437445:48437532	0.260362	-0.419629	0.0199942	-0.995179	-0.219847
1532	chr18:48440635:48440706	0.0284365	0.404168	-0.00406938	0.170291	-0.0315029
1533	chr18:48593739:48593837	0.13514	-0.498973	0.0120485	-0.160282	0.0675944
1534	chr18:48855135:48855164	-0.0998158	0.579529	0.00785233	-0.0708886	-0.125011
1535	chr18:48879033:48879100	0.0476731	0.594104	-0.0174988	-0.0292368	-0.0600406
1536	chr18:48879348:48879445	-0.00983569	0.302602	-0.0474568	0.0818656	0.050183
1537	chr18:48883244:48883307	-0.134776	0.402156	-0.00120274	0.0336888	0.0582354
1538	chr18:49043287:49043326	0.0847676	-0.441378	0.04979	-0.486415	0.00288025
1539	chr18:4949913:4949938	-0.0811096	0.400004	-0.0621462	0.221037	-0.335088
1540	chr18:49705305:49705383	-0.0765706	0.366445	-0.0233014	0.149619	0.0204727
1541	chr18:49705783:49705850	-0.148108	0.623066	0.00570817	0.0749926	-0.0847651
1542	chr18:49998822:49998874	0.0645252	-0.619857	-0.0132553	0.0393386	-0.0472863
1543	chr18:50053085:50053161	0.0233453	0.496064	0.00713724	-0.150364	-0.0522424
1544	chr18:50053252:50053373	-0.138946	0.337551	0.0270119	-0.15669	-0.0424009
1545	chr18:50545193:50545264	0.108608	0.38174	-0.0386269	0.0745069	0.0364662
1546	chr18:50895276:50895362	0.0443467	0.201492	-0.0190583	0.0200067	-0.0161774
1547	chr18:51347331:51347366	-0.00573884	-0.653651	0.0133586	-0.527276	-0.0513418
1548	chr18:51506652:51506669	-0.183092	0.132527	0.0403839	0.0181863	-0.662137
1549	chr18:51506796:51506814	0.28262	0.147125	0.0103271	0.00541301	-0.0315559
1550	chr18:51545758:51545812	0.0935648	-0.872275	-0.02285	0.151807	0.0310635
1551	chr18:51546407:51546448	0.199086	-0.748819	0.00587668	0.685475	-0.139831
1552	chr18:51839508:51839523	-0.0617182	0.0924125	0.0334938	-0.00143481	0.0477972
1553	chr18:52445163:52445204	-0.0213966	0.401176	0.016204	-0.00121342	0.0493171
1554	chr18:52446560:52446606	-0.0820944	0.127639	0.0233754	-0.0770635	-0.0713059
1555	chr18:52446736:52446822	0.063297	0.541078	0.00267367	0.144966	0.0552289
1556	chr18:52447176:52447221	0.143452	0.244884	-0.0487265	-0.0146517	-0.0697025
1557	chr18:52542738:52542755	0.00429635	0.174028	-0.0235351	-0.0176655	-0.212224
1558	chr18:52650149:52650180	-0.0088088	-0.781825	-0.115477	0.0305102	-0.174755
1559	chr18:52775642:52775663	0.0487341	0.27878	-0.0141023	-0.00566077	-0.0838476
1560	chr18:52779173:52779222	-0.00105992	0.118572	0.0210912	0.0665304	0.250031
1561	chr18:52781041:52781075	-0.0763935	0.173304	-0.0674006	0.366606	-0.0812047
1562	chr18:52794295:52794347	-0.0749061	0.294253	-0.0378168	-0.0639534	0.00509118
1563	chr18:52794521:52794612	-0.106826	0.556552	0.00773824	0.0549695	0.0379647
1564	chr18:52821974:52821987	-0.16316	0.629134	-0.00868983	-0.0377782	0.00210773
1565	chr18:52977765:52977802	-0.0140201	0.12085	-0.00299529	0.0228086	0.106775
1566	chr18:53016079:53016161	0.109031	0.305316	-0.0366617	0.131372	0.0590287
1567	chr18:53110668:53110727	-0.154348	-0.674358	0.00206879	-0.193813	0.040629
1568	chr18:53164411:53164451	0.0294444	-0.846693	-0.00457472	0.0563341	0.164425
1569	chr18:53173167:53173249	-0.04391	0.122203	-0.0248672	0.0289656	-0.0708428
1570	chr18:53190477:53190537	-0.0659636	-0.727852	0.0279018	-0.096613	-0.0144099
1571	chr18:53192076:53192140	-0.0473939	-0.41139	-0.00948046	-0.516461	-0.02422
1572	chr18:53307759:53307803	0.0410084	0.426761	0.00220859	0.650431	0.0327163
1573	chr18:53597106:53597152	0.157932	0.506089	0.00536485	-0.0363509	-0.100045
1574	chr18:53740476:53740503	0.0933898	0.346652	0.0108612	0.179818	0.0734118
1575	chr18:53740776:53740851	-0.0675808	0.445131	-0.0294615	-0.0253613	0.00301277
1576	chr18:54141600:54141612	-0.0474957	0.116335	0.0275851	-0.145721	-0.0191089
1577	chr18:54142680:54142758	0.029582	0.139558	-0.00641729	-0.0101547	-0.0918481
1578	chr18:54143875:54143951	0.0365098	0.329759	0.0437117	-0.0633564	-0.124763
1579	chr18:54314202:54314226	0.217882	-0.596847	0.0195297	-0.4043	0.0652825
1580	chr18:55358866:55358931	-0.0436633	0.250138	0.00638495	-0.230207	-0.0536961
1581	chr18:55473517:55473568	0.0154695	0.34169	0.025786	-0.0142882	-0.106723
1582	chr18:55822331:55822425	0.203796	-0.713263	0.0025906	-0.506756	-0.106735
1583	chr18:55996513:55996597	-0.188263	0.704358	-0.013542	0.161793	-0.0154943
1584	chr18:56003399:56003412	0.0964526	0.226199	-0.0115713	-0.0620195	-0.0850894
1585	chr18:56066448:56066469	-0.00744568	0.436122	0.0152339	-0.274154	-0.0592827
1586	chr18:56139009:56139038	0.0413651	0.253108	0.00783962	0.00116635	0.0172876
1587	chr18:56144710:56144770	-0.115378	0.561171	0.00339979	-0.0795004	-0.0464378
1588	chr18:56953998:56954018	0.053502	0.496212	-0.0351181	-0.410226	-0.109835
1589	chr18:57433236:57433301	-0.419819	0.109777	-0.0476674	0.0419225	-0.126545
1590	chr18:57442241:57442329	-0.115368	-0.414879	0.0137611	-0.0686226	0.125046
1591	chr18:57688557:57688584	0.0038799	0.379327	-0.0244192	-0.0184099	0.0178639
1592	chr18:60901990:60902023	0.0589795	0.335387	0.0324496	-0.199291	-0.047553
1593	chr18:61712508:61712597	0.0457567	0.174794	0.00397554	0.0612566	0.0166301
1594	chr18:62336486:62336502	-0.552737	0.0966528	-0.0546669	0.0184038	-0.0748473
1595	chr18:62337014:62337071	-0.0111961	0.21888	0.0159713	0.116596	0.106941
1596	chr18:62945553:62945573	-0.116109	-0.343834	-0.0150558	-0.53304	-0.117179
1597	chr18:7516715:7516782	0.0253639	-0.805637	0.0200714	0.213801	-0.101421
1598	chr18:7530589:7530669	-0.130051	-0.0281179	-0.0480083	0.0699822	0.102654
1599	chr18:7721005:7721091	-0.12317	0.224846	-4.77832e-05	0.0816794	-0.0572598
1600	chr18:7968881:7968915	0.163268	-0.768512	-0.0132034	0.59683	0.195734
1601	chr18:8598965:8598982	0.00339234	0.0868068	-0.105496	0.00526749	-0.0356473
1602	chr18:9171658:9171739	-0.0703658	0.44489	0.0106717	-0.0927555	-0.075187
1603	chr18:9270323:9270365	-0.139753	0.240259	-0.0226661	-0.0370689	-0.0524468
1604	chr18:9278285:9278303	0.0278055	0.162612	-0.0340872	-0.132625	0.108987
1605	chr19:10803442:10803476	-0.110909	0.297423	0.0261199	-0.143576	0.0260779
1606	chr19:10803442:10803528	-0.0279772	0.63019	0.0105923	-0.538336	0.0436373
1607	chr19:10840239:10840300	0.352505	0.449005	-0.0747819	0.424025	-0.0731691
1608	chr19:13657764:13657804	-0.0826019	0.204298	0.00225848	-0.280124	-0.115489
1609	chr19:14360087:14360101	-0.130642	-0.433224	0.0832802	-0.190248	-0.0187741
1610	chr19:14445531:14445613	0.0396706	-0.702785	0.0573658	-0.0246802	0.0173497
1611	chr19:14621553:14621603	-0.0216339	0.263395	0.0102938	0.0387316	0.0322706
1612	chr19:15906554:15906670	0.097641	0.390818	-0.0180607	0.080984	-0.0158855
1613	chr19:16692394:16692414	0.0542347	0.221565	0.0190191	-0.068089	-0.0148324
1614	chr19:16879551:16879612	0.0322304	0.129723	-0.0292398	-0.329664	-0.118083
1615	chr19:17116445:17116473	-0.0207655	0.0707746	-0.000139655	-0.457623	0.109878
1616	chr19:17336454:17336468	-0.0952167	0.0737991	0.0433415	0.267454	-0.0626993
1617	chr19:18002228:18002250	-0.00723029	0.569949	0.105023	-0.111113	0.0250771
1618	chr19:18108906:18108960	0.20487	-0.87641	-0.0237994	-0.314844	-0.0136517
1619	chr19:18114842:18114886	-0.0193548	-0.780102	0.0138486	-0.258843	0.143196
1620	chr19:18120161:18120241	0.265909	-0.670195	-0.0155541	-0.406681	-0.0158166
1621	chr19:18667570:18667608	-0.111426	-0.652767	0.0272574	-0.182464	0.0830336
1622	chr19:18669502:18669579	0.171767	-0.629695	0.0174529	-0.541897	-0.0296825
1623	chr19:18674624:18674707	-0.0878527	-0.73117	0.035106	-0.240236	0.0334361
1624	chr19:18678541:18678614	0.0644554	-0.708577	0.0421815	-0.263842	0.121644
1625	chr19:18681244:18681280	0.00818402	-0.797943	-0.0362298	0.308644	0.0333281
1626	chr19:19808900:19808963	-0.240612	0.124817	-0.014592	0.136951	0.0701904
1627	chr19:19944595:19944660	-0.0694659	0.171906	-0.0298958	-0.0250104	-0.0663272
1628	chr19:19950289:19950372	0.00660929	0.283374	-0.0944997	0.200958	-0.0134263
1629	chr19:19950735:19950806	-0.0831101	0.490288	-0.00992131	0.138356	-0.0275887
1630	chr19:20035595:20035612	-0.109297	0.04311	0.0299086	0.096121	-0.0254213
1631	chr19:20156272:20156331	0.12719	0.298603	-0.0534939	0.117566	-0.027348
1632	chr19:20167425:20167455	-0.0307356	0.345929	0.0139943	0.0376948	-0.0620341
1633	chr19:21911596:21911626	-0.0270068	0.548411	0.00714888	0.00322206	-0.0392775
1634	chr19:21911729:21911761	0.00959461	0.40115	-0.00378048	0.00415867	-0.181296
1635	chr19:21912447:21912482	0.0497322	0.246898	-0.0266089	-0.415548	-0.0616967
1636	chr19:21933106:21933188	0.0208616	0.275884	-0.0283391	-0.152919	0.021793
1637	chr19:21936998:21937026	-0.0299992	-0.80978	0.00353893	-0.0223591	0.0660137
1638	chr19:21971703:21971765	-0.0795635	0.610784	-0.0102997	-0.0981777	0.0568403
1639	chr19:21971837:21971900	-0.0589391	0.0913339	0.0266596	0.00129826	0.165452
1640	chr19:21990879:21990902	0.0589642	0.527024	0.0201414	0.164085	0.0171326
1641	chr19:22011890:22011983	0.0681261	0.282043	0.00461665	0.140056	-0.0673778
1642	chr19:22019913:22019940	-0.127795	0.103907	0.19162	0.00534515	-0.0351825
1643	chr19:22020042:22020069	-0.0347901	0.133186	0.0070194	-0.0262624	-0.0578822
1644	chr19:22026958:22027040	-0.118587	0.395834	-0.00980891	0.00308243	-0.0225499
1645	chr19:22027129:22027157	-0.121011	0.501721	-0.0366998	0.0568271	0.0515821
1646	chr19:22302622:22302636	-0.15014	0.360486	0.0301388	-0.0593461	0.0154184
1647	chr19:22320904:22320935	0.0897965	0.172536	0.0103458	-0.122174	-0.0848983
1648	chr19:22329248:22329282	-0.0449254	0.254073	0.0360592	-0.735463	0.0257253
1649	chr19:22613708:22613754	-0.0399489	0.429462	0.00756165	0.0198856	0.128588
1650	chr19:22615122:22615158	-0.0885483	0.106951	-0.013756	0.0425241	-0.0102924
1651	chr19:22833768:22833797	-0.080705	0.115277	0.0155949	-0.00441936	0.0234982
1652	chr19:23091874:23091949	0.251529	-0.805043	0.00681216	0.0837155	-0.0599953
1653	chr19:24363699:24363730	-0.0489732	0.283037	0.0389239	0.33501	0.120165
1654	chr19:24520588:24520649	-0.0526362	0.388966	-0.0180381	-0.633301	-0.196533
1655	chr19:24545052:24545137	0.131897	-0.850357	-0.0567334	-0.0334453	0.00624403
1656	chr19:24545304:24545319	0.0671024	-0.754495	0.0011693	-0.0419207	0.167325
1657	chr19:24545383:24545441	0.0583303	-0.659954	0.00478289	0.0135482	-0.0562532
1658	chr19:24577665:24577718	-0.116079	0.216762	0.0890697	-0.290396	-0.021953
1659	chr19:24580960:24581038	-0.155282	0.256763	-0.00893409	-0.105607	0.000903907
1660	chr19:24581098:24581190	-0.0617584	0.476194	-0.0147397	0.160584	-0.0458985
1661	chr19:24581251:24581296	-0.0325492	0.368777	-0.00450182	-0.0583461	0.0586738
1662	chr19:24832139:24832229	0.0555685	0.212812	0.00980229	-0.186842	-0.024282
1663	chr19:24843133:24843141	-0.0109068	0.125072	-0.0140926	-0.0947394	-0.0443534
1664	chr19:24843802:24843874	-0.107328	0.0771663	0.00030134	0.126506	-0.385919
1665	chr19:24844478:24844495	-0.0820846	0.104145	-0.000826794	-0.0738609	-0.000652048
1666	chr19:24849329:24849341	-0.228452	-0.848486	-0.00428272	0.0533785	-0.186552
1667	chr19:24990428:24990449	-0.0255303	0.257885	-0.00803338	-0.0650318	0.00714503
1668	chr19:24991339:24991466	-0.195371	0.160644	-0.0735884	0.00256457	-0.110818
1669	chr19:24991465:24991553	0.0146856	0.541591	-0.0873129	0.11155	-0.0163142
1670	chr19:25042778:25042857	-0.0244628	0.215505	0.00613467	-0.301	0.0833192
1671	chr19:25043032:25043084	0.0276437	0.823182	-0.00416534	-0.101496	-0.0313844
1672	chr19:25043524:25043598	-0.0598879	0.27402	-0.0231088	-0.0808193	-0.14297
1673	chr19:26409811:26409873	0.0107452	0.462434	-0.0167346	0.0671517	-0.0196016
1674	chr19:26522669:26522694	-0.155261	-0.70833	0.0357582	-0.0952821	0.103099
1675	chr19:26526364:26526463	0.117721	0.269066	-0.00801205	0.129286	0.0435413
1676	chr19:26899345:26899417	0.135867	0.150503	0.0173574	0.26147	0.0988671
1677	chr19:26900826:26900875	0.0717499	0.421677	0.129042	0.434714	0.12991
1678	chr19:26925006:26925100	-0.0979123	0.457173	-0.0127983	0.32693	-0.0102782
1679	chr19:26973180:26973239	-0.0560194	0.216725	-0.0599753	0.0502008	0.00629265
1680	chr19:27040062:27040139	0.0390279	-0.617023	0.0354266	-0.106478	0.019252
1681	chr19:27040542:27040644	-0.169258	-0.628686	-0.00568829	-0.13196	-0.0842573
1682	chr19:27051332:27051359	-0.038013	0.192972	-0.0898485	0.0631031	-0.302526
1683	chr19:28462451:28462486	0.0369387	0.335839	0.0403512	-0.00442448	0.0147646
1684	chr19:28475286:28475324	0.142919	0.397898	0.0172494	0.122585	0.0225124
1685	chr19:28485193:28485252	0.00691517	0.274826	-0.0352533	0.146402	0.077897
1686	chr19:28503707:28503755	0.0456133	0.330194	0.0082938	-0.116011	0.0759173
1687	chr19:28504553:28504599	-0.0691674	0.0751786	-0.00624034	-0.0253502	0.130906
1688	chr19:28519476:28519536	-0.0598044	0.074903	0.0656528	0.0199922	0.127476
1689	chr19:28551061:28551082	0.0899326	-0.758208	-0.0536186	-0.0706334	0.0944571
1690	chr19:28562653:28562701	-0.268579	0.571621	-0.00846246	0.0938476	0.0467321
1691	chr19:28856812:28856863	0.142955	-0.655394	-0.0114715	0.640831	-0.175495
1692	chr19:29125049:29125114	-0.122434	-0.752973	0.0291503	-0.075407	0.119585
1693	chr19:29125636:29125664	-0.0775927	-0.681579	-0.0327437	-0.146245	-0.0405541
1694	chr19:29131332:29131365	-0.00293403	0.11834	0.0188703	0.405129	0.0196148
1695	chr19:29134174:29134260	0.124643	-0.593599	-0.0169883	-0.20945	0.0288553
1696	chr19:29137079:29137099	-0.130061	-0.583537	0.00641864	-0.235171	-0.0636841
1697	chr19:29144836:29144863	0.0858409	-0.621453	0.00662106	-0.226732	-0.0224327
1698	chr19:29148031:29148039	0.000961797	-0.360119	-0.00839776	-0.203952	0.00858467
1699	chr19:29169157:29169224	0.0404616	0.278952	-0.000116104	0.0874129	0.0796801
1700	chr19:29185190:29185217	-0.0017802	0.127685	0.0527932	-0.251586	-0.0218986
1701	chr19:29223190:29223261	-0.0614286	-0.783647	0.0407789	-0.0807616	0.0636351
1702	chr19:29223658:29223718	-0.0742732	-0.577061	0.0344745	-0.506725	-0.0780444
1703	chr19:31765648:31765672	0.0626637	0.155536	0.046022	0.114796	0.160132
1704	chr19:32936688:32936737	-0.0420385	0.22611	0.0172819	0.182088	-0.0684423
1705	chr19:32946596:32946608	-0.246399	0.0522117	0.0111711	0.0865871	-0.0664214
1706	chr19:33229659:33229775	0.0403513	-0.769566	0.0520581	-0.0705848	-0.0136449
1707	chr19:33489920:33489999	-0.0721524	0.523836	0.0315114	0.0363057	-0.0642741
1708	chr19:33500087:33500180	-0.130015	0.0802685	0.0104359	-0.405426	-0.113654
1709	chr19:34160807:34160876	0.0363491	0.263973	0.00753003	0.355843	-0.0462598
1710	chr19:34565263:34565335	-0.224693	0.156348	-0.00123098	0.232597	0.0830381
1711	chr19:34566258:34566320	0.0556394	0.139079	0.0611038	-0.02813	0.114531
1712	chr19:34592045:34592141	0.0306412	0.283102	-0.00580281	0.0159043	-0.036387
1713	chr19:34631821:34631887	0.0409221	0.335121	-0.00982983	0.0695311	0.0308597
1714	chr19:34631874:34631910	-0.0809473	0.117423	0.00936198	-0.014266	0.0788357
1715	chr19:34634019:34634034	-0.199499	0.335531	-0.00372003	-0.00133111	-0.0210643
1716	chr19:34640934:34641021	-0.0896992	0.342792	0.0499301	-0.158205	0.0683607
1717	chr19:35137475:35137568	-0.0853505	0.225999	-0.00742747	-0.00161882	0.109095
1718	chr19:35137900:35137929	0.0240826	0.226687	0.0319939	-0.0585048	0.174393
1719	chr19:35139071:35139148	-0.0825002	0.216757	-0.033288	0.121444	-0.0126176
1720	chr19:35331167:35331177	-0.209922	0.126422	-0.000622305	-0.0439853	0.0587048
1721	chr19:35511212:35511262	0.0772163	0.179791	0.0243456	-0.0620428	-0.113112
1722	chr19:36190712:36190769	-0.283618	0.0842623	-0.0993788	-0.0629418	-0.0416278
1723	chr19:36262072:36262140	-0.0425835	0.16947	0.0946014	0.0149623	0.512172
1724	chr19:36262354:36262432	0.128775	0.26443	-0.03472	0.217459	-0.0154476
1725	chr19:36270895:36270991	0.148338	-0.709228	-0.0206421	-0.0394461	-0.0622758
1726	chr19:36596580:36596682	0.209572	0.136757	0.00127675	0.10891	0.121759
1727	chr19:36885367:36885429	0.0407668	-0.526248	0.0313414	-0.108733	-0.00582905
1728	chr19:36885634:36885740	-0.0883103	-0.58921	-0.0166393	-0.280168	0.0451654
1729	chr19:36979817:36979867	-0.0395439	0.116725	0.0496439	0.0278932	0.114794
1730	chr19:38432087:38432143	0.128432	0.163895	-0.0688319	0.0390406	-0.086171
1731	chr19:38500584:38500633	-0.0604797	0.327162	0.0465508	-0.0523624	-0.0988199
1732	chr19:38510412:38510446	-0.0205138	0.056412	-0.0720175	0.0719883	0.0873977
1733	chr19:38510666:38510694	0.0392135	0.179566	0.00321477	-0.126015	0.131579
1734	chr19:38512134:38512147	-0.0598563	0.0935444	-0.0325437	0.010788	-0.0291042
1735	chr19:38515077:38515104	-0.0494875	0.284969	-0.0288738	0.00642276	-0.0778281
1736	chr19:38559751:38559835	0.194609	-0.803584	0.0490324	0.000952911	0.0753802
1737	chr19:38923294:38923369	-0.045913	-0.388123	-0.027501	-0.454997	-0.110892
1738	chr19:39018084:39018139	0.127476	0.740221	0.0426689	0.0601531	-0.0188169
1739	chr19:39457982:39458029	-0.137504	0.551365	-0.0154219	0.0649904	-0.011276
1740	chr19:39458446:39458510	0.102844	0.645905	0.0394401	-0.374341	0.0654789
1741	chr19:39459545:39459623	-0.0538655	0.434494	-0.0266592	0.24085	-0.0724915
1742	chr19:39460431:39460494	-0.0927818	0.43477	-0.0103112	0.167234	0.0104906
1743	chr19:39820383:39820427	-0.100658	0.19876	0.0186797	-0.285976	0.0414681
1744	chr19:40004962:40005009	0.0640709	0.217925	-0.0766577	0.0230061	-0.027072
1745	chr19:40005240:40005296	-0.0091797	0.116022	-0.00463353	0.0203797	0.0207753
1746	chr19:40017129:40017225	0.0581285	-0.684665	-0.0219689	-0.260266	0.0397819
1747	chr19:40017172:40017225	-0.00839841	-0.864471	-0.0567393	0.0980606	-0.115472
1748	chr19:40019913:40019930	-0.0669743	0.235399	-0.0308583	-0.0179514	0.110432
1749	chr19:40022078:40022161	-0.0032948	0.0974442	-0.0444	0.0626928	-0.108699
1750	chr19:40022266:40022287	-0.058667	0.163796	-0.0561666	0.459534	-0.0500994
1751	chr19:40074319:40074371	-0.117232	0.528859	-0.029364	0.506744	0.116127
1752	chr19:40075537:40075585	-0.0216691	0.247349	0.0419453	-0.0869594	-0.102693
1753	chr19:40077893:40077989	-0.172133	0.31696	0.0115435	-0.0684165	-0.109207
1754	chr19:40078197:40078254	-0.170593	0.770049	0.0588309	-0.0437442	-0.0215159
1755	chr19:40078393:40078452	0.114173	0.216707	0.00667573	-0.107672	-0.183834
1756	chr19:40104828:40104869	0.0496368	0.401171	-0.0096031	0.0652221	-0.0442199
1757	chr19:40104996:40105053	0.0332391	0.193334	0.0117381	0.0466406	-0.0370912
1758	chr19:40399380:40399470	-0.0467311	0.479287	-0.00878902	-0.198088	0.0768192
1759	chr19:40461828:40461899	0.0165872	0.518404	-0.0276028	-0.187881	-0.0849867
1760	chr19:41134657:41134741	0.096385	0.506592	-0.0156392	-0.0675181	-0.0755919
1761	chr19:41734104:41734198	-0.094701	0.575107	0.0120809	0.0139971	-0.0767065
1762	chr19:42022797:42022856	0.197891	0.328795	-0.022885	0.0517509	0.0473511
1763	chr19:42165776:42165806	0.0103606	0.282859	-0.0176012	-0.0747745	0.161056
1764	chr19:42346626:42346723	-0.211321	0.656722	-0.0284269	0.0617014	-0.0270654
1765	chr19:42718307:42718362	0.104979	0.283704	-0.00671804	0.428136	0.050164
1766	chr19:42866717:42866726	0.0360465	0.0839618	-0.025171	0.0116045	-0.0695075
1767	chr19:42866717:42866789	-0.0767413	0.229204	0.011054	0.0489751	-0.0609106
1768	chr19:44079300:44079331	0.0293558	0.0349552	-0.108563	0.00107569	0.0769604
1769	chr19:44184313:44184392	0.239706	-0.663094	0.0140292	-0.212128	-0.201008
1770	chr19:44644977:44645044	-0.10158	-0.840714	-0.0213371	0.237935	-0.0137874
1771	chr19:44736199:44736255	0.0255107	0.836978	-0.035414	-0.476074	-0.0249842
1772	chr19:44736221:44736320	0.00240854	0.227918	0.0147546	-0.0471321	0.0632191
1773	chr19:44736551:44736590	-0.0833521	0.133837	-0.0568038	-0.0453794	-0.0325394
1774	chr19:44753419:44753462	0.115664	0.491398	-0.0289159	0.0690677	-0.0119743
1775	chr19:45058212:45058232	-0.0344051	-0.73015	0.0305744	0.00306554	0.0641189
1776	chr19:45890995:45891054	0.0283168	0.0184369	0.00100552	0.0928369	-0.385632
1777	chr19:45914754:45914800	-0.0509278	0.451322	0.00253625	0.0766038	0.0278838
1778	chr19:45914786:45914800	0.0568189	0.261217	0.0313443	-0.211688	-0.188151
1779	chr19:46342514:46342566	-0.009239	0.424057	0.0208287	-0.696148	-0.00369764
1780	chr19:47062313:47062355	0.0504936	-0.696862	0.00265811	-0.00470766	-0.297088
1781	chr19:47062481:47062510	-0.150619	-0.738606	-0.0115307	-0.0657656	0.0135747
1782	chr19:47203720:47203806	0.0482326	0.478134	0.000805749	-0.0612888	-0.000753235
1783	chr19:47771279:47771321	0.145146	0.613638	0.0257147	-0.0381147	-0.0121946
1784	chr19:48440202:48440294	-0.0262044	-0.833835	-0.0184472	0.21417	0.0978223
1785	chr19:48454517:48454619	-0.0307552	0.471425	0.0116885	-0.0169944	0.0468722
1786	chr19:48483678:48483728	0.0596199	0.216901	0.0549096	-0.240071	-0.128226
1787	chr19:49503222:49503260	-0.0179484	0.357016	-0.02106	-0.0472943	0.028773
1788	chr19:49635199:49635219	-0.147201	0.603364	-0.0212293	-0.408095	0.131858
1789	chr19:49855088:49855186	-0.0716652	0.469218	-0.0341958	0.275329	-0.0173096
1790	chr19:49856396:49856423	-0.139017	0.316959	0.0230726	-0.509873	-0.0290304
1791	chr19:49858344:49858438	-0.043378	0.317834	-0.0427501	-0.0263041	0.0573538
1792	chr19:5020315:5020339	0.0341004	0.0583554	-0.00238039	-0.0340938	-0.023996
1793	chr19:50542072:50542119	0.044108	0.568468	-0.0132735	0.137829	0.0253429
1794	chr19:50639415:50639441	-0.0762849	-0.678015	-0.0122396	0.151496	0.052248
1795	chr19:51174641:51174690	-0.00586279	0.340051	0.0137323	-0.148455	0.0663994
1796	chr19:51243487:51243551	0.0700528	0.399969	0.00881554	0.00354975	-0.0649087
1797	chr19:51243721:51243756	-0.206801	0.543461	0.00621204	0.141807	0.0452202
1798	chr19:51629920:51629971	-0.183255	0.455564	0.0218514	-0.0989258	-0.057133
1799	chr19:51634374:51634464	-0.0636747	0.482225	-0.019703	-0.234296	-0.00208643
1800	chr19:51639746:51639806	-0.0505034	0.399166	0.00432898	-0.0512099	0.137991
1801	chr19:53040868:53040878	0.0686004	0.222018	0.0133147	-0.0312612	-0.183992
1802	chr19:53045054:53045094	-0.0468792	0.356521	-0.0125305	0.0209538	-0.0240007
1803	chr19:53046892:53046971	-0.0872797	0.144113	-0.000441931	0.127362	0.0020493
1804	chr19:53073745:53073766	-0.0731195	0.270247	0.00329113	-0.0695512	0.0721071
1805	chr19:53121232:53121253	-0.221914	0.0809753	-0.143794	0.00845953	0.10405
1806	chr19:53122650:53122700	-0.00493399	0.0397952	0.0538973	-0.0337901	0.341897
1807	chr19:53473792:53473841	-0.0961252	0.773191	0.022182	-0.00300807	-0.0286433
1808	chr19:53994864:53994932	-0.0400576	0.386475	0.0312156	-0.550983	0.0458958
1809	chr19:53995176:53995213	-0.00919004	0.56338	0.0174301	-0.0555761	0.111886
1810	chr19:55466258:55466336	-0.0065199	0.385544	-0.00732788	0.0764159	0.063555
1811	chr19:55466313:55466393	0.0428446	0.27674	-0.00460949	0.00310624	0.0734001
1812	chr19:55481340:55481416	-0.0883655	0.561066	0.00359312	-0.0599459	-0.00937077
1813	chr19:55543906:55543927	-0.112351	0.234547	0.0215338	0.0241646	0.0445381
1814	chr19:55624484:55624527	-0.0560853	0.0508509	0.0275368	-0.0265	0.102407
1815	chr19:55771014:55771084	-0.0411994	-0.5247	-0.00123323	-0.079338	0.0971403
1816	chr19:55871356:55871370	-0.0676308	0.364798	0.0147534	0.0346149	0.0297516
1817	chr19:56009775:56009843	0.0335853	0.553415	0.0181376	-0.0291312	0.0772013
1818	chr19:56010408:56010427	-0.251364	0.244137	-0.0498324	-0.113517	0.0133578
1819	chr19:56011476:56011494	-0.073259	0.631447	-0.00462576	0.0734556	-0.0426666
1820	chr19:56021183:56021288	-0.0458021	0.578742	-0.0140016	-0.207847	-0.103447
1821	chr19:56030284:56030316	-0.0025595	0.239408	-0.0352518	-0.00318821	-0.107581
1822	chr19:56030487:56030576	-0.0079456	0.327948	0.0432543	0.00165871	-0.0690567
1823	chr19:56123183:56123259	0.220297	-0.84825	-0.0185095	0.0183605	0.0182656
1824	chr19:56219946:56219975	-0.174861	0.207129	0.0305918	0.0550525	0.122811
1825	chr19:5634975:5635072	-0.0119226	0.375792	-0.00735666	0.0148015	-0.0479712
1826	chr19:5635166:5635264	-0.110772	0.420832	-0.0353384	-0.129057	-0.109612
1827	chr19:56664143:56664166	-0.13471	0.231702	-0.00467325	-0.0616442	-0.0263647
1828	chr19:56701829:56701907	0.118583	-0.843782	-0.0121171	0.103292	0.169247
1829	chr19:56953128:56953175	-0.172166	-0.673324	-0.0148836	-0.255435	-0.0453938
1830	chr19:56953324:56953353	-0.198289	-0.300996	-0.00980607	-0.166936	-0.0133331
1831	chr19:58054409:58054441	0.0233587	0.359746	-0.00695398	-0.0719047	-0.0368474
1832	chr19:58215744:58215794	-0.0087835	-0.712912	0.0352846	-0.389857	0.124257
1833	chr19:61166204:61166220	-0.10439	0.0564237	-0.0221031	0.132043	-0.0209476
1834	chr19:61185899:61185921	-0.138939	0.097105	0.0101139	-0.116796	0.126629
1835	chr19:61186755:61186794	-0.117771	0.669642	-0.0409284	0.0438984	-0.182223
1836	chr19:61753472:61753552	-0.109263	0.492395	0.0220516	-0.0590746	-0.0362873
1837	chr19:61754508:61754535	0.00755927	-0.532911	-0.0396937	0.278866	0.00768146
1838	chr19:62665804:62665839	-0.106365	0.286111	0.0277524	-0.19293	-0.0949563
1839	chr19:62665995:62666013	0.0560208	0.0525947	0.0642785	0.00869097	-0.00028492
1840	chr19:63128521:63128581	-0.0656217	0.239133	-0.0167731	0.0998481	-0.0648942
1841	chr19:7781326:7781366	-0.0355505	-0.509876	-0.0574072	-0.0251864	-0.0456896
1842	chr19:8693967:8694002	-0.150331	0.400058	-0.00911014	-0.0820487	-0.0507723
1843	chr19:8696365:8696398	-0.0564176	0.18248	-0.0249188	0.284298	-0.0735444
1844	chr19:8705234:8705301	-0.128849	0.38206	-0.0176197	0.562833	0.0637209
1845	chr19:8711249:8711271	-0.0523823	0.484694	0.0866252	-0.140183	0.0789168
1846	chr19:8716650:8716667	-0.0793975	0.22814	-0.0225604	0.0668233	0.0568159
1847	chr19:8725078:8725089	-0.205921	0.102656	-0.189994	0.117161	-0.0192045
1848	chr19:8725233:8725319	0.180614	0.167323	0.0187152	0.0676426	-0.0033903
1849	chr19:8727016:8727056	-0.152267	0.529975	8.11765e-05	-0.105173	-0.0394132
1850	chr19:8727659:8727740	0.164081	0.22641	-0.0259766	0.0156989	-0.0230464
1851	chr19:8729166:8729191	0.0980309	0.436372	-0.0187888	0.0150454	-0.00266831
1852	chr19:8730990:8731027	-0.0645651	0.507308	0.0163451	-0.224592	0.0223048
1853	chr19:8732351:8732392	-0.0606237	0.621046	0.0104258	0.0886138	-0.0185914
1854	chr19:8732958:8733054	0.117681	0.559449	0.00352504	0.244159	-0.152733
1855	chr19:9221220:9221235	-0.0877022	0.156896	-0.0112069	-0.413417	-0.0737738
1856	chr19:9302225:9302275	-0.110833	-0.629104	0.0231399	-0.441249	0.0156723
1857	chr19:9302644:9302733	0.146533	-0.616893	0.0175048	-0.327978	-0.00321247
1858	chr19:9340011:9340035	0.0894504	0.214504	0.00832947	0.395641	-0.00676779
1859	chr19:9342044:9342103	-0.143352	0.174793	0.0185964	0.0597426	0.0537216
1860	chr19:9347119:9347145	0.0391682	0.334897	-0.0318353	-0.0213773	-0.0753698
1861	chr19:9347391:9347485	-0.081035	0.441333	-0.00902606	0.0954622	-0.0236778
1862	chr19:9363235:9363271	0.192611	0.0769378	-0.0490161	0.222805	-0.217964
1863	chr19:9373356:9373391	-0.0973249	0.109285	-0.0327299	-0.00523253	-0.0979953
1864	chr19:9373534:9373623	0.0723738	0.303566	0.0128861	0.370481	0.0152339
1865	chr19:9376070:9376108	0.0406609	0.177859	0.00138972	-0.0348173	0.104082
1866	chr19:9376180:9376217	0.0711431	0.358699	-0.0958768	0.356029	0.0876146
1867	chr19:9382619:9382696	-0.11464	0.237508	-0.0128015	0.0967834	-0.0357836
1868	chr19:9386274:9386397	0.0438071	0.285579	-0.00347861	0.0298555	-0.0243343
1869	chr19:9386710:9386748	-0.094167	0.306497	-0.026368	0.161604	-0.2033
1870	chr19:9482766:9482822	-0.00220626	0.245573	-0.0335981	0.0392186	0.0467595
1871	chr2:104025704:104025750	0.614529	-0.825776	0.00662595	0.102957	-0.167101
1872	chr2:104026797:104026833	-0.0137535	0.165004	0.0219834	0.00394082	0.0703419
1873	chr2:104628726:104628773	-0.0835981	0.238647	0.00983343	-0.178314	0.0503398
1874	chr2:104632895:104632906	0.0919061	0.199404	0.0512957	-0.0631801	0.0413658
1875	chr2:104633023:104633039	0.0139883	0.378307	0.00580904	-0.0586469	-0.0571572
1876	chr2:104639467:104639525	-0.0253054	0.281456	0.0980441	0.0111552	-0.0818519
1877	chr2:106033734:106033753	-0.220579	-0.620999	0.0208549	-0.311208	-0.0895034
1878	chr2:106766560:106766599	-0.202952	0.519732	0.0425961	0.129423	0.0473448
1879	chr2:106766907:106766942	-0.281455	0.498664	-0.0399294	0.298521	0.0339145
1880	chr2:107498685:107498766	-0.0110942	0.147252	-0.0104691	-0.241723	-0.135477
1881	chr2:111038668:111038693	0.0398144	0.154848	-0.0458804	0.0592465	0.00754815
1882	chr2:111038828:111038865	0.0112405	0.472563	0.0599039	-0.0974665	-0.0304067
1883	chr2:111920469:111920526	0.112962	0.295496	0.005284	0.19489	0.0678862
1884	chr2:112119480:112119552	-0.199141	0.100858	-0.0113764	-0.0248713	-0.0194698
1885	chr2:112131472:112131540	-0.161533	-0.737991	-0.0092586	-0.0275143	-0.133177
1886	chr2:112131768:112131866	0.037183	-0.85715	0.0733558	0.134639	-0.0392116
1887	chr2:113043382:113043397	0.0250641	0.135164	-0.0116658	-0.0502193	0.0573765
1888	chr2:113056805:113056854	-0.0696235	-0.695087	0.0100685	-0.0184323	0.00606344
1889	chr2:113056944:113057035	-0.0428958	-0.692226	0.00484511	-0.0518945	0.0292042
1890	chr2:113100208:113100215	-0.00829293	0.131957	-0.031152	-0.00893915	-0.00850291
1891	chr2:117968258:117968356	-0.0808315	0.0999747	-0.0132195	-0.0984254	-0.000718464
1892	chr2:117996531:117996596	0.0783718	0.47052	0.0104905	0.284432	0.196459
1893	chr2:117996581:117996680	-0.0646836	0.766604	-0.00420878	-0.00221344	0.0694839
1894	chr2:118549307:118549322	-0.119634	-0.758448	-0.064159	0.0944195	0.0414439
1895	chr2:118902006:118902042	-0.00742435	0.0499729	0.0197384	0.0128369	-0.32201
1896	chr2:118907950:118907984	0.0374186	0.350354	-0.022396	0.00472173	-0.125267
1897	chr2:120518630:120518720	-0.112059	0.0987057	-0.0581998	-0.0362574	0.188681
1898	chr2:120520825:120520900	-0.152631	0.416891	0.00528303	0.20964	0.00923036
1899	chr2:120652077:120652180	-0.255441	-0.843587	-0.0193639	0.0563372	0.162543
1900	chr2:120991192:120991267	-0.0845215	0.185215	-0.0333438	0.0710341	-0.0979489
1901	chr2:121063695:121063751	0.0743469	0.429057	-0.0303132	-0.0340656	-0.033439
1902	chr2:121200098:121200152	0.151943	0.152062	-0.076899	0.0123488	0.0551424
1903	chr2:121221259:121221338	0.0202011	0.264899	-0.0191539	0.00677284	0.0574824
1904	chr2:121221325:121221391	-0.0437189	0.261186	0.00807238	-0.244803	-0.0158521
1905	chr2:121252411:121252468	-0.0344516	0.600518	-0.0313635	0.231263	-0.123069
1906	chr2:121281698:121281730	-0.038473	0.267311	0.0659519	0.0850287	0.0592802
1907	chr2:121287868:121287908	0.0148519	-0.640043	-0.00221184	-0.105417	-0.0558729
1908	chr2:121288097:121288118	-0.198192	-0.00675331	-0.0130465	-0.354772	0.0291495
1909	chr2:122808053:122808153	0.0131048	-0.55364	-0.00854912	-0.223482	-0.0237566
1910	chr2:122808120:122808220	0.248452	-0.717671	-0.00156623	-0.63455	0.0316126
1911	chr2:122810310:122810344	-0.0838703	-0.81448	0.00423244	-0.0538368	0.0486735
1912	chr2:122810310:122810406	-0.0197449	-0.590976	0.0113356	-0.17126	-0.0470503
1913	chr2:122848608:122848625	-0.192562	0.098054	-0.00228985	0.0284082	-0.147484
1914	chr2:122850019:122850076	-0.179877	0.0771716	0.0312975	-0.0200289	0.147734
1915	chr2:124318000:124318013	-0.0791416	0.139619	-0.0189458	0.0301065	-0.132734
1916	chr2:124340122:124340187	-0.395817	0.0551361	-0.0148851	0.00857682	0.0243781
1917	chr2:124340394:124340410	-0.149508	0.417595	-0.0292346	0.216355	-0.0462755
1918	chr2:124347889:124347932	-0.117551	0.119274	-0.0332211	0.0144733	-0.266279
1919	chr2:124663777:124663817	-0.0631113	0.383593	0.0696703	-0.201387	0.00219712
1920	chr2:125129864:125129919	-0.0998046	0.185659	0.0111694	-0.0149553	0.163689
1921	chr2:125432444:125432501	-0.120052	0.327573	-0.039957	-0.056984	-0.111072
1922	chr2:125583506:125583526	-0.120095	-0.711776	-0.0706164	0.369227	-0.0670856
1923	chr2:125852253:125852267	0.177486	0.0846966	0.0340195	0.0253982	0.0226179
1924	chr2:126093252:126093275	-0.00225919	0.159097	-0.0181372	0.0133919	-0.0465119
1925	chr2:126100449:126100542	0.0134854	-0.861832	-0.033213	0.278576	0.0873349
1926	chr2:126106262:126106290	-0.295893	0.169314	-0.04445	0.042932	-0.0563481
1927	chr2:126111998:126112011	-0.124751	0.093915	0.0677764	-0.123535	-0.171018
1928	chr2:126128025:126128058	0.100046	-0.525506	-0.00114429	-0.106968	-0.0686453
1929	chr2:126215947:126216010	0.0409655	0.505964	-0.0325152	-0.0419095	-0.034452
1930	chr2:126216903:126216994	0.0667407	0.457858	0.00548586	-0.032992	0.0157341
1931	chr2:126284168:126284266	-0.0666512	0.255722	0.00303917	0.170859	-0.0768092
1932	chr2:126284367:126284395	-0.267418	0.0265352	-0.0239376	0.0161695	0.0332032
1933	chr2:126342393:126342408	-0.214493	0.149969	-0.0293113	0.0603548	-0.0828123
1934	chr2:126610146:126610215	-0.279775	0.21891	0.00603028	-0.00992266	-0.0818896
1935	chr2:126777452:126777552	-0.0997676	0.278224	0.0031966	0.0349688	0.0234449
1936	chr2:128333410:128333447	-0.330666	0.137194	-0.0130168	0.418795	0.180759
1937	chr2:128476891:128476948	-0.0807991	0.131658	0.0334436	0.035617	-0.1907
1938	chr2:128489487:128489517	-0.00526828	-0.586626	-0.039345	0.18782	-0.139266
1939	chr2:128757383:128757477	0.0853822	0.27711	0.0203994	0.0693512	0.0836573
1940	chr2:129001467:129001557	-0.0599763	-0.678647	-0.00352634	-0.199088	0.00739838
1941	chr2:129372508:129372545	-0.0410948	0.240209	-0.0152118	-0.0818803	0.0648107
1942	chr2:129375597:129375680	-0.13766	0.809057	-0.0280391	0.0467821	0.0186043
1943	chr2:129735471:129735588	0.126084	0.299171	-0.00226307	-0.0621662	-0.150136
1944	chr2:131126603:131126688	-0.135446	0.680921	-0.00680941	-0.00135108	-0.111703
1945	chr2:131128704:131128731	0.0376334	0.220926	-0.00515435	-0.0461262	-0.0290303
1946	chr2:131208787:131208845	0.120184	0.0623179	-0.0160398	-0.02016	0.0467299
1947	chr2:131209601:131209644	-0.112288	0.452955	-0.0247248	0.155348	0.0312381
1948	chr2:131235181:131235216	-0.094193	0.311818	-0.0166746	-0.0686989	0.0251684
1949	chr2:131237605:131237626	-0.0608575	0.377064	-0.000985982	-0.087121	-0.0804729
1950	chr2:131238060:131238076	-0.202732	0.0175491	0.000806105	-0.0234494	0.246691
1951	chr2:131242645:131242691	0.0528842	0.32095	0.00421429	0.221361	0.0509674
1952	chr2:131242766:131242839	-0.110121	0.0871367	-0.001102	-0.00857968	-0.0845372
1953	chr2:131393683:131393704	-0.0409297	-0.696988	0.00550357	-0.0603348	-0.018416
1954	chr2:1320009:1320063	0.0987826	-0.485603	-0.000571038	-0.027639	-0.0907863
1955	chr2:132008465:132008522	0.107059	0.0994116	-0.0162511	0.0909772	-0.119733
1956	chr2:132885839:132885898	-0.0507234	0.283071	-0.0298672	-0.0681126	-0.118308
1957	chr2:133204910:133204982	0.0846452	0.202389	0.0466556	0.127462	0.0580567
1958	chr2:133205069:133205129	-0.00790686	0.300265	-0.00456541	0.0511011	0.0102931
1959	chr2:133218642:133218661	-0.141102	0.0657423	-0.0041962	0.0659261	-0.0322469
1960	chr2:133218963:133219013	-0.21849	0.143076	-0.0313758	0.191511	-0.0971387
1961	chr2:133259311:133259367	-0.00752728	0.356302	-0.0160839	-0.0432385	-0.24363
1962	chr2:133259629:133259669	0.0360716	0.401634	0.00550885	0.00505277	-0.106513
1963	chr2:13485478:13485537	0.0379695	0.218056	0.00761791	0.0682661	-0.0446434
1964	chr2:135100926:135100957	0.0177868	0.614943	-0.00401386	0.0793054	0.00265944
1965	chr2:135101425:135101464	0.151139	0.574482	-0.00233683	-0.266778	0.0663891
1966	chr2:135125023:135125060	0.0386747	0.359716	0.0144865	0.0672474	-0.11972
1967	chr2:135479337:135479361	0.0313898	-0.46477	-0.0119325	-0.611473	-0.218367
1968	chr2:135486336:135486388	0.117443	0.400022	-0.00801576	0.298223	0.0868054
1969	chr2:135755178:135755265	-0.00218014	0.220422	0.0514904	0.0315178	0.00873436
1970	chr2:135898647:135898702	0.134517	0.162978	-0.0122874	0.0861632	0.112291
1971	chr2:14168847:14168862	0.240756	-0.729503	-0.0573084	0.189305	-0.333683
1972	chr2:17323435:17323479	0.134493	0.143577	0.0314415	-0.0706366	0.0256254
1973	chr2:17643480:17643549	-0.053107	0.164304	-0.0474847	-0.0379506	0.0763627
1974	chr2:17649298:17649328	-0.228921	0.11036	0.00464642	0.0122912	0.0246141
1975	chr2:17661473:17661518	-0.0732109	0.191281	-0.0178127	-0.049561	0.284104
1976	chr2:18882903:18882941	-0.026476	-0.749232	-0.100314	0.0933948	-0.221343
1977	chr2:19453796:19453875	-0.106312	0.351753	0.0657614	-0.471209	-0.0795886
1978	chr2:19622188:19622262	-0.0628193	0.196943	0.0339254	-0.0301304	-0.0686611
1979	chr2:19624176:19624255	-0.0427958	0.330664	0.0322918	-0.0781471	-0.0328694
1980	chr2:19624831:19624907	0.0227028	0.427612	0.00631707	-0.0749529	0.0239872
1981	chr2:19626976:19627056	-0.130855	0.133306	0.00303621	-0.302876	-0.00480363
1982	chr2:19631851:19631878	-0.16773	0.146337	0.0070731	-0.0749818	-0.0637633
1983	chr2:19636895:19636941	0.0300913	0.208099	0.0177733	-0.0553036	-0.243112
1984	chr2:19638998:19639013	-0.0187069	0.276103	0.0112639	-0.0891846	-0.0267671
1985	chr2:19639109:19639149	-0.0623008	0.436271	0.020364	0.487238	0.1628
1986	chr2:19642619:19642683	0.196733	-0.744984	-0.0274001	0.176022	-0.0790804
1987	chr2:22217796:22217840	-0.0528849	-0.747295	0.0730047	-0.0922087	0.00582849
1988	chr2:22218180:22218244	-0.137186	-0.804008	0.0209061	-0.196853	0.000105637
1989	chr2:23351284:23351322	-0.000150922	-0.805706	-0.0338657	0.159297	-0.0724443
1990	chr2:23351321:23351424	0.232096	-0.686404	-0.0858193	0.22166	-0.0237531
1991	chr2:23915976:23916023	-0.0219238	0.26703	0.0280826	-0.50915	6.10253e-05
1992	chr2:24141779:24141850	0.0643444	0.65426	-0.0505757	0.0596694	0.065141
1993	chr2:24151041:24151093	-0.0103144	0.439083	0.0109932	0.0277786	0.0144879
1994	chr2:24156362:24156433	-0.0815552	0.153301	0.00906464	-0.0753356	-0.0362551
1995	chr2:24156426:24156467	0.00544584	0.259424	-0.0171214	0.158982	0.0232447
1996	chr2:24161309:24161326	0.0512337	0.126537	0.0359457	-0.180451	-0.0939064
1997	chr2:24514356:24514435	-0.0156362	0.306466	0.0072932	-0.015117	-0.140117
1998	chr2:27328835:27328895	-0.00308124	0.156686	-0.00586704	0.127403	0.0123983
[truncated: 2,367 more rows]
