# Supplementary material for: Multi-omics integration identifies regulatory factors underlying bovine subclinical mastitis
Source: J Anim Sci Biotechnol. 2024 Mar 14;15:46. doi: 10.1186/s40104-024-00996-8 (PMC10938844; doi:10.1186/s40104-024-00996-8)
Supplement: Supplementary file 4 — Additional file 4: Table S4A. The gene sets enrichment for differentially expressed genes (DEGs) assocatied with each factor. Table S4B. The gene sets enrichment for differentially expressed long non-coding RNAs (DELs) assocatied with each factor. Table S4C. The gene sets enrichment for differential methylation haplotype blocks (dMHBs) assocatied with each factor. Table S4D. The gene sets enrichment for differentially expressed micro RNAs (DEMs) assocatied with each factor. Table S4E. The comparison of gene sets significantly enriched by different omics signatures assocatied with Factors 1 and 2. [file 40104_2024_996_MOESM4_ESM.xlsx]

## Sheet: TableS4A_DEG
Table S4A The gene sets enrichment for differentially expressed genes (DEGs) assocatied with each factor
	ID	Factor1_positive	Factor2_positive	Factor3_positive	Factor4_positive	Factor5_positive	Factor1_negative	Factor2_negative	Factor3_negative	Factor4_negative	Factor5_negative	Factor1_all	Factor2_all	Factor3_all	Factor4_all	Factor5_all
1124	GOBP Regulation Of Defense Response	1	1	1	0.877011	1	1.4394e-13	1	1	1	1	5.52296e-05	0.774762	0.995092	0.285477	3.13376e-05
245	GOBP Cytokine Mediated Signaling Pathway	1	0.988925	0.996365	0.737449	1	2.56058e-12	1	1	1	0.482036	0.00309803	0.74708	0.995092	0.0281597	0.0124077
1299	GOBP Regulation Of Response To Biotic Stimulus	1	0.988925	1	0.848232	1	7.44934e-11	1	1	1	1	0.0128229	0.878073	0.995092	0.0281597	0.000760379
1362	GOBP Response To Bacterium	1	0.988925	1	0.0317947	1	1.6446e-10	1	1	1	0.763328	0.000238591	0.698106	0.995092	0.176553	0.0498278
481	GOBP Leukocyte Migration	1	0.988925	0.995907	0.0393394	1	1.54558e-09	1	1	1	0.185868	0.000156844	0.698106	0.995092	0.102118	0.807784
257	GOBP Defense Response To Symbiont	1	0.988925	1	0.917574	1	1.67051e-09	1	0.8791	1	0.10728	0.000696923	0.995217	0.995092	0.102807	0.00627366
475	GOBP Leukocyte Chemotaxis	1	0.988925	0.995907	0.626195	1	3.04454e-09	1	1	1	0.750706	0.000156844	0.708227	0.995092	0.0480545	0.767838
1418	GOBP Response To Virus	1	0.988925	1	0.954201	1	3.04454e-09	1	0.949492	1	0.33532	0.00176173	0.973008	0.995092	0.0918353	0.0210294
425	GOBP Immune Effector Process	1	1	1	0.0393394	1	5.18552e-09	1	0.800222	1	0.763328	0.146099	0.805752	0.995092	0.102807	0.00341189
593	GOBP Myeloid Leukocyte Migration	1	0.988925	0.995907	0.20277	1	5.18552e-09	1	1	1	0.607821	5.52296e-05	0.700767	0.995092	0.141274	0.625465
1167	GOBP Regulation Of Inflammatory Response	1	0.988925	1	0.737449	1	1.47492e-08	1	1	1	1	0.00039919	0.889692	0.995092	0.781092	0.00110085
1394	GOBP Response To Molecule Of Bacterial Origin	1	0.988925	0.995907	0.209272	1	1.81431e-08	1	1	1	0.763328	0.0322244	0.915511	0.995092	0.154255	0.0351753
962	GOBP Positive Regulation Of Response To External Stimulus	1	1	1	0.751003	1	1.96573e-08	1	0.894527	1	0.782498	0.0283509	0.782675	0.995092	0.0700808	0.244311
1169	GOBP Regulation Of Innate Immune Response	1	0.991973	1	0.868898	1	2.91764e-08	1	0.98513	1	1	0.0535401	0.961826	0.995092	0.0912865	0.00232116
16	GOBP Adaptive Immune Response	1	1	1	0.492598	1	4.22604e-08	1	0.36295	1	0.763328	0.421499	0.521419	0.995092	0.0524512	0.000101608
845	GOBP Positive Regulation Of Cytokine Production	1	1	1	0.0940244	1	1.15346e-07	1	1	1	0.888055	0.0573249	0.757633	0.995092	0.18482	0.000493509
398	GOBP Granulocyte Migration	1	0.988925	0.995907	0.139035	1	1.18669e-07	1	1	1	0.30764	0.000794578	0.74708	0.995092	0.22318	0.568104
188	GOBP Cellular Response To Biotic Stimulus	1	0.988925	0.998603	0.0386762	1	2.35633e-07	1	1	1	0.840256	0.0754498	0.960781	0.995092	0.16144	0.114164
729	GOBP Neutrophil Migration	1	0.988925	0.995907	0.139035	1	2.35633e-07	1	1	1	0.16251	0.000489697	0.764322	0.995092	0.376779	0.504224
872	GOBP Positive Regulation Of Immune Response	1	1	1	0.130561	1	2.35633e-07	1	0.865022	1	0.770929	0.237438	0.668044	0.995092	0.186332	0.00419595
254	GOBP Defense Response To Bacterium	1	0.988925	0.995907	0.0487228	1	3.18145e-07	1	1	1	0.763328	0.00248668	0.633345	0.995092	0.215925	0.147395
1091	GOBP Regulation Of Cell Activation	1	1	1	0.028053	1	3.18145e-07	1	0.801996	1	0.716113	0.37214	0.686976	0.995092	0.149517	0.00845174
1654	KEGG Influenza A	1	0.988925	1	0.202013	1	3.51662e-07	1	7.5157e-06	1	0.150435	0.160745	0.995217	0.995092	0.0281597	0.0214489
1676	KEGG Nod Like Receptor Signaling Pathway	1	0.808992	1	0.751003	1	4.92467e-07	1	1	1	1	0.0112636	0.993907	0.995092	0.154255	0.0808889
427	GOBP Immune Response Regulating Signaling Pathway	1	0.988925	1	0.817647	1	8.3341e-07	1	0.865022	1	0.978886	0.106503	0.700767	0.995092	0.399675	0.0829361
628	GOBP Negative Regulation Of Defense Response	1	0.988925	1	0.920943	1	1.02729e-06	1	1	1	1	0.0283509	0.845537	0.995092	0.425161	0.0104486
728	GOBP Neutrophil Chemotaxis	1	0.988925	0.995907	0.142625	1	1.02729e-06	1	1	1	0.204299	0.000800194	0.869318	0.995092	0.340084	0.849588
138	GOBP Cell Chemotaxis	1	0.988925	0.995907	0.64846	0.854555	1.14043e-06	1	1	1	0.59554	0.0062258	0.71183	0.995092	0.0524512	0.744491
477	GOBP Leukocyte Differentiation	1	1	0.995907	0.483611	1	1.15305e-06	0.829831	0.993935	1	1	0.293975	0.960781	0.995092	0.116129	0.0101466
1194	GOBP Regulation Of Lymphocyte Activation	1	1	1	0.0816227	1	1.16915e-06	1	0.414558	1	0.611565	0.472898	0.737781	0.995092	0.101888	0.0229573
1680	KEGG Osteoclast Differentiation	1	0.910457	1	0.271566	1	1.16915e-06	1	1	1	0.946231	0.0568983	0.979306	0.995092	0.104459	0.0723779
12	GOBP Activation Of Immune Response	1	1	1	0.532696	1	1.17781e-06	1	0.865022	1	1	0.06267	0.741691	0.995092	0.448586	0.0205497
397	GOBP Granulocyte Chemotaxis	1	0.988925	0.995907	0.166105	1	1.17781e-06	1	1	1	0.312702	0.00216627	0.878073	0.995092	0.220387	0.996184
204	GOBP Cellular Response To Molecule Of Bacterial Origin	1	0.988925	1	0.0317947	1	1.23106e-06	1	1	1	0.956398	0.104748	0.915511	0.995092	0.21559	0.127607
480	GOBP Leukocyte Mediated Immunity	1	1	1	0.0940244	1	1.23106e-06	1	0.292734	1	0.763328	0.286604	0.737781	0.995092	0.139195	0.008979
1612	KEGG Chemokine Signaling Pathway	1	1	1	0.93544	1	1.4957e-06	1	1	1	0.763328	0.1057	0.93267	0.995092	0.0912865	0.127188
1618	KEGG Coronavirus Disease Covid 19	1	0.992181	1	0.397249	1	1.80359e-06	0.981422	0.846426	1	1	0.115746	0.992508	0.995092	0.0691659	0.0457014
474	GOBP Leukocyte Cell Cell Adhesion	1	1	1	0.0231226	1	1.86138e-06	1	0.624458	1	0.0557684	0.238708	0.434723	0.995092	0.276931	0.0570452
1620	KEGG Cytokine Cytokine Receptor Interaction	1	0.988925	0.995907	0.455018	1	1.99459e-06	1	1	1	0.716113	0.160745	0.698106	0.995092	0.0527166	0.127188
1663	KEGG Lipid And Atherosclerosis	1	0.0658376	1	0.070833	1	4.25317e-06	1	1	1	0.365459	0.118473	0.878073	0.995092	0.231939	0.125059
1725	KEGG Viral Protein Interaction With Cytokine And Cytokine Receptor	1	0.988925	0.995907	1	1	4.2655e-06	1	1	1	0.558167	0.0688649	0.764385	0.995092	0.152751	0.061748
1675	KEGG Nf Kappa B Signaling Pathway	1	1	0.995907	0.864509	1	4.92766e-06	1	1	1	0.975503	0.182667	0.434723	0.995092	0.12571	0.14793
17	GOBP Adaptive Immune Response Based On Somatic Recombination Of Immune Receptors Built From Immunoglobulin Superfamily Domains	1	1	1	0.0317947	1	5.99696e-06	1	0.556512	1	0.489517	0.612083	0.737781	0.995092	0.0968113	0.0054933
822	GOBP Positive Regulation Of Cell Activation	1	0.988925	1	0.00027051	1	5.99696e-06	1	0.645738	1	0.130629	0.520382	0.422201	0.995092	0.214537	0.0191457
684	GOBP Negative Regulation Of Response To External Stimulus	1	0.999202	1	1	1	7.90958e-06	1	1	1	1	0.0120365	0.698106	0.995092	0.392195	0.221754
1349	GOBP Regulation Of Viral Genome Replication	1	1	1	1	1	7.9876e-06	0.843291	0.969306	1	0.611565	0.00586468	0.934496	0.995092	0.801838	0.161623
643	GOBP Negative Regulation Of Immune System Process	1	1	1	1	1	1.11579e-05	1	0.800222	1	1	0.0899327	0.869318	0.995092	0.346809	0.126316
370	GOBP G Protein Coupled Receptor Signaling Pathway	1	1	1	0.961479	1	1.11597e-05	0.863396	0.948779	1	1	0.00274804	0.757633	0.995092	0.491983	0.367414
848	GOBP Positive Regulation Of Defense Response	1	1	1	0.737449	1	1.12385e-05	1	0.926902	1	0.891171	0.0640768	0.888554	0.995092	0.34287	0.0529602
73	GOBP B Cell Activation	1	0.988925	1	0.771406	1	1.12592e-05	1	0.748511	1	0.763328	0.314978	0.989736	0.995092	0.0948777	0.008979
1625	KEGG Epstein Barr Virus Infection	1	0.988925	1	0.932621	1	1.12592e-05	1	0.801996	1	0.763328	0.368211	0.878073	0.995092	0.0480545	0.0157517
426	GOBP Immune Response Regulating Cell Surface Receptor Signaling Pathway	1	1	1	0.799567	1	1.12953e-05	1	0.846426	1	0.997008	0.0502199	0.712946	0.995092	0.903004	0.0440767
1186	GOBP Regulation Of Leukocyte Migration	1	0.988925	0.995907	0.737449	1	1.24056e-05	1	1	1	0.771735	0.107837	0.737781	0.995092	0.0700808	0.523968
500	GOBP Lymphocyte Mediated Immunity	1	1	1	0.152798	1	1.37572e-05	1	0.0657223	1	0.547647	0.426349	0.72474	0.995092	0.236226	0.0174003
1666	KEGG Measles	1	0.988925	1	0.737449	1	4.32012e-05	0.863293	0.868353	1	1	0.254308	0.770865	0.995092	0.0700808	0.0723805
1350	GOBP Regulation Of Viral Process	1	1	1	1	1	5.10336e-05	0.954251	0.614263	1	0.651915	0.0137968	0.915511	0.995092	0.821096	0.378161
1569	GOBP Viral Genome Replication	1	1	1	1	1	5.22673e-05	0.83761	0.951416	1	0.616266	0.0284184	0.93267	0.995092	0.842521	0.183819
703	GOBP Negative Regulation Of Viral Process	1	1	1	1	1	5.26627e-05	0.97562	0.890767	0.9404	0.564911	0.0054693	0.960781	0.995092	0.964971	0.124063
1642	KEGG Hepatitis C	1	0.988925	1	0.767093	1	5.62691e-05	1	1	1	0.844916	0.228829	0.939632	0.995092	0.0700808	0.179062
1644	KEGG Herpes Simplex Virus 1 Infection	1	0.988925	1	0.737449	1	6.6079e-05	1	0.00298768	1	0.158848	0.771203	0.909777	0.995092	0.0281597	0.00744153
1416	GOBP Response To Type I Interferon	1	1	1	1	1	6.60927e-05	1	0.890339	1	0.265581	0.0688649	0.961187	0.995092	0.214537	0.150832
482	GOBP Leukocyte Proliferation	1	1	1	0.771406	1	7.07898e-05	1	0.846426	1	0.858522	0.338232	0.782675	0.995092	0.167996	0.08304
702	GOBP Negative Regulation Of Viral Genome Replication	1	1	1	1	1	0.000112817	0.994536	1	0.938692	0.312702	0.0137968	0.899779	0.995092	0.978928	0.204416
895	GOBP Positive Regulation Of Leukocyte Proliferation	1	0.988925	1	0.139035	1	0.000114121	1	1	1	0.763328	0.340606	0.633345	0.995092	0.284937	0.011642
1659	KEGG Kaposi Sarcoma Associated Herpesvirus Infection	1	0.988925	1	0.959875	1	0.000114121	0.829831	0.890767	1	1	0.225253	0.889692	0.995092	0.141274	0.231738
873	GOBP Positive Regulation Of Inflammatory Response	1	1	1	0.737449	1	0.000121315	1	0.969306	1	0.868879	0.0640768	0.668044	0.995829	0.428047	0.103145
1585	KEGG Amoebiasis	1	0.988925	1	0.809325	1	0.000121315	1	1	1	1	0.0293526	0.811598	0.995092	0.979633	0.221081
1166	GOBP Regulation Of Immune Effector Process	1	1	1	0.529691	1	0.000130147	1	0.98513	1	0.899351	0.441079	0.78202	0.995092	0.468119	0.0372839
1181	GOBP Regulation Of Leukocyte Chemotaxis	1	0.988925	0.995907	1	1	0.000150634	1	1	1	1	0.0688649	0.915154	0.995092	0.129173	0.832346
1187	GOBP Regulation Of Leukocyte Proliferation	1	1	1	0.737449	1	0.000154561	1	0.876625	1	0.779128	0.439158	0.72474	0.995092	0.193596	0.0577142
420	GOBP Humoral Immune Response	1	1	1	0.00790014	1	0.000172468	1	0.846426	1	0.763328	0.354094	0.633345	0.995092	0.366527	0.291848
785	GOBP Phagocytosis	1	0.988925	0.995907	0.00379417	1	0.000192851	1	0.963874	1	1	0.106503	0.93267	0.995092	0.392195	0.464816
1503	GOBP T Cell Activation	1	1	1	0.0564416	1	0.000217883	0.960582	0.865022	1	0.858807	0.779132	0.973008	0.995092	0.184488	0.108257
960	GOBP Positive Regulation Of Response To Biotic Stimulus	1	0.988925	1	0.695513	1	0.00034205	1	0.884652	1	0.824396	0.359206	0.93267	0.995092	0.161025	0.0804476
555	GOBP Mononuclear Cell Differentiation	1	1	1	0.455684	1	0.000389543	0.829831	0.947957	1	1	0.615192	0.956341	0.995092	0.226285	0.0471618
1045	GOBP Receptor Signaling Pathway Via Stat	1	1	1	1	1	0.000493633	1	1	1	1	0.232752	0.961826	0.995092	0.266381	0.229298
1648	KEGG Human Cytomegalovirus Infection	1	0.988925	1	1	1	0.000543441	1	0.947957	1	0.937963	0.615192	0.915154	0.995092	0.0848737	0.0733869
589	GOBP Myeloid Leukocyte Activation	1	0.988925	1	0.071754	1	0.000579914	1	1	1	0.765515	0.480766	0.845537	0.995092	0.151421	0.118731
644	GOBP Negative Regulation Of Inflammatory Response	1	0.988925	0.995907	0.829214	1	0.000674909	1	1	1	1	0.0994039	0.995003	0.995092	0.826173	0.102289
1300	GOBP Regulation Of Response To Cytokine Stimulus	1	1	1	0.960474	1	0.000674909	0.819277	0.846426	1	1	0.293172	0.899825	0.995092	0.0594499	0.367301
1329	GOBP Regulation Of T Cell Activation	1	1	1	0.0612586	1	0.000674909	1	0.414558	1	0.763328	0.811808	0.698106	0.995092	0.352861	0.135008
1661	KEGG Leishmaniasis	1	0.988925	1	0.0393394	1	0.000674909	1	4.13243e-05	1	0.202636	0.313754	0.757633	0.995092	0.201617	0.227499
131	GOBP Cell Activation Involved In Immune Response	1	1	1	0.42731	1	0.00069384	0.807991	0.926902	1	1	0.772391	0.93267	0.995092	0.273707	0.0157414
556	GOBP Mononuclear Cell Migration	1	0.988925	0.995907	0.219613	1	0.000713644	1	1	1	0.622964	0.237438	0.713936	0.995092	0.386079	0.611495
587	GOBP Myeloid Cell Differentiation	1	0.988925	0.995907	0.877011	1	0.000715282	0.938402	1	1	1	0.359206	0.915511	0.995092	0.315046	0.0543613
1368	GOBP Response To Chemokine	1	1	0.995907	1	1	0.000757703	1	1	1	0.611565	0.143478	0.766662	0.995092	0.399529	0.480107
642	GOBP Negative Regulation Of Immune Response	1	1	1	0.922321	1	0.000816147	1	0.969306	1	1	0.323897	0.855134	0.995092	0.641432	0.0153415
1241	GOBP Regulation Of Neutrophil Migration	1	0.988925	0.995907	0.865794	1	0.000824748	1	1	1	0.972115	0.231438	0.915511	0.995092	0.449286	0.285748
76	GOBP B Cell Mediated Immunity	1	0.988925	1	0.139035	1	0.000832427	1	4.17844e-06	1	0.0482291	0.66258	0.764385	0.995092	0.132373	0.0381871
1609	KEGG Chagas Disease	1	0.808992	1	0.647471	1	0.000885869	1	1	1	1	0.225519	0.987502	0.995092	0.265651	0.570477
1719	KEGG Toll Like Receptor Signaling Pathway	1	0.988925	1	0.713237	1	0.000943458	1	1	1	0.975503	0.238708	0.982603	0.995092	0.310095	0.176547
1601	KEGG C Type Lectin Receptor Signaling Pathway	1	1	0.995907	0.529402	1	0.000943731	1	0.931457	1	1	0.367846	0.757633	0.995092	0.40672	0.0572583
891	GOBP Positive Regulation Of Leukocyte Cell Cell Adhesion	1	0.988925	1	0.00027051	1	0.00107014	1	0.414558	1	0.477204	0.779108	0.434723	0.995092	0.493203	0.0688292
1721	KEGG Tuberculosis	1	0.978159	1	0.0558138	1	0.00113234	1	1.30065e-06	1	0.158848	0.761009	0.915511	0.995092	0.0638844	0.0634643
1161	GOBP Regulation Of Hemopoiesis	1	1	0.995907	0.779083	1	0.00118592	0.975157	0.998946	1	1	0.900921	0.930752	0.995092	0.200638	0.0590908
1185	GOBP Regulation Of Leukocyte Mediated Immunity	1	1	1	0.704201	1	0.00122433	1	1	1	1	0.510677	0.774762	0.995092	0.495325	0.0454977
452	GOBP Interleukin 8 Production	1	0.988925	1	0.619783	1	0.00138331	1	0.994493	1	0.86101	0.158396	0.993039	0.995092	0.376779	0.603614
15	GOBP Acute Inflammatory Response	1	1	1	0.300822	1	0.0013908	1	1	1	0.153618	0.132984	0.737781	0.995092	0.633405	0.6384
591	GOBP Myeloid Leukocyte Differentiation	1	1	0.995907	0.865794	1	0.00141051	1	1	1	1	0.254308	0.960781	0.995092	0.493203	0.128299
997	GOBP Production Of Molecular Mediator Involved In Inflammatory Response	1	0.988925	1	0.202013	1	0.00146059	1	1	1	1	0.241118	0.940733	0.995092	0.392195	0.11142
874	GOBP Positive Regulation Of Innate Immune Response	1	0.988925	1	0.829214	1	0.00151374	0.819277	0.947957	1	1	0.359206	0.845537	0.995092	0.285497	0.0678048
152	GOBP Cell Killing	1	1	1	0.529691	1	0.0015517	1	0.98513	1	0.763328	0.381202	0.72474	0.995092	0.579844	0.313422
1629	KEGG Fc Gamma R Mediated Phagocytosis	1	0.988925	1	0.621537	1	0.00157518	1	0.809979	1	0.904836	0.14854	0.939632	0.995092	0.518209	0.119994
1544	GOBP Type I Interferon Production	1	1	1	0.83619	1	0.00166298	0.974214	0.998114	1	1	0.425504	0.939632	0.995092	0.240145	0.0818851
28	GOBP Alpha Beta T Cell Activation	1	1	1	0.785197	1	0.00171029	1	1	1	1	0.774441	0.982603	0.995092	0.450981	0.0277826
55	GOBP Antigen Receptor Mediated Signaling Pathway	1	1	1	1	1	0.00171029	1	0.547673	1	1	0.351364	0.737781	0.995092	0.681102	0.126316
682	GOBP Negative Regulation Of Response To Biotic Stimulus	1	1	1	1	1	0.00171029	1	0.900467	1	1	0.458463	0.698106	0.995092	0.399675	0.0390743
1068	GOBP Regulation Of B Cell Activation	1	1	1	0.959875	1	0.00171029	1	0.800222	1	0.799217	0.60013	0.993039	0.995092	0.16144	0.0590908
1672	KEGG Necroptosis	1	0.920906	1	0.737449	1	0.00171029	1	1	1	0.771913	0.453114	0.899275	0.995092	0.345071	0.0632351
1641	KEGG Hepatitis B	1	0.988925	1	0.860294	1	0.00186575	1	0.978691	1	1	0.405829	0.93267	0.995829	0.352861	0.278073
129	GOBP Cd4 Positive Alpha Beta T Cell Activation	1	0.988925	1	0.833694	1	0.00200991	0.97562	0.948779	1	0.899351	0.69701	0.960781	0.995092	0.421757	0.0492673
768	GOBP Osteoclast Differentiation	1	0.988925	0.995907	0.833694	1	0.00205966	1	1	1	1	0.273526	0.997128	0.995092	0.48475	0.117655
1542	GOBP Tumor Necrosis Factor Superfamily Cytokine Production	1	0.988925	1	0.865794	1	0.00209021	1	1	1	0.763328	0.354907	0.992508	0.995092	0.23686	0.0337214
451	GOBP Interleukin 6 Production	1	1	1	0.207827	1	0.00211988	0.921108	0.890767	1	1	0.338115	0.960781	0.995092	0.23686	0.10116
1727	KEGG Yersinia Infection	1	1	1	0.121337	1	0.00220707	0.931298	0.998751	1	1	0.314978	0.982603	0.995092	0.452331	0.375343
1720	KEGG Toxoplasmosis	1	0.988925	1	0.293231	1	0.00221611	1	0.00172967	1	0.502058	0.722652	0.86695	0.995092	0.129173	0.165141
657	GOBP Negative Regulation Of Lymphocyte Activation	1	1	1	1	1	0.0022364	0.97562	0.900467	1	0.961769	0.359206	0.967618	0.995092	0.381064	0.289282
1519	GOBP Taxis	1	0.988925	0.995907	0.764421	0.0863959	0.0022364	1	1	1	0.804013	0.2634	0.698106	0.995092	0.0524512	0.07109
479	GOBP Leukocyte Mediated Cytotoxicity	1	1	1	0.771406	1	0.00230741	1	0.947957	1	0.763328	0.368211	0.737781	0.995092	0.541346	0.331496
1377	GOBP Response To Fungus	1	0.988925	0.995907	0.771406	1	0.00230741	1	1	1	0.0296835	0.193097	0.993907	0.995092	0.770784	0.324118
1183	GOBP Regulation Of Leukocyte Differentiation	1	1	0.995907	0.737449	1	0.00252838	1	0.947957	1	1	0.908627	0.850249	0.995092	0.366527	0.0476026
1383	GOBP Response To Interferon Alpha	1	1	1	1	1	0.0025959	0.997177	0.931457	1	0.10728	0.106503	0.993907	0.995092	0.801292	0.483236
434	GOBP Inflammatory Response To Antigenic Stimulus	1	0.988925	1	0.865794	1	0.0028254	1	0.846426	1	0.785947	0.334715	0.899275	0.995829	0.435911	0.238468
866	GOBP Positive Regulation Of Hemopoiesis	1	1	0.995907	0.19219	1	0.00290353	1	0.974222	1	0.942933	0.7446	0.698106	0.995092	0.449286	0.0582764
1384	GOBP Response To Interferon Gamma	1	1	1	0.213977	1	0.00293211	1	0.83212	1	0.763328	0.542839	0.74708	0.995092	0.345854	0.0324688
1093	GOBP Regulation Of Cell Cell Adhesion	1	1	1	0.256007	1	0.00295642	1	0.846426	1	0.763328	0.362727	0.46352	0.9981	0.493203	0.773986
495	GOBP Lymphocyte Activation Involved In Immune Response	1	1	1	0.289038	1	0.00310245	0.757306	0.846426	1	1	0.960466	0.91657	0.995092	0.220387	0.0315897
1571	GOBP Viral Process	1	1	1	0.881556	0.729934	0.00310245	0.874296	0.846426	1	0.804013	0.11792	0.875764	0.995092	0.595416	0.68941
828	GOBP Positive Regulation Of Cell Death	1	0.988925	0.995907	1	0.833815	0.00312197	1	1	1	0.842988	0.158396	0.978247	0.995092	0.212384	0.807784
490	GOBP Lipopolysaccharide Mediated Signaling Pathway	1	0.988925	1	0.0132351	1	0.00339965	1	1	1	0.83301	0.375189	0.993907	0.995092	0.648665	0.170956
871	GOBP Positive Regulation Of Immune Effector Process	1	1	1	0.492598	1	0.00339965	1	0.931457	1	0.779128	0.622577	0.76154	0.995092	0.558409	0.0372839
78	GOBP B Cell Receptor Signaling Pathway	1	1	1	1	1	0.00360742	1	0.209357	1	1	0.458463	0.737781	0.995092	0.461243	0.227499
448	GOBP Interleukin 17 Production	1	0.412418	0.995907	1	1	0.0036842	1	1	1	0.763328	0.399903	0.878073	0.995092	0.132373	0.22348
1596	KEGG B Cell Receptor Signaling Pathway	1	0.988925	1	0.771406	1	0.0036842	1	0.846426	1	1	0.634556	0.978247	0.999236	0.12571	0.0922914
824	GOBP Positive Regulation Of Cell Cell Adhesion	1	1	1	0.00379417	1	0.00388413	1	0.562841	1	0.64777	0.502639	0.41361	0.995092	0.634412	0.285339
62	GOBP Apoptotic Signaling Pathway	1	0.805688	1	1	0.72208	0.00398115	0.976317	1	1	1	0.0688649	0.633345	0.995092	0.410438	0.728081
892	GOBP Positive Regulation Of Leukocyte Chemotaxis	1	1	0.995907	0.942964	1	0.00398115	1	0.956409	1	1	0.237438	0.827777	0.995092	0.399529	0.903565
1224	GOBP Regulation Of Myeloid Cell Differentiation	1	0.988925	0.995907	0.844499	1	0.00398115	0.994536	1	1	1	0.66258	0.942872	0.995092	0.218654	0.0505713
1541	GOBP Tumor Necrosis Factor Mediated Signaling Pathway	1	0.988925	1	1	1	0.00398115	1	1	1	0.929648	0.456538	0.961187	0.995092	0.137009	0.497792
645	GOBP Negative Regulation Of Innate Immune Response	1	1	1	0.991772	1	0.00398169	1	0.846426	1	1	0.502188	0.74708	0.995092	0.37541	0.072315
1660	KEGG Legionellosis	1	0.988925	0.995907	0.20277	1	0.00407107	1	1	1	1	0.14854	0.942872	0.995092	0.366527	0.545108
774	GOBP Pattern Recognition Receptor Signaling Pathway	1	0.988925	1	0.877011	1	0.00412405	1	0.937344	1	0.944224	0.615344	0.982603	0.995092	0.16144	0.530415
1605	KEGG Cell Adhesion Molecules	1	1	1	0.713237	1	0.00425891	1	1.89692e-06	1	0.000169438	0.722652	0.422201	0.995092	0.183797	0.166239
982	GOBP Positive Regulation Of Type I Interferon Production	1	1	1	1	1	0.00444333	0.751399	0.890767	1	0.95593	0.359206	0.997128	0.995092	0.310095	0.184058
607	GOBP Negative Regulation Of Cell Activation	1	1	1	1	1	0.00446034	1	0.956409	1	1	0.273526	0.947647	0.995092	0.667348	0.261966
1651	KEGG Human T Cell Leukemia Virus 1 Infection	1	1	1	0.62792	1	0.00449969	1	0.0224997	1	0.513162	0.992309	0.596861	0.995092	0.0281597	0.226938
56	GOBP Antimicrobial Humoral Immune Response Mediated By Antimicrobial Peptide	1	0.988925	1	0.0132351	1	0.00455781	1	1	1	0.88522	0.234771	0.899275	0.995092	0.885174	0.60412
730	GOBP Nik Nf Kappab Signaling	1	1	0.995907	0.771406	1	0.00455781	1	1	1	1	0.359206	0.867141	0.995092	0.725966	0.400791
443	GOBP Interferon Beta Production	1	1	1	0.877011	1	0.00477729	1	0.998751	1	0.995963	0.405829	0.93267	0.995092	0.374999	0.162414
1709	KEGG Staphylococcus Aureus Infection	1	0.988925	0.998603	0.809325	1	0.00501909	1	0.891571	1	0.763328	0.293975	0.975406	0.995092	0.392195	0.258803
77	GOBP B Cell Proliferation	1	1	1	1	1	0.00514578	1	0.230023	1	1	0.574384	0.78202	0.995092	0.3498	0.13707
75	GOBP B Cell Differentiation	1	0.988925	1	0.829214	1	0.00526219	1	0.894527	1	0.763328	0.466332	0.986535	0.995092	0.273707	0.0601619
1125	GOBP Regulation Of Defense Response To Virus	1	1	1	1	1	0.00537792	1	1	1	1	0.351364	0.989736	0.995092	0.200638	0.138167
1121	GOBP Regulation Of Cysteine Type Endopeptidase Activity	1	0.865081	0.995907	1	1	0.00544041	1	1	1	0.763328	0.0912239	0.982603	0.995092	0.935801	0.496159
894	GOBP Positive Regulation Of Leukocyte Migration	1	1	0.995907	0.256007	1	0.00576201	1	0.947957	1	0.763328	0.472898	0.74708	0.995092	0.266381	0.80154
1225	GOBP Regulation Of Myeloid Leukocyte Differentiation	1	0.988925	0.995907	0.767093	1	0.00576201	1	1	1	0.956398	0.60013	0.982603	0.995092	0.469342	0.0505713
928	GOBP Positive Regulation Of Peptidase Activity	1	0.965661	1	1	0.372597	0.00589601	1	1	1	0.765515	0.0912239	0.980848	0.995092	0.553891	0.324217
57	GOBP Antimicrobial Humoral Response	1	0.988925	0.995907	0.00939075	1	0.00600603	1	1	1	0.995963	0.359206	0.633345	0.995897	0.737768	0.808489
1658	KEGG Jak Stat Signaling Pathway	1	0.999202	1	1	1	0.0060102	1	1	1	1	0.637154	0.737781	0.995092	0.220387	0.222011
1617	KEGG Complement And Coagulation Cascades	1	1	1	0.955266	1	0.00605813	1	1	1	1	0.353266	0.774762	0.995092	0.345461	0.454438
1671	KEGG Natural Killer Cell Mediated Cytotoxicity	1	0.988925	1	0.888208	1	0.00613198	1	1	1	0.899351	0.707325	0.93267	0.995092	0.265651	0.127334
1704	KEGG Rig I Like Receptor Signaling Pathway	1	0.988925	1	1	1	0.00626851	1	0.934499	1	1	0.273526	0.990561	0.995092	0.595416	0.222091
1570	GOBP Viral Life Cycle	1	1	1	0.829214	0.464205	0.00634343	1	0.800222	1	0.763328	0.166708	0.737781	0.995092	0.622585	0.400007
456	GOBP Intrinsic Apoptotic Signaling Pathway	1	0.988925	0.995907	1	1	0.00662927	0.947219	1	1	0.763624	0.234771	0.915511	0.995092	0.425161	0.593785
478	GOBP Leukocyte Homeostasis	1	0.805688	0.995907	0.876541	1	0.00663646	1	1	1	0.891873	0.293975	0.878073	0.995092	0.599352	0.244687
601	GOBP Negative Regulation Of Alpha Beta T Cell Activation	1	0.988925	1	0.996329	1	0.0071181	1	1	1	0.825999	0.124435	0.782675	0.995092	0.942054	0.375343
1044	GOBP Receptor Metabolic Process	1	1	0.995907	0.954702	1	0.0071181	0.829831	0.998751	1	0.990426	0.232752	0.993907	0.995092	0.363767	0.695707
876	GOBP Positive Regulation Of Interferon Beta Production	1	1	1	0.97332	1	0.00778204	0.907109	0.947957	1	0.916025	0.359206	0.93267	0.995092	0.399894	0.236197
1197	GOBP Regulation Of Lymphocyte Mediated Immunity	1	1	1	0.836422	1	0.00783908	1	1	1	0.858807	0.772391	0.737781	0.995092	0.780424	0.0571249
1252	GOBP Regulation Of Osteoclast Differentiation	1	0.988925	0.995907	0.932621	1	0.00799649	1	1	1	1	0.359206	0.939632	0.995092	0.723836	0.146424
597	GOBP Natural Killer Cell Mediated Immunity	1	1	1	1	1	0.00819375	1	1	1	0.899351	0.391057	0.960781	0.995092	0.709895	0.133682
177	GOBP Cellular Ion Homeostasis	1	0.988925	0.995907	0.98394	1	0.00871608	1	0.998751	1	0.288801	0.199892	0.658827	0.995092	0.709924	0.289542
98	GOBP Calcium Mediated Signaling	1	0.988925	0.995907	1	1	0.00879529	1	0.984926	1	0.180272	0.371836	0.982603	0.995092	0.461243	0.822803
1262	GOBP Regulation Of Phagocytosis	1	0.988925	0.995907	0.0317947	1	0.00890853	1	1	1	1	0.345993	0.93267	0.995829	0.748105	0.221754
1415	GOBP Response To Tumor Necrosis Factor	1	0.988925	0.995907	0.767093	1	0.00890853	1	1	1	0.763328	0.580774	0.9263	0.995092	0.20438	0.264298
1242	GOBP Regulation Of Nik Nf Kappab Signaling	1	1	0.995907	0.771406	1	0.00937226	1	1	1	1	0.317069	0.93267	0.995092	0.764415	0.352304
1649	KEGG Human Immunodeficiency Virus 1 Infection	1	0.988925	1	1	1	0.00940346	1	0.846426	1	0.844107	0.707325	0.979306	0.995092	0.141274	0.0667828
911	GOBP Positive Regulation Of Myeloid Cell Differentiation	1	0.988925	0.995907	0.744539	1	0.0098591	1	0.936515	1	0.914126	0.616831	0.992508	0.995092	0.399675	0.0851299
74	GOBP B Cell Activation Involved In Immune Response	1	1	1	0.833694	1	0.0101248	0.89301	0.890767	1	1	0.466332	0.897002	0.995092	0.340562	0.117877
1057	GOBP Regulation Of Adaptive Immune Response	1	1	1	0.751003	1	0.0106136	1	1	1	0.763328	0.82966	0.700767	0.995092	0.645049	0.0385288
1240	GOBP Regulation Of Neutrophil Chemotaxis	1	0.999202	0.996656	1	1	0.0110235	1	1	1	0.910752	0.34657	0.93267	0.999236	0.595663	0.558092
202	GOBP Cellular Response To Lipid	1	0.988925	1	0.329415	0.753229	0.0110629	1	1	1	0.904836	0.234186	0.954152	0.995092	0.448586	0.740609
1217	GOBP Regulation Of Mononuclear Cell Migration	1	0.988925	0.995907	0.876541	1	0.0111712	1	1	1	0.804013	0.746063	0.93267	0.995092	0.265651	0.651384
1674	KEGG Neutrophil Extracellular Trap Formation	1	0.865081	1	0.844499	1	0.0111712	1	0.846426	1	0.765515	0.14854	0.926463	0.9981	0.731227	0.117215
1590	KEGG Apoptosis	1	0.988925	0.995907	1	1	0.0120205	1	1	1	1	0.615192	0.915511	0.995092	0.266381	0.592235
883	GOBP Positive Regulation Of Interleukin 8 Production	1	0.988925	1	0.383166	1	0.0128965	1	0.934499	1	0.799034	0.305004	0.93267	0.995092	0.515038	0.807784
473	GOBP Leukocyte Apoptotic Process	1	0.805688	0.995907	0.877011	1	0.0130239	1	1	1	0.899351	0.312868	0.993907	0.995092	0.712604	0.107629
174	GOBP Cellular Extravasation	1	1	0.995907	0.338083	1	0.0131322	1	0.931457	1	0.0129103	0.700324	0.919447	0.995092	0.392023	0.220461
219	GOBP Cellular Response To Virus	1	1	1	0.980434	1	0.0131322	0.949869	0.865022	1	1	0.558275	0.995217	0.995092	0.550722	0.136876
1042	GOBP Receptor Internalization	1	1	0.995907	0.877011	0.925965	0.013574	0.947219	1	1	0.818204	0.115746	0.993907	0.995092	0.425161	0.889865
444	GOBP Interferon Gamma Production	1	0.988925	1	0.862979	1	0.0136863	1	1	1	0.869359	0.774441	0.993907	0.995092	0.630639	0.149087
1703	KEGG Rheumatoid Arthritis	1	1	1	0.0817778	1	0.0137449	1	3.22491e-09	1	0.222025	0.772391	0.633345	0.995092	0.33095	0.27766
67	GOBP Astrocyte Development	1	1	1	0.771406	1	0.0143527	1	1	1	0.118674	0.293975	0.960781	0.995092	0.399529	0.96947
227	GOBP Chemokine Production	1	0.988925	1	0.529402	1	0.0143527	1	1	1	1	0.581895	0.915511	0.995092	0.118661	0.164823
1689	KEGG Phospholipase D Signaling Pathway	1	1	1	1	1	0.0143527	0.589249	0.092846	1	0.899351	0.265135	0.978247	0.995092	0.366527	0.652286
1714	KEGG Th17 Cell Differentiation	1	0.988925	1	0.737449	1	0.0143853	1	1	1	1	0.811808	0.957221	0.995092	0.515038	0.127334
812	GOBP Positive Regulation Of B Cell Activation	1	0.988925	1	0.934166	1	0.0148849	1	0.846426	1	0.546975	0.684238	0.993907	0.995092	0.381064	0.18341
262	GOBP Dendritic Cell Migration	1	0.988925	0.995907	0.771406	1	0.0149115	1	1	1	0.670667	0.0943857	0.842074	0.9981	0.718355	0.78776
998	GOBP Production Of Molecular Mediator Of Immune Response	1	1	1	0.364849	1	0.0152312	0.878036	0.000438583	1	0.763328	0.545105	0.960781	0.995092	0.622585	0.546038
1155	GOBP Regulation Of Granulocyte Chemotaxis	1	0.99081	0.995907	0.996329	1	0.0152312	1	1	1	0.977108	0.420471	0.960781	0.995092	0.456869	0.903173
1652	KEGG Il 17 Signaling Pathway	1	1	0.995907	0.829214	1	0.0154885	1	1	1	0.946231	0.400982	0.757633	0.995092	0.503673	0.603614
651	GOBP Negative Regulation Of Leukocyte Cell Cell Adhesion	1	1	1	1	1	0.0155814	1	0.87003	1	0.776681	0.456591	0.915511	0.995092	0.561457	0.519619
626	GOBP Negative Regulation Of Cytokine Production	1	0.988925	1	0.865794	1	0.0158871	1	1	1	1	0.772391	0.737781	0.995092	0.381064	0.331496
1509	GOBP T Cell Differentiation Involved In Immune Response	1	1	1	0.621537	1	0.01663	0.97562	0.956409	1	0.892228	0.975405	0.915154	0.995829	0.449286	0.0572583
1688	KEGG Pertussis	1	0.988925	1	0.228153	1	0.016927	1	0.956409	1	1	0.351364	0.78202	0.995092	0.724481	0.248202
588	GOBP Myeloid Cell Homeostasis	1	0.988925	1	1	1	0.0173664	0.808677	1	0.978097	1	0.298574	0.774762	0.995092	0.956836	0.19662
1058	GOBP Regulation Of Alpha Beta T Cell Activation	1	1	1	0.753119	1	0.0174713	1	0.955656	1	0.974627	0.811808	0.93267	0.995092	0.736905	0.160243
1118	GOBP Regulation Of Chemotaxis	1	0.988925	0.995907	1	0.305584	0.0175077	1	0.955656	1	1	0.552914	0.774762	0.995092	0.0382448	0.320008
1504	GOBP T Cell Activation Involved In Immune Response	1	1	1	0.383166	1	0.017575	0.874296	0.86236	1	0.885043	0.987236	0.939632	0.995092	0.392195	0.131731
1583	KEGG Allograft Rejection	1	0.988925	1	0.732913	1	0.0179558	1	6.72788e-10	1	0.00368196	0.89525	0.737781	0.995092	0.273707	0.150359
1594	KEGG Autoimmune Thyroid Disease	1	0.988925	1	0.732913	1	0.0179558	1	6.72788e-10	1	0.00368196	0.89525	0.737781	0.995092	0.273707	0.150359
882	GOBP Positive Regulation Of Interleukin 6 Production	1	1	1	0.0814293	1	0.0180008	0.874296	0.800222	1	1	0.534063	0.967618	0.9981	0.392195	0.185364
447	GOBP Interleukin 12 Production	1	0.988925	1	1	1	0.0191311	1	1	1	1	0.867631	0.93267	0.995092	0.214506	0.0887582
1261	GOBP Regulation Of Peptidyl Tyrosine Phosphorylation	1	1	1	1	0.811063	0.0192505	0.947219	1	1	1	0.361447	0.993907	0.995092	0.392195	0.892242
683	GOBP Negative Regulation Of Response To Cytokine Stimulus	1	1	1	1	0.827749	0.0193265	0.874296	0.846426	1	1	0.284658	0.951819	0.995092	0.154255	0.878787
844	GOBP Positive Regulation Of Cysteine Type Endopeptidase Activity	1	0.988925	1	0.884663	1	0.0194174	1	1	1	0.614556	0.297056	0.995217	0.995092	0.780239	0.725378
247	GOBP Cytokine Production Involved In Inflammatory Response	1	0.988925	1	0.261692	1	0.0197418	1	1	1	1	0.502639	0.93267	0.995092	0.533348	0.151682
1545	GOBP Tyrosine Phosphorylation Of Stat Protein	1	1	1	1	1	0.0203203	1	1	1	1	0.286135	0.899275	0.995092	0.526574	0.547438
1687	KEGG Pd L1 Expression And Pd 1 Checkpoint Pathway In Cancer	1	0.988925	1	0.884663	1	0.0203531	1	1	1	0.999795	0.66258	0.88421	0.995092	0.40835	0.413855
981	GOBP Positive Regulation Of Tumor Necrosis Factor Superfamily Cytokine Production	1	0.988925	1	0.844551	1	0.0210049	1	1	1	0.740431	0.667364	0.973008	0.995092	0.193596	0.0869879
1516	GOBP T Helper 1 Type Immune Response	1	1	1	0.19219	1	0.0215094	1	1	1	0.773641	0.811808	0.74708	0.995092	0.599713	0.167216
1677	KEGG Non Alcoholic Fatty Liver Disease	1	0.805688	1	1	1	0.0218193	1	1	1	0.861438	0.226383	0.698106	0.995092	0.66005	0.353571
203	GOBP Cellular Response To Mechanical Stimulus	1	0.988925	0.995907	1	1	0.0229207	1	1	1	0.844107	0.542839	0.960781	0.995092	0.392195	0.88552
592	GOBP Myeloid Leukocyte Mediated Immunity	1	0.988925	1	1	1	0.0240541	1	1	1	0.984519	0.373881	0.774762	0.995092	0.434651	0.321763
1089	GOBP Regulation Of Cd4 Positive Alpha Beta T Cell Activation	1	0.988925	1	0.771406	1	0.0241481	1	0.879045	1	0.765515	0.785693	0.995003	0.995829	0.692063	0.238346
629	GOBP Negative Regulation Of Dna Binding Transcription Factor Activity	1	0.988925	1	0.877011	1	0.0251603	1	0.936515	1	1	0.359206	0.993907	0.995092	0.930225	0.342307
255	GOBP Defense Response To Gram Negative Bacterium	1	0.988925	0.995907	0.0908738	1	0.0257129	1	1	1	1	0.420377	0.698106	0.995829	0.692063	0.658864
1507	GOBP T Cell Differentiation	1	1	1	0.629287	1	0.0271056	0.735301	0.956409	1	1	0.972889	0.995217	0.995092	0.449286	0.132166
173	GOBP Cellular Defense Response	1	0.988925	1	0.379178	1	0.0274445	1	1	1	0.529025	0.5712	0.995003	0.995092	0.48475	0.232578
912	GOBP Positive Regulation Of Myeloid Leukocyte Differentiation	1	0.988925	0.995907	0.452359	1	0.0275782	1	0.890767	1	0.797626	0.718431	0.987025	0.589256	0.443143	0.128299
249	GOBP Cytoplasmic Pattern Recognition Receptor Signaling Pathway	1	0.988925	1	0.987566	1	0.0288252	1	0.846426	1	1	0.741731	0.992508	0.995092	0.425624	0.196778
1645	KEGG Hif 1 Signaling Pathway	1	0.988925	1	0.714814	0.982866	0.0288252	1	1	1	0.984519	0.630164	0.954999	0.995092	0.356541	0.980814
1123	GOBP Regulation Of Cytosolic Calcium Ion Concentration	1	1	0.995907	1	1	0.029516	1	0.890339	1	0.763328	0.542716	0.878073	0.995092	0.366527	0.649919
1513	GOBP T Cell Proliferation	1	1	1	0.860719	1	0.029516	1	0.929426	1	0.794821	0.911767	0.845537	0.995092	0.366527	0.206245
823	GOBP Positive Regulation Of Cell Adhesion	1	0.988925	1	0.0368474	0.806275	0.029591	1	0.565497	1	0.740946	0.423307	0.633345	0.995092	0.366527	0.716108
877	GOBP Positive Regulation Of Interferon Gamma Production	1	1	1	0.905421	1	0.029591	0.947219	1	1	1	0.622577	0.875764	0.995092	0.737768	0.274206
931	GOBP Positive Regulation Of Peptidyl Tyrosine Phosphorylation	1	0.988925	1	0.970543	1	0.029591	1	1	1	1	0.567217	0.993907	0.995092	0.449286	0.62371
536	GOBP Metal Ion Homeostasis	1	0.988925	1	1	1	0.0298902	1	1	1	0.227095	0.409238	0.633345	0.995092	0.709895	0.679776
1710	KEGG Systemic Lupus Erythematosus	1	1	1	0.300822	1	0.0331619	1	1.17919e-13	1	0.0206853	0.867631	0.698106	0.589256	0.345461	0.200235
976	GOBP Positive Regulation Of T Cell Proliferation	1	0.988925	1	0.379178	1	0.034154	1	1	1	0.763328	0.791203	0.527272	0.995092	0.533348	0.0771061
1056	GOBP Regulation Of Acute Inflammatory Response	1	1	0.995907	0.529691	1	0.0349633	1	1	1	1	0.362727	0.737781	0.995092	0.824939	0.339816
1069	GOBP Regulation Of B Cell Proliferation	1	1	1	1	1	0.0349633	0.997177	0.800222	1	1	0.852273	0.878073	0.995092	0.417734	0.18945
459	GOBP Ion Homeostasis	1	0.988925	1	1	1	0.0355513	1	1	1	0.0119532	0.276401	0.434723	0.995092	0.801838	0.56997
256	GOBP Defense Response To Gram Positive Bacterium	1	0.988925	1	0.183011	1	0.0358509	1	1	1	1	0.800361	0.995217	0.995092	0.400193	0.126743
1713	KEGG Th1 And Th2 Cell Differentiation	1	1	1	0.467789	1	0.0367418	1	0.000120868	1	0.611565	0.932807	0.774762	0.995092	0.236226	0.247279
1180	GOBP Regulation Of Leukocyte Apoptotic Process	1	0.988925	0.995907	0.886176	1	0.0374513	1	1	1	0.866107	0.453114	0.867141	0.995092	0.595416	0.150304
396	GOBP Granulocyte Activation	1	1	1	0.767093	1	0.0394789	1	1	1	0.799217	0.409238	0.93267	0.995092	0.634412	0.968727
1639	KEGG Graft Versus Host Disease	1	0.994114	1	0.737449	1	0.0394789	1	1.53191e-08	1	0.00119825	0.953566	0.737781	0.995092	0.266381	0.194868
1722	KEGG Type I Diabetes Mellitus	1	0.994114	1	0.737449	1	0.0394789	1	1.53191e-08	1	0.00119825	0.953566	0.737781	0.995092	0.266381	0.194868
457	GOBP Intrinsic Apoptotic Signaling Pathway In Response To Dna Damage	1	0.988925	0.995907	1	1	0.0401658	0.83761	1	1	0.910752	0.391614	0.915511	0.995092	0.970021	0.34093
652	GOBP Negative Regulation Of Leukocyte Mediated Immunity	1	1	1	1	1	0.0401865	1	1	1	1	0.456538	0.844497	0.995092	0.899957	0.225144
903	GOBP Positive Regulation Of Lymphocyte Differentiation	1	1	0.995907	0.404766	1	0.0401865	1	0.890767	1	0.928405	0.938912	0.633345	0.995092	0.667348	0.205797
1333	GOBP Regulation Of T Cell Proliferation	1	1	1	0.83551	1	0.0402023	1	0.894527	1	0.799217	0.913219	0.757633	0.995092	0.359814	0.250903
198	GOBP Cellular Response To Interferon Gamma	1	1	1	0.202143	1	0.0402628	1	0.956409	1	1	0.811808	0.816874	0.995092	0.39855	0.0536119
508	GOBP Maintenance Of Location	1	1	0.995907	0.920943	1	0.0405449	1	0.969306	1	0.227095	0.2634	0.922401	0.995092	0.595416	0.693682
669	GOBP Negative Regulation Of Nf Kappab Transcription Factor Activity	1	0.988925	1	0.684229	1	0.0408112	1	1	1	1	0.611084	0.967618	0.995092	0.648521	0.393989
921	GOBP Positive Regulation Of Nitric Oxide Metabolic Process	1	1	0.995907	0.996329	1	0.04285	1	1	0.956324	1	0.14854	0.835918	0.995092	0.955076	0.358107
1229	GOBP Regulation Of Natural Killer Cell Mediated Immunity	1	1	1	1	1	0.0430085	1	1	1	1	0.534244	0.782675	0.995092	0.953853	0.196626
422	GOBP I Kappab Kinase Nf Kappab Signaling	1	0.988925	1	0.837127	1	0.0447879	1	0.846426	1	1	0.462483	0.915154	0.995092	0.913026	0.287709
1063	GOBP Regulation Of Antigen Receptor Mediated Signaling Pathway	1	1	1	1	1	0.0447879	1	0.846426	1	1	0.63292	0.878073	0.995092	0.397683	0.470617
414	GOBP Homeostasis Of Number Of Cells	1	0.988925	1	1	0.991826	0.0457891	0.751077	1	1	1	0.368211	0.698106	0.995092	0.558409	0.97412
496	GOBP Lymphocyte Apoptotic Process	1	0.936056	1	1	1	0.0470382	1	1	1	0.899351	0.359206	0.990561	0.995092	0.884433	0.241199
428	GOBP Immunoglobulin Production	1	1	1	0.56704	1	0.0476444	1	5.10696e-07	1	0.334128	0.953566	0.698106	0.995092	0.37541	0.138987
1129	GOBP Regulation Of Dna Binding Transcription Factor Activity	1	0.988925	1	0.375091	1	0.0476473	1	1	1	1	0.298574	0.967843	0.995092	0.873284	0.776777
1257	GOBP Regulation Of Peptidase Activity	1	0.988925	0.995907	1	0.13862	0.0501038	1	1	1	0.999755	0.317069	0.995217	0.995092	0.821293	0.138851
1530	GOBP Toll Like Receptor Signaling Pathway	1	0.988925	1	0.862979	1	0.0501038	1	1	1	1	0.811808	0.960781	0.995092	0.318997	0.889068
961	GOBP Positive Regulation Of Response To Cytokine Stimulus	1	0.988925	0.995907	0.767093	1	0.0513644	0.654417	0.800222	1	1	0.823418	0.633345	0.995092	0.368323	0.129116
47	GOBP Antigen Processing And Presentation	1	1	1	0.256007	1	0.051383	1	4.03691e-05	1	0.469966	0.891208	0.700767	0.995092	0.22318	0.275348
130	GOBP Cd4 Positive Alpha Beta T Cell Differentiation	1	1	1	0.865794	1	0.0519151	0.829831	0.865022	1	0.98322	0.953566	0.960781	0.995092	0.501968	0.11142
653	GOBP Negative Regulation Of Leukocyte Migration	1	1	0.995907	1	1	0.051994	1	0.993935	1	0.797378	0.511523	0.764385	0.995092	0.48475	0.872767
809	GOBP Positive Regulation Of Apoptotic Signaling Pathway	1	0.805688	0.995907	1	1	0.0522992	1	1	1	0.740946	0.115746	0.78202	0.995092	0.696993	0.97027
1184	GOBP Regulation Of Leukocyte Mediated Cytotoxicity	1	1	1	0.767093	1	0.0529045	1	0.989901	1	0.932836	0.825702	0.686939	0.995092	0.831368	0.289542
1705	KEGG Salmonella Infection	1	0.999202	1	0.737449	1	0.0531551	1	1	1	1	0.67595	0.926463	0.995092	0.533348	0.545234
841	GOBP Positive Regulation Of Chemokine Production	1	0.988925	1	0.64846	1	0.0541877	1	0.956409	1	0.937963	0.60013	0.899275	0.995092	0.16144	0.293133
359	GOBP Fc Receptor Mediated Stimulatory Signaling Pathway	1	0.988925	0.995907	0.304399	1	0.0544415	1	1	1	1	0.542123	0.93267	0.995092	0.96571	0.375353
1518	GOBP T Helper 17 Type Immune Response	1	1	0.995907	1	1	0.0548051	0.819277	1	1	1	0.891208	0.992508	0.995829	0.276931	0.208995
505	GOBP Macrophage Differentiation	1	1	0.995907	0.934166	1	0.0554612	0.932273	1	1	1	0.805808	0.987025	0.995092	0.366527	0.260546
1718	KEGG Tnf Signaling Pathway	1	1	1	0.993241	1	0.0554612	0.947219	0.951416	1	1	0.616831	0.983272	0.995829	0.851928	0.308308
489	GOBP Lipid Storage	1	1	0.995907	0.0564416	1	0.055807	1	0.998751	1	0.296611	0.106321	0.571783	0.995092	0.940923	0.877495
596	GOBP Natural Killer Cell Activation	1	0.988925	1	1	1	0.055807	1	1	1	1	0.885916	0.960781	0.995092	0.580517	0.137732
700	GOBP Negative Regulation Of Tumor Necrosis Factor Superfamily Cytokine Production	1	0.988925	1	0.932621	1	0.0570773	1	1	1	1	0.379021	0.978247	0.995092	0.811081	0.279342
813	GOBP Positive Regulation Of B Cell Proliferation	1	1	1	0.877011	1	0.0571188	0.949869	0.846426	1	0.988412	0.811808	0.93267	0.995092	0.550722	0.219866
1439	GOBP Second Messenger Mediated Signaling	1	0.999186	0.995907	1	1	0.0571188	0.91667	0.998751	1	0.521448	0.273526	0.957221	0.995092	0.873284	0.999813
1581	KEGG Age Rage Signaling Pathway In Diabetic Complications	1	1	1	0.920943	0.444078	0.0571188	1	0.890339	1	0.828636	0.234771	0.93267	0.995092	0.64643	0.406498
407	GOBP Hemostasis	1	1	1	0.467789	0.917645	0.057407	0.871773	1	1	1	0.66258	0.992508	0.995092	0.352861	0.952741
29	GOBP Alpha Beta T Cell Differentiation	1	1	1	0.904389	1	0.0583075	0.814009	0.890339	1	1	0.960466	0.93267	0.995092	0.595416	0.127607
625	GOBP Negative Regulation Of Cysteine Type Endopeptidase Activity	1	0.994114	0.995907	1	1	0.0616167	1	1	0.825949	0.995963	0.225253	0.93267	0.995092	0.973917	0.553686
983	GOBP Positive Regulation Of Tyrosine Phosphorylation Of Stat Protein	1	1	1	1	1	0.0620781	1	1	1	1	0.580774	0.93267	0.995092	0.526574	0.291848
926	GOBP Positive Regulation Of Osteoclast Differentiation	1	0.988925	0.995907	0.875672	1	0.0636368	1	1	1	0.965805	0.657406	0.961187	0.995092	0.587154	0.226392
183	GOBP Cellular Nitrogen Compound Catabolic Process	1	1	1	1	1	0.0643937	0.890096	1	1	1	0.337307	0.992508	0.995092	0.831368	0.34093
1486	GOBP Stress Activated Protein Kinase Signaling Cascade	1	0.988925	1	1	0.646553	0.0654436	0.960553	0.956409	1	1	0.254308	0.764385	0.995829	0.736905	0.725378
445	GOBP Interleukin 1 Production	1	1	1	0.865794	1	0.0677599	1	1	1	1	0.659626	0.862125	0.995092	0.392195	0.378899
421	GOBP Humoral Immune Response Mediated By Circulating Immunoglobulin	1	0.988925	1	0.906178	1	0.0678597	1	0.870711	1	0.59554	0.707008	0.961187	0.995092	0.379156	0.399562
429	GOBP Immunoglobulin Production Involved In Immunoglobulin Mediated Immune Response	1	1	1	0.388494	1	0.0678811	1	5.33092e-07	1	0.185868	0.953566	0.734792	0.995092	0.40996	0.166519
1099	GOBP Regulation Of Cell Killing	1	1	1	0.785197	1	0.0678811	1	0.969306	1	0.779128	0.852273	0.686976	0.995092	0.704353	0.433436
1653	KEGG Inflammatory Bowel Disease	1	0.991973	1	0.737449	1	0.0685742	1	0.000104563	1	0.180305	0.927508	0.967618	0.995092	0.278646	0.401407
1308	GOBP Regulation Of Secretion	1	0.988925	1	0.767093	1	0.0693508	1	0.978691	1	0.763328	0.232752	0.987502	0.995092	0.451049	0.927371
446	GOBP Interleukin 10 Production	1	0.988925	1	1	1	0.0699868	0.890563	0.956409	1	1	0.746063	0.845537	0.995092	0.397498	0.423149
105	GOBP Carbohydrate Derivative Catabolic Process	1	0.988925	1	1	1	0.0702273	1	1	0.79859	0.935217	0.171358	0.915511	0.995092	0.92594	0.33463
1112	GOBP Regulation Of Cellular Extravasation	1	1	0.995907	0.751003	1	0.0717275	0.989968	0.936515	1	0.771735	0.57231	0.993907	0.995092	0.59645	0.445405
19	GOBP Adenylate Cyclase Activating G Protein Coupled Receptor Signaling Pathway	1	1	1	1	1	0.0725148	0.959292	1	1	1	0.388116	0.811598	0.995092	0.775425	0.649919
806	GOBP Positive Regulation Of Adaptive Immune Response	1	1	1	0.543047	1	0.0730047	1	0.969306	1	0.762939	0.987236	0.653667	0.995092	0.599713	0.151973
266	GOBP Detection Of Biotic Stimulus	1	0.988925	1	0.721836	1	0.0743621	1	1	1	0.797626	0.699176	0.781294	0.995092	0.645049	0.437131
1243	GOBP Regulation Of Nitric Oxide Metabolic Process	1	1	0.995907	0.835812	1	0.0743621	1	1	1	1	0.232752	0.844497	0.995092	0.914275	0.688764
660	GOBP Negative Regulation Of Mapk Cascade	1	1	1	0.950946	0.287705	0.0744403	0.997177	1	1	1	0.234771	0.993907	0.995092	0.540221	0.357792
413	GOBP Histone Modification	1	0.988925	1	1	1	0.0750304	0.373231	0.966379	0.685324	1	0.575295	0.422201	0.995092	0.808259	0.107808
772	GOBP P38mapk Cascade	1	0.988925	0.995907	0.9191	0.798829	0.0750844	1	1	1	1	0.245746	0.993907	0.995092	0.951901	0.830337
239	GOBP Complement Activation	1	0.988925	1	0.529402	1	0.0781211	1	0.936515	1	0.763328	0.572005	0.915511	0.995092	0.595416	0.353528
282	GOBP Divalent Inorganic Cation Homeostasis	1	0.988925	0.996656	1	1	0.0781211	1	0.955656	1	0.75322	0.574384	0.781912	0.995092	0.589037	0.786463
919	GOBP Positive Regulation Of Nf Kappab Transcription Factor Activity	1	0.988925	1	0.228153	1	0.0798327	1	1	1	0.899861	0.721936	0.932771	0.995092	0.594039	0.542382
499	GOBP Lymphocyte Homeostasis	1	0.79006	0.995907	0.972583	1	0.0802317	1	1	1	0.888055	0.421499	0.764385	0.995092	0.781092	0.39341
869	GOBP Positive Regulation Of Hydrolase Activity	1	1	1	0.844499	0.135892	0.0831001	0.963979	1	1	1	0.542839	0.989736	0.995092	0.399894	0.141499
350	GOBP Extrinsic Apoptotic Signaling Pathway	1	0.988925	1	0.9191	0.306966	0.0831767	1	1	1	1	0.303248	0.915511	0.995092	0.392195	0.375343
759	GOBP Organic Cyclic Compound Catabolic Process	1	1	0.995907	1	1	0.0831767	0.979031	1	0.857962	1	0.14854	0.982603	0.995092	0.903004	0.203406
1296	GOBP Regulation Of Receptor Signaling Pathway Via Stat	1	1	1	1	1	0.085033	1	1	1	1	0.576373	0.782675	0.995092	0.775425	0.677034
954	GOBP Positive Regulation Of Proteolysis	1	0.988925	1	1	0.440651	0.0861711	1	1	1	1	0.487802	0.992508	0.995092	0.48475	0.457094
1724	KEGG Viral Myocarditis	1	1	1	0.214808	1	0.0868439	1	1.93723e-06	1	0.0206853	0.975405	0.527272	0.995092	0.180458	0.371057
232	GOBP Cilium Movement	1	1	1	1	1	0.0884692	0.713638	1	0.978097	1	0.589702	0.982603	0.995092	0.953084	0.78042
1064	GOBP Regulation Of Apoptotic Signaling Pathway	1	0.988925	0.995907	1	1	0.0886956	1	0.998751	1	0.83992	0.27461	0.845537	0.995092	0.790767	0.98242
1593	KEGG Asthma	1	1	1	0.0132351	1	0.0890046	1	4.49888e-18	1	0.0206853	0.997745	0.633345	0.305476	0.451049	0.225144
20	GOBP Adenylate Cyclase Modulating G Protein Coupled Receptor Signaling Pathway	1	1	1	1	1	0.0894699	0.844693	0.956409	1	1	0.619032	0.909929	0.995092	0.576596	0.390514
609	GOBP Negative Regulation Of Cell Cell Adhesion	1	1	1	1	0.959812	0.0897477	1	0.95581	1	0.922005	0.405829	0.934989	0.995092	0.641432	0.949255
1268	GOBP Regulation Of Platelet Activation	1	1	0.995907	0.30298	1	0.0912132	1	1	1	0.986089	0.429188	0.806645	0.995092	0.970021	0.274206
1198	GOBP Regulation Of Lymphocyte Migration	1	1	1	0.821854	1	0.0930321	1	1	1	0.763328	0.891208	0.934124	0.995092	0.724481	0.28518
641	GOBP Negative Regulation Of Immune Effector Process	1	0.988925	1	0.996192	1	0.0931335	1	1	1	1	0.774534	0.939632	0.995092	0.765439	0.475305
881	GOBP Positive Regulation Of Interleukin 12 Production	1	0.988925	1	0.938605	1	0.0942333	1	1	1	1	0.975405	0.973008	0.995092	0.352861	0.166778
37	GOBP Aminoglycan Metabolic Process	1	1	0.995907	0.873623	1	0.0965908	0.871773	1	1	1	0.908627	0.982342	0.995092	0.16144	0.5675
724	GOBP Neuropeptide Signaling Pathway	1	1	0.998603	0.979885	1	0.0994558	0.997134	0.823575	1	1	0.753849	0.934989	0.995092	0.684983	0.185364
1228	GOBP Regulation Of Natural Killer Cell Activation	1	0.988925	0.995907	0.930981	1	0.100012	1	1	1	0.90492	0.94791	0.915511	0.995092	0.366527	0.189463
842	GOBP Positive Regulation Of Chemotaxis	1	1	0.995907	1	0.120144	0.10209	1	0.890767	1	0.961025	0.908627	0.737644	0.995092	0.2087	0.118287
758	GOBP Organic Anion Transport	1	0.535764	0.995907	0.0823714	1	0.102498	1	1	1	0.292695	0.359206	0.993907	0.995092	0.947747	0.0723471
1348	GOBP Regulation Of Vesicle Mediated Transport	1	1	0.995907	0.704201	1	0.104426	0.95111	1	1	1	0.234094	0.995003	0.995092	0.461243	0.882129
1196	GOBP Regulation Of Lymphocyte Differentiation	1	1	1	0.771406	1	0.104823	0.976317	0.846426	1	1	0.867631	0.782675	0.995829	0.48475	0.280518
893	GOBP Positive Regulation Of Leukocyte Mediated Immunity	1	1	1	0.404766	1	0.106174	1	0.927886	1	0.779128	0.955053	0.899825	0.995092	0.780424	0.235523
1512	GOBP T Cell Migration	1	1	0.995907	0.942964	1	0.106174	1	1	1	0.905729	0.945018	0.916247	0.999236	0.724481	0.231738
1043	GOBP Receptor Mediated Endocytosis	1	1	1	1	0.900447	0.107221	0.94399	0.974093	1	0.905729	0.269958	0.982603	0.995092	0.392195	0.885626
1414	GOBP Response To Tumor Cell	1	1	1	0.844499	1	0.110606	1	1	1	1	0.86636	0.878073	0.995092	0.501968	0.17743
1255	GOBP Regulation Of P38mapk Cascade	1	0.988925	0.995907	0.894273	0.706117	0.113012	1	1	1	1	0.273526	0.979343	0.995092	0.984522	0.728081
1332	GOBP Regulation Of T Cell Mediated Immunity	1	1	1	0.790502	1	0.113012	1	0.993935	1	0.935217	0.966677	0.845537	0.995092	0.778034	0.196083
1514	GOBP T Cell Receptor Signaling Pathway	1	1	1	1	1	0.113012	0.913514	0.865022	1	1	0.708241	0.960781	0.995092	0.919088	0.358242
68	GOBP Astrocyte Differentiation	1	1	1	0.930981	0.329208	0.113422	0.487998	1	1	0.651915	0.518525	0.915154	0.995092	0.266381	0.254258
360	GOBP Fc Receptor Signaling Pathway	1	0.922382	0.995907	0.481995	1	0.113422	1	1	0.976922	0.999795	0.462483	0.915154	0.995092	0.788396	0.375343
654	GOBP Negative Regulation Of Leukocyte Proliferation	1	1	1	1	1	0.113422	1	0.929037	1	1	0.867631	0.761792	0.995092	0.558409	0.601553
1039	GOBP Reactive Nitrogen Species Metabolic Process	1	0.988925	0.995907	0.529691	1	0.113751	1	1	1	1	0.352044	0.855134	0.995829	0.996384	0.39226
199	GOBP Cellular Response To Interleukin 1	1	0.988925	1	0.529446	1	0.113873	1	1	1	0.763328	0.480766	0.698106	0.995092	0.400193	0.803933
81	GOBP Biological Process Involved In Interaction With Host	1	1	1	0.529691	0.0299698	0.114988	1	0.800222	1	0.762939	0.344903	0.633345	0.995092	0.581103	0.0172297
1195	GOBP Regulation Of Lymphocyte Apoptotic Process	1	0.988925	0.995907	0.920248	1	0.11514	1	1	1	0.886868	0.576373	0.878073	0.995092	0.779972	0.30465
30	GOBP Alpha Beta T Cell Proliferation	1	0.988925	1	0.809325	1	0.115187	1	1	1	1	0.953566	0.962214	0.995092	0.397829	0.264678
880	GOBP Positive Regulation Of Interleukin 10 Production	1	1	1	1	1	0.115187	0.674333	1	1	1	0.7446	0.811598	0.995092	0.526574	0.691104
1309	GOBP Regulation Of Signaling Receptor Activity	1	0.988925	1	1	1	0.115187	0.806199	1	1	1	0.438524	0.800803	0.995092	0.456869	0.901578
647	GOBP Negative Regulation Of Intracellular Signal Transduction	1	1	1	1	0.39453	0.116717	0.947219	0.955656	1	1	0.305004	0.979306	0.995092	0.96571	0.443331
107	GOBP Carbohydrate Metabolic Process	0.94641	0.988925	1	0.829214	1	0.118413	1	1	0.774537	0.585865	0.0688649	0.929033	0.995092	0.676419	0.0676741
518	GOBP Mature B Cell Differentiation	1	1	1	0.865794	1	0.119596	0.751399	0.846426	1	1	0.874654	0.998127	0.995092	0.366527	0.189463
52	GOBP Antigen Processing And Presentation Of Peptide Antigen	1	1	1	0.0817778	1	0.122825	1	6.72788e-10	1	0.424449	0.934652	0.434723	0.995092	0.443143	0.381038
1453	GOBP Signal Release	1	0.988925	0.995907	0.737449	1	0.122825	1	1	0.959899	0.77527	0.100811	0.878073	0.995829	0.813846	0.764945
1517	GOBP T Helper 17 Cell Differentiation	1	1	0.995907	1	1	0.122825	0.910327	1	1	1	0.970509	0.97305	0.995092	0.366527	0.175
1330	GOBP Regulation Of T Cell Differentiation	1	1	1	0.844499	1	0.12542	0.994536	0.801996	1	1	0.909859	0.757633	0.995092	0.667348	0.442934
516	GOBP Mast Cell Activation	1	0.988925	1	0.809325	1	0.125738	1	1	1	1	0.622577	0.845537	0.995092	0.919088	0.166215
462	GOBP Jnk Cascade	1	0.988925	1	1	1	0.126057	0.898115	0.98513	1	1	0.549179	0.93267	0.9981	0.701582	0.916575
1385	GOBP Response To Interleukin 1	1	1	1	0.714814	1	0.126057	1	1	1	0.765515	0.538236	0.698106	0.995092	0.527099	0.664647
776	GOBP Peptide Antigen Assembly With Mhc Protein Complex	1	1	1	0.202013	1	0.127012	1	6.65251e-13	1	0.0206853	0.97324	0.74708	0.589256	0.397131	0.311937
904	GOBP Positive Regulation Of Lymphocyte Mediated Immunity	1	1	1	0.730243	1	0.127152	1	0.956409	1	0.765515	0.97324	0.78202	0.995092	0.801838	0.160243
1110	GOBP Regulation Of Cellular Carbohydrate Metabolic Process	0.58919	1	0.995907	0.771406	1	0.127537	0.83761	1	0.158141	0.558167	0.0120365	0.989736	0.995092	0.105178	0.175674
1335	GOBP Regulation Of T Helper Cell Differentiation	1	1	0.995907	0.629287	1	0.12885	1	0.92016	1	0.765515	0.998123	0.929799	0.995092	0.600419	0.278661
558	GOBP Monovalent Inorganic Cation Homeostasis	1	0.988925	1	0.884663	1	0.131566	1	1	1	0.763328	0.477956	0.961826	0.995092	0.852747	0.261283
659	GOBP Negative Regulation Of Map Kinase Activity	1	1	1	0.979779	0.334107	0.131776	0.844693	0.934499	1	1	0.234186	0.982603	0.995092	0.632943	0.389092
1657	KEGG Intestinal Immune Network For Iga Production	1	1	1	0.208015	1	0.133358	1	6.72788e-10	1	0.00569897	0.920118	0.459568	0.995092	0.581103	0.10226
1256	GOBP Regulation Of Pattern Recognition Receptor Signaling Pathway	1	0.988925	1	0.884663	1	0.134534	1	1	1	1	0.623255	0.844497	0.995092	0.781092	0.840454
39	GOBP Amyloid Precursor Protein Catabolic Process	1	0.988925	1	1	1	0.134631	1	0.951416	1	0.77527	0.773069	0.952499	0.995829	0.399894	0.843346
102	GOBP Carbohydrate Biosynthetic Process	0.531022	1	0.995907	0.768364	1	0.140907	1	1	0.673851	0.482036	0.0112636	0.93267	0.995092	0.527958	0.137482
10	GOBP Activation Of Cysteine Type Endopeptidase Activity Involved In Apoptotic Process	1	0.988925	1	1	1	0.143266	1	1	1	0.763328	0.489242	0.961187	0.995092	0.953084	0.699902
932	GOBP Positive Regulation Of Phagocytosis	1	0.988925	1	0.164875	1	0.143266	0.963979	1	1	1	0.867631	0.93267	0.995092	0.709924	0.594437
1148	GOBP Regulation Of G Protein Coupled Receptor Signaling Pathway	1	1	0.996656	0.954201	0.858776	0.144091	0.84184	0.937344	1	1	0.237438	0.939632	0.995092	0.875136	0.924526
783	GOBP Peptidyl Tyrosine Modification	1	1	1	1	0.182241	0.145059	0.913514	1	1	1	0.90149	0.961826	0.995092	0.34287	0.220461
1334	GOBP Regulation Of T Helper 1 Type Immune Response	1	0.988925	1	0.659546	1	0.147375	1	1	1	0.763328	0.972889	0.93267	0.995092	0.731339	0.326416
586	GOBP Myeloid Cell Activation Involved In Immune Response	1	1	1	0.844499	1	0.148703	0.932273	1	1	1	0.699369	0.993907	0.995092	0.752803	0.363218
1040	GOBP Reactive Oxygen Species Metabolic Process	1	0.988925	0.995907	0.878347	0.94255	0.15029	0.757306	1	1	1	0.400982	0.737781	0.995092	0.636745	0.977951
608	GOBP Negative Regulation Of Cell Adhesion	1	0.999202	1	1	0.253128	0.150818	1	1	1	1	0.273526	0.878073	0.995092	0.704065	0.261663
1271	GOBP Regulation Of Production Of Molecular Mediator Of Immune Response	1	1	1	0.829214	1	0.151725	0.735301	0.912374	1	1	0.66258	0.915511	0.995092	0.989922	0.94626
957	GOBP Positive Regulation Of Receptor Signaling Pathway Via Stat	1	1	1	1	1	0.152377	1	1	1	1	0.657406	0.93267	0.995092	0.849323	0.336804
1511	GOBP T Cell Mediated Immunity	1	1	1	0.737449	1	0.154849	1	1	1	1	0.99212	0.939632	0.995092	0.781092	0.308488
878	GOBP Positive Regulation Of Interleukin 1 Beta Production	1	1	1	0.920248	1	0.155641	1	1	1	1	0.554473	0.939632	0.995092	0.692305	0.634411
879	GOBP Positive Regulation Of Interleukin 1 Production	1	1	1	0.920248	1	0.155641	1	1	1	1	0.554473	0.939632	0.995092	0.692305	0.634411
261	GOBP Dendritic Cell Differentiation	1	1	1	0.913166	1	0.155793	1	1	1	1	0.920118	0.657488	0.995092	0.366527	0.758901
323	GOBP Entry Into Host	1	0.988925	1	0.402526	0.019551	0.158178	1	0.846426	1	0.763328	0.409238	0.633345	0.995092	0.641432	0.0111546
246	GOBP Cytokine Production Involved In Immune Response	1	1	1	0.835812	0.944957	0.160791	0.794285	0.947957	1	1	0.574384	0.92196	0.995092	0.979633	0.992497
1201	GOBP Regulation Of Mast Cell Activation	1	0.988925	1	0.954201	1	0.163813	1	1	1	1	0.791203	0.899275	0.995092	0.681612	0.166778
1662	KEGG Leukocyte Transendothelial Migration	1	0.988925	1	0.767093	1	0.165545	1	0.956409	1	0.614556	0.82966	0.993907	0.995092	0.940129	0.442934
83	GOBP Biological Process Involved In Symbiotic Interaction	1	1	1	0.45282	0.0161117	0.17336	1	0.846426	1	0.765515	0.419933	0.41361	0.995092	0.692305	0.0114164
1319	GOBP Regulation Of Stress Activated Protein Kinase Signaling Cascade	1	0.988925	1	0.990489	0.392494	0.176385	1	1	1	1	0.392103	0.74708	0.995092	0.816626	0.43772
1168	GOBP Regulation Of Inflammatory Response To Antigenic Stimulus	1	0.988925	1	0.917574	1	0.179761	1	1	1	1	0.932893	0.960781	0.995092	0.502514	0.375343
553	GOBP Monocarboxylic Acid Transport	1	0.988925	0.995907	0.191501	1	0.180464	1	1	1	0.00193541	0.511523	0.984017	0.995092	0.914275	0.264298
36	GOBP Aminoglycan Biosynthetic Process	1	0.988925	0.996365	0.911774	1	0.180559	0.982323	1	1	1	0.97324	0.989419	0.995092	0.294664	0.192888
686	GOBP Negative Regulation Of Secretion	1	1	1	0.888208	0.856459	0.180559	0.819277	0.956409	1	1	0.637154	0.997128	0.995092	0.416889	0.914026
985	GOBP Positive Regulation Of Vasculature Development	1	1	1	0.868898	0.793555	0.180559	1	1	1	1	0.659626	0.929033	0.995092	0.456869	0.882129
1603	KEGG Camp Signaling Pathway	1	1	0.995907	0.999848	0.854555	0.184143	0.814983	1	1	1	0.535134	0.960781	0.995092	0.778034	0.916575
948	GOBP Positive Regulation Of Protein Modification By Small Protein Conjugation Or Removal	1	0.988925	0.995907	1	1	0.186308	1	1	1	1	0.420826	0.915511	0.995092	0.732828	0.745051
975	GOBP Positive Regulation Of T Cell Mediated Immunity	1	1	1	0.767093	1	0.186308	1	0.955656	1	0.891171	0.973607	0.698106	0.995092	0.927459	0.28492
1431	GOBP Rna Catabolic Process	1	1	1	0.97109	1	0.186308	0.443633	0.890767	1	1	0.66258	0.74708	0.995829	0.842521	0.640702
423	GOBP Icosanoid Biosynthetic Process	1	1	1	0.370455	1	0.186359	1	0.890767	1	0.763328	0.518525	0.698106	0.995092	0.897068	0.326546
1495	GOBP Superoxide Metabolic Process	1	0.988925	1	0.844499	0.699224	0.186796	0.878036	1	1	0.974627	0.707325	0.896183	0.995092	0.449286	0.691202
110	GOBP Carboxylic Acid Transport	1	0.865081	0.995907	0.208356	1	0.186972	1	1	1	0.0654342	0.354907	0.96595	0.995829	0.821293	0.145198
49	GOBP Antigen Processing And Presentation Of Exogenous Antigen	1	1	1	0.0306283	1	0.189739	1	4.75007e-10	1	0.0413773	0.769756	0.633345	0.995092	0.226437	0.43138
1029	GOBP Protein Processing	1	0.988925	1	1	0.655859	0.195382	1	1	1	1	0.852273	0.885847	0.995092	0.456869	0.718715
476	GOBP Leukocyte Degranulation	1	1	1	0.920943	1	0.200409	1	1	1	1	0.695159	0.975251	0.995092	0.6623	0.401407
598	GOBP Ncrna Metabolic Process	1	0.988925	1	1	1	0.200931	0.735301	1	1	1	0.791203	0.633345	0.995092	0.842521	0.548126
1588	KEGG Antigen Processing And Presentation	1	1	1	0.744539	1	0.201035	1	5.11453e-16	1	0.0296835	0.575056	0.414046	0.995092	0.154255	0.243988
797	GOBP Platelet Activation	1	0.988925	1	0.0393394	1	0.201545	1	1	1	1	0.772391	0.982603	0.995092	0.737768	0.411845
1711	KEGG T Cell Receptor Signaling Pathway	1	1	1	0.884663	1	0.201545	1	0.956409	1	1	0.998729	0.712946	0.995092	0.48475	0.27766
920	GOBP Positive Regulation Of Nik Nf Kappab Signaling	1	0.988925	0.995907	0.920943	1	0.203062	0.982084	1	1	1	0.647852	0.960781	0.995092	0.965541	0.723353
258	GOBP Demethylation	1	0.988925	0.995907	1	1	0.204469	0.874296	0.969306	1	1	0.967462	0.698106	0.995092	0.64643	0.221045
1582	KEGG Alcoholic Liver Disease	0.655405	0.988925	1	0.917574	1	0.208917	0.97562	0.947957	0.373251	0.799217	0.0548503	0.807267	0.995092	0.350306	0.276636
910	GOBP Positive Regulation Of Mononuclear Cell Migration	1	0.988925	0.995907	0.771406	1	0.208917	1	1	1	0.763328	0.953566	0.997128	0.995092	0.539278	0.676904
40	GOBP Amyloid Precursor Protein Metabolic Process	1	0.988925	0.995907	1	0.630416	0.209443	1	0.846426	1	0.881111	0.908627	0.954999	0.995092	0.348134	0.606543
50	GOBP Antigen Processing And Presentation Of Exogenous Peptide Antigen	1	1	1	0.0317947	1	0.209443	1	2.70901e-12	1	0.10728	0.811808	0.633345	0.995092	0.284296	0.518584
937	GOBP Positive Regulation Of Production Of Molecular Mediator Of Immune Response	1	1	1	0.744539	1	0.212292	0.819277	0.926902	1	1	0.740956	0.980725	0.995092	0.910282	0.620795
337	GOBP Erythrocyte Homeostasis	1	0.988925	1	1	1	0.223383	0.654417	1	0.822897	1	0.615344	0.737781	0.995092	0.944936	0.353528
567	GOBP Mucopolysaccharide Metabolic Process	1	0.988925	0.995907	0.751003	1	0.224235	1	1	1	1	0.852273	0.987025	0.995092	0.22318	0.758901
1264	GOBP Regulation Of Phosphatidylinositol 3 Kinase Activity	1	0.988925	0.998603	1	1	0.224235	1	0.900467	1	1	0.430535	0.992508	0.995092	0.748105	0.73209
498	GOBP Lymphocyte Costimulation	1	1	1	0.860294	1	0.224671	1	1	1	0.984519	0.925276	0.686976	0.995092	0.456869	0.874503
623	GOBP Negative Regulation Of Chemotaxis	1	0.988925	0.995907	1	0.936286	0.224952	1	0.998751	1	1	0.586375	0.982603	0.995092	0.333409	0.956466
1635	KEGG Glioma	1	1	0.995907	0.877564	0.829727	0.224952	0.819277	0.890339	1	1	0.975405	0.93267	0.995092	0.366527	0.853774
1144	GOBP Regulation Of Extrinsic Apoptotic Signaling Pathway	1	1	1	0.946032	0.607625	0.225991	1	1	1	1	0.429188	0.983272	0.995092	0.706571	0.675923
735	GOBP Nuclear Transport	1	0.988925	1	0.829214	0.595455	0.238154	0.494608	1	1	1	0.772391	0.434723	0.995092	0.476337	0.619219
1326	GOBP Regulation Of Synaptic Transmission Glutamatergic	1	0.988925	1	0.912236	0.857688	0.240436	1	0.998316	1	1	0.543724	0.987412	0.995092	0.790767	0.917004
1174	GOBP Regulation Of Intrinsic Apoptotic Signaling Pathway	1	0.988925	0.995907	1	1	0.242931	1	0.956409	1	0.661532	0.811808	0.960781	0.995092	0.667348	0.544283
870	GOBP Positive Regulation Of I Kappab Kinase Nf Kappab Signaling	1	0.988925	1	0.844499	1	0.243608	1	0.846426	1	0.776681	0.66258	0.930752	0.995092	0.969256	0.578615
168	GOBP Cellular Carbohydrate Metabolic Process	0.483262	0.988925	0.995907	0.767093	1	0.245937	1	1	0.30527	0.763328	0.0295422	0.93267	0.995829	0.193596	0.117144
1630	KEGG Fluid Shear Stress And Atherosclerosis	0.83777	1	1	0.865794	0.830063	0.247114	1	1	1	0.816936	0.14854	0.781912	0.995092	0.899957	0.800805
1084	GOBP Regulation Of Carbohydrate Metabolic Process	0.522447	1	1	0.865794	1	0.247403	0.83761	1	0.0946889	0.611565	0.0373247	0.956276	0.995092	0.0798331	0.145198
182	GOBP Cellular Monovalent Inorganic Cation Homeostasis	1	0.988925	1	0.865794	1	0.247403	1	0.998251	1	0.763328	0.619032	0.961187	0.995092	0.856089	0.272449
221	GOBP Cellular Transition Metal Ion Homeostasis	1	0.988925	1	1	1	0.24858	1	1	0.983007	0.482036	0.612083	0.757633	0.995092	0.996102	0.899904
501	GOBP Lymphocyte Migration	1	1	1	0.844499	1	0.24858	1	1	1	0.544772	0.97324	0.915154	0.995092	0.781092	0.451379
820	GOBP Positive Regulation Of Cd4 Positive Alpha Beta T Cell Activation	1	1	0.995907	0.343131	1	0.24858	1	0.925847	1	0.765515	0.932142	0.792839	0.995092	0.673943	0.324217
1165	GOBP Regulation Of Humoral Immune Response	1	0.988925	1	0.397249	1	0.24858	1	1	1	0.763328	0.817584	0.916247	0.995092	0.68992	0.773505
1579	KEGG Adipocytokine Signaling Pathway	1	0.988925	0.995907	0.884663	1	0.24858	0.874296	1	0.885728	1	0.416702	0.878073	0.995092	0.821293	0.292609
1080	GOBP Regulation Of Calcium Mediated Signaling	1	1	1	0.916342	0.854555	0.249861	0.721638	0.86236	1	1	0.722771	0.915511	0.995092	0.456869	0.916575
1036	GOBP Pyrimidine Containing Compound Metabolic Process	1	0.988925	1	1	1	0.251	1	1	1	1	0.82681	0.764385	0.995092	0.418318	0.788489
1628	KEGG Fc Epsilon Ri Signaling Pathway	1	1	1	0.191501	1	0.25129	1	0.181354	1	0.942933	0.968404	0.807267	0.995092	0.707459	0.158118
554	GOBP Monocyte Chemotaxis	1	1	1	0.714814	0.909277	0.254346	1	1	1	0.861438	0.908627	0.845537	0.995092	0.392195	0.884303
837	GOBP Positive Regulation Of Cellular Amide Metabolic Process	1	0.988925	1	1	0.685135	0.25898	1	0.993935	1	0.941439	0.909859	0.992508	0.995092	0.417734	0.673672
807	GOBP Positive Regulation Of Alpha Beta T Cell Activation	1	1	1	0.0943685	1	0.260595	1	0.969306	1	0.869359	0.900921	0.744278	0.995092	0.759846	0.276636
867	GOBP Positive Regulation Of Histone Modification	1	0.988925	1	0.942964	1	0.260595	1	0.894527	0.287153	0.899351	0.324254	0.973008	0.995092	0.261953	0.807784
679	GOBP Negative Regulation Of Protein Modification Process	1	1	1	1	0.855211	0.263085	0.610861	1	1	1	0.776605	0.915511	0.995092	0.622229	0.882129
681	GOBP Negative Regulation Of Proteolysis	1	1	0.995907	1	0.497325	0.263085	1	1	1	1	0.810504	0.939632	0.9981	0.903004	0.568871
646	GOBP Negative Regulation Of Interferon Gamma Production	1	0.787385	1	0.972583	1	0.265301	1	0.900467	1	0.64777	0.961414	0.712946	0.995092	0.676733	0.485987
966	GOBP Positive Regulation Of Small Gtpase Mediated Signal Transduction	1	1	1	0.767093	1	0.265476	0.819277	0.846426	1	0.899351	0.90558	0.973008	0.995092	0.366527	0.998501
51	GOBP Antigen Processing And Presentation Of Exogenous Peptide Antigen Via Mhc Class Ii	1	1	1	0.00790276	1	0.269381	1	2.49463e-15	1	0.0213795	0.867066	0.698106	0.589256	0.399894	0.662458
54	GOBP Antigen Processing And Presentation Of Peptide Or Polysaccharide Antigen Via Mhc Class Ii	1	1	1	0.00790276	1	0.269381	1	2.49463e-15	1	0.0213795	0.867066	0.698106	0.589256	0.399894	0.662458
1202	GOBP Regulation Of Mast Cell Activation Involved In Immune Response	1	0.988925	1	1	1	0.272065	1	1	1	1	0.663004	0.960781	0.995092	0.759183	0.269807
673	GOBP Negative Regulation Of Phosphorus Metabolic Process	1	1	1	1	0.439746	0.272198	0.455486	1	1	1	0.842002	0.850249	0.995092	0.576174	0.450775
1685	KEGG Pathways In Cancer	1	1	1	0.898566	0.155105	0.273022	0.819277	1	1	1	0.925276	0.939632	0.995092	0.0524512	0.213428
1192	GOBP Regulation Of Lipid Metabolic Process	0.530939	1	1	0.959875	1	0.274819	0.865002	0.846426	0.887266	0.999478	0.0524782	0.939632	0.995092	0.873553	0.808489
1665	KEGG Mapk Signaling Pathway	1	0.988925	0.995907	1	0.0461872	0.274819	0.938095	0.998946	1	1	0.955053	0.850249	0.995092	0.0912865	0.0577142
1673	KEGG Neurotrophin Signaling Pathway	1	1	1	1	1	0.274819	0.95101	0.991008	1	1	0.953566	0.934532	0.995092	0.493203	0.530415
606	GOBP Negative Regulation Of Catabolic Process	1	0.988925	1	1	0.790803	0.275226	0.935293	0.846426	1	1	0.835092	0.878073	0.995092	0.581103	0.879381
599	GOBP Necrotic Cell Death	1	0.566855	0.995907	1	1	0.276884	1	1	1	1	0.5712	0.973008	0.995092	0.811081	0.55419
1226	GOBP Regulation Of Myeloid Leukocyte Mediated Immunity	1	1	1	0.917714	1	0.281309	1	1	1	1	0.874654	0.88421	0.995092	0.366527	0.603423
1182	GOBP Regulation Of Leukocyte Degranulation	1	0.999202	1	0.970543	1	0.282512	1	1	1	1	0.811808	0.916247	0.995092	0.387718	0.565155
1505	GOBP T Cell Apoptotic Process	1	0.79006	0.995907	1	1	0.282998	1	1	0.906095	1	0.373881	0.915511	0.995092	0.923237	0.644186
688	GOBP Negative Regulation Of Small Molecule Metabolic Process	0.786787	0.988925	0.995907	1	1	0.283904	0.997177	1	0.855416	0.763328	0.157072	0.960781	0.995092	0.868145	0.979107
672	GOBP Negative Regulation Of Peptidyl Tyrosine Phosphorylation	1	1	1	1	0.534756	0.283904	0.829831	1	1	1	0.487802	0.960781	0.995092	0.595416	0.576895
846	GOBP Positive Regulation Of Cytokine Production Involved In Immune Response	1	1	1	0.737449	1	0.283904	0.819277	0.868514	0.949392	1	0.66258	0.976375	0.995092	0.808259	0.78042
1337	GOBP Regulation Of Toll Like Receptor Signaling Pathway	1	0.988925	1	0.864509	0.78826	0.283904	1	1	1	1	0.576373	0.915154	0.995092	0.977906	0.878787
1200	GOBP Regulation Of Map Kinase Activity	1	1	1	0.905421	0.10822	0.285832	0.6221	0.504401	1	1	0.462483	0.993907	0.995092	0.456869	0.158937
694	GOBP Negative Regulation Of T Cell Proliferation	1	1	1	1	1	0.286331	1	0.890339	1	1	0.975405	0.90893	0.995092	0.560434	0.74739
988	GOBP Positive T Cell Selection	1	1	1	0.971474	1	0.288466	0.837065	0.894527	1	0.990426	0.908627	0.995003	0.995092	0.475627	0.189463
1239	GOBP Regulation Of Neurotransmitter Transport	0.967796	0.988925	0.995907	0.905421	0.880746	0.289673	1	0.909486	1	0.771735	0.2634	0.993907	0.995092	0.979737	0.832346
504	GOBP Macrophage Activation	1	0.988925	1	0.529402	1	0.290573	0.953704	0.865022	1	0.651915	0.916053	0.961187	0.995092	0.251146	0.265949
1534	GOBP Transition Metal Ion Homeostasis	1	0.988925	1	1	1	0.291892	1	1	0.876264	0.0610915	0.708241	0.714648	0.995092	0.939017	0.812968
449	GOBP Interleukin 2 Production	1	1	1	1	1	0.292868	0.705532	0.984113	0.889242	1	0.871181	0.89788	0.995092	0.92594	0.465653
53	GOBP Antigen Processing And Presentation Of Peptide Antigen Via Mhc Class I	1	0.988925	1	0.836422	1	0.293086	1	0.998565	1	1	0.975405	0.698106	0.995092	0.81399	0.31971
557	GOBP Monosaccharide Metabolic Process	0.37086	0.988925	1	0.833694	1	0.294079	0.947219	1	0.220435	0.018164	0.0283509	0.93267	0.995092	0.161025	0.262993
1375	GOBP Response To Fatty Acid	0.467016	1	0.995907	0.751003	1	0.294079	1	1	1	0.585865	0.0457578	0.899275	0.995092	0.978928	0.79166
821	GOBP Positive Regulation Of Cd4 Positive Alpha Beta T Cell Differentiation	1	1	0.995907	0.41	1	0.296926	1	0.865022	1	0.763328	0.900921	0.766662	0.995092	0.543511	0.395408
790	GOBP Phospholipase C Activating G Protein Coupled Receptor Signaling Pathway	1	1	1	0.905421	1	0.29808	1	0.947957	1	0.763328	0.495239	0.844497	0.995092	0.752803	0.980689
1529	GOBP Toll Like Receptor 4 Signaling Pathway	1	0.988925	1	0.833694	0.646553	0.298185	1	1	1	0.919023	0.900009	0.93267	0.995092	0.718549	0.635018
1286	GOBP Regulation Of Protein Modification By Small Protein Conjugation Or Removal	1	1	0.995907	1	1	0.301143	1	1	1	1	0.462483	0.844497	0.995092	0.872744	0.530415
192	GOBP Cellular Response To External Stimulus	1	0.988925	0.995907	1	1	0.301642	1	1	1	0.763328	0.811808	0.993907	0.995092	0.709895	0.640702
603	GOBP Negative Regulation Of B Cell Activation	1	1	1	1	1	0.302124	0.860786	0.956409	1	1	0.968671	0.995003	0.995092	0.636745	0.373831
375	GOBP Germ Cell Development	1	1	0.995907	1	1	0.308162	0.807991	1	0.846358	1	0.438524	0.93267	0.995092	0.92594	0.393989
655	GOBP Negative Regulation Of Lipid Metabolic Process	0.515201	1	1	1	0.78826	0.309829	0.58884	0.894527	0.743189	0.763328	0.06267	0.93267	0.995092	0.807875	0.732254
497	GOBP Lymphocyte Chemotaxis	1	1	0.995907	0.900733	1	0.314142	1	1	1	0.842148	0.97324	0.78202	0.995092	0.425161	0.22388
9	GOBP Activated T Cell Proliferation	1	0.988925	0.995907	1	1	0.317706	1	1	1	0.896574	0.665414	0.820853	0.995092	0.905743	0.248202
1311	GOBP Regulation Of Small Molecule Metabolic Process	0.239891	1	0.995907	0.532696	1	0.317936	0.911506	1	0.174721	0.763328	0.0112636	0.961187	0.995829	0.0912865	0.603614
663	GOBP Negative Regulation Of Myeloid Cell Differentiation	1	1	0.995907	1	1	0.318646	0.622032	1	1	1	0.908627	0.960781	0.995092	0.885174	0.378997
1614	KEGG Chronic Myeloid Leukemia	1	1	1	0.835812	0.585999	0.319471	1	1	1	1	0.972842	0.845537	0.995092	0.358985	0.620795
406	GOBP Hematopoietic Progenitor Cell Differentiation	1	0.988925	1	0.767093	1	0.321059	0.828648	0.865022	1	1	0.987236	0.882704	0.995092	0.82434	0.442934
1190	GOBP Regulation Of Lipid Kinase Activity	1	0.988925	1	1	1	0.321059	1	0.92016	1	1	0.429049	0.976894	0.995092	0.719404	0.658864
803	GOBP Positive Chemotaxis	1	1	1	1	0.0646551	0.321283	1	1	1	1	0.805808	0.796656	0.995092	0.240145	0.0653294
371	GOBP Gamete Generation	1	1	1	1	0.726308	0.32272	0.366291	0.92928	0.75372	1	0.509562	0.915511	0.995829	0.947537	0.830337
351	GOBP Extrinsic Apoptotic Signaling Pathway Via Death Domain Receptors	1	1	1	0.987677	1	0.32403	0.947219	1	0.957725	1	0.589719	0.995217	0.995092	0.953084	0.484789
853	GOBP Positive Regulation Of Endocytosis	1	1	1	1	0.634529	0.324271	0.826733	0.865022	1	1	0.645791	0.984445	0.995092	0.366527	0.688764
1707	KEGG Small Cell Lung Cancer	1	1	0.995907	0.202013	0.520261	0.324271	1	1	1	1	0.842002	0.757633	0.995092	0.352861	0.575444
1521	GOBP Temperature Homeostasis	0.91314	0.950731	0.995907	1	1	0.327197	1	1	0.663948	0.886868	0.265135	0.737781	0.995092	0.714671	0.587614
1090	GOBP Regulation Of Cd4 Positive Alpha Beta T Cell Differentiation	1	1	1	0.767093	1	0.330473	0.963979	0.846426	1	0.829414	0.811808	0.961826	0.995092	0.780424	0.429068
502	GOBP Lysosomal Transport	1	1	1	1	1	0.331471	0.649738	0.0697922	1	1	0.958015	0.960781	0.995092	0.746097	0.302718
1023	GOBP Protein Maturation	1	0.988925	1	1	0.836022	0.331471	1	1	1	1	0.989724	0.93267	0.995092	0.379156	0.906193
1164	GOBP Regulation Of Hormone Secretion	1	0.988925	1	0.865794	1	0.331471	1	1	1	0.966161	0.658232	0.982603	0.995092	0.996384	0.360271
1543	GOBP Type 2 Immune Response	1	0.988925	1	0.538564	1	0.336341	1	0.931457	1	0.886868	0.97291	0.993907	0.995092	0.979633	0.474077
695	GOBP Negative Regulation Of Transferase Activity	1	1	1	1	0.502587	0.337962	0.413453	1	1	1	0.953566	0.982603	0.995092	0.456869	0.530415
1162	GOBP Regulation Of Histone Modification	1	0.988925	1	1	1	0.341613	0.969208	0.931457	0.622957	1	0.616831	0.915511	0.995092	0.623461	0.401323
900	GOBP Positive Regulation Of Lipid Metabolic Process	1	1	1	0.899292	1	0.343779	1	0.86236	1	0.800316	0.361447	0.757633	0.995092	0.977906	0.467309
1285	GOBP Regulation Of Protein Maturation	1	1	1	1	1	0.347193	1	1	1	1	0.958015	0.867141	0.995092	0.550722	0.375343
674	GOBP Negative Regulation Of Phosphorylation	1	1	1	1	0.501124	0.34993	0.494608	1	1	1	0.930968	0.954152	0.995092	0.539846	0.509643
45	GOBP Anion Transport	0.988936	0.962619	0.995907	0.0487228	1	0.352001	1	1	1	0.349542	0.353266	0.878073	0.995092	0.704065	0.538393
639	GOBP Negative Regulation Of Hemopoiesis	1	1	1	1	1	0.352001	0.751147	0.998946	1	0.978729	0.916053	0.995217	0.995092	0.98777	0.716287
1082	GOBP Regulation Of Carbohydrate Biosynthetic Process	0.534959	1	0.995907	0.529691	1	0.356084	1	1	0.563921	0.410669	0.0921286	0.915511	0.995092	0.366527	0.311604
1119	GOBP Regulation Of Coagulation	1	1	1	1	0.622007	0.356757	1	1	1	1	0.420042	0.800803	0.995092	0.780239	0.649919
886	GOBP Positive Regulation Of Intrinsic Apoptotic Signaling Pathway	1	0.988925	0.995907	1	1	0.364417	1	1	1	0.0641402	0.698638	0.737781	0.995829	0.392195	0.999813
1499	GOBP Synaptic Transmission Glutamatergic	1	1	1	0.935097	0.932057	0.37325	1	0.949492	1	1	0.429188	0.966563	0.995092	0.979711	0.993475
70	GOBP Axis Specification	1	1	1	1	0.881437	0.376663	0.844693	1	1	0.844107	0.392103	0.93267	0.995092	0.595416	0.851906
517	GOBP Mast Cell Activation Involved In Immune Response	1	0.988925	1	1	1	0.376663	1	1	0.928166	1	0.66258	0.950385	0.995092	0.969256	0.257326
1177	GOBP Regulation Of Jnk Cascade	1	0.988925	0.995907	0.954201	0.716602	0.37932	0.982036	1	1	1	0.73155	0.93267	0.995092	0.803394	0.773505
1295	GOBP Regulation Of Receptor Mediated Endocytosis	1	0.988925	1	1	0.683612	0.37971	0.835258	0.998751	1	1	0.496788	0.881834	0.995092	0.655942	0.746882
897	GOBP Positive Regulation Of Lipid Biosynthetic Process	1	1	0.995907	0.829214	1	0.38157	1	0.868353	0.983007	0.661532	0.506402	0.811598	0.995092	0.910282	0.763486
965	GOBP Positive Regulation Of Signaling Receptor Activity	1	0.988925	1	1	1	0.382295	0.947219	1	1	1	0.849374	0.766662	0.995092	0.746097	0.890785
725	GOBP Neurotransmitter Secretion	0.767412	0.988925	0.995907	1	1	0.387563	1	0.956409	0.916111	0.916025	0.235294	0.782675	0.995092	0.933806	0.972476
1028	GOBP Protein Polyubiquitination	1	0.988925	1	1	1	0.387563	0.877927	0.956409	1	1	0.772391	0.72474	0.995092	0.677369	0.167046
1549	GOBP Vacuolar Localization	1	0.988925	1	1	1	0.387563	0.819277	1	1	1	0.855173	0.633345	0.995092	0.686451	0.242493
671	GOBP Negative Regulation Of Peptidase Activity	1	1	0.995907	0.985999	0.32891	0.38805	1	1	0.871662	1	0.780833	0.782675	0.995092	0.871449	0.373167
833	GOBP Positive Regulation Of Cell Killing	1	1	1	0.829214	1	0.391515	1	0.865022	1	0.763328	0.867631	0.737781	0.995092	0.707459	0.401407
511	GOBP Male Gamete Generation	1	1	1	1	0.808647	0.393266	0.281142	0.846426	0.799619	1	0.663403	0.899779	0.995092	0.973917	0.903565
1238	GOBP Regulation Of Neurotransmitter Levels	0.366261	1	0.995907	1	1	0.395205	1	0.931457	0.32296	0.899351	0.0568983	0.668044	0.995092	0.366527	0.470617
851	GOBP Positive Regulation Of Dna Binding Transcription Factor Activity	1	0.988925	0.995907	0.771406	1	0.395205	1	1	1	0.967792	0.707325	0.88421	0.995092	0.777025	0.999813
1298	GOBP Regulation Of Reproductive Process	0.754541	0.988925	0.995907	0.942964	0.983534	0.397737	0.763392	1	1	1	0.235294	0.757633	0.995829	0.737768	0.987477
1387	GOBP Response To Interleukin 6	1	1	1	1	1	0.398673	1	1	1	0.77527	0.932893	0.954152	0.995092	0.894034	0.800813
1024	GOBP Protein Methylation	1	0.804701	1	1	1	0.400773	0.757306	0.99864	1	0.899351	0.960466	0.41361	0.995092	0.723836	0.221754
1682	KEGG Pancreatic Cancer	1	1	1	1	0.170351	0.402682	1	0.969306	1	1	0.953566	0.93267	0.995829	0.34287	0.188088
1070	GOBP Regulation Of Binding	1	1	1	1	0.980259	0.40325	0.654417	0.846426	1	1	0.960466	0.984445	0.995092	0.459325	0.984481
387	GOBP Glycerolipid Catabolic Process	1	0.988925	1	1	1	0.405627	0.982036	0.865022	1	0.762939	0.740416	0.939632	0.995092	0.686451	0.375343
1404	GOBP Response To Purine Containing Compound	1	1	0.995907	0.960474	1	0.409216	1	1	1	1	0.790698	0.774762	0.995092	0.60162	0.78776
523	GOBP Membrane Fusion	1	0.988925	0.995907	0.829214	1	0.410149	0.913514	1	1	1	0.867631	0.93267	0.995092	0.364684	0.642162
751	GOBP Organelle Fusion	1	0.988925	0.995907	0.913166	1	0.411853	0.860786	0.998946	1	1	0.7446	0.915511	0.995092	0.369233	0.767838
753	GOBP Organelle Membrane Fusion	1	0.988925	0.995907	0.913166	1	0.411853	0.860786	0.998946	1	1	0.7446	0.915511	0.995092	0.369233	0.767838
509	GOBP Maintenance Of Location In Cell	1	0.988925	0.995907	1	1	0.416897	0.87719	0.947957	1	0.763328	0.785013	0.807267	0.995092	0.606258	0.88552
1260	GOBP Regulation Of Peptidyl Serine Phosphorylation	1	1	1	1	0.922988	0.416897	0.950595	1	1	0.984519	0.977404	0.960781	0.995092	0.414911	0.916575
1392	GOBP Response To Mechanical Stimulus	1	0.988925	0.995907	0.942964	0.199627	0.416897	0.873101	1	1	1	0.953566	0.93267	0.995092	0.392195	0.22037
1506	GOBP T Cell Cytokine Production	1	1	1	0.767093	1	0.416897	0.828342	1	1	1	0.955053	0.995217	0.995092	0.900468	0.578615
1551	GOBP Vacuole Organization	1	0.988925	1	0.767093	1	0.417539	1	0.606911	1	0.763328	0.958015	0.987412	0.995092	0.940923	0.611495
1062	GOBP Regulation Of Anion Transport	0.717735	0.988925	1	0.767093	1	0.424972	1	1	0.648076	1	0.236132	0.958274	0.995092	0.473379	0.632885
808	GOBP Positive Regulation Of Alpha Beta T Cell Differentiation	1	1	0.995907	0.529402	1	0.42999	1	0.890767	1	0.763328	0.916053	0.868799	0.995092	0.714394	0.54777
959	GOBP Positive Regulation Of Reproductive Process	1	0.988925	0.995907	0.767093	0.377469	0.42999	1	1	1	1	0.462483	0.915511	0.995092	0.766409	0.393989
1132	GOBP Regulation Of Endocytosis	0.887535	1	1	1	0.413164	0.430929	0.949859	0.890767	1	1	0.353797	0.915511	0.995092	0.533348	0.494576
800	GOBP Polyol Biosynthetic Process	1	1	1	0.833694	1	0.437658	0.763392	0.865022	1	1	0.707325	0.982603	0.995092	0.990314	0.603584
1071	GOBP Regulation Of Biological Process Involved In Symbiotic Interaction	1	1	0.996656	0.714814	0.124392	0.439084	1	0.189754	1	0.424449	0.466332	0.712946	0.995092	0.92594	0.0748188
1367	GOBP Response To Catecholamine	1	0.988925	1	1	1	0.439084	1	0.846426	0.957725	1	0.961414	0.993907	0.995092	0.970021	0.628154
1025	GOBP Protein Modification By Small Protein Removal	1	0.988925	1	1	1	0.446456	1	0.86236	1	1	0.968816	0.992508	0.995092	0.542562	0.576923
1684	KEGG Parkinson Disease	1	0.61633	1	0.920248	1	0.449802	0.997177	0.934499	1	0.546975	0.97388	0.57871	0.995829	0.456869	0.851906
419	GOBP Hormone Transport	1	0.998286	1	0.868898	1	0.457625	1	1	1	0.997008	0.659626	0.937289	0.995092	0.92594	0.693682
974	GOBP Positive Regulation Of T Cell Mediated Cytotoxicity	1	1	1	0.960474	1	0.457625	1	0.900467	1	0.765515	0.842002	0.700767	0.995092	0.751541	0.261587
1331	GOBP Regulation Of T Cell Mediated Cytotoxicity	1	1	1	0.960474	1	0.457625	1	0.900467	1	0.765515	0.842002	0.700767	0.995092	0.751541	0.261587
666	GOBP Negative Regulation Of Neuron Death	1	0.988925	0.995907	1	1	0.458267	0.814009	1	0.928086	1	0.916053	0.74708	0.995092	0.988253	0.914026
930	GOBP Positive Regulation Of Peptidyl Serine Phosphorylation	1	1	1	1	0.677323	0.465112	1	1	1	1	0.958015	0.855134	0.995092	0.537541	0.693682
207	GOBP Cellular Response To Oxygen Levels	0.99023	0.988925	0.996656	1	1	0.468333	0.766918	0.984926	1	1	0.456538	0.633345	0.995092	0.692063	0.959624
460	GOBP Iron Ion Homeostasis	1	0.988925	1	1	1	0.468333	1	1	0.936755	0.611565	0.811808	0.915511	0.995092	0.945333	0.986234
1318	GOBP Regulation Of Sterol Transport	1	0.99081	1	0.202013	1	0.476587	1	1	1	0.993927	0.803401	0.855134	0.995092	0.840004	0.93774
1059	GOBP Regulation Of Alpha Beta T Cell Differentiation	1	1	1	0.829214	1	0.480233	0.871773	0.846426	1	0.899351	0.772391	0.978247	0.995092	0.909727	0.502252
650	GOBP Negative Regulation Of Kinase Activity	1	1	1	1	0.396759	0.485063	0.526956	1	1	1	0.98541	0.997128	0.995092	0.55391	0.406712
999	GOBP Programmed Necrotic Cell Death	1	0.805688	1	1	1	0.489344	1	1	1	1	0.774534	0.963955	0.995092	0.844489	0.611495
802	GOBP Polysaccharide Metabolic Process	0.749504	0.988925	0.995907	0.83551	1	0.494758	0.959292	1	0.963519	0.974432	0.303248	0.954152	0.995092	0.885174	0.509643
1550	GOBP Vacuolar Transport	1	1	1	1	1	0.495312	0.634989	0.127966	1	1	0.998123	0.961826	0.995092	0.657529	0.28492
1557	GOBP Vasoconstriction	1	1	1	1	0.930595	0.495312	1	0.955656	0.956098	0.131254	0.718431	0.93267	0.995829	0.970021	0.761823
60	GOBP Apoptotic Mitochondrial Changes	1	0.988925	1	1	1	0.499323	0.829831	1	0.948672	0.997008	0.811808	0.633345	0.995092	0.956089	0.601553
973	GOBP Positive Regulation Of T Cell Cytokine Production	1	1	1	0.737449	1	0.501025	0.978901	1	0.971473	1	0.959827	0.93267	0.995092	0.838277	0.649919
372	GOBP Gastrulation	0.903142	1	1	0.910086	0.0207392	0.501637	0.874296	1	1	1	0.415681	0.956548	0.995092	0.443143	0.022471
32	GOBP Amide Transport	1	0.988925	0.995907	0.227814	1	0.501637	1	0.947957	1	0.763328	0.949955	0.845537	0.995092	0.897938	0.188088
680	GOBP Negative Regulation Of Protein Serine Threonine Kinase Activity	1	1	1	1	0.423808	0.501637	0.829831	1	1	0.888055	0.648418	0.93267	0.995092	0.681102	0.399562
777	GOBP Peptide Transport	1	0.988925	1	0.256007	1	0.501637	1	0.931457	1	0.763328	0.927508	0.915154	0.995092	0.804422	0.30787
1678	KEGG Non Small Cell Lung Cancer	1	1	0.995907	0.844551	0.27606	0.510684	0.835258	0.955656	1	1	0.958414	0.960781	0.995092	0.276931	0.295052
378	GOBP Glial Cell Development	1	1	0.995907	0.619783	0.668895	0.514053	1	1	1	0.763328	0.832201	0.867141	0.995092	0.399894	0.593785
720	GOBP Neuron Death	1	0.728831	1	1	0.609971	0.519074	0.956986	1	0.842269	1	0.861123	0.521419	0.995092	0.978928	0.641336
1576	GOBP Zymogen Activation	1	0.988925	1	1	1	0.520471	1	1	0.856643	1	0.626983	0.990561	0.995092	0.910282	0.967225
23	GOBP Aging	1	0.988925	0.995907	1	0.637295	0.525007	1	1	1	1	0.82966	0.94486	0.995092	0.22318	0.644186
814	GOBP Positive Regulation Of Binding	1	1	1	1	0.795582	0.531497	0.654417	0.900467	1	1	0.972889	0.960781	0.995092	0.456869	0.881287
1000	GOBP Prostanoid Metabolic Process	1	1	0.995907	0.35841	1	0.537816	1	0.865022	1	0.993831	0.587748	0.422201	0.995092	0.709924	0.158118
902	GOBP Positive Regulation Of Locomotion	0.931451	0.988925	1	0.864509	5.41952e-05	0.53913	1	1	1	1	0.464805	0.78202	0.995092	0.425161	7.29871e-05
889	GOBP Positive Regulation Of Jnk Cascade	1	0.988925	0.995907	1	0.775814	0.53913	0.938577	1	1	1	0.795565	0.807267	0.995092	0.650481	0.814948
294	GOBP Embryo Implantation	1	1	0.995907	0.619783	0.0295871	0.540003	1	1	1	1	0.867631	0.778571	0.995092	0.604395	0.0377969
693	GOBP Negative Regulation Of T Cell Differentiation	1	1	1	0.878772	0.607051	0.540003	0.844693	0.894527	1	0.91559	0.874654	0.995217	0.995092	0.932016	0.593785
648	GOBP Negative Regulation Of Intrinsic Apoptotic Signaling Pathway	1	1	0.998603	1	1	0.540766	0.997177	0.846426	0.95547	1	0.990587	0.91657	0.995092	0.964971	0.39226
524	GOBP Membrane Invagination	1	1	1	0.737449	1	0.541654	1	0.846426	0.963215	0.881111	0.575056	0.934482	0.995092	0.823728	0.711833
969	GOBP Positive Regulation Of Stress Activated Protein Kinase Signaling Cascade	1	0.988925	1	1	0.397145	0.541654	0.982323	1	1	1	0.66258	0.737781	0.995092	0.735215	0.43772
92	GOBP Bone Remodeling	1	0.988925	1	0.714814	0.991608	0.542023	1	1	1	1	0.772391	0.954152	0.995092	0.654415	0.999813
901	GOBP Positive Regulation Of Lipid Transport	0.731388	1	0.995907	0.00920821	1	0.543605	1	1	1	0.804013	0.33865	0.7552	0.995092	0.736905	0.774637
726	GOBP Neurotransmitter Transport	0.685017	0.988925	0.995907	1	1	0.545205	1	0.947957	0.385855	1	0.305004	0.781912	0.995092	0.449286	0.593785
956	GOBP Positive Regulation Of Reactive Oxygen Species Metabolic Process	1	0.988925	1	0.970543	1	0.548932	0.735301	1	1	1	0.97324	0.757633	0.995092	0.552516	0.710731
963	GOBP Positive Regulation Of Response To Wounding	0.58985	0.988925	1	1	0.0760572	0.550719	1	1	1	1	0.241118	0.995003	0.995092	0.54431	0.0880106
314	GOBP Endosomal Transport	1	0.988925	1	1	0.802292	0.552757	0.819277	0.547865	1	1	0.908627	0.782675	0.995092	0.451049	0.872204
799	GOBP Platelet Derived Growth Factor Receptor Signaling Pathway	1	1	0.995907	1	0.975295	0.552757	1	0.846426	1	1	0.850773	0.878073	0.995092	0.829352	0.98242
863	GOBP Positive Regulation Of Gliogenesis	1	0.988925	0.995907	0.865794	0.709056	0.553709	0.847566	1	1	1	0.972889	0.915154	0.9981	0.778084	0.753469
458	GOBP Intrinsic Apoptotic Signaling Pathway In Response To Endoplasmic Reticulum Stress	1	0.988925	0.996656	1	1	0.556755	0.819277	0.967169	1	0.842988	0.935014	0.657488	0.995092	0.821101	0.619304
604	GOBP Negative Regulation Of Binding	1	0.988925	1	0.950946	1	0.556755	1	0.846426	1	0.888055	0.960466	0.993907	0.995092	0.406038	0.958858
1515	GOBP T Cell Selection	1	1	1	1	1	0.556755	0.807991	0.890339	1	1	0.791203	0.997128	0.995092	0.793021	0.323292
1128	GOBP Regulation Of Dna Binding	1	1	0.995907	1	1	0.558919	0.921108	0.967169	1	0.918043	0.811808	0.997128	0.995092	0.681102	0.968727
899	GOBP Positive Regulation Of Lipid Localization	0.67232	1	0.995907	0.071754	1	0.564619	1	1	0.980227	0.83992	0.314978	0.757633	0.995468	0.692305	0.547438
186	GOBP Cellular Response To Abiotic Stimulus	1	0.988925	1	1	0.753543	0.564619	1	0.846426	0.91307	1	0.785693	0.9016	0.995092	0.979633	0.788489
432	GOBP Import Into Nucleus	1	1	1	0.965681	0.447	0.567525	0.751077	1	1	1	0.867631	0.93267	0.995092	0.636745	0.482309
927	GOBP Positive Regulation Of Pattern Recognition Receptor Signaling Pathway	1	0.994114	1	0.917574	0.758211	0.567525	1	1	1	1	0.97324	0.770865	0.995092	0.752803	0.823317
1502	GOBP Syncytium Formation	1	1	0.995907	0.771406	1	0.567525	0.835258	1	1	1	0.908627	0.997128	0.995092	0.984522	0.949255
1193	GOBP Regulation Of Lipid Transport	0.814847	1	0.995907	0.0250455	1	0.567596	1	1	1	0.868879	0.415681	0.782675	0.995092	0.872744	0.640702
84	GOBP Biomineralization	0.996385	0.988925	0.995907	1	0.368584	0.573029	1	1	1	0.891171	0.580774	0.960128	0.995092	0.910282	0.347019
716	GOBP Neuroblast Proliferation	0.768626	1	1	1	0.440948	0.574742	0.83761	0.956409	0.668707	1	0.383861	0.93267	0.995092	0.702919	0.504224
699	GOBP Negative Regulation Of Transport	1	1	0.995907	0.700148	0.808262	0.574897	0.980734	1	1	1	0.722771	0.960781	0.995092	0.666839	0.892242
97	GOBP Calcium Ion Transport Into Cytosol	1	1	0.995907	1	0.440948	0.577579	0.828342	0.86236	1	0.88921	0.916053	0.964442	0.995092	0.595416	0.413855
1669	KEGG Micrornas In Cancer	1	0.988925	1	1	0.0821065	0.580839	1	0.930731	1	1	0.908627	0.990561	0.995092	0.434651	0.0899858
1254	GOBP Regulation Of Oxidoreductase Activity	1	0.988925	1	0.996329	1	0.58246	1	0.934499	1	0.765515	0.867631	0.995003	0.995092	0.657529	0.955708
1610	KEGG Chemical Carcinogenesis Reactive Oxygen Species	0.400823	0.988925	0.995907	1	1	0.583042	1	1	0.947617	1	0.164252	0.700767	0.995829	0.94779	0.763842
412	GOBP Histone Methylation	1	0.936056	1	1	1	0.583071	0.865175	0.947957	1	0.858807	0.824545	0.527272	0.995092	0.674029	0.326007
779	GOBP Peptidyl Lysine Methylation	1	0.936056	1	1	1	0.583071	0.865175	0.947957	1	0.858807	0.824545	0.527272	0.995092	0.674029	0.326007
801	GOBP Polyol Metabolic Process	1	1	1	0.737449	1	0.583071	0.979031	0.947957	0.779049	0.763328	0.679871	0.878073	0.995092	0.630444	0.648216
989	GOBP Post Embryonic Development	1	0.988925	1	1	1	0.584679	1	1	0.876264	1	0.935014	0.995003	0.995092	0.972053	0.479451
964	GOBP Positive Regulation Of Secretion	1	0.988925	1	0.737449	0.726569	0.587478	1	1	1	0.763328	0.665414	0.995217	0.995092	0.777025	0.663418
18	GOBP Adaptive Thermogenesis	0.712607	0.545508	1	1	1	0.587893	0.989968	0.998946	0.596343	0.799217	0.359206	0.492434	0.995897	0.692305	0.624258
916	GOBP Positive Regulation Of Neuron Death	1	0.988925	0.995907	1	0.220525	0.588529	1	1	1	0.83992	0.792804	0.915154	0.995092	0.561457	0.198543
624	GOBP Negative Regulation Of Cold Induced Thermogenesis	1	0.805688	0.995907	1	1	0.592229	0.869126	0.947957	1	0.763328	0.953566	0.434723	0.995092	0.922002	0.547438
789	GOBP Phosphatidylinositol Metabolic Process	1	1	1	0.865552	1	0.600108	0.921108	0.890767	1	1	0.987236	0.878073	0.995092	0.927931	0.78042
1007	GOBP Protein Complex Oligomerization	1	1	1	0.886176	1	0.600108	1	0.949492	0.872703	0.763328	0.805808	0.878073	0.995092	0.811805	0.672944
1343	GOBP Regulation Of Tube Size	0.821721	0.988925	0.995907	1	0.715269	0.602209	1	0.947957	0.514657	0.310334	0.456538	0.992508	0.995092	0.581103	0.573929
82	GOBP Biological Process Involved In Interaction With Symbiont	1	1	0.995907	1	0.729934	0.602209	1	0.998751	0.86587	1	0.823085	0.698106	0.995092	0.921062	0.792893
1109	GOBP Regulation Of Cellular Amide Metabolic Process	1	0.988925	1	0.987677	1	0.610829	0.517482	1	1	1	0.867631	0.521419	0.995092	0.527387	0.74739
743	GOBP Nucleoside Phosphate Catabolic Process	0.939247	0.988925	1	0.954201	1	0.611684	1	1	0.606309	0.844107	0.565351	0.960781	0.995092	0.558409	0.326416
1145	GOBP Regulation Of Extrinsic Apoptotic Signaling Pathway Via Death Domain Receptors	1	1	1	0.954201	1	0.612167	0.78675	1	0.963519	1	0.908627	0.960128	0.995092	0.947747	0.356216
1347	GOBP Regulation Of Vasoconstriction	1	1	1	1	0.885759	0.614573	1	0.947957	0.984674	0.0787526	0.772391	0.960781	0.995092	0.994248	0.697801
574	GOBP Muscle Cell Apoptotic Process	1	0.988925	0.995907	0.785197	1	0.615132	1	1	1	0.847459	0.94483	0.93267	0.995092	0.704065	0.912183
361	GOBP Female Gamete Generation	1	1	0.995907	1	0.956479	0.615815	0.844693	1	1	1	0.714129	0.993907	0.995092	0.92673	0.99674
48	GOBP Antigen Processing And Presentation Of Endogenous Antigen	1	1	1	0.873623	1	0.618447	1	0.0051829	1	0.763328	0.772391	0.492434	0.995092	0.736905	0.375118
392	GOBP Glycoprotein Metabolic Process	1	0.991973	0.995907	1	1	0.619031	1	1	1	1	0.60038	0.995217	0.995092	0.0700808	0.676904
636	GOBP Negative Regulation Of Extrinsic Apoptotic Signaling Pathway	1	0.988925	1	0.865794	1	0.622174	1	0.961541	1	1	0.811808	0.992508	0.995092	0.983678	0.882129
967	GOBP Positive Regulation Of Small Molecule Metabolic Process	0.469301	1	1	0.737449	1	0.624241	0.948202	0.894527	0.140242	0.763328	0.234771	0.845537	0.995092	0.0848737	0.586906
424	GOBP Icosanoid Metabolic Process	0.84767	1	0.995907	0.516942	1	0.625882	1	0.894527	0.91911	0.811892	0.506201	0.434723	0.995092	0.724481	0.128044
450	GOBP Interleukin 4 Production	1	0.988925	1	0.404766	1	0.628538	0.819277	0.948779	1	0.765515	0.823418	0.878073	0.995092	0.979633	0.610258
1151	GOBP Regulation Of Gliogenesis	1	1	0.995907	0.906178	0.52336	0.628538	0.735301	1	1	1	0.97324	0.853958	0.995829	0.723836	0.576024
1253	GOBP Regulation Of Oxidative Stress Induced Cell Death	1	1	1	1	0.905806	0.628538	0.94403	0.846426	1	1	0.929862	0.961187	0.995092	0.709924	0.913487
309	GOBP Endocytic Recycling	1	1	1	1	0.98233	0.634384	0.476302	0.846426	1	1	0.8329	0.952499	0.995092	0.641432	0.967225
286	GOBP Dna Modification	1	0.426487	0.995907	1	0.991826	0.636797	1	0.846426	1	1	0.955923	0.698106	0.995092	0.681102	0.974383
1230	GOBP Regulation Of Necrotic Cell Death	1	0.988925	0.995907	1	1	0.637322	1	1	1	1	0.718431	0.960781	0.995092	0.96571	0.745668
1079	GOBP Regulation Of Calcium Ion Transport	0.91314	1	1	1	1	0.640639	0.913514	1	0.699289	1	0.575056	0.93267	0.995092	0.781092	0.819348
1139	GOBP Regulation Of Erbb Signaling Pathway	0.955253	0.988925	1	1	0.209404	0.643328	0.879123	0.998316	1	1	0.612083	0.757633	0.995092	0.842521	0.231738
184	GOBP Cellular Process Involved In Reproduction In Multicellular Organism	1	1	0.995907	1	1	0.646315	0.751077	1	1	1	0.916053	0.878073	0.995092	0.899957	0.808489
160	GOBP Cell Recognition	0.525614	1	0.995907	0.876121	1	0.647995	1	1	0.816601	0.64777	0.27461	0.521419	0.995829	0.736905	0.854141
1708	KEGG Sphingolipid Signaling Pathway	1	1	1	0.865794	1	0.647995	0.997177	0.865022	1	0.905729	0.925276	0.915511	0.995092	0.779972	0.27766
1454	GOBP Signal Transduction By P53 Class Mediator	0.975287	1	1	1	0.41763	0.649003	1	0.934499	1	0.899351	0.641935	0.737781	0.995092	0.971972	0.393989
1258	GOBP Regulation Of Peptide Transport	1	0.988925	1	0.844499	1	0.649986	1	0.883905	0.959756	0.763328	0.935014	0.989802	0.995092	0.885174	0.485098
1449	GOBP Sensory Perception Of Pain	1	1	0.995907	1	0.551163	0.654712	1	1	1	1	0.810504	0.995003	0.995092	0.519185	0.582359
1289	GOBP Regulation Of Protein Serine Threonine Kinase Activity	1	1	1	1	0.231935	0.655225	0.466666	0.846426	1	1	0.891208	0.967618	0.995092	0.644713	0.277495
310	GOBP Endocytosis	0.848079	1	1	0.809325	0.231935	0.657235	1	0.894527	1	0.909178	0.542839	0.737781	0.995092	0.692063	0.220461
570	GOBP Multicellular Organism Reproduction	1	1	0.998603	1	0.22129	0.658586	0.455486	0.956409	0.899516	1	0.791203	0.93267	0.995092	0.995844	0.292609
1539	GOBP Triglyceride Metabolic Process	0.506333	1	1	1	1	0.659272	0.947219	1	0.788053	0.763328	0.273526	0.993907	0.995092	0.793021	0.623601
1655	KEGG Insulin Resistance	1	1	1	1	1	0.662084	0.828342	0.934499	0.767517	1	0.69701	0.93267	0.995092	0.825477	0.826089
766	GOBP Ossification	1	0.988925	0.995907	0.991772	0.265393	0.663329	1	1	1	0.785947	0.707325	0.995217	0.995092	0.983734	0.231738
211	GOBP Cellular Response To Reactive Oxygen Species	1	0.988925	1	1	0.639322	0.664259	0.981478	0.0051829	1	1	0.791203	0.915154	0.995092	0.899957	0.656268
1294	GOBP Regulation Of Reactive Oxygen Species Metabolic Process	1	0.988925	1	1	0.729934	0.664259	0.735301	1	1	1	0.935014	0.774762	0.995092	0.456869	0.788489
1589	KEGG Apelin Signaling Pathway	1	1	1	1	0.784712	0.664259	0.772693	0.969306	0.905767	1	0.785693	0.961187	0.995092	0.933806	0.854413
1690	KEGG Pi3k Akt Signaling Pathway	1	1	1	1	0.00822959	0.664694	1	0.846426	1	1	0.932893	0.915154	0.995092	0.310095	0.0141745
1632	KEGG Foxo Signaling Pathway	1	1	1	1	1	0.665274	1	0.947957	0.883146	1	0.930535	0.995003	0.995829	0.97775	0.949255
987	GOBP Positive Regulation Of Wound Healing	0.463488	0.988925	1	1	0.047812	0.667131	1	1	1	1	0.253943	0.845537	0.995092	0.504142	0.0542181
634	GOBP Negative Regulation Of Erk1 And Erk2 Cascade	1	0.988925	1	0.946032	1	0.667665	1	1	1	1	0.938298	0.93267	0.995092	0.802992	0.849588
1702	KEGG Renal Cell Carcinoma	1	1	1	1	0.237473	0.66794	0.989231	1	1	1	0.94208	0.929217	0.995092	0.284296	0.280518
369	GOBP Formation Of Primary Germ Layer	0.722082	1	1	0.970543	0.00526082	0.673503	0.852637	0.947957	1	1	0.441079	0.982603	0.995092	0.533348	0.00641137
573	GOBP Muscle Adaptation	1	1	1	0.751003	1	0.673503	0.808677	1	1	1	0.891208	0.990561	0.995092	0.681102	0.41674
640	GOBP Negative Regulation Of Hydrolase Activity	0.862263	1	1	1	0.367491	0.674049	0.911506	1	0.484216	1	0.574765	0.915511	0.995092	0.55226	0.431161
104	GOBP Carbohydrate Derivative Biosynthetic Process	1	0.988925	0.995907	0.884663	1	0.675393	1	1	1	1	0.909859	0.93267	0.995092	0.456869	0.245546
619	GOBP Negative Regulation Of Cellular Catabolic Process	1	0.988925	1	1	0.689798	0.681159	0.863293	0.843438	1	1	0.909859	0.774762	0.995092	0.387718	0.78042
940	GOBP Positive Regulation Of Protein Binding	1	1	1	1	0.955724	0.683785	0.947219	0.876625	1	1	0.908627	0.915511	0.995092	0.451049	0.999813
1624	KEGG Endocytosis	1	1	0.995907	1	0.174948	0.684623	1	1	1	0.905729	0.935014	0.774762	0.995092	0.410018	0.166215
1686	KEGG Pathways Of Neurodegeneration Multiple Diseases	1	0.988925	0.995907	1	0.885759	0.684623	0.772693	0.947957	1	0.999795	0.932658	0.434723	0.995092	0.578811	0.887896
1078	GOBP Regulation Of Calcium Ion Transmembrane Transport	1	1	1	1	1	0.68475	0.367336	0.846426	0.69025	1	0.908627	0.915511	0.995092	0.752803	0.560975
1510	GOBP T Cell Mediated Cytotoxicity	1	1	1	0.927396	1	0.68475	1	0.95581	1	0.842988	0.787103	0.899275	0.995092	0.879862	0.545234
1048	GOBP Regulated Exocytosis	0.989936	1	0.995907	0.833694	0.925965	0.689132	1	1	1	1	0.699369	0.805238	0.995092	0.719404	0.996184
1336	GOBP Regulation Of Tissue Remodeling	1	0.988925	0.998603	0.859419	1	0.689132	1	1	1	0.840956	0.536342	0.992508	0.995092	0.561457	0.654775
1535	GOBP Transition Metal Ion Transport	1	0.988925	0.995907	1	1	0.689132	1	1	0.563921	1	0.746063	0.757633	0.995092	0.549815	0.97027
231	GOBP Chromosome Segregation	1	1	1	1	1	0.692832	0.546103	1	1	1	0.69701	0.845537	0.995092	0.350306	0.217072
658	GOBP Negative Regulation Of Lymphocyte Differentiation	1	1	1	0.905421	0.712807	0.693708	0.674333	0.890767	1	0.946231	0.958015	0.939632	0.995092	0.849937	0.703629
339	GOBP Establishment Of Endothelial Barrier	0.511738	1	1	0.94578	0.146971	0.695202	1	0.98513	1	1	0.312852	0.698106	0.995092	0.819559	0.18034
1245	GOBP Regulation Of Nuclear Division	1	1	1	1	1	0.695202	0.83761	0.95753	1	1	0.953566	0.93267	0.995092	0.869687	0.826678
1457	GOBP Skeletal Muscle Cell Differentiation	1	1	0.995907	1	1	0.695202	0.60129	0.955656	0.910989	1	0.977404	0.811598	0.995092	0.966958	0.835941
252	GOBP Cytosolic Calcium Ion Transport	1	1	0.995907	1	0.523558	0.695351	0.828648	0.865022	1	0.904836	0.953566	0.984445	0.995092	0.661441	0.511228
1399	GOBP Response To Oxygen Levels	1	0.988925	0.995907	0.951306	0.455862	0.695864	0.960582	1	1	0.885043	0.925276	0.766662	0.995829	0.619419	0.429681
727	GOBP Neutral Lipid Metabolic Process	0.645965	1	1	0.809325	1	0.697679	1	1	0.983007	0.763328	0.413069	0.939632	0.995092	0.900158	0.69926
1297	GOBP Regulation Of Regulated Secretory Pathway	1	1	1	0.877011	0.663844	0.699275	0.963979	1	1	1	0.773069	0.967618	0.995092	0.518209	0.753469
665	GOBP Negative Regulation Of Neuron Apoptotic Process	1	0.988925	1	1	0.609971	0.700404	0.947219	1	0.842269	1	0.791203	0.700767	0.995092	0.885934	0.662458
229	GOBP Chromatin Organization	1	1	1	1	1	0.702078	0.0971014	0.86236	0.749216	1	0.916053	0.41361	0.995092	0.950777	0.326546
859	GOBP Positive Regulation Of Epithelial To Mesenchymal Transition	1	0.988925	1	0.979003	0.267145	0.703006	1	1	1	1	0.867631	0.93267	0.995092	0.765439	0.298313
133	GOBP Cell Aging	1	0.988925	1	1	0.446094	0.703513	1	1	1	1	0.896537	0.995003	0.995092	0.456869	0.507476
391	GOBP Glycoprotein Biosynthetic Process	1	1	1	1	1	0.703513	0.982323	1	1	1	0.359206	0.995217	0.995092	0.0788311	0.390514
602	GOBP Negative Regulation Of Apoptotic Signaling Pathway	1	0.988925	1	0.991772	1	0.703513	0.97562	0.846426	0.968417	1	0.950355	0.973008	0.995092	0.970021	0.52475
1033	GOBP Protein Tetramerization	1	0.988925	1	1	1	0.703513	1	0.961541	1	0.763328	0.998123	0.995003	0.995092	0.921365	0.657404
285	GOBP Dna Methylation Or Demethylation	1	0.322001	0.995907	1	0.906564	0.70383	1	0.846426	1	1	0.958015	0.633345	0.995092	0.72086	0.949255
1701	KEGG Relaxin Signaling Pathway	1	1	0.995907	0.737449	0.998547	0.70383	1	1	1	1	0.985025	0.878073	0.995092	0.989922	0.937589
143	GOBP Cell Death In Response To Oxidative Stress	1	0.988925	1	1	1	0.70446	1	0.890767	1	1	0.848568	0.995217	0.995092	0.842521	0.946809
539	GOBP Methylation	1	0.34518	1	1	1	0.70446	0.947219	0.846426	1	1	0.82966	0.41361	0.995092	0.704065	0.390514
384	GOBP Glucose Metabolic Process	0.0785563	1	1	0.980434	1	0.705011	0.751399	1	0.0484709	0.00360172	0.0295422	0.93267	0.995092	0.0534375	0.480107
1147	GOBP Regulation Of Fatty Acid Metabolic Process	0.178621	1	1	0.904389	0.521848	0.705011	1	0.931457	0.733532	0.651915	0.0963612	0.686939	0.995092	0.684983	0.413855
195	GOBP Cellular Response To Hydrogen Peroxide	1	1	1	1	1	0.712649	0.735301	0.00278417	1	1	0.968404	0.93267	0.995092	0.918608	0.825942
1072	GOBP Regulation Of Biomineralization	1	1	0.995907	1	0.28726	0.725076	0.831851	1	1	0.763328	0.934745	0.990561	0.995092	0.595416	0.238468
216	GOBP Cellular Response To Toxic Substance	0.0894871	1	0.995907	1	1	0.72647	1	1	0.127619	0.800963	0.043215	0.878073	0.995092	0.21559	0.329569
1546	GOBP Unsaturated Fatty Acid Biosynthetic Process	0.593824	1	0.995907	0.0917518	1	0.72647	1	0.931457	0.929181	0.828636	0.391614	0.434723	0.995092	0.634412	0.601553
1032	GOBP Protein Targeting To Membrane	1	0.988925	1	0.899292	0.372297	0.72647	1	1	1	1	0.966159	0.989419	0.995092	0.956089	0.387662
1380	GOBP Response To Hydrogen Peroxide	1	1	0.995907	1	0.712807	0.728453	0.610861	0.0629754	1	1	0.958015	0.811598	0.995092	0.803394	0.761808
442	GOBP Integrin Mediated Signaling Pathway	1	1	1	0.0317947	0.120763	0.728508	0.938402	1	1	1	0.987236	0.990561	0.995092	0.543664	0.126106
849	GOBP Positive Regulation Of Dephosphorylation	1	1	1	0.899292	0.885922	0.728508	0.403018	1	1	1	0.97324	0.889692	0.995092	0.723836	0.949255
933	GOBP Positive Regulation Of Phosphatase Activity	1	1	1	0.899292	0.885922	0.728508	0.403018	1	1	1	0.97324	0.889692	0.995092	0.723836	0.949255
1013	GOBP Protein Homooligomerization	1	1	1	1	1	0.728508	1	1	0.743189	0.869359	0.953566	0.973008	0.995092	0.812684	0.723127
292	GOBP Electron Transport Chain	0.22888	0.470828	0.995907	0.809325	1	0.730131	1	1	0.588862	0.679102	0.143737	0.93267	0.995092	0.451049	0.927124
271	GOBP Development Of Primary Female Sexual Characteristics	0.55687	1	0.995907	0.920943	0.464205	0.730255	0.93197	1	0.689816	1	0.367846	0.989736	0.995829	0.64643	0.518584
1216	GOBP Regulation Of Mitotic Nuclear Division	1	1	1	1	0.983534	0.730255	0.915338	0.931457	1	1	0.845661	0.995217	0.995092	0.942054	0.999813
1219	GOBP Regulation Of Mrna Catabolic Process	1	1	1	1	0.909941	0.730255	0.409837	0.961541	1	1	0.987236	0.635647	0.9981	0.724481	0.959624
1607	KEGG Cellular Senescence	1	0.988925	1	1	1	0.73288	1	0.86236	1	0.722462	0.920118	0.820853	0.995092	0.585906	0.882129
287	GOBP Dna Recombination	1	1	1	1	1	0.747408	0.829831	1	1	1	0.581369	0.984445	0.995092	0.366527	0.179968
1251	GOBP Regulation Of Osteoblast Differentiation	1	0.988925	1	1	0.223682	0.747423	1	1	1	0.765515	0.908627	0.992508	0.995092	0.903004	0.18945
1458	GOBP Skeletal Muscle Organ Development	1	0.988925	1	1	0.978957	0.747942	0.766918	0.937344	1	1	0.961414	0.811598	0.995829	0.719158	0.992497
1400	GOBP Response To Peptide	1	1	1	0.751003	1	0.748832	0.654417	1	1	1	0.944692	0.867141	0.995092	0.723398	0.575009
764	GOBP Organophosphate Catabolic Process	0.718971	0.988925	1	1	1	0.754541	1	1	0.429358	0.477204	0.542123	0.940733	0.995092	0.433379	0.241053
1427	GOBP Rhythmic Process	0.468763	1	0.995907	0.971083	0.561584	0.754675	0.696778	1	0.345168	1	0.340606	0.878073	0.995092	0.350306	0.640458
533	GOBP Mesoderm Development	0.675112	0.988925	1	1	0.00826445	0.754675	1	1	1	1	0.502188	0.904264	0.995092	0.790047	0.00788703
1622	KEGG Egfr Tyrosine Kinase Inhibitor Resistance	1	1	1	1	0.0125514	0.754675	0.917677	0.865022	1	1	0.752782	0.93267	0.995092	0.129173	0.0175858
1338	GOBP Regulation Of Tor Signaling	1	0.988925	1	1	1	0.756816	0.6221	0.98513	0.798802	0.765515	0.803401	0.434723	0.995092	0.875136	0.356307
1010	GOBP Protein Dephosphorylation	1	0.988925	1	1	0.591281	0.758411	1	0.577102	1	1	0.97324	0.982603	0.995829	0.778034	0.67343
898	GOBP Positive Regulation Of Lipid Kinase Activity	1	0.988925	0.998603	0.942964	1	0.761195	1	0.890339	1	1	0.813325	0.993907	0.995092	0.723836	0.601553
996	GOBP Process Utilizing Autophagic Mechanism	1	0.14895	1	1	1	0.762358	1	0.947957	1	0.763328	0.852657	0.41361	0.995092	0.622585	0.377472
968	GOBP Positive Regulation Of Smooth Muscle Cell Proliferation	1	1	1	1	0.702007	0.7641	1	1	1	0.997008	0.776605	0.74708	0.995092	0.543608	0.699667
1451	GOBP Sequestering Of Calcium Ion	1	1	0.995907	1	1	0.7641	0.828648	0.92016	1	0.861438	0.832572	0.93267	0.995092	0.709895	0.892242
1638	KEGG Glycerophospholipid Metabolism	0.942573	0.988925	1	0.771406	1	0.765682	1	0.967169	0.673851	0.651915	0.742101	0.960781	0.995092	0.536883	0.11143
741	GOBP Nucleoside Monophosphate Metabolic Process	1	0.988925	0.995907	0.996329	1	0.765682	1	1	0.883117	1	0.823085	0.957221	0.997886	0.885174	0.55848
1616	KEGG Colorectal Cancer	1	1	0.998603	1	1	0.76924	0.819277	0.894527	1	1	0.845661	0.93267	0.995092	0.673943	0.916575
510	GOBP Maintenance Of Protein Location	1	0.988925	1	0.997486	0.670962	0.770151	0.913514	1	1	1	0.908627	0.915511	0.995092	0.48475	0.742939
1191	GOBP Regulation Of Lipid Localization	0.617735	1	0.995907	0.139035	1	0.770927	1	1	1	0.88522	0.462483	0.737781	0.995092	0.768445	0.542382
1455	GOBP Signal Transduction In Response To Dna Damage	1	1	1	0.978471	0.723966	0.770927	1	0.457063	1	1	0.925276	0.698106	0.995092	0.976085	0.74739
382	GOBP Glomerulus Development	1	1	1	0.905421	0.143409	0.771176	1	1	1	1	0.961414	0.867141	0.995092	0.978928	0.178262
503	GOBP Macroautophagy	0.958144	0.988925	1	0.904389	1	0.772195	0.947219	0.936756	1	0.868879	0.774534	0.781912	0.995092	0.981561	0.553386
1126	GOBP Regulation Of Dephosphorylation	1	1	1	0.972583	0.634529	0.772195	0.634989	1	1	1	0.936799	0.845537	0.995092	0.724481	0.688764
1263	GOBP Regulation Of Phosphatase Activity	1	1	1	0.972583	0.634529	0.772195	0.634989	1	1	1	0.936799	0.845537	0.995092	0.724481	0.688764
1681	KEGG Oxytocin Signaling Pathway	1	1	0.995907	1	0.724484	0.772195	0.819277	0.947957	1	0.765515	0.959688	0.995217	0.995092	0.903004	0.669447
213	GOBP Cellular Response To Starvation	0.763559	0.808992	0.995907	1	1	0.772458	1	0.944773	0.754862	0.978729	0.599864	0.761792	0.995092	0.814353	0.808489
888	GOBP Positive Regulation Of Ion Transport	0.613033	0.988925	1	0.932621	0.854555	0.773874	1	1	0.503249	0.973987	0.462483	0.993907	0.995092	0.456869	0.851906
829	GOBP Positive Regulation Of Cell Development	1	1	1	1	0.437208	0.773931	0.487998	1	0.976467	1	0.916053	0.93267	0.995092	0.935801	0.512571
980	GOBP Positive Regulation Of Transporter Activity	1	0.988925	1	1	0.982002	0.773931	0.91667	1	0.984674	1	0.966409	0.878073	0.995092	0.994248	0.984481
1212	GOBP Regulation Of Mitochondrial Membrane Potential	1	0.988925	0.995907	1	0.925965	0.773931	1	0.884652	1	1	0.850773	0.978247	0.995092	0.811826	0.955708
1276	GOBP Regulation Of Protein Binding	1	1	1	1	1	0.773931	0.766918	0.846426	1	1	0.996304	0.961187	0.995092	0.687204	0.883395
1473	GOBP Specification Of Symmetry	1	0.988925	1	1	1	0.774918	0.913514	1	1	0.763328	0.871181	0.869318	0.995092	0.781092	0.924548
906	GOBP Positive Regulation Of Mapk Cascade	1	1	1	0.854713	0.13168	0.775237	0.819277	0.846426	1	1	0.867631	0.995003	0.9981	0.527964	0.157357
675	GOBP Negative Regulation Of Protein Binding	1	1	1	1	0.854555	0.77616	0.938095	0.800222	1	1	0.977404	0.980812	0.995092	0.484436	0.889865
1152	GOBP Regulation Of Glucose Metabolic Process	0.073526	1	0.996365	0.965681	1	0.783149	0.947219	1	0.0407507	0.425535	0.0507458	0.93267	0.995092	0.0418734	0.334465
1012	GOBP Protein Dna Complex Subunit Organization	0.903142	1	1	1	1	0.783149	0.654417	0.620601	0.778264	0.997008	0.736601	0.93267	0.995092	0.88118	0.756629
1474	GOBP Spermatid Differentiation	0.73153	1	0.995907	1	1	0.785889	0.751399	1	0.483982	1	0.584363	0.939632	0.995092	0.634412	0.463903
843	GOBP Positive Regulation Of Cold Induced Thermogenesis	0.28874	0.988925	0.99681	1	0.998547	0.788586	1	1	0.389185	1	0.235294	0.986535	0.995092	0.456869	0.986234
1577	KEGG Acute Myeloid Leukemia	1	0.988925	1	1	1	0.789759	1	1	1	1	0.960466	0.915154	0.995092	0.814353	0.872867
949	GOBP Positive Regulation Of Protein Phosphorylation	1	0.988925	1	0.829214	0.0126056	0.789997	0.83761	0.931457	1	1	0.90558	0.806645	0.995092	0.392195	0.0189511
1041	GOBP Receptor Clustering	1	1	0.995907	0.854713	1	0.790225	0.947219	1	0.83072	0.74845	0.916053	0.993907	0.995092	0.736905	0.664647
944	GOBP Positive Regulation Of Protein Kinase B Signaling	1	1	0.995907	0.934166	0.300899	0.792973	1	1	1	1	0.97324	0.633345	0.995092	0.452707	0.331496
905	GOBP Positive Regulation Of Map Kinase Activity	0.968223	1	1	0.829214	0.0979356	0.795299	0.751399	0.457063	1	1	0.811808	0.992508	0.995092	0.817384	0.133682
191	GOBP Cellular Response To Chemical Stress	1	0.962619	1	1	1	0.796073	1	0.340465	0.842269	1	0.876415	0.782675	0.995092	0.897068	0.955708
1149	GOBP Regulation Of Generation Of Precursor Metabolites And Energy	0.284425	0.988925	1	0.886176	1	0.797919	1	1	0.270859	0.771913	0.237309	0.878073	0.995092	0.220387	0.166412
705	GOBP Negative Regulation Of Wound Healing	0.610364	1	1	1	0.228138	0.800502	1	1	1	1	0.495355	0.633345	0.995092	0.910282	0.248202
788	GOBP Phosphatidylinositol Biosynthetic Process	1	1	1	1	1	0.800502	0.938095	0.865022	1	1	0.909476	0.882704	0.995092	0.908844	0.85116
1002	GOBP Proteasome Mediated Ubiquitin Dependent Protein Catabolic Process	1	0.988925	1	1	1	0.807157	0.439252	0.868353	1	1	0.616831	0.434723	0.995092	0.581103	0.913487
781	GOBP Peptidyl Serine Modification	1	1	1	1	0.795582	0.810038	0.926596	1	0.983007	0.942933	0.975405	0.982603	0.995092	0.957038	0.792693
1370	GOBP Response To Endoplasmic Reticulum Stress	1	0.988925	1	1	1	0.813302	0.525913	0.937344	1	1	0.987043	0.633345	0.995092	0.913026	0.587614
388	GOBP Glycerolipid Metabolic Process	0.409145	1	1	0.929449	1	0.819023	0.921108	0.956409	0.440196	0.763328	0.359206	0.960781	0.995092	0.399894	0.531753
1640	KEGG Growth Hormone Synthesis Secretion And Action	1	1	0.995907	1	0.803326	0.819023	0.654417	0.955656	0.9496	1	0.823085	0.961187	0.995092	0.92594	0.882129
1317	GOBP Regulation Of Steroid Metabolic Process	0.679267	1	0.995907	1	0.826661	0.828388	0.807991	1	0.767517	0.763328	0.586375	0.997128	0.995829	0.781092	0.758901
341	GOBP Establishment Of Protein Localization To Membrane	1	0.988925	0.995907	1	0.40906	0.829814	1	1	1	1	0.867631	0.993907	0.995092	0.735215	0.410209
1250	GOBP Regulation Of Ossification	1	0.988925	0.995907	0.975326	0.19529	0.829814	1	1	1	0.763328	0.958015	0.987412	0.995092	0.527958	0.164565
1076	GOBP Regulation Of Body Fluid Levels	0.802406	1	1	0.767093	0.0575691	0.830546	0.960257	1	1	0.785947	0.69701	0.93267	0.995092	0.974966	0.0459519
1249	GOBP Regulation Of Organelle Assembly	1	0.988925	1	1	0.787777	0.83315	0.83761	0.843438	0.936755	1	0.958015	0.757633	0.995092	0.978828	0.873264
362	GOBP Female Sex Differentiation	0.387033	1	0.995907	0.942964	0.235501	0.844226	0.872109	1	0.759605	1	0.359206	0.993907	0.995092	0.728855	0.270353
1650	KEGG Human Papillomavirus Infection	1	0.988925	1	0.926793	0.0372158	0.84693	0.835258	1	1	1	0.998123	0.844497	0.995092	0.218509	0.0572583
390	GOBP Glycerophospholipid Metabolic Process	0.748409	1	1	0.836422	1	0.848672	0.959292	0.973718	0.457076	0.935217	0.66258	0.993907	0.995092	0.379156	0.30787
1015	GOBP Protein Import	1	1	1	1	0.277798	0.848672	0.751077	1	1	1	0.953566	0.986535	0.995092	0.491491	0.308308
811	GOBP Positive Regulation Of Axonogenesis	1	1	1	1	0.27496	0.850788	0.819277	1	1	1	0.623255	0.93267	0.995092	0.595416	0.323292
201	GOBP Cellular Response To Light Stimulus	1	1	1	1	0.779268	0.85251	1	0.00965196	1	1	0.916053	0.764385	0.995092	0.842521	0.835941
220	GOBP Cellular Response To Xenobiotic Stimulus	0.120563	1	1	0.934166	1	0.853875	1	1	0.184342	1	0.118473	0.875764	0.995092	0.16144	0.535073
90	GOBP Bone Mineralization	0.778933	0.988925	0.995907	1	0.370208	0.854882	1	1	0.872703	0.790314	0.699176	0.992508	0.995092	0.915429	0.329893
1020	GOBP Protein Localization To Extracellular Region	0.971657	0.988925	1	0.821854	0.773657	0.857782	1	1	1	0.869359	0.867631	0.993907	0.995092	0.996102	0.753469
329	GOBP Epithelial Cell Differentiation Involved In Kidney Development	1	1	1	0.888208	0.159153	0.857782	1	1	0.709009	1	0.916053	0.982603	0.995092	0.655511	0.190867
1528	GOBP Tissue Remodeling	1	0.988925	1	0.705488	0.655859	0.857782	1	1	1	0.910752	0.314978	0.960781	0.995092	0.3117	0.644639
1408	GOBP Response To Starvation	0.738307	0.69139	0.995907	1	1	0.85889	1	0.956409	0.743189	0.771344	0.66258	0.712946	0.995092	0.831566	0.677034
798	GOBP Platelet Aggregation	0.996766	0.988925	0.995907	0.737449	1	0.860228	1	1	1	0.939182	0.891208	0.916247	0.995092	0.910282	0.619147
1288	GOBP Regulation Of Protein Secretion	0.931454	0.988925	1	0.920943	0.763173	0.865675	1	0.947957	0.992862	0.869359	0.832425	0.958274	0.995092	0.969256	0.741445
455	GOBP Intracellular Receptor Signaling Pathway	0.675112	0.988925	0.995907	1	1	0.873116	1	1	0.963215	1	0.623255	0.915511	0.995092	0.995844	0.648303
734	GOBP Nuclear Chromosome Segregation	1	1	1	1	1	0.873116	0.813288	0.998751	1	1	0.626504	0.960781	0.995092	0.276931	0.278986
565	GOBP Mrna Catabolic Process	1	1	1	1	0.991888	0.874215	0.403018	0.865022	1	1	0.997745	0.698106	0.995092	0.826914	0.968727
580	GOBP Muscle Hypertrophy	1	1	1	1	1	0.876915	0.525913	1	1	1	0.810504	0.806645	0.995092	0.562105	0.594637
1388	GOBP Response To Ionizing Radiation	1	0.975903	1	1	0.431495	0.876915	1	0.741188	1	0.763328	0.975405	0.782675	0.995092	0.832831	0.369424
281	GOBP Digestive System Process	0.743596	1	1	0.994559	0.553929	0.881319	0.874296	0.98513	0.545735	1	0.69701	0.939632	0.995092	0.527387	0.587447
364	GOBP Fibroblast Proliferation	1	0.988925	1	1	0.552456	0.881319	0.751147	0.12557	1	1	0.925276	0.78202	0.995092	0.736905	0.581647
1568	GOBP Vesicle Organization	1	0.988925	1	0.771406	0.962703	0.881319	0.808677	0.947957	1	1	0.925276	0.757633	0.995092	0.449915	0.987477
326	GOBP Epithelial Cell Apoptotic Process	1	1	1	1	1	0.881493	1	1	1	0.990426	0.961414	0.93267	0.995092	0.712555	0.999813
757	GOBP Organic Acid Transport	0.233988	0.672514	0.995907	0.737449	1	0.882937	1	1	0.429268	0.763328	0.250849	0.976711	0.995092	0.300202	0.166778
307	GOBP Endocrine Process	0.551668	1	1	0.737449	0.141529	0.886518	0.935293	1	1	1	0.525841	0.93267	0.995092	0.854782	0.167458
1694	KEGG Prolactin Signaling Pathway	0.114261	1	0.995907	1	1	0.891292	1	0.894527	0.0702699	1	0.140787	0.757633	0.995092	0.119063	0.620388
311	GOBP Endoderm Development	0.467016	1	1	0.945204	0.189207	0.891292	0.674333	0.969306	1	1	0.453114	0.961187	0.995092	0.793021	0.22388
288	GOBP Dna Repair	1	1	1	1	1	0.891402	0.819277	0.931457	1	1	0.41469	0.915154	0.995092	0.366527	0.470617
1303	GOBP Regulation Of Response To Oxidative Stress	1	1	1	1	0.765165	0.891402	0.813288	0.865022	1	1	0.901442	0.982603	0.995829	0.939862	0.782696
1483	GOBP Sterol Homeostasis	0.18441	1	0.995907	0.868898	0.738395	0.897262	1	1	0.905767	0.292695	0.232752	0.700767	0.995092	0.831631	0.594491
306	GOBP Endocrine Hormone Secretion	0.558037	1	1	0.570848	0.320806	0.898756	0.915338	1	1	1	0.542839	0.93267	0.995092	0.970021	0.363218
342	GOBP Establishment Of Protein Localization To Organelle	1	0.988925	1	0.905421	0.599103	0.900911	0.239829	0.95581	1	1	0.950986	0.152482	0.9981	0.59645	0.611856
1602	KEGG Calcium Signaling Pathway	1	1	1	0.852706	0.00328137	0.903055	0.76974	0.801996	1	1	0.867631	0.916247	0.995092	0.595416	0.00482414
26	GOBP Alpha Amino Acid Catabolic Process	0.149935	0.975903	0.995907	0.934166	1	0.903519	1	1	0.243369	0.715051	0.193097	0.992508	0.995092	0.218509	0.0678342
836	GOBP Positive Regulation Of Cell Substrate Adhesion	0.609622	0.988925	0.995907	1	0.729934	0.904177	1	1	1	0.807493	0.60013	0.993907	0.995092	0.749782	0.691104
486	GOBP Lipid Localization	0.516862	0.988925	0.995907	0.028053	1	0.9051	1	1	1	0.365459	0.518525	0.939632	0.995092	0.973917	0.64229
335	GOBP Erbb Signaling Pathway	0.725576	0.988925	1	1	0.0267614	0.9051	0.982323	1	0.989841	1	0.707325	0.915511	0.995092	0.965432	0.0358398
1163	GOBP Regulation Of Hormone Levels	0.804423	1	1	1	1	0.9051	1	0.865022	0.787077	0.899351	0.785693	0.737644	0.995092	0.842521	0.779558
1016	GOBP Protein Kinase B Signaling	1	0.993885	0.995907	0.821854	0.211326	0.9051	1	1	1	1	0.925276	0.845537	0.995829	0.399529	0.220461
1189	GOBP Regulation Of Lipid Biosynthetic Process	0.394663	1	0.995907	0.929431	1	0.907229	0.97235	0.956409	0.595796	0.763328	0.420826	0.960781	0.995092	0.537541	0.744901
1691	KEGG Platelet Activation	0.819454	1	1	0.83551	1	0.907229	0.960553	0.95581	0.550112	1	0.803401	0.774762	0.9981	0.434065	0.443331
1531	GOBP Tor Signaling	0.995156	0.988925	1	1	1	0.907229	0.132541	0.890767	0.693013	0.830072	0.920118	0.111181	0.995092	0.781092	0.359227
528	GOBP Membrane Protein Proteolysis	1	0.988925	1	0.965681	0.473092	0.907229	0.975157	0.931457	1	1	0.803401	0.982603	0.995092	0.709895	0.544283
1670	KEGG Mtor Signaling Pathway	1	0.988925	1	1	1	0.907229	0.519925	1	1	0.899351	0.953566	0.414046	0.995092	0.797381	0.959624
913	GOBP Positive Regulation Of Nervous System Development	1	1	1	1	0.196164	0.909691	0.654417	1	1	1	0.616831	0.995217	0.995092	0.801838	0.256333
206	GOBP Cellular Response To Organic Cyclic Compound	0.725809	0.988925	0.995907	1	0.561574	0.9105	1	1	0.922335	1	0.720159	0.993907	0.995092	0.935801	0.612381
1293	GOBP Regulation Of Ras Protein Signal Transduction	0.783133	1	1	0.383166	0.0562272	0.913125	0.890538	1	1	1	0.781929	0.990561	0.995092	0.736905	0.0635848
1406	GOBP Response To Reactive Oxygen Species	0.871394	0.988925	0.995907	1	0.289593	0.913125	0.865002	0.0338369	1	1	0.845661	0.899275	0.995092	0.819559	0.311604
431	GOBP Import Into Cell	0.577135	0.988925	0.995907	0.920943	1	0.913344	1	1	0.366595	0.824672	0.581369	0.635647	0.995092	0.345461	0.590882
44	GOBP Anion Transmembrane Transport	0.957041	0.787385	0.995907	0.248547	1	0.913344	1	1	0.772731	0.0787526	0.908627	0.995217	0.995092	0.515038	0.748946
1508	GOBP T Cell Differentiation In Thymus	1	1	0.995907	0.767093	0.534904	0.913344	0.819277	0.956409	1	1	0.987236	0.960781	0.995092	0.92594	0.564462
1107	GOBP Regulation Of Cell Substrate Adhesion	0.42321	0.988925	0.995907	1	0.21007	0.916037	1	1	1	1	0.453114	0.993907	0.995092	0.780239	0.214134
1100	GOBP Regulation Of Cell Matrix Adhesion	0.658023	0.988925	0.995907	1	0.205732	0.918028	1	1	1	1	0.667364	0.878073	0.995092	0.885174	0.22348
1075	GOBP Regulation Of Bmp Signaling Pathway	1	1	1	0.899292	0.297351	0.918028	0.735301	0.962566	1	1	0.824545	0.807267	0.995092	0.714394	0.331496
1365	GOBP Response To Camp	0.99246	1	0.995907	0.950946	1	0.922346	1	1	1	1	0.928763	0.862125	0.995092	0.718355	0.913487
103	GOBP Carbohydrate Catabolic Process	0.467016	0.988925	1	1	1	0.922862	0.929904	1	0.287153	0.653933	0.496285	0.878073	0.995092	0.345461	0.404448
685	GOBP Negative Regulation Of Response To Wounding	0.582559	1	1	1	0.181577	0.923288	1	1	0.949036	1	0.60038	0.737781	0.995092	0.997774	0.200176
205	GOBP Cellular Response To Nitrogen Compound	0.971039	1	1	0.920943	0.78826	0.923288	0.654417	1	1	1	0.920118	0.95879	0.995092	0.900158	0.822202
253	GOBP Cytosolic Transport	1	0.988925	1	1	0.900447	0.923288	0.83761	0.119552	1	1	0.925276	0.757633	0.995092	0.932016	0.952384
1405	GOBP Response To Radiation	1	1	1	1	0.447	0.923288	1	0.0758115	0.901106	1	0.975405	0.916247	0.995092	0.993992	0.460891
1346	GOBP Regulation Of Vasculature Development	0.787409	1	1	0.829214	0.0771991	0.92437	1	1	1	1	0.80232	0.93267	0.995092	0.50603	0.11142
1417	GOBP Response To Uv	1	1	1	1	0.427372	0.924571	0.960553	0.846426	1	1	0.673933	0.8597	0.995092	0.672246	0.487872
590	GOBP Myeloid Leukocyte Cytokine Production	1	1	1	1	0.646553	0.924723	0.813288	0.846426	0.81926	1	0.953566	0.967854	0.995092	0.817384	0.67343
1247	GOBP Regulation Of Nucleotide Metabolic Process	0.329311	0.988925	0.995907	1	1	0.924833	0.963979	1	0.0946889	0.904836	0.381929	0.915511	0.995092	0.105178	0.360271
320	GOBP Endothelium Development	0.626747	1	1	0.93544	0.198679	0.926987	1	1	0.9404	0.763328	0.66258	0.78202	0.995092	0.913026	0.158118
1087	GOBP Regulation Of Cation Channel Activity	0.590173	1	1	1	0.852808	0.927929	0.717511	0.969306	0.43782	1	0.619032	0.899275	0.995092	0.48475	0.924548
934	GOBP Positive Regulation Of Phosphatidylinositol 3 Kinase Signaling	0.802406	0.988925	1	1	0.000537953	0.929543	0.911506	0.890767	1	1	0.811808	0.845537	0.995092	0.274157	0.000587803
394	GOBP Golgi Organization	0.830753	0.988925	1	1	1	0.929543	1	0.846426	0.425999	1	0.839231	0.960781	0.995092	0.425997	0.711814
1623	KEGG Endocrine Resistance	1	1	1	0.932621	0.268026	0.929571	0.863293	0.934499	1	1	0.811808	0.878073	0.995092	0.581103	0.288613
810	GOBP Positive Regulation Of Autophagy	0.745229	0.728831	1	1	1	0.929727	1	0.890767	0.728251	1	0.774441	0.737781	0.995092	0.842521	0.497792
935	GOBP Positive Regulation Of Phospholipase Activity	1	1	1	0.877011	0.477501	0.929727	1	0.930447	1	0.891171	0.97324	0.93267	0.995092	0.885174	0.457515
1092	GOBP Regulation Of Cell Adhesion Mediated By Integrin	0.6575	0.988925	0.995907	1	0.436421	0.930327	1	1	1	1	0.696982	0.992508	0.995092	0.803394	0.484531
1432	GOBP Rna Phosphodiester Bond Hydrolysis	1	0.988925	1	0.714814	1	0.931139	0.999175	0.956409	0.557784	1	0.987236	0.862125	0.995092	0.384775	0.352711
770	GOBP Ovulation Cycle	0.572637	0.999202	0.995907	0.886176	0.179563	0.931347	0.877497	1	0.989311	1	0.607261	0.93267	0.995092	0.947747	0.198543
771	GOBP Ovulation Cycle Process	0.572637	0.999202	0.995907	0.886176	0.179563	0.931347	0.877497	1	0.989311	1	0.607261	0.93267	0.995092	0.947747	0.198543
1397	GOBP Response To Osmotic Stress	0.931454	1	0.995907	1	1	0.932462	1	0.865022	0.769739	1	0.908627	0.712946	0.995092	0.817384	0.866032
942	GOBP Positive Regulation Of Protein Containing Complex Assembly	0.828516	1	1	0.744539	0.202661	0.934286	1	1	1	1	0.845661	0.633345	0.995092	0.615358	0.232882
830	GOBP Positive Regulation Of Cell Division	0.755256	0.988925	1	0.976032	0.00677594	0.934553	1	0.367747	1	1	0.791203	0.987412	0.995092	0.595416	0.00901283
1008	GOBP Protein Containing Complex Disassembly	0.287618	1	0.995907	0.516942	0.612979	0.934612	0.980704	0.998316	0.622957	1	0.359206	0.960781	0.995092	0.399529	0.644667
234	GOBP Circadian Rhythm	0.473804	1	0.995907	1	0.855211	0.934612	0.819277	1	0.373213	1	0.538236	0.960781	0.995092	0.392195	0.9252
819	GOBP Positive Regulation Of Catabolic Process	0.815624	0.988925	1	1	1	0.934612	0.631933	0.889108	1	1	0.832572	0.633345	0.995092	0.885934	0.878507
762	GOBP Organic Hydroxy Compound Transport	0.965318	1	1	0.348485	0.704321	0.934612	0.947219	1	0.949392	1	0.927508	0.93267	0.995092	0.725966	0.764945
61	GOBP Apoptotic Process Involved In Development	0.971088	0.988925	0.995907	1	0.37008	0.934612	0.674333	1	1	1	0.932106	0.737781	0.995092	0.581103	0.407035
1695	KEGG Prostate Cancer	1	1	1	0.904389	0.254711	0.934612	0.871773	0.87003	1	1	0.736601	0.946936	0.995092	0.48475	0.28479
719	GOBP Neuron Apoptotic Process	0.782356	0.34518	1	1	0.264704	0.935056	1	1	0.505241	1	0.811808	0.501918	0.995092	0.644713	0.269955
1006	GOBP Protein Autoubiquitination	1	1	0.995907	1	1	0.935056	0.591787	0.846426	1	1	0.772391	0.757633	0.995092	0.737768	0.518451
1083	GOBP Regulation Of Carbohydrate Catabolic Process	0.447788	0.988925	1	1	1	0.935937	0.979031	1	0.21023	0.844107	0.509562	0.93267	0.995092	0.266381	0.367414
1360	GOBP Response To Alkaloid	1	1	0.998603	1	1	0.9402	0.874296	1	0.429268	1	0.958015	0.961826	0.995092	0.526574	0.812644
1501	GOBP Synaptic Vesicle Recycling	0.996385	1	0.995907	0.945204	1	0.943542	1	0.846426	1	1	0.953566	0.757633	0.995092	0.811081	0.931147
1014	GOBP Protein Homotetramerization	1	0.988925	0.995907	1	1	0.943542	1	1	0.933552	0.763328	0.97324	0.990561	0.995092	0.974966	0.821778
887	GOBP Positive Regulation Of Ion Transmembrane Transport	1	1	1	1	0.993267	0.944566	0.674333	0.937344	0.571004	0.995963	0.970509	0.845537	0.995092	0.666839	0.9937
1693	KEGG Prion Disease	1	0.988925	0.995907	0.809325	0.236296	0.945334	0.93197	1	1	0.771735	0.930535	0.915511	0.995092	0.576596	0.205797
972	GOBP Positive Regulation Of Synaptic Transmission	0.971039	1	0.995907	0.920943	0.253128	0.94957	1	1	0.978097	1	0.94483	0.93267	0.995092	0.951168	0.305881
737	GOBP Nucleobase Containing Compound Transport	0.828516	0.988925	0.995907	0.829214	1	0.956926	0.949869	1	1	0.999795	0.869143	0.774762	0.995092	0.984522	0.515288
635	GOBP Negative Regulation Of Establishment Of Protein Localization	1	1	1	0.920943	0.634529	0.956926	0.97562	1	1	1	0.97324	0.932771	0.995092	0.709895	0.687012
915	GOBP Positive Regulation Of Neurogenesis	1	1	1	1	0.194196	0.956926	0.589249	1	1	1	0.471786	0.993907	0.995092	0.80085	0.246537
226	GOBP Chemical Synaptic Transmission Postsynaptic	0.946039	1	1	1	1	0.959167	0.78675	0.0697922	0.903678	1	0.932893	0.995003	0.995092	0.98777	0.723127
1270	GOBP Regulation Of Postsynaptic Membrane Potential	0.946039	1	1	1	1	0.959167	0.78675	0.0697922	0.903678	1	0.932893	0.995003	0.995092	0.98777	0.723127
763	GOBP Organophosphate Biosynthetic Process	0.495811	0.988925	0.995907	0.529691	1	0.961994	1	1	0.427368	0.937963	0.581369	0.982603	0.995092	0.265651	0.163045
951	GOBP Positive Regulation Of Protein Secretion	0.572437	0.988925	1	1	0.687852	0.961994	1	0.865722	0.622957	0.763328	0.648418	0.961187	0.995092	0.625095	0.604697
38	GOBP Amyloid Beta Metabolic Process	1	0.988925	1	1	0.206557	0.96241	1	0.865022	1	0.861438	0.497171	0.995217	0.995092	0.461243	0.188947
1553	GOBP Vascular Process In Circulatory System	0.125989	0.988925	0.995907	1	0.261742	0.963493	1	1	0.0453185	0.334128	0.232752	0.899275	0.995092	0.0691659	0.174564
780	GOBP Peptidyl Lysine Modification	1	0.988925	1	1	1	0.963999	0.154203	0.934499	0.692824	1	0.791203	0.244367	0.9981	0.781092	0.292609
1135	GOBP Regulation Of Epithelial Cell Apoptotic Process	1	0.988925	1	1	1	0.963999	1	1	1	0.922327	0.867631	0.939632	0.995092	0.803394	0.664647
347	GOBP Exocytic Process	0.617075	0.988925	0.995907	0.7627	1	0.96471	0.991442	1	1	1	0.707325	0.982603	0.995092	0.842521	0.840454
615	GOBP Negative Regulation Of Cell Growth	1	0.988925	0.995907	0.877011	0.634529	0.964855	1	1	1	1	0.960466	0.965267	0.995092	0.724481	0.656268
865	GOBP Positive Regulation Of Gtpase Activity	1	1	1	0.833694	0.495037	0.964855	0.871773	1	1	1	0.81281	0.979306	0.995092	0.68992	0.548126
1613	KEGG Choline Metabolism In Cancer	1	1	1	1	0.766283	0.966939	1	0.846426	1	1	0.871181	0.765393	0.995092	0.595416	0.792693
1554	GOBP Vascular Transport	0.519334	0.988925	0.995907	0.873423	1	0.967822	1	1	0.141795	0.310334	0.616831	0.844497	0.995092	0.118661	0.658434
1500	GOBP Synaptic Vesicle Exocytosis	0.735796	0.988925	0.995907	0.954201	0.729934	0.967822	1	0.948779	1	1	0.811808	0.898191	0.865392	0.91105	0.804005
1484	GOBP Sterol Metabolic Process	0.888211	1	0.998603	0.767093	1	0.967822	1	1	0.835714	0.477204	0.918061	0.93267	0.995092	0.692305	0.980814
410	GOBP Hindbrain Development	0.974743	0.988925	1	1	0.729934	0.967822	0.921238	0.948779	0.672809	1	0.960466	0.93267	0.995092	0.764733	0.753469
1026	GOBP Protein O Linked Glycosylation	1	1	1	1	1	0.967822	0.525913	1	1	1	0.82681	0.72474	0.995092	0.16144	0.431287
1421	GOBP Response To Xenobiotic Stimulus	0.613254	1	0.995907	1	0.787777	0.970087	0.757306	0.929426	0.538523	1	0.708241	0.869318	0.995092	0.604395	0.881287
348	GOBP Exocytosis	0.698318	0.988925	0.995907	0.905421	1	0.970195	1	1	1	1	0.792804	0.998127	0.995092	0.752803	0.916463
818	GOBP Positive Regulation Of Carbohydrate Metabolic Process	0.149694	1	1	1	1	0.973026	0.851719	1	0.042181	0.64777	0.254308	0.993907	0.995092	0.0638844	0.578836
24	GOBP Alcohol Biosynthetic Process	0.83326	1	1	0.905421	0.991608	0.974676	0.751399	0.931457	0.825587	1	0.904789	0.980725	0.995092	0.768445	0.976461
270	GOBP Detoxification	0.107818	1	0.995907	1	1	0.975632	1	1	0.212501	0.868879	0.213995	0.91657	0.995092	0.350306	0.280011
617	GOBP Negative Regulation Of Cell Substrate Adhesion	0.6575	0.988925	0.995907	0.737449	0.270067	0.975632	1	1	1	1	0.772391	0.960781	0.995092	0.981561	0.302757
230	GOBP Chromatin Remodeling	1	1	1	1	1	0.977646	0.525913	0.800222	0.505685	1	0.998803	0.72474	0.995092	0.645049	0.753528
519	GOBP Meiotic Cell Cycle	1	1	1	1	1	0.977646	0.819277	0.948779	1	1	0.791203	0.93267	0.995092	0.515038	0.773505
1204	GOBP Regulation Of Membrane Lipid Distribution	1	0.988925	1	0.0630249	0.100608	0.977646	1	1	1	1	0.998123	0.992508	0.995092	0.550722	0.101323
1723	KEGG Vascular Smooth Muscle Contraction	1	1	0.995907	1	1	0.977646	1	1	1	0.763328	0.968671	0.737781	0.995092	0.894034	0.954772
5	GOBP Actin Filament Polymerization	0.508386	0.988925	0.995907	0.898566	0.956645	0.978151	1	1	0.724583	1	0.622577	0.978247	0.995092	0.674029	0.974383
620	GOBP Negative Regulation Of Cellular Macromolecule Biosynthetic Process	1	1	0.996656	0.402526	1	0.978283	0.591787	1	1	1	0.623255	0.915511	0.995092	0.716874	0.710731
1227	GOBP Regulation Of Myoblast Differentiation	1	0.988925	0.995907	1	0.253128	0.979293	0.819277	1	1	0.763328	0.936411	0.737781	0.995092	0.345461	0.206116
1342	GOBP Regulation Of Transporter Activity	0.888646	0.999202	1	1	1	0.979509	0.873854	0.994317	0.596343	1	0.926845	0.93267	0.995092	0.61516	0.913487
953	GOBP Positive Regulation Of Protein Tyrosine Kinase Activity	0.748409	0.922382	1	0.922321	0.151888	0.980348	1	1	0.95547	1	0.839376	0.72474	0.995092	0.923237	0.166778
568	GOBP Multi Multicellular Organism Process	0.83326	1	0.995907	0.886176	0.00258041	0.980716	1	1	1	1	0.908627	0.712946	0.995092	0.940923	0.00425829
1386	GOBP Response To Interleukin 4	0.955724	1	1	0.970139	1	0.980716	0.699489	1	0.49522	1	0.960466	0.806645	0.995092	0.466966	0.313422
1131	GOBP Regulation Of Dna Metabolic Process	1	0.988925	0.998603	1	1	0.980716	0.829831	0.890767	1	0.91559	0.81281	0.698106	0.995092	0.889586	0.764945
1141	GOBP Regulation Of Exocytosis	0.814529	0.999202	0.995907	0.960474	0.772462	0.98249	0.931298	1	1	1	0.89525	0.960781	0.995092	0.718549	0.822202
1060	GOBP Regulation Of Anatomical Structure Size	0.865781	0.988925	0.995907	0.836025	0.286059	0.982984	1	0.998751	0.959743	1	0.924506	0.923791	0.995092	0.881307	0.285748
233	GOBP Cilium Organization	1	1	0.995907	1	1	0.982984	0.573193	0.846426	1	1	0.526419	0.74708	0.995092	0.775922	0.917244
1572	GOBP Vitamin Metabolic Process	0.84767	0.392157	0.995907	0.991772	1	0.983204	1	0.991812	1	0.868941	0.916053	0.778571	0.995092	0.581103	0.292609
317	GOBP Endothelial Cell Development	0.103191	1	1	1	0.0687286	0.985227	1	1	0.925826	1	0.225391	0.527272	0.995092	0.930225	0.0882914
1637	KEGG Glycerolipid Metabolism	0.110685	1	0.995907	1	1	0.985227	1	1	0.165664	0.410669	0.232752	0.845537	0.995092	0.200638	0.381526
492	GOBP Long Chain Fatty Acid Metabolic Process	0.602161	1	0.995907	0.19219	1	0.985227	1	1	1	1	0.728311	0.633345	0.995092	0.872744	0.141954
1150	GOBP Regulation Of Glial Cell Differentiation	1	0.988925	0.995907	1	0.509153	0.985227	0.595544	1	1	1	0.813454	0.633345	0.995092	0.599232	0.545563
1412	GOBP Response To Toxic Substance	0.431443	0.988925	0.995907	1	1	0.987903	1	0.955656	0.81818	1	0.576373	0.993907	0.995092	0.872744	0.812448
834	GOBP Positive Regulation Of Cell Matrix Adhesion	0.837085	0.988925	0.995907	1	0.303359	0.989166	1	1	1	0.971747	0.916053	0.91657	0.995092	0.581103	0.298518
1373	GOBP Response To Ethanol	0.997069	0.988925	0.995907	0.579639	1	0.989876	1	0.624458	0.856643	0.33532	0.992309	0.93267	0.995092	0.673943	0.884303
1005	GOBP Protein Autophosphorylation	1	1	1	1	0.297351	0.989876	0.83761	1	1	1	0.924048	0.993907	0.995092	0.781092	0.321952
1485	GOBP Sterol Transport	0.894574	1	1	0.528486	0.957498	0.991064	1	1	1	1	0.94483	0.79025	0.995092	0.939862	0.976461
527	GOBP Membrane Protein Ectodomain Proteolysis	1	0.988925	1	0.945204	0.394127	0.991064	1	1	1	1	0.740416	0.987412	0.995092	0.697713	0.447259
1108	GOBP Regulation Of Cell Substrate Junction Organization	0.366261	0.988925	1	0.865794	0.367007	0.992195	1	1	0.764566	1	0.534244	0.855134	0.995092	0.692063	0.409386
393	GOBP Glycosylation	1	0.988925	1	1	1	0.992195	0.828648	1	1	1	0.518525	0.878073	0.995092	0.152219	0.269807
664	GOBP Negative Regulation Of Nervous System Development	0.822421	1	0.995907	1	0.68129	0.996934	0.963508	1	1	1	0.916053	0.993907	0.995092	0.790767	0.748946
1547	GOBP Unsaturated Fatty Acid Metabolic Process	0.328629	1	0.995907	0.385101	1	0.99809	1	0.890767	0.841322	0.965805	0.485776	0.41361	0.995092	0.600419	0.321898
860	GOBP Positive Regulation Of Erk1 And Erk2 Cascade	0.957041	1	1	0.841731	0.60899	0.99809	1	0.865022	1	0.861438	0.97324	0.757633	0.995092	0.777217	0.580984
136	GOBP Cell Cell Junction Organization	2.24306e-06	0.714524	1	1	1.43544e-23	1	1	1	0.916111	1	0.916053	0.878073	0.995092	0.988213	4.72401e-24
552	GOBP Monocarboxylic Acid Metabolic Process	1.6874e-05	0.988925	1	1	1	1	1	0.947957	0.0139218	0.0119532	0.106321	0.993907	0.995829	0.0133656	0.195756
1717	KEGG Tight Junction	1.6874e-05	0.988925	1	1	4.11965e-12	1	0.927113	0.92016	0.755823	1	0.852273	0.858868	0.995092	0.88967	8.22235e-12
562	GOBP Morphogenesis Of An Epithelium	1.75551e-05	1	1	1	1.95455e-21	1	0.829831	1	0.672809	1	0.409238	0.995217	0.995092	0.748105	8.27271e-21
1526	GOBP Tissue Morphogenesis	2.00114e-05	1	1	1	2.11592e-23	1	0.83761	1	0.677789	1	0.359206	0.997128	0.995092	0.782976	8.25907e-23
151	GOBP Cell Junction Organization	3.20433e-05	0.988925	1	1	1.87089e-25	1	1	1	1	1	0.300274	0.782675	0.995092	0.736905	7.0127e-25
135	GOBP Cell Cell Junction Assembly	5.29538e-05	0.805688	1	1	3.24015e-12	1	1	0.977958	0.854682	0.899351	0.772391	0.915511	0.995092	0.876283	1.1478e-12
358	GOBP Fatty Acid Metabolic Process	5.29538e-05	1	0.995907	0.951306	1	1	1	0.998316	0.0453185	0.0376997	0.234186	0.954152	0.995092	0.0480545	0.249304
334	GOBP Epithelial Tube Morphogenesis	8.85804e-05	1	1	1	9.23256e-17	1	0.819277	0.955656	0.702666	1	0.584363	0.982697	0.995092	0.793021	3.72753e-16
488	GOBP Lipid Oxidation	0.000294484	1	1	1	1	1	0.714227	0.947957	0.0411211	0.00956237	0.293975	0.845537	0.995092	0.0848737	0.967225
1586	KEGG Ampk Signaling Pathway	0.000723697	1	0.995907	1	1	1	0.793227	0.800222	0.00575957	1	0.524807	0.878073	0.995092	0.00302524	0.439229
149	GOBP Cell Junction Assembly	0.000800994	0.988925	0.995907	1	5.53615e-15	1	1	1	0.951658	1	0.759746	0.878073	0.995092	0.978828	8.36306e-15
59	GOBP Apical Junction Assembly	0.000980802	0.988925	1	1	2.80023e-09	1	1	0.931457	0.912679	1	0.949955	0.998714	0.995829	0.942084	4.53255e-09
376	GOBP Gland Development	0.00122517	1	1	1	1.97073e-07	1	1	1	0.31266	1	0.944692	0.878073	0.995092	0.347665	2.73462e-07
1524	GOBP Tight Junction Organization	0.00159635	0.969399	1	1	1.67916e-10	1	1	1	0.977715	1	0.97324	0.869318	0.995092	0.997774	2.52809e-10
1575	GOBP Xenobiotic Metabolic Process	0.00160663	1	0.995907	0.920248	1	1	1	1	0.174721	1	0.60013	0.915511	0.995092	0.154255	0.614284
708	GOBP Nephron Morphogenesis	0.00189598	1	1	1	2.26369e-08	1	1	1	0.157797	1	0.916053	0.878073	0.995092	0.176553	3.30992e-08
333	GOBP Epithelial Tube Formation	0.00212284	0.988925	1	1	3.45148e-10	1	0.974951	0.846426	0.532556	1	0.589702	0.867141	0.995092	0.652473	6.60921e-10
563	GOBP Morphogenesis Of Embryonic Epithelium	0.00215769	0.988925	1	1	1.54413e-11	1	0.938095	0.931457	0.693013	1	0.421499	0.737781	0.995092	0.885174	3.06851e-11
1548	GOBP Urogenital System Development	0.00316041	1	1	1	3.43287e-12	1	0.978901	1	0.413286	1	0.811808	0.888554	0.995092	0.456869	9.37425e-12
559	GOBP Morphogenesis Of A Branching Structure	0.00342655	1	0.995907	1	1.37214e-06	1	0.756452	0.865022	0.842269	1	0.998123	0.978247	0.995092	0.860608	2.70427e-06
1466	GOBP Small Molecule Catabolic Process	0.00425474	0.805688	0.995907	1	1	1	1	1	0.0829412	0.00956237	0.312868	0.805238	0.995092	0.149517	0.056149
512	GOBP Male Sex Differentiation	0.00455005	1	1	1	0.00573911	1	0.338868	0.86236	0.714569	1	0.932893	0.633345	0.995092	0.824558	0.00800965
328	GOBP Epithelial Cell Differentiation	0.00466667	1	1	1	7.14723e-13	1	0.699489	1	0.884974	1	0.545105	0.915511	0.995092	0.966411	1.17784e-12
513	GOBP Mammary Gland Development	0.0049464	1	1	1	0.00275123	1	0.978901	0.86236	0.154878	1	0.925276	0.960781	0.995829	0.21559	0.00313496
755	GOBP Organic Acid Catabolic Process	0.00498753	0.988925	1	1	1	1	1	0.978691	0.17061	0.0203759	0.575789	0.757633	0.995092	0.224683	0.0659022
14	GOBP Actomyosin Structure Organization	0.00513212	1	1	1	2.90968e-06	1	0.720999	0.890767	0.427368	1	0.615344	0.9263	0.995092	0.533348	3.17879e-06
538	GOBP Metanephros Development	0.00570064	1	1	1	1.03279e-05	1	0.83761	0.947957	0.140242	1	0.97324	0.995003	0.995092	0.21559	1.50595e-05
93	GOBP Branching Morphogenesis Of An Epithelial Tube	0.00593884	1	0.995907	1	1.79326e-09	1	0.385973	1	1	1	0.904789	0.915154	0.9981	0.92594	3.62553e-09
1540	GOBP Tube Formation	0.00613646	0.988925	1	1	2.80023e-09	1	0.982036	0.846426	0.457076	1	0.925276	0.93267	0.995092	0.589037	6.0068e-09
167	GOBP Cellular Carbohydrate Biosynthetic Process	0.00615361	1	0.995907	0.905421	1	1	1	1	0.214181	0.790314	0.245917	0.961187	0.995092	0.180458	0.386498
691	GOBP Negative Regulation Of Supramolecular Fiber Organization	0.00653291	1	0.995907	0.626195	2.93773e-06	1	1	0.974845	0.921785	1	0.908627	0.800803	0.995092	0.744245	3.25011e-06
355	GOBP Fatty Acid Biosynthetic Process	0.00780171	1	0.995907	0.753119	1	1	1	0.956409	0.233093	0.858807	0.238708	0.757633	0.995092	0.149517	0.321898
331	GOBP Epithelial Cell Proliferation	0.00915939	1	1	0.958195	2.16069e-08	1	0.860179	1	0.364812	1	0.684187	0.993907	0.995092	0.358985	5.22961e-08
345	GOBP Establishment Or Maintenance Of Cell Polarity	0.00915939	0.988925	1	1	0.000457188	1	1	0.968386	0.622957	1	0.785693	0.782675	0.995092	0.64643	0.000783905
1354	GOBP Renal Tubule Development	0.00915939	1	1	0.938376	2.78849e-08	1	1	1	0.3767	1	0.997745	0.915511	0.995092	0.36136	4.82438e-08
1559	GOBP Ventricular Cardiac Muscle Tissue Development	0.00915939	0.988925	1	1	0.000929075	1	0.751077	0.956409	0.385855	1	0.908627	0.725122	0.995092	0.476337	0.00120387
354	GOBP Fatty Acid Beta Oxidation	0.00942645	0.988925	1	1	1	1	0.921108	0.92016	0.483982	0.0610915	0.992309	0.782675	0.995092	0.607808	0.78042
1035	GOBP Purine Containing Compound Metabolic Process	0.0105647	0.988925	0.995907	0.779083	1	1	1	1	0.0139218	0.0356458	0.60013	0.946936	0.995897	0.00487352	0.150684
1372	GOBP Response To Estrogen	0.0111129	1	1	0.932621	0.182241	1	0.78675	0.865022	0.0269476	1	0.543724	0.960781	0.995092	0.0281597	0.220461
1465	GOBP Small Molecule Biosynthetic Process	0.0111286	1	1	0.906178	1	1	1	0.865022	0.104232	0.74365	0.168514	0.78202	0.9981	0.0918353	0.0912683
754	GOBP Organic Acid Biosynthetic Process	0.0112205	1	1	0.942964	1	1	1	0.846426	0.13345	0.763328	0.235294	0.806645	0.995092	0.131167	0.128299
466	GOBP Kidney Morphogenesis	0.0137316	1	1	1	7.48958e-07	1	1	1	0.302189	1	0.904789	0.737781	0.995092	0.36136	1.20629e-06
356	GOBP Fatty Acid Catabolic Process	0.0144086	0.988925	1	1	1	1	0.714227	0.947957	0.445224	0.00368196	0.958015	0.434723	0.995092	0.595416	0.653787
551	GOBP Monocarboxylic Acid Catabolic Process	0.0144086	0.988925	1	1	1	1	0.714227	0.947957	0.445224	0.00368196	0.958015	0.434723	0.995092	0.595416	0.653787
1452	GOBP Sex Differentiation	0.0151242	1	0.995907	1	0.00769426	1	0.581398	1	0.622957	1	0.576373	0.712946	0.9981	0.704065	0.011412
1558	GOBP Ventricular Cardiac Muscle Cell Action Potential	0.0151242	0.34518	0.995907	1	3.32486e-05	1	1	1	1	0.974432	0.908627	0.698106	0.995092	0.839702	2.36528e-05
487	GOBP Lipid Modification	0.0157711	1	1	1	1	1	0.915338	0.894527	0.129305	0.149306	0.600234	0.995217	0.995092	0.16144	0.871846
465	GOBP Kidney Epithelium Development	0.0157928	0.998214	1	1	2.38107e-10	1	1	1	0.489298	1	0.908627	0.93267	0.995092	0.488533	4.87456e-10
417	GOBP Hormone Mediated Signaling Pathway	0.0163183	0.988925	1	1	0.42268	1	1	1	0.0946889	1	0.791203	0.939632	0.995092	0.149517	0.485098
627	GOBP Negative Regulation Of Cytoskeleton Organization	0.0170795	1	1	0.529691	1.02746e-05	1	1	0.956409	0.916063	1	0.960392	0.78202	0.995092	0.724481	1.1039e-05
1101	GOBP Regulation Of Cell Morphogenesis	0.0171817	0.988925	1	0.529402	0.014099	1	1	0.846426	1	1	0.464805	0.93267	0.995092	0.875136	0.0218436
1646	KEGG Hippo Signaling Pathway	0.0181611	0.988925	1	1	2.80023e-09	1	0.476302	1	0.847813	1	0.106503	0.244618	0.995092	0.966958	6.52053e-09
1158	GOBP Regulation Of Heart Contraction	0.0190661	0.085388	1	1	0.00215085	1	1	0.949492	0.484216	0.334128	0.998123	0.668044	0.995092	0.644713	0.000632004
156	GOBP Cell Morphogenesis Involved In Differentiation	0.0191195	1	0.995907	1	2.90968e-06	1	0.601644	1	0.866706	1	0.805808	0.774762	0.995092	0.927459	5.8908e-06
707	GOBP Nephron Epithelium Development	0.020073	1	1	0.930981	3.68903e-08	1	1	1	0.436281	1	0.953566	0.878073	0.995092	0.399675	6.19213e-08
468	GOBP Lactation	0.0202759	1	1	1	0.464983	1	1	0.931457	0.122388	0.899351	0.69701	0.737781	0.995092	0.16144	0.443331
330	GOBP Epithelial Cell Morphogenesis	0.02141	0.975903	0.995907	1	0.000134839	1	0.935293	0.846426	0.847108	1	0.958015	0.644822	0.995092	0.94779	0.000175988
377	GOBP Gland Morphogenesis	0.0228686	1	0.995907	0.884663	3.29847e-06	1	0.674333	1	0.934063	1	0.953566	0.988665	0.995829	0.884433	5.52396e-06
171	GOBP Cellular Component Maintenance	0.0231128	0.988925	0.995907	1	1.47319e-05	1	1	1	1	1	0.791203	0.93267	0.995092	0.831368	1.86651e-05
1011	GOBP Protein Depolymerization	0.0235313	1	0.995907	0.0476179	0.100608	1	1	0.890767	0.685324	1	0.918201	0.960781	0.995092	0.366527	0.126743
483	GOBP Lipid Biosynthetic Process	0.0242978	1	1	0.894318	1	1	1	1	0.108405	0.995963	0.658232	0.737781	0.995092	0.0918353	0.480107
1441	GOBP Segmentation	0.0242978	1	0.995907	1	0.172138	1	0.6221	1	0.610419	1	0.811808	0.960781	0.995092	0.709895	0.196778
1461	GOBP Skin Development	0.0242978	0.988925	1	1	1.82392e-18	1	0.720999	1	1	1	0.405829	0.698106	0.995092	0.241857	2.89228e-18
172	GOBP Cellular Component Morphogenesis	0.0250607	1	0.995907	0.898566	1.61538e-06	1	0.918561	1	0.672809	1	0.420826	0.960781	0.995092	0.600643	3.16356e-06
1364	GOBP Response To Calcium Ion	0.0250607	1	0.995907	0.865794	0.270991	1	0.646139	0.956409	0.427368	1	0.543724	0.915154	0.995092	0.366527	0.323148
298	GOBP Embryonic Morphogenesis	0.0260101	1	1	1	3.24015e-12	1	0.654417	0.991812	1	1	0.714129	0.74708	0.995092	0.770784	8.22235e-12
485	GOBP Lipid Homeostasis	0.0266527	1	0.995907	1	0.555644	1	1	1	0.31266	0.763328	0.502639	0.855134	0.995092	0.34287	0.484531
1636	KEGG Glutathione Metabolism	0.0269837	0.988925	1	1	1	1	0.751399	1	0.244129	1	0.66258	0.434723	0.995092	0.363767	0.367414
550	GOBP Monocarboxylic Acid Biosynthetic Process	0.0281753	1	0.995907	0.864509	1	1	1	0.926902	0.345168	0.765515	0.232752	0.737781	0.995092	0.276931	0.371057
113	GOBP Cardiac Chamber Morphogenesis	0.0282499	1	1	1	0.00324427	1	0.530829	0.956409	0.364282	1	0.538236	0.72474	0.995092	0.456869	0.00503984
1430	GOBP Ribose Phosphate Metabolic Process	0.0305275	0.988925	0.995907	0.960474	1	1	1	1	0.0254955	0.0305991	0.304885	0.960781	0.995092	0.0281597	0.223967
79	GOBP Basement Membrane Organization	0.0315338	1	0.995907	0.0953278	0.00456795	1	1	1	1	1	0.930968	0.712946	0.995092	0.979633	0.00591745
327	GOBP Epithelial Cell Development	0.0315338	1	1	1	8.44112e-05	1	0.654417	1	0.959756	1	0.728311	0.91657	0.995092	0.964971	0.000184534
761	GOBP Organic Hydroxy Compound Metabolic Process	0.0315338	1	1	0.779083	1	1	1	0.846426	0.0640569	0.765515	0.958414	0.737781	0.995092	0.0461331	0.671014
4	GOBP Actin Filament Organization	0.0317963	0.988925	1	0.809325	2.3346e-07	1	1	0.969306	1	1	0.433746	0.992508	0.995092	0.969256	4.16305e-07
139	GOBP Cell Communication Involved In Cardiac Conduction	0.0325322	0.414645	1	1	9.0627e-07	1	1	1	0.912679	0.477204	0.94483	0.763586	0.995092	0.970021	1.61544e-07
290	GOBP Ear Development	0.0328355	1	1	1	5.83052e-09	1	0.366291	1	0.654159	1	0.359206	0.633345	0.995092	0.803394	1.19143e-08
1355	GOBP Reproductive System Development	0.0328355	1	0.995907	1	4.19206e-05	1	0.692766	1	0.654041	1	0.97324	0.878073	0.995092	0.821293	8.63206e-05
325	GOBP Epidermis Development	0.0329854	0.988925	1	1	6.41918e-14	1	0.825809	1	1	1	0.578463	0.845537	0.995092	0.566681	9.17218e-14
633	GOBP Negative Regulation Of Epithelial Cell Proliferation	0.0337314	1	1	0.960235	0.000469676	1	0.947219	1	0.563921	1	0.453114	0.995003	0.995092	0.527342	0.000661846
88	GOBP Body Fluid Secretion	0.0354317	1	1	0.988218	0.542955	1	1	0.931457	0.237524	0.947046	0.721003	0.725122	0.995829	0.227531	0.540271
150	GOBP Cell Junction Maintenance	0.0354317	1	0.995907	1	5.43585e-05	1	1	1	0.905767	1	0.916053	0.960781	0.995092	0.993721	6.34182e-05
542	GOBP Microtubule Cytoskeleton Organization	0.0354317	1	1	0.987677	0.0114893	1	0.39443	0.890767	0.704823	1	0.707008	0.878073	0.995092	0.709895	0.018994
1055	GOBP Regulation Of Actomyosin Structure Organization	0.0370073	1	1	1	0.000160628	1	1	0.846426	0.87983	1	0.778941	0.867141	0.995092	0.914498	0.00017359
1353	GOBP Renal System Process	0.0416547	1	1	0.767093	0.00387185	1	1	0.956409	0.831824	0.187692	0.66258	0.868799	0.9981	0.692063	0.00112345
1322	GOBP Regulation Of Supramolecular Fiber Organization	0.0429161	1	1	0.835812	0.000130972	1	1	0.956409	1	1	0.670636	0.737781	0.995092	0.997774	0.000184917
1050	GOBP Regulation Of Actin Filament Based Process	0.0429266	0.988925	1	0.704201	5.36575e-06	1	0.911506	1	1	0.868879	0.909859	0.915511	0.995092	0.880863	2.90794e-06
1122	GOBP Regulation Of Cytoskeleton Organization	0.0429266	1	1	0.455684	0.000227698	1	0.997177	1	1	1	0.953566	0.993907	0.995092	0.977906	0.00025208
1443	GOBP Sensory Organ Development	0.0442076	0.988925	1	0.942964	4.73315e-07	1	0.526956	1	0.669033	1	0.0962044	0.633345	0.995092	0.630639	8.66554e-07
1279	GOBP Regulation Of Protein Containing Complex Disassembly	0.0460859	0.999202	0.995907	0.0231226	0.100608	1	1	0.865022	0.83072	1	0.876895	0.889692	0.995092	0.433296	0.126063
1280	GOBP Regulation Of Protein Depolymerization	0.0460859	0.999202	0.995907	0.0231226	0.100608	1	1	0.865022	0.83072	1	0.876895	0.889692	0.995092	0.433296	0.126063
1692	KEGG Ppar Signaling Pathway	0.0474887	0.988925	0.995907	0.737449	1	1	1	1	0.253796	0.771344	0.698921	0.992508	0.995092	0.154255	0.869594
1159	GOBP Regulation Of Heart Rate	0.0497095	0.0456136	0.995907	1	0.00965729	1	1	0.947957	0.775884	0.763328	0.810504	0.712946	0.995092	0.898382	0.00604662
1085	GOBP Regulation Of Cardiac Muscle Cell Action Potential	0.0497177	0.34518	0.995907	1	1.21438e-07	1	1	1	1	0.168004	0.927508	0.633345	0.995092	0.846465	1.22601e-08
1218	GOBP Regulation Of Morphogenesis Of An Epithelium	0.0497205	1	0.995907	0.467789	1.3665e-05	1	1	0.894527	0.79859	1	0.94208	0.96595	0.995092	0.581103	1.67586e-05
272	GOBP Development Of Primary Sexual Characteristics	0.0511215	1	0.995907	1	0.0517854	1	0.494608	1	0.741659	1	0.543927	0.698106	0.995092	0.811805	0.0701285
346	GOBP Exocrine System Development	0.0511215	0.988925	0.995907	0.833694	0.00318648	1	1	1	0.968417	0.823415	0.835092	0.982603	0.995092	0.891927	0.00211415
374	GOBP Generation Of Precursor Metabolites And Energy	0.0511215	0.0125482	1	0.868898	1	1	1	1	0.207609	0.763328	0.199892	0.422201	0.995092	0.16144	0.170956
775	GOBP Pattern Specification Process	0.0511215	1	1	1	0.00447696	1	0.353467	1	0.668707	1	0.874417	0.737781	0.995092	0.780239	0.00516786
403	GOBP Heart Process	0.0523078	0.163987	1	1	0.00282369	1	1	0.943506	0.532556	0.547647	0.909859	0.698106	0.995092	0.701475	0.00103487
713	GOBP Neural Retina Development	0.0523078	0.988925	1	1	0.00179135	1	0.813288	1	0.429358	1	0.540174	0.737781	0.995092	0.534016	0.00180743
3	GOBP Actin Filament Bundle Organization	0.0537945	1	1	0.767093	3.35393e-07	1	0.965548	0.947957	1	1	0.293975	0.757633	0.995092	0.737768	3.60915e-07
137	GOBP Cell Cell Signaling By Wnt	0.0537945	1	1	1	4.12252e-07	1	0.0927493	0.956409	0.693013	1	0.38227	0.434723	0.995092	0.780239	6.55403e-07
534	GOBP Mesonephric Tubule Morphogenesis	0.0537945	1	1	0.970543	2.18417e-07	1	0.997177	0.969306	0.696025	1	0.949955	0.956276	0.995092	0.692063	2.89965e-07
1019	GOBP Protein Localization To Cell Periphery	0.0537945	0.988925	1	1	0.0114893	1	1	1	0.899516	1	0.891208	0.993907	0.995092	0.939017	0.0171382
1208	GOBP Regulation Of Microtubule Based Process	0.0552349	1	1	1	0.00681236	1	0.819277	1	0.731378	1	0.86552	0.982603	0.995092	0.778034	0.00971842
163	GOBP Cell Surface Receptor Signaling Pathway Involved In Cell Cell Signaling	0.0573774	1	1	1	4.73047e-06	1	0.0815875	0.865022	0.672809	1	0.429049	0.49195	0.995092	0.790047	8.57252e-06
235	GOBP Circulatory System Process	0.0573774	0.710637	0.995907	0.93544	0.0140734	1	1	1	0.141795	0.716113	0.728311	0.915511	0.995092	0.138825	0.00763368
1435	GOBP Roof Of Mouth Development	0.0578611	0.808992	1	1	5.43585e-05	1	0.997177	1	0.963215	1	0.94791	0.668044	0.995092	0.969256	4.73921e-05
94	GOBP Calcium Ion Regulated Exocytosis	0.0579243	1	1	0.829214	0.322639	1	0.94399	1	0.643375	1	0.920118	0.993907	0.995092	0.515038	0.375343
194	GOBP Cellular Response To Hormone Stimulus	0.0579243	1	1	0.876541	0.636926	1	0.619708	1	0.425999	1	0.791203	0.915511	0.995092	0.366527	0.704635
1494	GOBP Sulfur Compound Metabolic Process	0.0579243	0.566855	0.995907	0.893472	1	1	1	1	0.141324	0.502058	0.977404	0.757633	0.995092	0.123303	0.165592
1098	GOBP Regulation Of Cell Junction Assembly	0.0582593	1	1	0.865794	0.00215085	1	1	1	0.806573	1	0.719212	0.725122	0.995092	0.724481	0.00358878
1409	GOBP Response To Steroid Hormone	0.0586628	0.989014	0.995907	0.927396	0.190974	1	0.959292	1	0.767013	1	0.722013	0.976794	0.995092	0.728855	0.224138
1209	GOBP Regulation Of Microtubule Cytoskeleton Organization	0.0592465	1	1	1	0.018919	1	0.844693	1	0.738779	1	0.867631	0.960781	0.995092	0.750483	0.025816
115	GOBP Cardiac Muscle Cell Action Potential	0.0637904	0.297735	0.995907	1	0.00183282	1	1	1	0.922335	0.0280273	0.916053	0.840586	0.995092	0.996102	0.000312873
120	GOBP Cardiac Muscle Tissue Development	0.0637904	0.988925	1	1	7.49994e-06	1	0.880438	1	0.825587	0.888055	0.867631	0.737781	0.995092	0.944256	4.11482e-06
706	GOBP Nephron Development	0.064	1	1	0.942964	1.08633e-08	1	1	1	0.599712	1	0.9656	0.757633	0.995092	0.549815	2.2554e-08
739	GOBP Nucleoside Bisphosphate Metabolic Process	0.0641266	0.805688	0.995907	0.304399	1	1	1	1	0.427368	0.000139972	0.91845	0.984114	0.995092	0.226437	0.603614
717	GOBP Neuromuscular Junction Development	0.0645812	1	1	1	0.0649081	1	0.982323	0.956409	0.979957	1	0.930968	0.960781	0.995829	0.990396	0.0734247
259	GOBP Dendrite Development	0.0650985	0.988925	0.995907	1	0.00199503	1	0.963979	0.894527	1	1	0.930968	0.973008	0.995092	0.894034	0.00181879
69	GOBP Atp Metabolic Process	0.065482	0.805688	0.995907	0.996329	1	1	1	1	0.0706167	0.763328	0.883888	0.698106	0.995092	0.0753242	0.28763
579	GOBP Muscle Contraction	0.065482	0.988925	0.995907	1	0.071625	1	1	0.937344	0.32296	0.493252	0.916053	0.962213	0.995092	0.392195	0.0393555
1051	GOBP Regulation Of Actin Filament Bundle Assembly	0.0680139	1	1	0.905421	3.26358e-05	1	1	0.846426	1	1	0.60013	0.737644	0.995092	0.831368	3.56537e-05
1488	GOBP Striated Muscle Cell Development	0.0680139	1	1	1	0.13862	1	0.69348	0.800222	0.0682461	1	0.871643	0.915511	0.995092	0.0854548	0.167046
1578	KEGG Adherens Junction	0.0680139	1	1	1	4.73559e-08	1	0.913514	1	0.978097	1	0.438524	0.995217	0.995092	0.98777	6.19213e-08
260	GOBP Dendrite Morphogenesis	0.0690327	0.988925	0.995907	1	0.0575568	1	0.835258	0.931457	0.925735	1	0.97324	0.899779	0.995092	0.979075	0.0571249
2	GOBP Actin Filament Based Movement	0.0710123	0.988925	1	1	0.000134839	1	0.828342	0.947957	0.679543	0.502058	0.708241	0.633345	0.995092	0.811805	3.86467e-05
269	GOBP Detection Of Stimulus Involved In Sensory Perception	0.0710543	1	0.995907	1	0.359504	1	0.994536	1	0.0139218	1	0.779132	0.886687	0.9981	0.0281597	0.413855
1034	GOBP Purine Containing Compound Biosynthetic Process	0.0710672	0.988925	0.995907	0.383166	1	1	1	1	0.337149	0.757555	0.735204	0.960781	0.995092	0.16144	0.593816
1053	GOBP Regulation Of Actin Filament Organization	0.0723634	1	1	0.771406	0.00128434	1	1	0.890767	1	1	0.85912	0.737781	0.995092	0.92594	0.00146392
1604	KEGG Carbon Metabolism	0.07344	0.412418	1	0.900733	1	1	1	1	0.389943	0.502058	0.553055	0.863809	0.995092	0.352861	0.915048
411	GOBP Hippo Signaling	0.0741876	1	1	1	5.70658e-06	1	0.494608	0.974222	1	1	0.359206	0.774762	0.9981	0.737768	8.31518e-06
300	GOBP Embryonic Organ Morphogenesis	0.0788744	0.988925	1	1	9.1061e-07	1	0.756452	1	0.743189	1	0.237309	0.668044	0.995092	0.852747	1.60783e-06
1573	GOBP Water Homeostasis	0.0793823	1	0.995907	1	1.7121e-05	1	0.915338	1	0.582777	1	0.791203	0.993907	0.995092	0.676733	1.86651e-05
1436	GOBP Ruffle Assembly	0.0800065	0.988925	0.995907	0.0656961	0.0114893	1	1	1	1	1	0.934745	0.993907	0.995092	0.821293	0.0130969
1113	GOBP Regulation Of Cellular Ketone Metabolic Process	0.0838113	1	0.995907	0.877011	0.504867	1	1	0.973718	0.724583	0.75322	0.21927	0.698106	0.995092	0.657915	0.410647
464	GOBP Keratinocyte Proliferation	0.0853422	0.988925	1	1	0.0107253	1	1	1	0.666545	1	0.811808	0.961187	0.995092	0.724481	0.0142909
1525	GOBP Tissue Migration	0.0855184	0.988925	0.995907	0.821854	6.24531e-10	1	0.997177	1	1	1	0.285227	0.869318	0.995092	0.724481	1.38016e-09
1103	GOBP Regulation Of Cell Projection Assembly	0.0857123	0.988925	1	0.703202	1.50345e-05	1	1	1	1	1	0.641493	0.934989	0.995092	0.78075	1.6069e-05
1371	GOBP Response To Estradiol	0.0862797	1	0.995907	1	0.0852305	1	1	1	0.673851	1	0.972889	0.841109	0.995092	0.737768	0.10116
1471	GOBP Sodium Ion Transmembrane Transport	0.0862797	1	1	1	0.726569	1	0.974951	1	0.104232	1	0.791203	0.993907	0.995092	0.16144	0.78042
125	GOBP Cardiac Ventricle Morphogenesis	0.0864569	0.988925	1	1	0.0819815	1	0.751077	0.865022	0.157797	1	0.871181	0.686976	0.995092	0.22318	0.104287
945	GOBP Positive Regulation Of Protein Localization	0.0864569	0.988925	1	1	0.00456795	1	0.654417	0.931457	0.484736	1	0.987236	0.700767	0.995092	0.537541	0.00503984
786	GOBP Phenol Containing Compound Metabolic Process	0.0869251	1	0.995907	0.771406	0.917645	1	1	1	0.250955	0.840256	0.950355	0.757633	0.995092	0.16144	0.88552
670	GOBP Negative Regulation Of Organelle Organization	0.0873026	1	1	0.854852	0.000549489	1	1	0.867964	1	1	0.966409	0.916247	0.995092	0.979633	0.000670266
613	GOBP Negative Regulation Of Cell Development	0.0879668	1	0.995907	1	0.325272	1	1	1	0.684606	1	0.434497	0.774762	0.995092	0.724481	0.368565
1560	GOBP Ventricular Cardiac Muscle Tissue Morphogenesis	0.0883319	0.988925	1	1	0.0929802	1	0.654891	0.894527	0.345168	1	0.998123	0.737781	0.995092	0.410018	0.114554
112	GOBP Cardiac Chamber Development	0.0889881	1	1	1	0.00823026	1	0.494608	0.998316	0.556826	0.868941	0.392103	0.757633	0.995092	0.677018	0.00616076
274	GOBP Developmental Growth	0.0894871	1	1	1	0.0119974	1	0.921905	1	0.457076	1	0.543724	0.991355	0.995092	0.521386	0.0157517
515	GOBP Mammary Gland Morphogenesis	0.0894871	1	0.995907	1	0.000402858	1	0.720999	1	0.878178	1	0.909859	0.995003	0.995092	0.953853	0.000493893
632	GOBP Negative Regulation Of Epithelial Cell Migration	0.0894871	0.988925	0.995907	0.865794	2.43948e-06	1	1	1	1	1	0.496285	0.978247	0.995092	0.657529	2.90794e-06
1437	GOBP Ruffle Organization	0.0894871	0.936056	0.995907	0.0368474	0.0776383	1	1	0.980466	1	1	0.852273	0.916247	0.995092	0.985303	0.0767159
158	GOBP Cell Part Morphogenesis	0.090772	1	0.995907	0.93544	2.80447e-05	1	0.91667	1	0.93471	1	0.490231	0.982603	0.995092	0.910282	4.25897e-05
1022	GOBP Protein Localization To Plasma Membrane	0.0940437	0.988925	1	1	0.0346785	1	1	1	0.947617	1	0.916053	0.93267	0.995092	0.980729	0.0486271
1073	GOBP Regulation Of Blood Circulation	0.095229	0.34518	1	1	0.0123828	1	1	0.894527	0.457076	0.607821	0.916053	0.757633	0.995092	0.59645	0.00598333
535	GOBP Mesonephros Development	0.0957774	0.988925	1	1	2.08916e-08	1	1	1	0.855416	1	0.960466	0.995217	0.995092	0.885934	3.09904e-08
27	GOBP Alpha Amino Acid Metabolic Process	0.0963549	0.988925	1	0.954201	1	1	1	1	0.141324	0.763328	0.456591	0.992508	0.995092	0.141274	0.0678342
293	GOBP Embryo Development Ending In Birth Or Egg Hatching	0.0981412	0.988925	1	1	4.86799e-08	1	0.601644	1	0.976467	1	0.453114	0.633345	0.995092	0.884433	1.81383e-07
1479	GOBP Stem Cell Proliferation	0.0985216	0.988925	1	1	0.000450143	1	1	1	1	1	0.538236	0.960781	0.995092	0.939017	0.000587803
31	GOBP Ameboidal Type Cell Migration	0.0994065	0.988925	0.995907	0.912371	1.79326e-09	1	0.91667	1	1	1	0.265135	0.915511	0.995092	0.641432	4.86506e-09
179	GOBP Cellular Lipid Catabolic Process	0.0994065	0.988925	1	1	1	1	0.720999	0.865022	0.799619	0.0119532	0.73223	0.422201	0.995092	0.92594	0.220461
752	GOBP Organelle Localization	0.0994065	1	0.995907	0.877011	0.287549	1	0.42648	1	0.756363	1	0.867631	0.686939	0.995829	0.692063	0.393989
1472	GOBP Sodium Ion Transport	0.0994065	1	1	1	0.70594	1	1	1	0.0682461	1	0.652252	0.960781	0.995092	0.0854548	0.760726
1403	GOBP Response To Progesterone	0.0994761	1	1	0.844499	0.00249865	1	1	1	0.960041	1	0.781929	0.961187	0.995092	0.885934	0.00269274
214	GOBP Cellular Response To Steroid Hormone Stimulus	0.099522	0.988925	0.995907	0.961077	1	1	1	1	0.348107	1	0.502639	0.91657	0.995092	0.350306	0.968727
189	GOBP Cellular Response To Calcium Ion	0.101453	1	0.995907	0.946032	0.886656	1	0.674333	1	0.215395	1	0.543724	0.899275	0.995092	0.203261	0.968727
1487	GOBP Stress Fiber Assembly	0.101453	1	1	1	0.000169009	1	1	0.846426	1	0.998627	0.69701	0.74708	0.995092	0.801292	0.000130515
1497	GOBP Synapse Organization	0.101471	1	0.995907	1	1.37976e-06	1	0.74847	1	1	1	0.0640768	0.875764	0.995092	0.732828	3.39821e-06
178	GOBP Cellular Ketone Metabolic Process	0.104748	1	1	0.987677	0.687223	1	1	1	0.731237	0.524851	0.273526	0.741136	0.995092	0.724481	0.56997
610	GOBP Negative Regulation Of Cell Cycle	0.107879	1	1	1	0.467379	1	0.654417	0.894527	0.0893418	1	0.953566	0.978247	0.995092	0.211116	0.562719
1137	GOBP Regulation Of Epithelial Cell Migration	0.108554	0.988925	1	0.836422	3.45148e-10	1	1	1	1	1	0.466332	0.889692	0.995092	0.667348	7.47976e-10
1490	GOBP Striated Muscle Cell Proliferation	0.108689	0.988925	1	1	0.0123006	1	1	1	0.427368	1	0.973607	0.990561	0.995092	0.558409	0.0157517
484	GOBP Lipid Catabolic Process	0.108897	0.728831	1	1	1	1	0.829831	0.92016	0.742658	0.10728	0.359206	0.41361	0.995092	0.854782	0.269807
21	GOBP Adp Metabolic Process	0.108992	1	1	1	1	1	0.802426	1	0.0453185	0.877292	0.562582	0.899825	0.995092	0.0700808	0.351039
166	GOBP Cellular Amino Acid Metabolic Process	0.108992	0.988925	1	1	1	1	1	0.865022	0.18118	0.763328	0.578463	0.93267	0.995468	0.207479	0.0450808
276	GOBP Developmental Maturation	0.108992	0.988925	0.995907	1	0.555558	1	1	0.966379	0.427368	0.997008	0.832572	0.960781	0.995092	0.515038	0.559067
99	GOBP Camera Type Eye Development	0.110685	0.988925	1	0.862979	7.57375e-05	1	0.591787	1	0.866345	1	0.232752	0.521419	0.995092	0.781092	0.000100099
332	GOBP Epithelial To Mesenchymal Transition	0.110685	0.988925	1	0.920943	8.34444e-05	1	0.91667	0.967169	0.781532	1	0.94483	0.915154	0.995092	0.737768	0.000126625
531	GOBP Mesenchymal Cell Differentiation	0.111215	0.988925	1	0.996329	0.00081906	1	1	1	0.853921	1	0.82681	0.982603	0.995092	0.845403	0.00124872
6	GOBP Actin Mediated Cell Contraction	0.11141	0.988925	1	1	0.00155929	1	0.91667	1	0.649425	0.158848	0.925276	0.633345	0.995092	0.752803	0.000357734
175	GOBP Cellular Glucose Homeostasis	0.111695	1	1	1	1	1	1	0.92016	0.188499	0.771344	0.968404	0.949111	0.995092	0.232911	0.84873
324	GOBP Epidermal Cell Differentiation	0.111695	1	0.996365	1	1.57741e-05	1	0.699489	1	1	1	0.707325	0.850249	0.995092	0.645049	1.93839e-05
299	GOBP Embryonic Organ Development	0.112453	0.988925	1	1	5.27373e-09	1	1	1	0.990556	1	0.485776	0.915154	0.995092	0.903004	1.32979e-08
514	GOBP Mammary Gland Epithelium Development	0.113049	0.988925	1	1	0.00607214	1	0.913514	0.83942	0.467219	1	0.803401	0.93267	0.995092	0.474373	0.00752709
1715	KEGG Thermogenesis	0.113049	1	0.996673	1	1	1	0.829831	0.969306	0.0411211	1	0.975405	0.992508	0.995092	0.0700808	0.727547
244	GOBP Cranial Skeletal System Development	0.114261	0.258706	1	1	0.000457188	1	1	1	0.767517	1	0.930968	0.633345	0.995092	0.884433	0.000562145
1422	GOBP Retina Development In Camera Type Eye	0.114261	0.988925	1	0.751003	0.0566145	1	0.874296	1	0.732622	1	0.466332	0.698106	0.995092	0.581103	0.0571249
1523	GOBP Thioester Metabolic Process	0.114261	0.988925	0.995907	0.714814	1	1	1	1	0.364282	0.00090748	0.66025	0.993907	0.995092	0.22318	0.808489
1481	GOBP Steroid Hormone Mediated Signaling Pathway	0.115675	0.988925	0.995907	1	0.652625	1	1	1	0.503249	1	0.800361	0.882704	0.995092	0.550722	0.715536
35	GOBP Amino Acid Transport	0.116402	0.988925	1	1	1	1	1	1	0.12861	1	0.562582	0.896183	0.995092	0.16144	0.592235
1424	GOBP Retina Morphogenesis In Camera Type Eye	0.116694	0.988925	1	1	0.0264479	1	0.890096	1	0.329765	1	0.768704	0.91657	0.995092	0.399529	0.0270594
532	GOBP Mesenchyme Development	0.116928	0.988925	1	1	1.89298e-05	1	1	1	0.866802	1	0.82681	0.961826	0.995092	0.903004	3.45288e-05
571	GOBP Multicellular Organismal Homeostasis	0.117058	0.988925	1	1	0.00843505	1	1	1	0.0829412	1	0.772391	0.899275	0.995092	0.145935	0.0093533
181	GOBP Cellular Modified Amino Acid Metabolic Process	0.118408	0.988925	0.995907	1	1	1	1	1	0.121139	1	0.852273	0.960781	0.995092	0.152751	0.55848
614	GOBP Negative Regulation Of Cell Differentiation	0.120616	0.997928	0.998603	1	0.00214763	1	0.829831	1	0.654159	1	0.977404	0.915154	0.995092	0.657529	0.00213431
169	GOBP Cellular Component Assembly Involved In Morphogenesis	0.12356	1	1	0.877011	0.0557511	1	0.997177	0.846426	0.31266	1	0.803401	0.934989	0.995829	0.250832	0.0701285
1413	GOBP Response To Transforming Growth Factor Beta	0.125989	0.988925	1	0.829214	0.0148132	1	0.917677	1	1	1	0.297056	0.916247	0.995092	0.969256	0.0214552
1345	GOBP Regulation Of Vascular Permeability	0.127557	0.988925	0.995907	1	0.0112241	1	1	1	0.373213	1	0.450055	0.982813	0.995092	0.456869	0.0147299
164	GOBP Cellular Amino Acid Biosynthetic Process	0.128147	1	1	1	1	1	0.798951	0.800222	0.233123	0.930381	0.399903	0.993907	0.995092	0.251146	0.219062
291	GOBP Ear Morphogenesis	0.128147	1	1	1	2.16532e-07	1	0.388729	0.936515	0.623694	1	0.16446	0.737781	0.995092	0.750483	3.04455e-07
435	GOBP Inner Ear Morphogenesis	0.128147	1	1	1	2.16532e-07	1	0.388729	0.936515	0.623694	1	0.16446	0.737781	0.995092	0.750483	3.04455e-07
714	GOBP Neural Tube Development	0.128147	0.988925	1	1	1.07734e-05	1	0.83579	0.929306	0.968417	1	0.466332	0.633345	0.995092	0.910282	1.67586e-05
715	GOBP Neural Tube Formation	0.128147	0.805688	1	1	4.58064e-07	1	1	0.890767	1	1	0.359206	0.72474	0.995092	0.664285	6.55403e-07
1047	GOBP Regionalization	0.128147	1	0.998603	1	0.0461872	1	0.455486	1	0.693013	1	0.852093	0.840709	0.9981	0.782976	0.0476601
1450	GOBP Sensory System Development	0.128147	0.988925	1	0.771406	0.00161996	1	0.666673	1	0.883146	1	0.250849	0.633345	0.995092	0.752803	0.00181879
165	GOBP Cellular Amino Acid Catabolic Process	0.129485	0.988925	1	0.987677	1	1	1	1	0.31266	0.763328	0.381929	0.998714	0.995897	0.310482	0.0542181
8	GOBP Action Potential	0.129761	0.22659	0.995907	1	0.00103632	1	1	1	1	0.158848	0.708241	0.737781	0.995092	0.913026	0.000234318
1712	KEGG Tgf Beta Signaling Pathway	0.129761	0.988925	1	1	8.38461e-05	1	1	1	1	1	0.776605	0.954152	0.995092	0.885174	7.89234e-05
1352	GOBP Regulation Of Wound Healing	0.132244	1	1	1	0.000715022	1	1	1	1	1	0.542716	0.698106	0.995092	0.592345	0.000845113
738	GOBP Nucleobase Containing Small Molecule Metabolic Process	0.137196	0.988925	0.995907	0.904389	1	1	1	1	0.0914032	0.365459	0.576373	0.939632	0.995829	0.0848737	0.215542
154	GOBP Cell Maturation	0.144126	1	1	1	0.956479	1	0.83354	0.890767	0.337506	1	0.534244	0.88458	0.9981	0.392195	0.9937
321	GOBP Energy Derivation By Oxidation Of Organic Compounds	0.144813	0.0667295	1	0.877011	1	1	1	1	0.30527	0.763328	0.464805	0.633345	0.995092	0.23686	0.260634
1456	GOBP Single Fertilization	0.145457	1	1	1	1	1	1	1	0.31266	1	0.328364	0.899275	0.995092	0.417734	0.652722
251	GOBP Cytoskeleton Dependent Intracellular Transport	0.146455	1	1	0.917714	0.113106	1	0.403018	0.865022	0.660186	1	0.225519	0.774762	0.995092	0.595416	0.146424
363	GOBP Fertilization	0.146455	1	1	1	1	1	1	0.937344	0.158141	1	0.542839	0.741691	0.995092	0.273806	0.705375
1428	GOBP Ribonucleoside Diphosphate Metabolic Process	0.146455	1	1	1	1	1	0.666673	1	0.0482136	0.925719	0.867631	0.875462	0.995092	0.0848737	0.433436
1307	GOBP Regulation Of Ruffle Assembly	0.147183	0.988925	0.995907	0.0393394	0.00959908	1	1	1	1	1	0.966677	0.973823	0.995092	0.676733	0.0105756
454	GOBP Intermediate Filament Organization	0.150037	1	0.995907	1	3.68919e-05	1	0.696778	1	0.903678	1	0.420471	0.960781	0.995092	0.98933	4.43772e-05
1447	GOBP Sensory Perception Of Light Stimulus	0.150037	1	1	0.972583	0.237861	1	0.540474	0.879045	0.484216	1	0.707325	0.782675	0.995829	0.461243	0.282799
572	GOBP Multicellular Organismal Signaling	0.156479	0.969399	1	1	6.04379e-05	1	1	1	0.715283	0.10728	0.867631	0.878073	0.995092	0.842521	1.05354e-05
142	GOBP Cell Cycle Phase Transition	0.162278	1	1	0.83551	0.774674	1	0.353467	0.894527	0.467219	1	0.909859	0.757633	0.995092	0.382129	0.807784
416	GOBP Homotypic Cell Cell Adhesion	0.16254	0.566855	1	0.913166	0.0140734	1	1	1	0.888344	1	0.927023	0.954152	0.995092	0.842521	0.0154032
1222	GOBP Regulation Of Muscle Contraction	0.163326	0.922382	0.995907	1	0.00258342	1	1	1	0.529264	0.416283	0.720159	0.814261	0.995092	0.655511	0.000835487
187	GOBP Cellular Response To Alcohol	0.163621	0.988925	1	0.948909	0.297351	1	0.761222	0.894527	0.668707	1	0.99212	0.737781	0.995092	0.630639	0.297207
1538	GOBP Transport Along Microtubule	0.163648	1	0.995907	0.960474	0.0587692	1	0.132541	1	0.779125	1	0.388116	0.633345	0.995092	0.760448	0.070695
760	GOBP Organic Hydroxy Compound Biosynthetic Process	0.165254	1	0.995907	0.833694	1	1	0.874296	0.991008	0.427368	1	0.867631	0.91657	0.995092	0.352861	0.804005
368	GOBP Forebrain Development	0.168332	1	0.995907	1	0.000990006	1	0.281142	0.977958	1	1	0.362727	0.878073	0.995092	0.807875	0.00120387
1381	GOBP Response To Inorganic Substance	0.169905	1	0.995907	1	0.270991	1	0.982036	1	0.582777	1	0.968404	0.967618	0.995092	0.595416	0.273396
101	GOBP Canonical Wnt Signaling Pathway	0.170571	0.996561	1	1	1.61538e-06	1	0.455486	1	0.638644	1	0.368211	0.633345	0.995092	0.772933	1.84317e-06
1211	GOBP Regulation Of Mirna Transcription	0.170754	0.988925	1	1	5.43585e-05	1	0.78675	0.936515	0.742094	1	0.89525	0.782675	0.995092	0.877847	7.12214e-05
612	GOBP Negative Regulation Of Cell Cycle Process	0.171477	1	1	1	1	1	0.654417	0.846426	0.0829412	1	0.987236	0.995217	0.995092	0.16144	0.808489
1438	GOBP Salivary Gland Development	0.173972	0.988925	0.995907	0.737449	0.0107253	1	1	1	1	1	0.867631	0.995003	0.995092	0.872744	0.0115606
698	GOBP Negative Regulation Of Transmembrane Transport	0.174537	1	1	0.202013	0.852808	1	1	1	0.916111	0.888055	0.591626	0.774762	0.995092	0.657529	0.828335
128	GOBP Cation Transmembrane Transport	0.176756	1	1	1	0.998547	1	1	1	0.0482136	1	0.791203	0.982603	0.995092	0.0901175	0.967225
463	GOBP Keratinocyte Differentiation	0.176756	1	0.995907	1	0.000119668	1	0.654417	1	1	1	0.734537	0.811598	0.995092	0.592345	0.00013338
537	GOBP Metal Ion Transport	0.176756	1	0.995907	1	1	1	1	1	0.0163285	0.896574	0.987236	0.725122	0.995092	0.0281597	0.875341
338	GOBP Establishment Of Cell Polarity	0.177066	0.988925	1	1	0.0596886	1	0.78675	1	0.82196	1	0.909859	0.757633	0.995092	0.902536	0.0757982
740	GOBP Nucleoside Diphosphate Metabolic Process	0.177722	1	1	1	1	1	0.654417	1	0.16182	0.842148	0.961414	0.888554	0.995092	0.261953	0.31419
114	GOBP Cardiac Conduction	0.179498	0.79006	1	1	0.000132104	1	1	1	0.784781	0.110742	0.960466	0.845537	0.995092	0.885174	2.38936e-05
1359	GOBP Response To Alcohol	0.18441	1	0.995907	0.767093	0.523892	1	0.866408	0.846426	0.623694	0.763328	0.953566	0.960781	0.995092	0.456869	0.437777
304	GOBP Embryonic Skeletal System Development	0.191656	0.379135	1	1	0.0103471	1	1	1	0.827395	1	0.667364	0.65153	0.995092	0.826173	0.01305
1393	GOBP Response To Metal Ion	0.192255	0.988925	0.995907	0.968178	0.525591	1	0.997849	1	0.693013	0.88522	0.693169	0.973823	0.995829	0.687204	0.507476
585	GOBP Muscle Tissue Development	0.192936	0.988925	1	1	4.23976e-05	1	0.666673	1	0.889242	1	0.800361	0.422201	0.995092	0.970021	3.27719e-05
170	GOBP Cellular Component Disassembly	0.193994	0.988925	1	0.8704	0.497883	1	0.860324	0.98513	0.447635	1	0.960093	0.633345	0.995092	0.38892	0.530061
1065	GOBP Regulation Of Atp Metabolic Process	0.193994	0.988925	1	1	1	1	0.963979	1	0.0864532	0.891171	0.641935	0.919447	0.995092	0.137009	0.313459
116	GOBP Cardiac Muscle Cell Action Potential Involved In Contraction	0.19463	0.566855	0.995907	1	0.00724107	1	1	1	0.905212	0.00732001	0.908627	0.878073	0.995092	0.997726	0.00126493
546	GOBP Mitochondrion Organization	0.202214	0.0456136	1	1	1	1	0.674333	0.846426	0.532622	0.997008	0.774441	0.00255963	0.995092	0.554059	0.977928
399	GOBP Head Development	0.204459	1	0.995907	1	0.000193729	1	0.489164	1	1	1	0.482187	0.72474	0.995829	0.875136	0.000279237
147	GOBP Cell Fate Specification	0.205447	1	0.996656	1	3.59425e-05	1	0.121145	0.959633	1	1	0.904789	0.573235	0.995092	0.778034	4.35084e-05
385	GOBP Glutathione Metabolic Process	0.205655	0.34518	0.995907	1	1	1	1	1	0.192507	1	0.904789	0.700767	0.995092	0.265651	0.633049
847	GOBP Positive Regulation Of Cytoskeleton Organization	0.205655	1	1	0.949589	0.00827496	1	1	0.969306	1	1	0.676604	0.698106	0.995092	0.737768	0.0118651
1061	GOBP Regulation Of Animal Organ Morphogenesis	0.205655	1	0.995907	0.894656	4.38255e-09	1	0.689475	1	1	1	0.421499	0.93267	0.995829	0.884433	7.56015e-09
1480	GOBP Steroid Biosynthetic Process	0.206262	1	0.995907	1	0.763556	1	0.960582	1	0.327402	1	0.630164	0.915511	0.995829	0.399894	0.814035
1656	KEGG Insulin Signaling Pathway	0.208451	1	1	1	1	1	0.813288	0.999828	0.141795	1	0.391614	0.989076	0.995092	0.21234	0.593785
710	GOBP Nervous System Process	0.209151	1	1	1	0.128833	1	0.495757	0.894527	0.092636	1	0.832572	0.915511	0.995092	0.200638	0.150304
243	GOBP Cranial Nerve Development	0.211843	0.0658376	0.995907	0.905421	0.0255056	1	1	1	1	1	0.883888	0.521419	0.995092	0.935801	0.0247744
1054	GOBP Regulation Of Action Potential	0.214558	0.566855	0.995907	1	3.24444e-06	1	1	1	1	0.0175118	0.821065	0.698106	0.995092	0.821293	2.34098e-07
1179	GOBP Regulation Of Keratinocyte Proliferation	0.215298	0.999202	1	1	0.0350032	1	0.963979	1	0.687764	1	0.7446	0.982603	0.995092	0.737768	0.0454977
1696	KEGG Proteoglycans In Cancer	0.215298	0.988925	1	1	1.0023e-07	1	0.735301	1	1	1	0.925276	0.737781	0.995092	0.645049	1.95255e-07
1647	KEGG Hippo Signaling Pathway Multiple Species	0.217464	0.988925	0.995907	1	6.04379e-05	1	0.366291	1	1	0.993927	0.371836	0.422201	0.9981	0.842521	4.60771e-05
353	GOBP Fat Cell Differentiation	0.218845	0.988925	0.995907	0.860294	0.876652	1	0.975157	1	0.435472	0.763328	0.466332	0.93267	0.995092	0.368323	0.803223
197	GOBP Cellular Response To Insulin Stimulus	0.22152	1	1	0.888208	1	1	0.211836	1	0.846358	1	0.966687	0.737781	0.995092	0.780323	0.89176
611	GOBP Negative Regulation Of Cell Cycle Phase Transition	0.227517	1	1	1	1	1	0.388729	0.83212	0.158141	1	0.908627	0.93267	0.995092	0.265651	0.772812
1351	GOBP Regulation Of Wnt Signaling Pathway	0.227888	1	1	1	1.55233e-05	1	0.654417	1	0.777131	1	0.538933	0.774762	0.995092	0.817384	1.84247e-05
1621	KEGG Ecm Receptor Interaction	0.228315	1	0.995907	0.771406	0.000119668	1	0.611282	0.934499	1	1	0.643875	0.993907	0.995092	0.399894	0.000163109
470	GOBP Lamellipodium Organization	0.230343	0.728831	0.995907	0.732913	0.0130673	1	1	1	1	0.651915	0.499743	0.867141	0.999236	0.935801	0.0066747
971	GOBP Positive Regulation Of Supramolecular Fiber Organization	0.230798	1	1	1	0.0145843	1	1	0.98513	1	1	0.581369	0.698106	0.995092	0.657529	0.021287
1304	GOBP Regulation Of Response To Wounding	0.231243	1	1	1	0.000696771	1	1	1	1	1	0.69701	0.899275	0.995092	0.622445	0.000884541
1095	GOBP Regulation Of Cell Cycle Phase Transition	0.232473	1	1	1	0.626607	1	0.366291	0.854051	0.31266	1	0.574384	0.8925	0.995092	0.442443	0.691104
749	GOBP Organ Growth	0.233969	0.988925	1	1	0.124386	1	0.654891	1	0.645774	0.997008	0.976771	0.698106	0.995092	0.709895	0.126063
1327	GOBP Regulation Of System Process	0.233988	0.988925	0.995907	1	0.0326107	1	1	0.926902	0.670976	0.763328	0.857813	0.78202	0.995092	0.69992	0.0219344
576	GOBP Muscle Cell Differentiation	0.234978	1	0.995907	1	0.00629515	1	0.388729	1	0.48503	1	0.811808	0.757633	0.995092	0.595663	0.0100632
453	GOBP Intermediate Filament Based Process	0.235799	1	0.995907	1	1.17004e-07	1	0.338868	1	1	1	0.320555	0.868799	0.995092	0.752803	1.77607e-07
1160	GOBP Regulation Of Heart Rate By Cardiac Conduction	0.235814	0.731431	0.995907	1	0.000350331	1	1	1	0.862403	0.800316	0.908627	0.868799	0.995092	0.953853	0.000192966
196	GOBP Cellular Response To Inorganic Substance	0.235885	1	0.995907	1	0.587407	1	0.910327	1	0.479685	1	0.698921	0.93267	0.995092	0.48475	0.662458
157	GOBP Cell Morphogenesis Involved In Neuron Differentiation	0.23595	1	0.995907	1	0.000206172	1	0.789656	1	1	1	0.427668	0.961187	0.995092	0.953731	0.00029992
575	GOBP Muscle Cell Development	0.236482	1	1	1	0.0513393	1	0.751399	0.868353	0.693013	1	0.967462	0.93267	0.995092	0.709035	0.0682824
584	GOBP Muscle System Process	0.236482	0.988925	0.995907	1	0.179961	1	0.902263	1	0.573721	0.763328	0.920118	0.91657	0.995092	0.64643	0.135562
63	GOBP Appendage Development	0.2369	0.988925	1	1	5.53654e-05	1	0.813288	1	1	1	0.975405	0.700767	0.995092	0.724481	7.79955e-05
383	GOBP Glucose Import	0.236951	0.988925	0.995907	0.532696	0.70971	1	1	1	0.570012	0.834021	0.890333	0.997128	0.995092	0.374865	0.67343
701	GOBP Negative Regulation Of Vasculature Development	0.245068	1	0.995907	0.945204	0.292606	1	0.975157	1	1	1	0.811808	0.930752	0.995092	0.989922	0.348438
838	GOBP Positive Regulation Of Cellular Component Biogenesis	0.245068	1	1	0.751003	0.000267028	1	1	0.998751	1	1	0.97324	0.633345	0.995092	0.464665	0.000386827
687	GOBP Negative Regulation Of Small Gtpase Mediated Signal Transduction	0.245224	0.988925	1	1	0.0127414	1	1	1	0.690259	1	0.867631	0.960781	0.995092	0.752803	0.0157226
106	GOBP Carbohydrate Homeostasis	0.245243	1	1	1	1	1	1	0.906256	0.31266	0.899351	0.842002	0.888554	0.995092	0.366527	0.932495
1533	GOBP Transforming Growth Factor Beta Receptor Signaling Pathway	0.245243	0.988925	1	0.776791	0.0275023	1	1	1	1	1	0.4223	0.915154	0.995092	0.92594	0.0365018
744	GOBP Nucleotide Phosphorylation	0.245327	1	1	1	1	1	0.865002	1	0.2239	0.763328	0.89525	0.939632	0.995092	0.315048	0.313656
400	GOBP Heart Development	0.246	0.988925	1	1	9.00116e-10	1	0.791605	1	1	0.910509	0.381202	0.712946	0.995092	0.549815	4.27664e-10
1173	GOBP Regulation Of Intracellular Transport	0.247385	0.989784	0.995907	1	0.00329492	1	0.338868	1	0.899516	1	0.930807	0.434723	0.9981	0.903004	0.00577597
1259	GOBP Regulation Of Peptidyl Lysine Acetylation	0.247927	1	0.995907	0.913166	1	1	0.828648	0.948779	0.0802271	0.886868	0.811808	0.993907	0.995092	0.0700808	0.773986
121	GOBP Cardiac Muscle Tissue Morphogenesis	0.249413	1	1	1	0.0649081	1	0.654417	0.890767	0.685324	1	0.623255	0.78202	0.995092	0.801838	0.070695
1027	GOBP Protein Polymerization	0.249413	0.988925	0.995907	0.970543	0.24741	1	1	1	0.889692	1	0.772391	0.993907	0.995092	0.884433	0.302955
34	GOBP Amine Transport	0.250342	0.988925	0.995907	0.905421	0.772233	1	1	1	0.457076	1	0.665414	0.993907	0.995092	0.402485	0.832537
124	GOBP Cardiac Ventricle Development	0.250342	1	1	1	0.0471886	1	0.408927	1	0.641699	0.771344	0.293975	0.698106	0.995092	0.778034	0.0349465
1290	GOBP Regulation Of Protein Stability	0.250342	0.988925	0.995907	1	1	1	1	0.92016	0.313491	1	0.839353	0.915511	0.995092	0.48475	0.929666
861	GOBP Positive Regulation Of Establishment Of Protein Localization	0.253583	0.988925	1	1	0.0211281	1	0.610861	0.931457	0.666545	0.998279	0.904789	0.572202	0.995092	0.674029	0.019366
796	GOBP Plasma Membrane Organization	0.255005	1	1	0.854852	0.00133667	1	1	1	1	1	0.891208	0.766662	0.995092	0.403912	0.00123523
1081	GOBP Regulation Of Canonical Wnt Signaling Pathway	0.255005	0.988925	1	1	2.71414e-06	1	0.751399	1	0.825587	1	0.545105	0.712946	0.995092	0.928402	2.59925e-06
126	GOBP Cardiocyte Differentiation	0.255954	0.988925	0.995907	1	0.00282369	1	0.918561	1	1	0.974627	0.967462	0.929799	0.995897	0.935801	0.00228755
1086	GOBP Regulation Of Cardiac Muscle Contraction	0.256685	0.988925	0.996365	1	0.000884155	1	0.985969	1	0.711718	0.0175118	0.925394	0.74708	0.995092	0.824558	0.000121936
605	GOBP Negative Regulation Of Canonical Wnt Signaling Pathway	0.259193	1	1	1	0.00179135	1	0.654417	1	0.673851	1	0.523832	0.757633	0.995092	0.831368	0.00181879
995	GOBP Primary Alcohol Metabolic Process	0.259193	1	1	1	0.741893	1	1	0.114574	0.563921	0.64777	0.930807	0.737781	0.995092	0.68992	0.639596
1153	GOBP Regulation Of Glucose Transmembrane Transport	0.259193	1	0.995907	0.771406	0.787777	1	1	1	0.430031	0.888055	0.953566	0.878073	0.995092	0.34287	0.772297
402	GOBP Heart Morphogenesis	0.263262	1	1	1	0.000419887	1	0.78675	0.974222	0.951658	0.95593	0.453114	0.915511	0.995092	0.947747	0.00029992
704	GOBP Negative Regulation Of Wnt Signaling Pathway	0.263849	1	1	1	0.00387185	1	0.60599	1	0.685324	1	0.543724	0.878073	0.995092	0.782976	0.00481062
1562	GOBP Ventricular Septum Morphogenesis	0.264678	1	1	1	0.103441	1	0.281142	1	0.762955	1	0.520643	0.686976	0.995092	0.899412	0.127188
1469	GOBP Smooth Muscle Contraction	0.265014	1	0.995907	1	0.102048	1	0.877497	1	0.670976	1	0.953566	0.992905	0.995092	0.732828	0.119994
1482	GOBP Steroid Metabolic Process	0.268299	1	1	0.961077	1	1	1	1	0.345388	0.770929	0.916053	0.9263	0.995092	0.348134	0.975846
250	GOBP Cytoskeleton Dependent Cytokinesis	0.269413	1	1	0.884663	0.622007	1	0.6221	0.956409	0.860161	1	0.591199	0.974948	0.995092	0.793021	0.654775
42	GOBP Anatomical Structure Maturation	0.275043	1	0.995907	1	0.755503	1	1	1	0.558291	0.899088	0.803401	0.948093	0.995829	0.603323	0.740609
1314	GOBP Regulation Of Sodium Ion Transport	0.276612	0.999186	1	1	0.738316	1	0.921108	0.894527	0.238401	1	0.430535	0.960781	0.995092	0.366527	0.770418
970	GOBP Positive Regulation Of Stress Fiber Assembly	0.278361	1	1	1	0.190844	1	1	0.17984	1	1	0.607261	0.844497	0.995092	0.913291	0.215542
418	GOBP Hormone Metabolic Process	0.279016	1	1	1	0.940002	1	1	0.331725	0.179145	0.873841	0.998123	0.653667	0.995092	0.345461	0.915048
1563	GOBP Vesicle Docking	0.279635	1	0.995907	0.829214	0.835085	1	0.874296	1	1	1	0.696721	0.995003	0.995092	0.88118	0.913487
1489	GOBP Striated Muscle Cell Differentiation	0.280061	1	0.995907	1	0.00803257	1	0.713638	0.977958	0.583746	1	0.867631	0.982603	0.995092	0.674611	0.0124077
117	GOBP Cardiac Muscle Cell Contraction	0.282669	0.731431	0.995907	1	0.0112241	1	1	1	0.841322	0.0119532	0.987236	0.878073	0.995092	0.951168	0.00245104
439	GOBP Inositol Lipid Mediated Signaling	0.282669	1	1	0.899292	1.61538e-06	1	1	0.894527	1	1	0.908627	0.960781	0.995092	0.700517	2.3046e-06
1313	GOBP Regulation Of Sodium Ion Transmembrane Transport	0.282984	0.988925	1	1	1	1	0.997177	0.865022	0.302189	1	0.69701	0.934482	0.995092	0.399529	0.953541
1105	GOBP Regulation Of Cell Shape	0.284536	0.988925	1	0.619783	0.136882	1	1	0.645738	1	1	0.823085	0.995217	0.995092	0.794853	0.17743
301	GOBP Embryonic Pattern Specification	0.285239	0.988925	0.995907	1	0.346663	1	0.947219	1	1	1	0.925276	0.93267	0.995092	0.813846	0.389015
366	GOBP Focal Adhesion Assembly	0.285239	0.988925	1	0.942964	0.0152524	1	1	1	0.853921	1	0.908627	0.998127	0.995092	0.820953	0.0210167
832	GOBP Positive Regulation Of Cell Junction Assembly	0.285327	1	1	1	0.0289953	1	1	1	0.983007	1	0.543724	0.633345	0.995092	0.947428	0.0390743
1389	GOBP Response To Ketone	0.28874	1	0.996365	0.767093	0.141057	1	0.835258	1	0.959756	1	0.925276	0.982603	0.995092	0.831368	0.156381
108	GOBP Carbohydrate Transmembrane Transport	0.293945	0.988925	1	0.704201	1	1	1	1	0.203595	1	0.908627	0.978247	0.995092	0.117401	0.970842
582	GOBP Muscle Organ Morphogenesis	0.294015	1	1	1	0.047921	1	0.591787	0.92016	0.690259	1	0.489242	0.763586	0.995092	0.81605	0.0532671
1444	GOBP Sensory Organ Morphogenesis	0.29625	1	1	1	2.69228e-05	1	0.370157	1	0.631532	1	0.150538	0.806645	0.995092	0.760448	4.21674e-05
529	GOBP Memory	0.298117	1	1	1	0.372597	1	0.665782	1	0.541985	1	0.876415	0.939632	0.995092	0.558409	0.404448
1291	GOBP Regulation Of Protein Targeting	0.298117	1	1	0.991772	0.0568677	1	0.281142	0.863009	0.391248	1	0.739991	0.633345	0.995092	0.389967	0.0701285
340	GOBP Establishment Of Organelle Localization	0.299037	0.988925	1	0.987566	0.224661	1	0.610861	0.947957	0.743189	1	0.811808	0.698106	0.995092	0.736905	0.292609
25	GOBP Alcohol Metabolic Process	0.301192	1	1	0.836422	1	1	1	0.801996	0.364282	0.765515	0.89525	0.845537	0.995092	0.28044	0.760677
936	GOBP Positive Regulation Of Plasma Membrane Bounded Cell Projection Assembly	0.301192	1	1	0.836422	0.00431826	1	1	1	1	0.929648	0.790698	0.960781	0.995092	0.869687	0.00344444
118	GOBP Cardiac Muscle Cell Differentiation	0.301405	1	0.995907	1	0.041929	1	0.877636	1	0.959756	1	0.960466	0.960781	0.995092	0.993992	0.0561436
1328	GOBP Regulation Of Systemic Arterial Blood Pressure	0.301405	0.988925	0.995907	0.926138	0.128765	1	1	0.894527	0.654159	0.192114	0.966409	0.952499	0.995092	0.595416	0.0701285
1492	GOBP Substrate Adhesion Dependent Cell Spreading	0.301405	1	0.995907	0.932621	0.0979356	1	0.83761	0.98513	1	1	0.69701	0.941312	0.995092	0.953853	0.120892
583	GOBP Muscle Structure Development	0.301689	0.988925	0.995907	1	0.000267028	1	0.366291	1	0.978097	1	0.381202	0.422201	0.995829	0.982954	0.000316553
275	GOBP Developmental Growth Involved In Morphogenesis	0.306041	1	1	1	0.000889846	1	0.981422	1	1	1	0.359206	0.93267	0.995092	0.844863	0.00102885
140	GOBP Cell Cycle G1 S Phase Transition	0.306675	1	1	0.865794	0.569548	1	0.385973	0.846426	0.622957	1	0.960466	0.737781	0.995092	0.523873	0.594421
1094	GOBP Regulation Of Cell Cycle G1 S Phase Transition	0.306675	1	0.995907	1	0.310892	1	0.403018	0.889108	0.400241	1	0.889332	0.875764	0.995092	0.451049	0.357607
223	GOBP Central Nervous System Neuron Differentiation	0.307161	1	0.995907	1	0.227775	1	0.224812	1	0.739503	1	0.826347	0.422201	0.995092	0.898382	0.269807
541	GOBP Microtubule Based Transport	0.307161	1	0.995907	1	0.0659917	1	0.132541	1	0.85984	1	0.353797	0.633345	0.995092	0.8666	0.081458
1154	GOBP Regulation Of Glycolytic Process	0.313071	0.988925	1	1	1	1	0.935293	1	0.125287	0.800316	0.596713	0.934989	0.995092	0.167871	0.427863
1445	GOBP Sensory Perception	0.318305	1	1	1	0.139623	1	0.807991	1	0.244129	1	0.973607	0.93267	0.995092	0.369233	0.173952
1448	GOBP Sensory Perception Of Mechanical Stimulus	0.318379	1	1	1	0.0269831	1	0.819277	1	0.685324	1	0.381202	0.915511	0.995092	0.846459	0.0268568
141	GOBP Cell Cycle G2 M Phase Transition	0.320572	1	1	1	1	1	0.997177	0.846426	0.623694	1	0.566019	0.960781	0.995092	0.622125	0.941364
436	GOBP Inorganic Anion Transport	0.320572	1	0.995907	0.35841	0.167495	1	1	1	0.636823	1	0.935014	0.635647	0.995092	0.392195	0.167216
696	GOBP Negative Regulation Of Transforming Growth Factor Beta Receptor Signaling Pathway	0.320572	1	1	0.905421	0.423808	1	0.713638	1	0.954214	1	0.411639	0.961187	0.995092	0.910519	0.493777
732	GOBP Non Membrane Bounded Organelle Assembly	0.320572	1	1	1	0.334107	1	0.654891	0.800222	0.484216	1	0.785693	0.982603	0.995092	0.51459	0.417837
1312	GOBP Regulation Of Smooth Muscle Contraction	0.321421	0.988925	0.995907	1	0.111973	1	1	1	0.815255	1	0.900921	0.975251	0.995092	0.836533	0.125059
1104	GOBP Regulation Of Cell Projection Organization	0.322142	1	1	1	2.85101e-05	1	1	0.969306	1	1	0.430937	0.93267	0.995829	0.373306	5.26388e-05
1615	KEGG Circadian Entrainment	0.322656	1	0.995907	1	0.503526	1	0.819277	1	0.343534	1	0.930807	0.961826	0.995092	0.453369	0.55419
547	GOBP Mitotic Cell Cycle Phase Transition	0.322808	1	0.995907	0.713237	0.89828	1	0.807991	0.865022	0.68693	1	0.926845	0.975251	0.995092	0.503673	0.906193
228	GOBP Chondrocyte Differentiation	0.32342	1	0.995907	1	0.0917142	1	0.949226	1	0.881233	1	0.960466	0.939632	0.995092	0.899957	0.11142
134	GOBP Cell Cell Adhesion Via Plasma Membrane Adhesion Molecules	0.32548	1	0.995907	1	6.956e-08	1	0.696778	1	1	1	0.545105	0.929799	0.995092	0.209406	6.19213e-08
1138	GOBP Regulation Of Epithelial To Mesenchymal Transition	0.326085	0.988925	1	1	0.0097954	1	1	1	0.654159	1	0.975405	0.972483	0.995092	0.641432	0.0132021
401	GOBP Heart Growth	0.326609	0.988925	1	1	0.0949901	1	0.863293	1	0.636823	1	0.916053	0.737781	0.995092	0.709924	0.101441
1395	GOBP Response To Monosaccharide	0.32703	0.988925	0.995907	1	1	1	0.947219	0.934499	0.314912	0.763328	0.986747	0.960781	0.995092	0.392195	0.828371
87	GOBP Blood Vessel Morphogenesis	0.328629	1	0.995907	0.985854	0.00387185	1	0.819277	1	1	1	0.94791	0.93267	0.995092	0.821293	0.00475105
96	GOBP Calcium Ion Transport	0.328629	1	0.995907	1	1	1	0.871773	0.98513	0.252542	1	0.679446	0.915511	0.995092	0.345461	0.814948
123	GOBP Cardiac Septum Morphogenesis	0.328629	1	1	1	0.134156	1	0.487998	1	0.849488	1	0.578127	0.757633	0.995092	0.913026	0.166016
1633	KEGG Gap Junction	0.328629	1	0.995907	1	0.423808	1	0.997177	0.351542	0.826347	1	0.949955	0.869318	0.995092	0.935801	0.474077
438	GOBP Inorganic Ion Transmembrane Transport	0.329101	1	1	1	1	1	1	1	0.119797	1	0.69701	0.982603	0.995092	0.159856	0.974383
1463	GOBP Smad Protein Signal Transduction	0.329101	0.988925	1	0.87146	0.00703597	1	1	1	0.993342	1	0.580811	0.960781	0.995092	0.942054	0.008979
794	GOBP Pigmentation	0.329311	0.988925	1	0.767093	0.236817	1	0.890538	1	0.702666	0.763328	0.908627	0.850249	0.995092	0.561869	0.193732
280	GOBP Digestive System Development	0.333242	0.988925	1	1	0.0163796	1	1	1	0.793978	1	0.721936	0.995003	0.995092	0.880821	0.0159031
469	GOBP Lamellipodium Assembly	0.335128	0.988925	0.995907	0.767093	0.00872578	1	1	1	1	0.59554	0.542716	0.993907	0.995829	0.981561	0.00397929
689	GOBP Negative Regulation Of Smooth Muscle Cell Migration	0.335789	1	0.995907	1	0.257574	1	0.963979	0.947957	0.901475	1	0.925276	0.980812	0.995092	0.989922	0.289542
791	GOBP Phospholipid Biosynthetic Process	0.335789	1	1	0.954201	1	1	1	1	0.192775	1	0.836523	0.878073	0.995092	0.180458	0.203887
939	GOBP Positive Regulation Of Protein Acetylation	0.335806	1	1	0.897554	1	1	0.777815	0.894527	0.0453185	0.860377	0.616831	0.941724	0.995092	0.0426091	0.931893
649	GOBP Negative Regulation Of Ion Transport	0.337432	1	1	1	0.799459	1	0.99501	1	0.425999	1	0.871643	0.845537	0.995092	0.442443	0.883109
1030	GOBP Protein Stabilization	0.337432	0.988925	0.995907	1	0.895528	1	1	1	0.666043	1	0.992715	0.878073	0.995092	0.817384	0.903565
1325	GOBP Regulation Of Synaptic Plasticity	0.337432	1	0.995907	1	0.276085	1	0.751399	1	0.447635	1	0.612083	0.982603	0.995092	0.595416	0.327268
1697	KEGG Purine Metabolism	0.337432	1	0.995907	0.945204	1	1	0.949859	1	0.563921	0.763328	0.925276	0.995217	0.995092	0.518209	0.570477
1205	GOBP Regulation Of Membrane Potential	0.340401	0.969399	1	1	0.0635031	1	1	0.890339	1	0.763328	0.837452	0.904264	0.995092	0.775425	0.0471618
100	GOBP Camera Type Eye Morphogenesis	0.341749	1	1	1	0.0225569	1	0.699489	1	0.622957	1	0.693169	0.916247	0.995092	0.686451	0.0269809
263	GOBP Dendritic Spine Development	0.341749	0.988925	1	1	0.0152524	1	0.819277	0.846426	1	1	0.891208	0.734792	0.995092	0.803394	0.019366
569	GOBP Multicellular Organism Growth	0.341749	1	0.995907	1	1	1	1	1	0.0938872	1	0.995874	0.93267	0.995092	0.141274	0.406498
472	GOBP Lens Development In Camera Type Eye	0.342708	1	1	1	0.28003	1	0.494608	0.963874	0.541831	1	0.534244	0.670486	0.995092	0.623461	0.310652
1049	GOBP Regulation Of Actin Filament Based Movement	0.343076	0.988925	0.995907	1	0.000314471	1	1	1	0.872703	0.00956237	0.925276	0.845537	0.995092	0.965432	3.60982e-05
787	GOBP Phosphatidylinositol 3 Kinase Signaling	0.34355	1	1	1	2.16532e-07	1	0.966452	0.86236	1	1	0.970509	0.993907	0.995092	0.562105	2.89965e-07
1598	KEGG Basal Cell Carcinoma	0.34355	1	0.995907	1	0.0302993	1	0.338868	1	0.709977	1	0.388688	0.71183	0.995092	0.843725	0.0384412
773	GOBP Pallium Development	0.346321	1	1	1	0.0517854	1	0.0971014	0.846426	0.582777	1	0.958414	0.72474	0.995092	0.700202	0.0529861
1274	GOBP Regulation Of Protein Acetylation	0.349154	1	1	0.934166	1	1	0.844693	0.956409	0.0864532	0.904836	0.832006	0.987502	0.995092	0.0848737	0.689417
119	GOBP Cardiac Muscle Contraction	0.352501	0.887758	1	1	0.0562272	1	1	0.890767	0.669033	0.0782117	0.972842	0.899275	0.995092	0.812684	0.0215326
1366	GOBP Response To Carbohydrate	0.352501	0.994114	0.995907	1	0.925965	1	1	0.894527	0.43373	0.763328	0.961414	0.979306	0.995092	0.451049	0.871846
1320	GOBP Regulation Of Striated Muscle Contraction	0.354884	0.920906	0.998603	1	0.00247501	1	1	1	0.753293	0.025369	0.731116	0.712946	0.995092	0.875206	0.000443887
1520	GOBP Telencephalon Development	0.356016	1	0.995907	1	0.0269831	1	0.338868	0.92016	0.685324	1	0.677945	0.93267	0.995092	0.803394	0.0287093
386	GOBP Glycerolipid Biosynthetic Process	0.358612	1	1	0.941599	1	1	0.982323	0.969306	0.400241	0.763328	0.538933	0.698873	0.995829	0.377043	0.558092
1321	GOBP Regulation Of Substrate Adhesion Dependent Cell Spreading	0.359124	0.988925	0.995907	1	0.622397	1	1	1	1	1	0.545105	0.982603	0.995092	0.939862	0.649215
544	GOBP Microtubule Polymerization Or Depolymerization	0.359247	1	0.995907	1	0.00542554	1	0.97562	1	1	1	0.925276	0.941312	0.995092	0.64643	0.00673149
1037	GOBP Pyruvate Metabolic Process	0.359247	0.988925	1	1	1	1	0.913514	0.998751	0.174721	0.585865	0.648418	0.820853	0.995092	0.22318	0.779101
637	GOBP Negative Regulation Of Fat Cell Differentiation	0.360812	0.805688	0.995907	0.920943	0.65115	1	0.97562	1	0.673647	0.611565	0.823085	0.633345	0.995092	0.626946	0.545234
1210	GOBP Regulation Of Microtubule Polymerization Or Depolymerization	0.365489	1	1	0.960474	0.0184935	1	1	1	1	1	0.950237	0.78202	0.995092	0.692063	0.0219209
923	GOBP Positive Regulation Of Organelle Organization	0.366261	0.988925	1	0.884663	0.0710852	1	1	0.948779	1	1	0.842002	0.93267	0.995092	0.645257	0.0701285
784	GOBP Peripheral Nervous System Development	0.366747	1	0.995907	0.785197	0.135106	1	0.918561	1	1	1	0.400576	0.984445	0.995092	0.947747	0.159379
745	GOBP Odontogenesis	0.366949	0.988925	1	1	0.00155929	1	1	1	1	1	0.950237	0.850249	0.995092	0.399894	0.00159526
161	GOBP Cell Substrate Adhesion	0.367366	1	0.995907	0.860294	0.000134839	1	0.697518	1	1	0.885043	0.791203	0.876991	0.995092	0.62167	8.63206e-05
1287	GOBP Regulation Of Protein Polymerization	0.369387	0.988925	0.995907	0.844499	0.105707	1	1	1	1	1	0.998123	0.757633	0.995092	0.94779	0.135562
804	GOBP Positive Regulation Of Actin Filament Bundle Assembly	0.369652	1	1	0.960474	0.159153	1	1	0.642019	1	1	0.576373	0.76154	0.995092	0.863922	0.188088
993	GOBP Potassium Ion Transport	0.37086	1	1	1	0.920946	1	0.947219	1	0.158759	0.301317	0.932085	0.869318	0.995092	0.266381	0.776712
1235	GOBP Regulation Of Neuron Differentiation	0.372727	1	1	1	0.0108474	1	0.484585	0.86236	0.765012	1	0.990533	0.878073	0.995092	0.876283	0.0155081
1429	GOBP Ribose Phosphate Biosynthetic Process	0.373193	0.843561	0.995907	0.868898	1	1	1	1	0.668707	0.614556	0.581369	0.972016	0.995092	0.578811	0.835941
1127	GOBP Regulation Of Developmental Growth	0.383299	0.988925	1	1	0.317015	1	1	0.935016	0.421886	1	0.960466	0.991355	0.995829	0.48475	0.389015
1459	GOBP Skeletal System Development	0.383299	0.988925	1	0.877011	6.04379e-05	1	1	1	1	1	0.372038	0.989419	0.995092	0.779972	9.93751e-05
1117	GOBP Regulation Of Cellular Response To Transforming Growth Factor Beta Stimulus	0.3855	0.988925	0.995907	0.730243	0.361566	1	0.844693	1	1	1	0.312868	0.867141	0.995092	0.880243	0.395408
1102	GOBP Regulation Of Cell Morphogenesis Involved In Differentiation	0.385873	0.988925	0.995907	1	0.585999	1	1	1	0.964632	1	0.708241	0.993907	0.995092	0.983734	0.614887
64	GOBP Appendage Morphogenesis	0.387033	0.988925	1	1	0.00178735	1	0.699489	1	1	1	0.968671	0.633345	0.995092	0.59645	0.00245104
277	GOBP Developmental Pigmentation	0.387033	0.988925	0.998603	0.513178	0.773033	1	0.960257	1	0.413286	0.651915	0.842002	0.811598	0.995092	0.237253	0.663418
1726	KEGG Wnt Signaling Pathway	0.389996	1	1	1	0.0133849	1	0.281142	1	1	1	0.0640768	0.633345	0.995092	0.873284	0.0188725
222	GOBP Central Nervous System Neuron Development	0.390509	1	0.995907	1	0.296296	1	0.611181	1	0.835714	1	0.891208	0.845537	0.995092	0.925531	0.329077
357	GOBP Fatty Acid Derivative Metabolic Process	0.393385	1	0.995907	0.836422	1	1	1	0.955656	0.199307	0.674772	0.656152	0.915511	0.995092	0.151421	0.786549
1223	GOBP Regulation Of Muscle System Process	0.397335	0.988925	0.995907	1	0.0147917	1	0.972906	1	0.743189	0.466982	0.852273	0.78202	0.995092	0.782976	0.0066747
1555	GOBP Vasculature Development	0.397335	1	0.995907	1	0.00100162	1	0.674333	1	1	1	0.916053	0.93267	0.995092	0.692305	0.000909961
1706	KEGG Signaling Pathways Regulating Pluripotency Of Stem Cells	0.397335	1	1	1	0.000905559	1	0.819277	1	1	1	0.556369	0.899275	0.995092	0.903004	0.00100576
914	GOBP Positive Regulation Of Neural Precursor Cell Proliferation	0.398169	1	1	1	0.0773746	1	0.455486	0.934499	0.404822	1	0.958414	0.915511	0.995092	0.427247	0.096867
238	GOBP Columnar Cuboidal Epithelial Cell Differentiation	0.404829	1	1	1	0.100608	1	0.807991	1	0.805984	1	0.671654	0.993907	0.995092	0.910282	0.122989
305	GOBP Endocardial Cushion Development	0.404829	0.988925	1	0.988218	2.03855e-05	1	0.829831	1	1	1	0.811808	0.633345	0.995092	0.274157	2.32672e-05
560	GOBP Morphogenesis Of A Polarized Epithelium	0.404829	1	1	1	0.000397027	1	0.338868	0.961541	0.847813	1	0.237438	0.74708	0.995092	0.953084	0.000516267
1462	GOBP Skin Epidermis Development	0.414425	0.988925	1	1	2.0051e-05	1	0.992855	1	1	1	0.998123	0.821952	0.995092	0.650481	1.55128e-05
667	GOBP Negative Regulation Of Neuron Differentiation	0.431443	1	0.998603	1	0.0497341	1	0.525913	1	0.870392	1	0.925276	0.74904	0.995092	0.970021	0.0577142
917	GOBP Positive Regulation Of Neuron Differentiation	0.436704	1	0.995907	0.970543	0.0745859	1	0.828648	0.935016	0.739503	1	0.879974	0.993907	0.995092	0.724481	0.0906821
1115	GOBP Regulation Of Cellular Response To Growth Factor Stimulus	0.436704	1	1	0.629287	0.0124585	1	0.819277	1	1	1	0.15151	0.88421	0.995092	0.981561	0.0167856
1378	GOBP Response To Growth Factor	0.436704	0.988925	1	0.920943	6.48929e-05	1	0.877497	1	1	1	0.238225	0.87016	0.995092	0.731227	8.72143e-05
908	GOBP Positive Regulation Of Mitochondrion Organization	0.444283	0.858566	1	1	1	1	1	0.947957	0.841322	1	0.832572	0.737781	0.995092	0.914498	0.822202
1176	GOBP Regulation Of Ion Transport	0.44671	0.988925	1	1	0.971079	1	1	1	0.240644	0.909805	0.684238	0.992508	0.995092	0.273707	0.955708
1140	GOBP Regulation Of Establishment Of Protein Localization	0.453488	0.988925	1	0.970543	0.0517854	1	0.828648	0.948779	0.982722	1	0.987947	0.698106	0.995092	0.978928	0.0572583
7	GOBP Actin Polymerization Or Depolymerization	0.455996	0.988925	0.995907	0.844499	0.561584	1	0.83579	1	0.908438	1	0.730102	0.862125	0.995092	0.820953	0.654797
1402	GOBP Response To Ph	0.455996	1	1	1	1	1	1	1	0.184342	0.95593	0.990533	0.757633	0.995092	0.266381	0.975846
1537	GOBP Transmembrane Receptor Protein Tyrosine Kinase Signaling Pathway	0.455996	1	0.995907	0.961077	5.53654e-05	1	0.642932	1	1	1	0.659626	0.93267	0.995092	0.910282	0.00011648
1491	GOBP Striated Muscle Contraction	0.463463	0.805688	0.995907	1	0.0580674	1	1	0.956409	0.866706	0.26658	0.966409	0.757633	0.995092	0.997774	0.0272627
162	GOBP Cell Substrate Junction Organization	0.463488	0.988925	1	0.988218	0.0092546	1	1	1	1	1	0.935014	0.957925	0.995092	0.989922	0.0126186
1565	GOBP Vesicle Localization	0.463488	0.988925	1	0.950946	0.105707	1	0.366291	0.891571	0.583746	1	0.607261	0.41361	0.995092	0.541346	0.131731
1698	KEGG Rap1 Signaling Pathway	0.463556	1	1	1	0.00268752	1	1	0.865022	1	1	0.665414	0.785537	0.995829	0.873284	0.00476735
907	GOBP Positive Regulation Of Mirna Transcription	0.464345	0.988925	1	1	0.00318648	1	0.829831	0.934342	0.951658	1	0.785693	0.811598	0.995092	0.962381	0.00417509
389	GOBP Glycerophospholipid Biosynthetic Process	0.465082	1	1	0.865794	1	1	1	0.969306	0.348107	1	0.772391	0.698106	0.995092	0.284937	0.371057
1566	GOBP Vesicle Mediated Transport In Synapse	0.465082	1	0.995907	1	0.729934	1	1	0.984113	0.922335	1	0.945301	0.889692	0.995092	0.983131	0.827372
991	GOBP Postsynapse Organization	0.467967	0.988925	0.995907	1	0.0127414	1	0.751399	1	1	1	0.791203	0.737644	0.995092	0.910282	0.0172297
1215	GOBP Regulation Of Mitotic Cell Cycle Phase Transition	0.468763	1	1	1	0.729934	1	0.865002	0.846426	0.476081	1	0.847126	0.93267	0.995092	0.603323	0.786463
1683	KEGG Parathyroid Hormone Synthesis Secretion And Action	0.468763	1	0.995907	1	0.141577	1	0.699489	0.998946	0.395349	1	0.848568	0.960128	0.995092	0.425161	0.176128
946	GOBP Positive Regulation Of Protein Localization To Membrane	0.469301	1	1	0.988218	0.0170829	1	1	1	0.963519	1	0.915822	0.93267	0.995092	0.964971	0.0216812
1426	GOBP Rho Protein Signal Transduction	0.469301	1	1	0.208356	0.00101513	1	0.403018	0.846426	1	1	0.581369	0.78202	0.995092	0.595416	0.00134433
109	GOBP Carbohydrate Transport	0.470451	0.988925	0.995907	0.751003	1	1	1	1	0.311822	1	0.848568	0.996265	0.995092	0.193596	0.845041
46	GOBP Anterior Posterior Pattern Specification	0.473098	1	1	1	0.31601	1	0.180803	1	0.815255	0.995963	0.637154	0.633345	0.995092	0.981561	0.31582
190	GOBP Cellular Response To Carbohydrate Stimulus	0.47352	1	1	1	1	1	0.999979	0.83212	0.532556	0.765515	0.882902	0.982603	0.995092	0.564962	0.939276
1478	GOBP Stem Cell Differentiation	0.475803	0.988925	1	1	0.0036286	1	0.913514	0.969306	1	1	0.623255	0.93267	0.995092	0.770784	0.00576757
1643	KEGG Hepatocellular Carcinoma	0.477701	1	1	1	0.0733661	1	0.674333	1	1	1	0.630164	0.960781	0.995092	0.745592	0.0911714
144	GOBP Cell Differentiation Involved In Embryonic Placenta Development	0.477835	0.988925	1	1	0.604667	1	1	0.846426	0.693013	1	0.938474	0.993907	0.995092	0.811081	0.63978
433	GOBP In Utero Embryonic Development	0.478989	1	1	1	0.0852674	1	0.657981	1	0.816601	1	0.925276	0.852215	0.995092	0.956836	0.127607
522	GOBP Membrane Docking	0.479112	1	0.995907	0.751003	1	1	1	1	1	0.886088	0.714129	0.948478	0.995092	0.962381	0.967455
200	GOBP Cellular Response To Ketone	0.479113	1	1	0.905421	1	1	0.923005	1	0.533595	0.999478	0.958015	0.993907	0.995092	0.456869	0.687012
792	GOBP Phospholipid Metabolic Process	0.479458	1	0.995907	0.809325	1	1	1	1	0.361791	0.910964	0.772391	0.939632	0.995092	0.266381	0.128299
1608	KEGG Cgmp Pkg Signaling Pathway	0.479458	1	0.995907	1	1	1	0.669357	1	0.399058	1	0.992115	0.827777	0.995092	0.533348	0.604139
1556	GOBP Vasculogenesis	0.479928	1	0.995907	1	0.0649081	1	0.913514	1	0.959756	1	0.805808	0.995003	0.995092	0.997774	0.0818851
185	GOBP Cellular Respiration	0.482195	0.00225895	1	1	1	1	1	1	0.483982	0.763328	0.908627	0.422201	0.995092	0.526574	0.175
415	GOBP Homophilic Cell Adhesion Via Plasma Membrane Adhesion Molecules	0.482665	1	0.995907	1	3.7865e-05	1	0.296086	1	1	1	0.234186	0.700767	0.995092	0.348134	5.46888e-05
273	GOBP Developmental Cell Growth	0.48324	1	1	1	0.00259359	1	0.902263	1	1	1	0.429049	0.982603	0.995092	0.737768	0.00316782
778	GOBP Peptidyl Lysine Acetylation	0.488058	1	1	1	1	1	0.403018	1	0.0829412	1	0.992309	0.633345	0.995092	0.0958377	0.710731
1221	GOBP Regulation Of Muscle Cell Differentiation	0.491263	1	0.995907	1	0.630399	1	0.338868	1	0.377075	1	0.832572	0.698106	0.9981	0.470559	0.677034
1358	GOBP Response To Activity	0.496237	1	0.995907	1	1	1	0.692766	1	0.429358	1	0.927508	0.909777	0.995092	0.447332	0.64107
1597	KEGG Bacterial Invasion Of Epithelial Cells	0.498904	0.988925	0.995907	1	0.078065	1	1	1	0.976467	1	0.916053	0.916247	0.995092	0.99605	0.0926014
1269	GOBP Regulation Of Postsynapse Organization	0.50226	0.988925	0.995907	1	0.0739303	1	1	0.956409	0.856643	1	0.920167	0.960781	0.995092	0.881307	0.091196
1341	GOBP Regulation Of Transmembrane Transport	0.506333	0.999202	1	1	0.666457	1	0.91667	1	0.384344	0.763328	0.960466	0.960781	0.995092	0.399906	0.603614
461	GOBP Isoprenoid Metabolic Process	0.511108	1	1	1	1	1	1	0.0338369	0.743189	0.651915	0.998123	0.840586	0.995092	0.860608	0.746236
322	GOBP Ensheathment Of Neurons	0.514509	0.999126	0.995907	0.999848	0.106676	1	0.869126	1	1	1	0.737609	0.93267	0.995092	0.737768	0.126743
111	GOBP Cardiac Cell Development	0.515934	0.988925	1	1	0.413113	1	0.751077	0.947957	0.726784	1	0.908627	0.770865	0.995092	0.778084	0.475479
295	GOBP Embryonic Appendage Morphogenesis	0.522447	0.988925	1	1	0.0155332	1	0.819277	1	1	1	0.97324	0.698106	0.995092	0.681102	0.0214757
409	GOBP Heterotypic Cell Cell Adhesion	0.524232	0.45934	1	0.771406	0.0122258	1	1	1	1	0.502058	0.772391	0.915511	0.995092	0.944285	0.0054933
1357	GOBP Response To Acid Chemical	0.528529	1	0.998603	1	1	1	1	0.890767	0.628763	1	0.94791	0.764385	0.995092	0.681612	0.914026
248	GOBP Cytokinesis	0.529016	1	1	0.945204	0.930622	1	0.652474	0.955656	1	1	0.359206	0.93267	0.995092	0.989922	0.974383
661	GOBP Negative Regulation Of Mitotic Cell Cycle	0.530049	1	1	1	1	1	0.807587	0.854051	0.242569	1	0.823085	0.961187	0.9981	0.366527	0.912457
909	GOBP Positive Regulation Of Mitotic Cell Cycle	0.531477	1	0.995907	1	0.215489	1	1	0.931457	0.978097	1	0.543724	0.992508	0.995092	0.973917	0.248202
1052	GOBP Regulation Of Actin Filament Length	0.532114	0.988925	0.995907	0.598102	0.520261	1	1	1	0.943404	1	0.831831	0.915511	0.995092	0.768183	0.594437
1667	KEGG Melanogenesis	0.534037	1	1	1	0.283732	1	0.443633	1	0.581489	1	0.328364	0.72474	0.995092	0.709895	0.329569
577	GOBP Muscle Cell Migration	0.534959	1	1	1	0.0860881	1	0.654417	0.846426	1	1	0.89525	0.960781	0.995092	0.854782	0.114752
1382	GOBP Response To Insulin	0.53507	1	1	0.737449	1	1	0.469889	1	1	1	0.97602	0.757633	0.995092	0.914498	0.576923
159	GOBP Cell Projection Assembly	0.539907	0.988925	1	0.860719	0.0013239	1	0.83761	0.883471	1	1	0.211759	0.90843	0.995092	0.392195	0.00163996
279	GOBP Digestion	0.543986	0.988925	1	1	0.78826	1	0.963979	1	0.463091	0.977909	0.698921	0.979306	0.995092	0.48475	0.791434
1356	GOBP Respiratory System Development	0.545515	1	1	1	3.26358e-05	1	0.918561	1	1	1	0.368211	0.993907	0.995092	0.872744	4.13208e-05
622	GOBP Negative Regulation Of Cellular Response To Insulin Stimulus	0.546059	1	0.995907	0.402526	1	1	0.967081	1	1	0.765515	0.9656	0.993907	0.995092	0.981561	0.878787
662	GOBP Negative Regulation Of Mitotic Cell Cycle Phase Transition	0.551668	1	1	1	1	1	0.819277	0.169531	0.31266	1	0.992309	0.915511	0.995092	0.382523	0.695933
1018	GOBP Protein Localization To Cell Junction	0.551668	1	0.995907	1	0.00222096	1	1	1	1	1	0.420826	0.811598	0.995092	0.675925	0.00316141
1464	GOBP Small Gtpase Mediated Signal Transduction	0.55687	0.988925	1	0.404766	0.022659	1	0.835258	0.993935	1	1	0.909859	0.878073	0.995092	0.645049	0.0300754
278	GOBP Dicarboxylic Acid Metabolic Process	0.558037	0.969399	0.995907	0.829214	1	1	1	1	0.945489	1	0.97324	0.915511	0.995092	0.852747	0.648674
711	GOBP Neural Crest Cell Differentiation	0.56225	0.988925	0.995907	1	0.519599	1	1	1	1	1	0.73384	0.960781	0.9981	0.918608	0.575942
549	GOBP Molting Cycle	0.563716	0.988925	1	1	6.04379e-05	1	0.963979	1	1	1	0.949955	0.853958	0.995092	0.701582	5.10496e-05
1275	GOBP Regulation Of Protein Autophosphorylation	0.564975	1	1	0.893472	0.356615	1	1	0.955656	1	0.946231	0.811808	0.737781	0.995092	0.903004	0.347658
352	GOBP Eye Morphogenesis	0.567928	1	1	1	0.0198263	1	0.654417	1	0.744673	1	0.616831	0.93267	0.995092	0.836533	0.0247744
22	GOBP Adult Behavior	0.56795	1	0.995907	0.570848	0.460373	1	0.713638	1	0.726784	1	0.496788	0.982603	0.995092	0.527958	0.502252
1561	GOBP Ventricular Septum Development	0.567986	1	1	1	0.111678	1	0.265042	1	0.767013	0.653933	0.38227	0.737781	0.995092	0.910282	0.0734247
224	GOBP Cerebral Cortex Cell Migration	0.570742	1	1	1	0.0578502	1	0.605169	0.846426	0.817324	1	0.871181	0.937289	0.995092	0.875136	0.0644531
857	GOBP Positive Regulation Of Epithelial Cell Migration	0.570742	0.988925	1	0.932621	0.000142679	1	0.970415	0.948779	1	1	0.708241	0.878073	0.995092	0.884433	0.000235644
756	GOBP Organic Acid Transmembrane Transport	0.572437	0.520122	0.995907	0.730243	1	1	1	1	0.457076	0.804013	0.867631	0.993907	0.995092	0.33698	0.29609
209	GOBP Cellular Response To Peptide Hormone Stimulus	0.572637	1	1	0.945204	0.885922	1	0.444667	1	1	1	0.953566	0.882704	0.995092	0.997726	0.919583
924	GOBP Positive Regulation Of Ossification	0.572637	0.988925	1	1	0.0264479	1	1	1	0.883146	0.999795	0.945018	0.982603	0.995092	0.960334	0.0240979
1213	GOBP Regulation Of Mitochondrion Organization	0.575596	0.566855	1	1	1	1	1	0.846426	1	1	0.97324	0.633345	0.995092	0.816584	0.838048
225	GOBP Cerebral Cortex Development	0.577135	1	1	1	0.0635819	1	0.281142	0.844589	0.89386	1	0.82966	0.853958	0.995092	0.979993	0.0617904
1003	GOBP Protein Acetylation	0.577135	1	1	1	1	1	0.443633	1	0.13345	1	0.94483	0.698106	0.995092	0.154255	0.773505
1203	GOBP Regulation Of Membrane Depolarization	0.577135	1	1	1	0.880433	1	1	1	0.825697	0.173095	0.961414	0.737781	0.995092	0.913291	0.715072
709	GOBP Nerve Development	0.578718	0.258706	0.995907	0.932621	0.0755222	1	1	1	1	0.763328	0.43482	0.653667	0.995092	0.849937	0.0514497
742	GOBP Nucleoside Phosphate Biosynthetic Process	0.578718	0.988925	0.995907	0.714814	1	1	1	1	0.883791	0.779128	0.755634	0.915154	0.995092	0.718957	0.603614
1214	GOBP Regulation Of Mitotic Cell Cycle	0.578805	1	1	1	0.534756	1	0.78675	0.963874	0.563921	1	0.998123	0.987025	0.995092	0.692305	0.626554
1398	GOBP Response To Oxidative Stress	0.579325	0.988925	0.995907	1	0.789347	1	0.722464	0.800222	0.664519	1	0.975405	0.633345	0.995092	0.777217	0.877061
267	GOBP Detection Of Mechanical Stimulus	0.579464	1	1	1	0.0872464	1	0.829257	0.99864	0.532707	1	0.359206	0.93267	0.995092	0.655511	0.104287
1133	GOBP Regulation Of Endothelial Cell Migration	0.579464	0.988925	0.995907	0.83619	6.04379e-05	1	1	1	1	1	0.381202	0.997531	0.995829	0.922978	0.000101608
1440	GOBP Secondary Alcohol Metabolic Process	0.579464	0.988925	1	0.784118	1	1	1	1	0.623694	0.477204	0.811808	0.982603	0.995092	0.474373	0.910969
1446	GOBP Sensory Perception Of Chemical Stimulus	0.579464	1	0.995907	1	0.947527	1	1	1	0.111605	1	0.953566	0.8925	0.995092	0.16144	0.995192
153	GOBP Cell Matrix Adhesion	0.581081	0.988925	1	0.87146	0.000243289	1	0.947219	1	1	0.771735	0.607261	0.961187	0.995092	0.724481	0.000126778
1390	GOBP Response To Leukemia Inhibitory Factor	0.582206	0.988925	0.995907	0.629287	1	1	0.634989	1	0.901106	1	0.909859	0.633345	0.995092	0.724481	0.171541
817	GOBP Positive Regulation Of Canonical Wnt Signaling Pathway	0.582559	0.988925	1	0.931076	0.000561687	1	1	1	1	1	0.963698	0.961187	0.995092	0.92594	0.000488917
1591	KEGG Arachidonic Acid Metabolism	0.582559	0.988925	0.995907	0.920943	1	1	1	1	0.654159	0.823236	0.908627	0.961826	0.995092	0.595416	0.220461
1634	KEGG Gastric Cancer	0.582559	0.988925	1	0.920943	4.34356e-06	1	0.887455	1	1	1	0.245917	0.899275	0.995092	0.456869	5.52396e-06
712	GOBP Neural Precursor Cell Proliferation	0.589671	1	1	1	0.0161117	1	0.469889	0.865022	0.767517	1	0.925276	0.867141	0.995092	0.842521	0.0236742
1292	GOBP Regulation Of Protein Tyrosine Kinase Activity	0.589671	0.988925	1	0.949589	0.0295871	1	0.921347	1	1	1	0.811808	0.74708	0.995092	0.953084	0.0337214
303	GOBP Embryonic Placenta Morphogenesis	0.589715	0.988925	1	1	0.213236	1	1	0.846426	1	1	0.916053	0.993907	0.995092	0.747348	0.237507
543	GOBP Microtubule Polymerization	0.590603	1	1	1	0.00823026	1	0.963508	1	1	1	0.823085	0.982603	0.995092	0.449286	0.00945447
127	GOBP Cartilage Development	0.597336	1	0.998603	1	0.0635819	1	0.947219	1	1	1	0.542839	0.995217	0.995092	0.885174	0.0837468
122	GOBP Cardiac Septum Development	0.597741	1	1	1	0.133208	1	0.4355	1	0.842269	0.763328	0.430937	0.844497	0.995092	0.923237	0.100398
312	GOBP Endomembrane System Organization	0.597741	0.999202	1	0.854713	0.213085	1	1	1	1	1	0.920167	0.93267	0.995092	0.947428	0.248202
722	GOBP Neuron Projection Extension	0.597741	1	1	0.950946	0.0151124	1	0.963979	1	1	1	0.484694	0.982603	0.995092	0.785198	0.0171421
289	GOBP Dna Replication	0.600106	0.988925	1	1	0.991608	1	1	1	0.452149	1	0.924045	0.967618	0.995092	0.476214	0.986234
1496	GOBP Synapse Assembly	0.600106	1	0.995907	1	0.00681236	1	0.654417	1	0.964632	1	0.265135	0.878073	0.995092	0.979737	0.0103345
1552	GOBP Vascular Associated Smooth Muscle Cell Proliferation	0.600106	1	0.995907	1	0.599192	1	0.915338	0.865022	0.662732	1	0.691779	0.995217	0.995092	0.78709	0.635018
71	GOBP Axon Development	0.604092	1	0.995907	1	0.000457188	1	0.913514	1	1	1	0.253943	0.973008	0.995092	0.914275	0.000744424
265	GOBP Detection Of Abiotic Stimulus	0.604092	1	1	1	0.16812	1	0.828648	0.86236	0.532556	1	0.253943	0.93267	0.995092	0.684983	0.204416
631	GOBP Negative Regulation Of Epithelial Cell Differentiation	0.604092	0.988925	1	0.942964	0.011511	1	0.899864	0.969306	1	1	0.90149	0.737781	0.995092	0.880863	0.0142909
1207	GOBP Regulation Of Metal Ion Transport	0.604092	1	1	1	1	1	1	1	0.265943	1	0.909859	0.960781	0.995092	0.399894	0.851906
850	GOBP Positive Regulation Of Developmental Growth	0.604711	1	1	1	0.476939	1	0.963979	0.931457	0.309219	1	0.992715	0.899779	0.995092	0.352861	0.560843
950	GOBP Positive Regulation Of Protein Polymerization	0.604748	0.988925	0.995907	1	0.071625	1	1	1	1	1	0.876895	0.74708	0.995092	0.527964	0.0885834
1233	GOBP Regulation Of Neural Precursor Cell Proliferation	0.605112	1	1	1	0.0717011	1	0.475158	0.800222	0.400241	1	0.90558	0.845537	0.995829	0.459325	0.0922914
1595	KEGG Axon Guidance	0.608289	0.988925	0.995907	1	0.000170847	1	1	1	1	1	0.212367	0.993907	0.995092	0.692305	0.000278409
1369	GOBP Response To Corticosteroid	0.60896	1	0.995907	1	1	1	0.83574	1	1	1	0.82681	0.961353	0.995829	0.98777	0.914026
731	GOBP Non Canonical Wnt Signaling Pathway	0.609622	1	1	1	0.00625584	1	0.132541	1	1	1	0.334715	0.633345	0.995092	0.885174	0.00800965
1178	GOBP Regulation Of Jun Kinase Activity	0.610249	1	1	1	0.609971	1	0.918561	0.624458	0.860372	1	0.823085	0.862125	0.995092	0.970021	0.663418
677	GOBP Negative Regulation Of Protein Containing Complex Assembly	0.610364	1	0.995907	0.875672	0.464205	1	0.960257	0.846426	1	1	0.891208	0.960781	0.995092	0.92594	0.545254
884	GOBP Positive Regulation Of Intracellular Protein Transport	0.611662	0.988925	1	0.996329	0.0378599	1	0.132541	1	0.963215	1	0.891208	0.111181	0.995092	0.965541	0.0542183
1281	GOBP Regulation Of Protein Localization To Cell Periphery	0.613033	1	1	0.829214	0.113106	1	1	1	1	1	0.628926	0.862125	0.995092	0.790767	0.141294
581	GOBP Muscle Organ Development	0.613332	1	0.995907	1	0.03418	1	0.589249	0.98513	1	1	0.375457	0.72474	0.995092	0.831368	0.0394825
1467	GOBP Smooth Muscle Cell Migration	0.613332	1	1	1	0.106613	1	0.6158	0.846426	1	1	0.904789	0.960781	0.995092	0.752803	0.13757
1536	GOBP Transmembrane Receptor Protein Serine Threonine Kinase Signaling Pathway	0.613332	0.988925	1	0.8631	0.0250169	1	1	1	1	1	0.367846	0.93267	0.995092	0.829122	0.0329993
1664	KEGG Long Term Depression	0.615421	1	0.995907	1	1	1	0.913514	1	0.563921	1	0.960466	0.918331	0.995092	0.558409	0.348328
236	GOBP Cognition	0.616467	1	0.995907	0.968178	0.342273	1	0.828648	1	0.617601	1	0.891208	0.93267	0.995092	0.581103	0.375343
506	GOBP Maintenance Of Blood Brain Barrier	0.616467	1	1	1	0.00831676	1	1	1	1	1	0.916053	0.757633	0.995092	0.910282	0.0103693
176	GOBP Cellular Hormone Metabolic Process	0.616817	1	1	1	0.944957	1	1	0.12257	0.715283	0.763328	0.97324	0.698106	0.995092	0.872744	0.878787
1199	GOBP Regulation Of Macroautophagy	0.616817	0.988925	1	1	1	1	1	0.934521	0.912505	0.831673	0.936799	0.975406	0.995092	0.978928	0.806982
1116	GOBP Regulation Of Cellular Response To Insulin Stimulus	0.616848	1	0.998603	0.616371	1	1	0.735862	0.947957	1	0.793219	0.996736	0.93267	0.995092	0.979633	0.748946
318	GOBP Endothelial Cell Migration	0.618799	1	0.995907	0.895466	1.55233e-05	1	1	1	1	1	0.234186	0.960781	0.9981	0.736905	2.96405e-05
380	GOBP Glial Cell Migration	0.620468	1	1	1	0.103441	1	0.83761	0.846426	1	1	0.977404	0.978247	0.995092	0.838277	0.118961
1564	GOBP Vesicle Docking Involved In Exocytosis	0.620509	0.988925	0.995907	0.972583	1	1	0.83761	1	1	1	0.990679	0.915511	0.995092	0.899957	0.626464
242	GOBP Cortical Cytoskeleton Organization	0.622953	0.988925	1	0.42731	0.153056	1	1	1	1	1	0.82681	0.93267	0.995092	0.956089	0.195756
1074	GOBP Regulation Of Blood Pressure	0.625321	0.988925	0.995907	0.481995	0.657994	1	1	0.846426	0.75256	0.542868	0.987236	0.899825	0.995092	0.537541	0.545234
1156	GOBP Regulation Of Growth	0.630895	0.988925	0.995907	1	0.0848606	1	1	1	0.684606	1	0.961414	0.995217	0.9981	0.714394	0.100821
297	GOBP Embryonic Heart Tube Development	0.633629	1	1	1	0.283311	1	1	1	1	1	0.845661	0.90893	0.995092	0.821317	0.326007
545	GOBP Mitochondrial Transport	0.63462	0.988925	1	1	1	1	0.380869	0.844589	0.596243	1	0.960392	0.111181	0.995092	0.595663	0.628154
1236	GOBP Regulation Of Neuron Migration	0.63462	0.988925	0.995907	0.954201	0.904608	1	0.843001	1	1	0.824844	0.79616	0.878073	0.995092	0.781092	0.876238
521	GOBP Membrane Depolarization	0.636797	1	1	1	0.27496	1	1	1	0.945489	0.10728	0.992715	0.811598	0.995092	0.973917	0.167038
1283	GOBP Regulation Of Protein Localization To Nucleus	0.639191	0.988925	1	1	0.00681236	1	0.819277	0.947957	1	1	0.900921	0.757633	0.995092	0.68992	0.00925619
1619	KEGG Cushing Syndrome	0.639191	1	1	1	0.0423055	1	0.601636	1	0.825587	1	0.314978	0.889692	0.995092	0.875136	0.047808
1265	GOBP Regulation Of Phosphatidylinositol 3 Kinase Signaling	0.639396	0.988925	1	1	8.90391e-06	1	0.997949	0.890339	1	1	0.972842	0.960781	0.995092	0.449286	1.07717e-05
148	GOBP Cell Growth	0.643219	0.988925	0.995907	0.970543	0.00681236	1	1	1	1	1	0.735204	0.990561	0.995092	0.884433	0.0066747
862	GOBP Positive Regulation Of Exocytosis	0.645965	0.988925	1	0.829214	0.528158	1	0.947219	1	1	1	0.883888	0.770865	0.995092	0.791157	0.580441
507	GOBP Maintenance Of Cell Number	0.65205	1	0.995907	1	0.0898076	1	0.484585	1	1	1	0.975405	0.698106	0.995829	0.836533	0.11142
656	GOBP Negative Regulation Of Locomotion	0.656511	1	0.995907	1	5.43585e-05	1	1	0.846426	1	1	0.916053	0.889692	0.995092	0.392195	4.43772e-05
922	GOBP Positive Regulation Of Organ Growth	0.6575	1	1	1	0.534827	1	0.757306	0.846426	0.440196	1	0.960466	0.946936	0.995092	0.459325	0.562719
979	GOBP Positive Regulation Of Transmembrane Transport	0.658023	1	1	1	0.892913	1	0.819277	0.998957	0.252019	1	0.968816	0.93267	0.995092	0.366527	0.913669
1425	GOBP Retinol Metabolic Process	0.658023	1	1	1	1	1	1	0.00106092	0.842269	0.547647	0.832572	0.72474	0.995092	0.923237	0.983925
1522	GOBP Terpenoid Metabolic Process	0.658023	1	1	1	1	1	1	0.00106092	0.842269	0.547647	0.832572	0.72474	0.995092	0.923237	0.983925
986	GOBP Positive Regulation Of Wnt Signaling Pathway	0.658948	0.988925	1	0.904389	0.00164491	1	1	1	1	1	0.845661	0.982603	0.995092	0.98777	0.00156923
1679	KEGG Nucleotide Metabolism	0.659535	0.988925	0.995907	0.924601	1	1	1	1	0.870793	0.763328	0.849374	0.960781	0.995092	0.831368	0.472855
1532	GOBP Trabecula Morphogenesis	0.660235	1	1	1	0.423546	1	0.674333	1	0.847813	1	0.916053	0.796687	0.995092	0.930225	0.433261
91	GOBP Bone Morphogenesis	0.661392	1	1	1	0.0817222	1	0.751077	1	0.782855	1	0.487802	0.961826	0.995092	0.894034	0.10116
530	GOBP Mesenchymal Cell Development	0.661392	0.988925	0.995907	1	0.585063	1	1	1	1	1	0.813454	0.995217	0.995092	0.844489	0.640702
697	GOBP Negative Regulation Of Transmembrane Receptor Protein Serine Threonine Kinase Signaling Pathway	0.661392	1	1	0.978111	0.553241	1	0.42648	1	1	1	0.659626	0.786781	0.995092	0.947428	0.628154
767	GOBP Osteoblast Differentiation	0.661392	0.988925	0.995907	1	0.231654	1	0.997177	1	0.668707	0.842148	0.908627	0.960781	0.995092	0.657529	0.209496
240	GOBP Connective Tissue Development	0.663277	1	0.998603	1	0.309962	1	0.819277	0.996951	0.856643	1	0.852273	0.919447	0.995829	0.956089	0.329569
467	GOBP Labyrinthine Layer Development	0.66942	0.988925	0.995907	1	0.420509	1	1	0.846426	0.942475	1	0.997745	0.993907	0.995092	0.964971	0.463903
302	GOBP Embryonic Placenta Development	0.673051	0.988925	0.995907	1	0.16812	1	1	0.962543	0.957921	1	0.99212	0.934989	0.995092	0.920545	0.201438
1172	GOBP Regulation Of Intracellular Protein Transport	0.675112	0.988925	1	1	0.0342205	1	0.202578	0.970063	0.976467	1	0.839231	0.136926	0.995092	0.98933	0.052514
1170	GOBP Regulation Of Insulin Receptor Signaling Pathway	0.691626	1	1	0.616371	0.998547	1	0.6221	0.947957	1	0.899351	0.969914	0.915154	0.995092	0.923237	0.980814
1246	GOBP Regulation Of Nucleocytoplasmic Transport	0.697619	0.988925	1	0.888208	0.10692	1	0.894278	1	1	1	0.89525	0.766662	0.995092	0.940923	0.126743
1146	GOBP Regulation Of Fat Cell Differentiation	0.697988	0.988925	0.995907	1	0.567084	1	0.923005	1	0.976467	0.763328	0.791203	0.737781	0.995092	0.992359	0.499688
1324	GOBP Regulation Of Synapse Structure Or Activity	0.698617	1	0.995907	1	0.0151729	1	0.997177	1	0.934063	1	0.684238	0.993907	0.995092	0.979633	0.022277
1460	GOBP Skeletal System Morphogenesis	0.700577	0.988925	1	1	0.00959908	1	0.938095	1	1	1	0.371836	0.698106	0.995092	0.831368	0.0111546
1134	GOBP Regulation Of Epidermis Development	0.701166	0.988925	1	1	0.202661	1	0.73403	1	0.887266	1	0.674043	0.757633	0.995092	0.92594	0.242493
864	GOBP Positive Regulation Of Growth	0.708252	0.988925	1	1	0.109871	1	0.981422	0.998751	0.373213	1	0.904789	0.990561	0.995092	0.447332	0.121862
1188	GOBP Regulation Of Lipase Activity	0.70828	1	1	0.905421	0.141031	1	1	0.935016	1	0.959859	0.992115	0.909929	0.995092	0.942084	0.137674
805	GOBP Positive Regulation Of Actin Filament Polymerization	0.708619	0.988925	0.995907	1	0.772483	1	1	1	0.978097	1	0.958015	0.892136	0.995092	0.989922	0.827372
1136	GOBP Regulation Of Epithelial Cell Differentiation	0.710232	0.988925	1	0.998795	0.00432649	1	0.902263	1	0.849657	1	0.927508	0.915511	0.995092	0.843278	0.00712103
268	GOBP Detection Of Stimulus	0.711461	0.988925	0.995907	0.920248	0.587091	1	1	0.991008	0.296038	1	0.987236	0.94486	0.995092	0.251874	0.619219
1476	GOBP Sphingolipid Metabolic Process	0.711461	1	1	0.844499	0.773033	1	0.819277	0.998946	1	1	0.998112	0.939632	0.995092	0.935801	0.830337
885	GOBP Positive Regulation Of Intracellular Transport	0.712968	0.988925	1	1	0.0260231	1	0.132541	1	1	1	0.811808	0.142106	0.995092	0.981136	0.0384654
471	GOBP Learning	0.713069	1	0.995907	1	0.460373	1	0.751077	1	0.730184	1	0.909859	0.97305	0.995092	0.759183	0.518451
1244	GOBP Regulation Of Notch Signaling Pathway	0.714067	0.988925	0.995907	1	0.179099	1	0.589249	1	1	1	0.832572	0.521419	0.995092	0.919088	0.217072
344	GOBP Establishment Of Tissue Polarity	0.714598	1	1	1	0.0013239	1	0.281142	1	0.957807	1	0.166708	0.712946	0.995092	0.966958	0.00162917
1267	GOBP Regulation Of Phospholipase C Activity	0.717735	1	1	0.83619	0.485474	1	0.997177	0.929037	1	1	0.891208	0.987502	0.995092	0.970021	0.530061
890	GOBP Positive Regulation Of Kinase Activity	0.718123	1	1	0.865794	0.00339764	1	0.924003	0.865022	1	1	0.699176	0.979306	0.995092	0.824558	0.00546803
1282	GOBP Regulation Of Protein Localization To Membrane	0.720846	1	1	0.929449	0.0653768	1	1	1	1	1	0.682139	0.807267	0.995092	0.954418	0.0799355
1376	GOBP Response To Fibroblast Growth Factor	0.725099	1	0.995907	1	0.252537	1	0.735301	0.993374	0.690259	1	0.94483	0.979306	0.995092	0.692305	0.292616
430	GOBP Import Across Plasma Membrane	0.728085	0.988925	0.995907	0.905421	1	1	1	1	0.541798	0.860377	0.909859	0.657488	0.995092	0.466904	0.99959
1470	GOBP Smoothened Signaling Pathway	0.737611	1	0.995907	0.932621	0.815102	1	0.132541	0.956409	1	0.905729	0.23306	0.737781	0.995092	0.765439	0.807784
747	GOBP Olefinic Compound Metabolic Process	0.738713	1	1	1	1	1	1	0.306319	0.867382	0.763328	0.908627	0.434723	0.995092	0.887103	0.999813
1631	KEGG Focal Adhesion	0.741678	1	1	0.923747	7.54862e-05	1	1	0.846426	1	1	0.572005	0.521419	0.995829	0.21559	0.000148229
89	GOBP Bone Development	0.744786	1	1	1	0.0295871	1	0.735301	1	1	1	0.385534	0.993907	0.995092	0.894034	0.0382055
132	GOBP Cell Adhesion Mediated By Integrin	0.74886	0.988925	0.995907	0.960235	0.0153152	1	1	1	1	1	0.970509	0.993907	0.995092	0.578811	0.0205497
1305	GOBP Regulation Of Rho Protein Signal Transduction	0.748912	1	1	0.142625	0.00843505	1	0.819277	0.865022	1	1	0.977404	0.982603	0.995092	0.595416	0.00980058
437	GOBP Inorganic Ion Import Across Plasma Membrane	0.749504	1	0.995907	1	0.906857	1	1	1	0.643375	0.799217	0.961414	0.698106	0.995092	0.68992	0.874503
721	GOBP Neuron Migration	0.749504	0.988925	0.995907	1	0.0571039	1	0.824262	0.998751	1	0.829144	0.607261	0.778571	0.995092	0.903004	0.0471618
825	GOBP Positive Regulation Of Cell Cycle	0.749504	1	1	1	0.187769	1	0.634989	0.92016	1	1	0.581369	0.900015	0.995092	0.913026	0.237507
1339	GOBP Regulation Of Trans Synaptic Signaling	0.749504	1	0.995907	1	0.367491	1	0.751399	1	0.786092	1	0.960466	0.993907	0.995092	0.803237	0.375343
831	GOBP Positive Regulation Of Cell Growth	0.750976	0.988925	1	1	0.00953638	1	1	1	0.684606	1	0.960466	0.982603	0.995092	0.749782	0.0089952
308	GOBP Endocrine System Development	0.751332	1	1	1	0.00826445	1	0.878036	0.998751	1	1	0.721936	0.899275	0.995092	0.609195	0.0107905
723	GOBP Neuron Projection Guidance	0.757375	1	0.995907	0.920943	0.000141641	1	1	1	1	1	0.269958	0.915511	0.9981	0.732828	0.000234318
994	GOBP Presynaptic Endocytosis	0.759371	1	1	0.902892	0.856537	1	1	0.846426	1	1	0.987236	0.867141	0.995092	0.939017	0.91625
1599	KEGG Biosynthesis Of Cofactors	0.759371	0.258706	1	1	1	1	1	1	1	0.937963	0.66258	0.633345	0.995092	0.956836	0.189463
1323	GOBP Regulation Of Synapse Assembly	0.761415	0.999202	0.996365	1	0.143308	1	1	1	0.858864	1	0.772391	0.995003	0.995829	0.885174	0.179062
1278	GOBP Regulation Of Protein Containing Complex Assembly	0.763418	1	1	0.656503	0.133208	1	1	1	1	1	0.891208	0.633345	0.995092	0.542837	0.175
1038	GOBP Ras Protein Signal Transduction	0.764313	1	1	0.379178	0.047812	1	0.756452	1	1	1	0.867631	0.916247	0.995092	0.55226	0.0601949
929	GOBP Positive Regulation Of Peptide Secretion	0.767412	0.988925	1	1	1	1	1	0.909486	0.354073	0.131254	0.997745	0.980812	0.995092	0.400193	0.413855
1574	GOBP Wound Healing	0.767412	0.988925	1	0.492636	2.61496e-08	1	0.860179	1	1	1	0.925276	0.915511	0.995092	0.149517	4.63648e-08
58	GOBP Aorta Development	0.770808	0.988925	0.995907	0.942964	0.191498	1	0.837065	1	1	1	0.791203	0.867141	0.995092	0.781092	0.208379
1363	GOBP Response To Bmp	0.770808	0.988925	1	1	0.00164491	1	0.829831	0.947957	1	1	0.496357	0.737781	0.995092	0.8826	0.00183139
616	GOBP Negative Regulation Of Cell Projection Organization	0.77153	0.988925	0.995907	1	0.0119974	1	1	0.931457	1	1	0.589702	0.926463	0.995092	0.534016	0.0171421
145	GOBP Cell Differentiation Involved In Kidney Development	0.773434	1	1	0.932621	0.047921	1	0.97562	1	0.467219	1	0.925276	0.993907	0.995092	0.428085	0.0596831
733	GOBP Notch Signaling Pathway	0.77542	0.988925	1	1	0.0114893	1	0.735301	1	1	1	0.953566	0.700767	0.995092	0.595663	0.0157226
1420	GOBP Response To Wounding	0.77542	0.988925	1	0.503742	3.91715e-11	1	0.828648	1	1	1	0.932142	0.844497	0.995092	0.16144	7.98517e-11
1611	KEGG Chemical Carcinogenesis Receptor Activation	0.77542	1	1	1	1	1	1	0.996188	0.856643	1	0.953566	0.982603	0.995092	0.92594	0.375343
826	GOBP Positive Regulation Of Cell Cycle Phase Transition	0.780363	1	1	1	0.370208	1	0.829831	0.86236	0.978097	1	0.438524	0.93267	0.995092	0.970021	0.411845
1097	GOBP Regulation Of Cell Division	0.783133	0.988925	1	0.876541	0.120763	1	0.756452	0.846426	1	1	0.806957	0.757633	0.995092	0.718355	0.150304
1340	GOBP Regulation Of Transmembrane Receptor Protein Serine Threonine Kinase Signaling Pathway	0.783469	0.988925	1	0.737449	0.111825	1	0.974214	1	1	1	0.406507	0.757633	0.995092	0.628252	0.128044
952	GOBP Positive Regulation Of Protein Serine Threonine Kinase Activity	0.783661	1	1	0.928247	0.120763	1	0.674333	0.800222	1	1	0.909859	0.934532	0.995092	0.981561	0.175051
493	GOBP Long Term Synaptic Potentiation	0.786787	1	0.995907	1	0.104733	1	0.828342	1	0.654159	1	0.811808	0.984445	0.995092	0.765439	0.128299
1088	GOBP Regulation Of Cation Transmembrane Transport	0.794949	0.988925	1	1	1	1	0.817289	0.955656	0.515978	1	0.97883	0.737781	0.995092	0.645049	0.980851
1498	GOBP Synaptic Signaling	0.797693	1	0.995907	1	0.880746	1	0.751399	1	0.660186	1	0.958015	0.995003	0.995092	0.735215	0.94626
408	GOBP Hepaticobiliary System Development	0.801016	1	1	0.932621	0.101788	1	0.697336	1	0.968417	1	0.920118	0.915154	0.995092	0.942054	0.117655
561	GOBP Morphogenesis Of An Epithelial Sheet	0.802406	0.997928	1	0.737449	0.148125	1	0.824262	1	1	1	0.703139	0.896183	0.995092	0.724481	0.175674
95	GOBP Calcium Ion Transmembrane Transport	0.804823	1	0.995907	1	1	1	0.610861	0.994493	0.483982	1	0.932893	0.982603	0.995092	0.526909	0.872878
748	GOBP Oligodendrocyte Differentiation	0.804823	1	0.998603	1	0.152029	1	0.494608	1	0.978776	1	0.908627	0.806645	0.995092	0.987027	0.186358
746	GOBP Odontogenesis Of Dentin Containing Tooth	0.80938	0.988925	1	1	0.136181	1	1	1	1	1	0.97324	0.93267	0.995092	0.515038	0.145016
678	GOBP Negative Regulation Of Protein Localization	0.813712	1	1	0.905421	0.309545	1	1	1	1	1	0.950355	0.88421	0.995092	0.64643	0.360271
947	GOBP Positive Regulation Of Protein Localization To Nucleus	0.814356	0.988925	1	1	0.0613394	1	0.674333	0.890339	0.978097	1	0.966409	0.737781	0.995092	0.92673	0.0771013
1096	GOBP Regulation Of Cell Development	0.814595	1	0.995907	1	0.342273	1	0.580284	1	0.989841	1	0.924048	0.93267	0.995829	0.913015	0.414717
1310	GOBP Regulation Of Small Gtpase Mediated Signal Transduction	0.814595	1	1	0.543047	0.0127056	1	0.798951	0.966379	1	1	0.925276	0.992508	0.995092	0.557795	0.0166828
193	GOBP Cellular Response To Extracellular Stimulus	0.816414	0.988925	0.995907	1	1	1	1	1	0.86067	0.763328	0.987947	0.93267	0.995092	0.908844	0.55351
1716	KEGG Thyroid Hormone Signaling Pathway	0.816414	1	1	0.965681	0.959311	1	0.654417	0.846426	1	1	0.953566	0.867141	0.995092	0.92594	0.993475
835	GOBP Positive Regulation Of Cell Projection Organization	0.817464	1	1	1	0.000766672	1	1	1	1	1	0.567217	0.796656	0.995092	0.392195	0.000822074
1284	GOBP Regulation Of Protein Localization To Plasma Membrane	0.817464	1	1	0.809325	0.360101	1	1	1	1	1	0.791203	0.774762	0.995092	0.781092	0.412024
1142	GOBP Regulation Of Extent Of Cell Growth	0.817814	0.988925	0.995907	1	0.103441	1	1	1	1	1	0.495239	0.96595	0.995092	0.765439	0.127334
875	GOBP Positive Regulation Of Insulin Secretion	0.81812	0.988925	1	1	1	1	1	0.860646	0.337506	0.661532	0.7446	0.993907	0.995092	0.379156	0.523146
1111	GOBP Regulation Of Cellular Component Size	0.81812	0.988925	0.995907	0.737449	0.16214	1	1	1	1	1	0.817584	0.93267	0.999236	0.910282	0.212407
943	GOBP Positive Regulation Of Protein Kinase Activity	0.819144	0.988925	1	0.916542	0.0118654	1	0.963979	0.956409	1	1	0.900921	0.93267	0.995092	0.933806	0.0180218
13	GOBP Activation Of Protein Kinase Activity	0.820421	0.805688	1	0.869745	0.159539	1	1	1	1	1	0.987236	0.93267	0.995092	0.987555	0.167458
405	GOBP Heart Valve Morphogenesis	0.821721	1	1	1	0.0300171	1	0.591787	1	1	0.716113	0.359206	0.737781	0.995092	0.549815	0.0169606
526	GOBP Membrane Lipid Metabolic Process	0.821721	1	1	0.868898	0.854852	1	0.844693	1	1	1	0.97324	0.961187	0.995092	0.997774	0.914026
990	GOBP Post Golgi Vesicle Mediated Transport	0.821721	0.988925	1	1	0.731951	1	0.844693	0.457063	0.916111	0.905729	0.710393	0.915511	0.9981	0.92594	0.717004
1316	GOBP Regulation Of Stem Cell Differentiation	0.821721	0.988925	1	1	0.000439714	1	0.952651	0.982379	1	1	0.94483	0.9263	0.995092	0.266381	0.000569159
1009	GOBP Protein Containing Complex Localization	0.826407	1	0.995907	1	0.611966	1	0.915338	1	1	1	0.293975	0.961187	0.995092	0.885934	0.650958
296	GOBP Embryonic Digit Morphogenesis	0.829923	0.988925	1	1	0.289166	1	0.654417	1	1	1	0.992115	0.633345	0.995092	0.634412	0.331496
690	GOBP Negative Regulation Of Smooth Muscle Cell Proliferation	0.830182	1	0.995907	1	0.794597	1	0.890096	0.956409	0.989322	1	0.661972	0.993907	0.995092	0.884433	0.822724
955	GOBP Positive Regulation Of Proteolysis Involved In Cellular Protein Catabolic Process	0.830182	1	1	1	0.440948	1	0.828342	0.614263	1	1	0.79616	0.992508	0.995092	0.581103	0.51362
336	GOBP Erk1 And Erk2 Cascade	0.830816	1	1	0.737449	0.189207	1	0.979408	0.947957	1	1	0.97324	0.878073	0.995092	0.760448	0.192888
41	GOBP Anatomical Structure Homeostasis	0.839531	0.988925	1	1	0.141577	1	1	0.931457	0.383173	1	0.938474	0.995217	0.995092	0.456869	0.167458
80	GOBP Behavior	0.842047	1	0.995907	0.771406	0.471369	1	0.525913	1	0.754924	1	0.471344	0.960781	0.995829	0.634412	0.560975
319	GOBP Endothelial Cell Proliferation	0.842047	1	0.995907	0.865794	0.0879535	1	0.844693	1	0.968417	1	0.69701	0.975251	0.995092	0.910282	0.108617
1004	GOBP Protein Acylation	0.842047	1	0.995907	0.996329	1	1	0.589249	1	0.323129	1	0.925504	0.757633	0.9981	0.340562	0.593785
1175	GOBP Regulation Of Ion Transmembrane Transport	0.842047	0.988925	1	1	0.737346	1	0.829831	0.984638	0.622957	0.763328	0.926887	0.876991	0.995092	0.714394	0.676904
925	GOBP Positive Regulation Of Osteoblast Differentiation	0.847363	1	1	1	0.257112	1	1	1	0.679543	0.763328	0.958414	0.915511	0.995092	0.785575	0.198543
977	GOBP Positive Regulation Of Transferase Activity	0.847363	1	1	0.897614	0.00752066	1	0.865002	0.846426	1	1	0.734802	0.93267	0.995092	0.692063	0.00900347
1266	GOBP Regulation Of Phospholipase Activity	0.847363	1	1	0.886176	0.166013	1	1	0.92016	1	0.935217	0.999896	0.93267	0.995092	0.870084	0.160598
43	GOBP Animal Organ Regeneration	0.857047	1	1	1	0.787986	1	0.674278	0.998751	0.676475	1	0.94791	0.934532	0.995092	0.76912	0.830915
349	GOBP External Encapsulating Structure Organization	0.859443	1	0.995907	0.716866	2.03855e-05	1	1	1	1	1	0.69701	0.807267	0.995092	0.434651	3.33409e-05
1493	GOBP Sulfur Compound Biosynthetic Process	0.868599	0.988925	0.995907	0.864509	1	1	1	1	0.669033	0.978729	0.825702	0.763586	0.995092	0.576596	0.201513
958	GOBP Positive Regulation Of Regulated Secretory Pathway	0.869689	0.988925	1	0.767093	0.474549	1	0.91667	1	1	1	0.925276	0.915511	0.995092	0.554059	0.535659
1248	GOBP Regulation Of Organ Growth	0.875783	1	1	1	0.503287	1	0.808677	0.865022	0.689816	1	0.998004	0.93267	0.995092	0.723836	0.537007
782	GOBP Peptidyl Tyrosine Dephosphorylation	0.888211	0.988925	1	1	0.0633502	1	1	0.800222	1	1	0.975405	0.946936	0.995092	0.910282	0.078953
540	GOBP Microtubule Based Movement	0.888646	1	1	0.896937	0.289593	1	0.132541	1	0.912505	1	0.717459	0.782675	0.995092	0.860608	0.329569
858	GOBP Positive Regulation Of Epithelial Cell Proliferation	0.888646	1	1	0.767093	0.00185329	1	0.79297	1	1	1	0.60013	0.960781	0.995092	0.780424	0.00253007
1600	KEGG Breast Cancer	0.900448	1	1	0.972583	0.00305347	1	0.54093	1	1	1	0.441079	0.993907	0.995092	0.704065	0.00425829
1017	GOBP Protein Kinase C Signaling	0.903142	1	1	0.835812	0.297105	1	0.860786	1	1	1	0.953566	0.993907	0.995092	0.869687	0.313422
1627	KEGG Estrogen Signaling Pathway	0.903142	1	1	1	0.0178719	1	0.819277	1	0.916934	1	0.624032	0.993907	0.995092	0.979633	0.023654
868	GOBP Positive Regulation Of Hormone Secretion	0.909715	0.988925	1	0.942964	1	1	1	0.956409	0.666545	0.763328	0.966409	0.993039	0.995092	0.622585	0.544283
1423	GOBP Retina Homeostasis	0.912894	0.988925	0.995907	1	0.788086	1	1	0.98513	0.0484709	0.893661	0.987236	0.782675	0.995092	0.0700808	0.773505
938	GOBP Positive Regulation Of Proteasomal Ubiquitin Dependent Protein Catabolic Process	0.91314	1	1	1	0.378706	1	0.837065	0.843438	1	1	0.867631	0.993907	0.995092	0.576174	0.431287
896	GOBP Positive Regulation Of Lipase Activity	0.921785	1	1	0.899292	0.418175	1	1	0.937344	1	0.905729	0.966687	0.898022	0.995092	0.96571	0.39568
1046	GOBP Regeneration	0.924228	1	1	1	0.12985	1	0.494608	0.948779	1	1	0.60013	0.757633	0.995092	0.956836	0.14793
440	GOBP Insulin Receptor Signaling Pathway	0.927583	1	1	0.784177	0.894239	1	0.281142	0.956409	1	1	0.882347	0.712946	0.995092	0.956836	0.903411
1374	GOBP Response To Extracellular Stimulus	0.928887	0.903218	0.995907	1	1	1	1	0.947957	0.834228	0.793219	0.930968	0.700767	0.995092	0.885174	0.344851
525	GOBP Membrane Lipid Biosynthetic Process	0.935918	1	1	0.829214	0.773033	1	0.835332	0.982447	1	1	0.968404	0.939632	0.995092	0.910282	0.827372
1475	GOBP Sphingolipid Biosynthetic Process	0.935918	1	1	0.829214	0.773033	1	0.835332	0.982447	1	1	0.968404	0.939632	0.995092	0.910282	0.827372
395	GOBP Golgi Vesicle Transport	0.938658	0.988925	1	1	1	1	0.751399	0.457063	1	1	0.80446	0.737781	0.995092	0.831368	0.744954
839	GOBP Positive Regulation Of Cellular Protein Catabolic Process	0.943043	1	1	1	0.527272	1	0.863293	0.782991	1	1	0.835092	0.998087	0.995092	0.518008	0.603182
180	GOBP Cellular Modified Amino Acid Biosynthetic Process	0.945151	0.988925	1	1	1	1	1	1	0.403182	1	0.429049	0.883085	0.995092	0.425161	0.779558
210	GOBP Cellular Response To Radiation	0.945151	0.988925	1	1	0.110637	1	1	0.00593483	1	1	0.891208	0.960781	0.995092	0.852747	0.139586
65	GOBP Artery Development	0.945877	0.988925	0.995907	0.884663	0.323612	1	0.91667	1	1	0.33532	0.630164	0.93267	0.995092	0.902536	0.224807
1272	GOBP Regulation Of Proteasomal Protein Catabolic Process	0.945877	1	1	1	0.637335	1	0.732253	0.646711	1	1	0.616831	0.845537	0.995092	0.561869	0.713038
1066	GOBP Regulation Of Autophagy	0.946039	0.0456136	1	1	1	1	1	0.947957	1	0.905729	0.997745	0.41361	0.995092	0.751541	0.326546
1410	GOBP Response To Temperature Stimulus	0.946039	1	0.995907	0.877011	0.650403	1	0.81543	1	0.976467	0.959859	0.874654	0.918331	0.995092	0.924052	0.644493
600	GOBP Negative Chemotaxis	0.950589	1	0.995907	1	0.277139	1	1	1	1	1	0.429188	0.845537	0.995092	0.735215	0.30787
769	GOBP Outflow Tract Morphogenesis	0.950589	1	1	1	0.318752	1	0.751571	1	1	0.607821	0.998729	0.915511	0.995092	0.794746	0.23952
316	GOBP Endothelial Cell Chemotaxis	0.95123	1	0.995907	0.932621	0.00769426	1	0.982036	1	1	1	0.825702	0.845537	0.995092	0.595416	0.00939402
264	GOBP Dephosphorylation	0.955253	1	1	1	0.394127	1	0.865002	0.846426	0.983007	1	0.997528	0.961826	0.995092	0.989922	0.485987
208	GOBP Cellular Response To Peptide	0.955643	1	1	0.844714	1	1	0.654891	1	1	0.905729	0.960466	0.878073	0.995092	0.831368	0.97412
1021	GOBP Protein Localization To Nucleus	0.955643	0.988925	1	1	0.0146978	1	0.735301	0.956409	1	1	0.987236	0.653667	0.995092	0.526574	0.0194474
564	GOBP Motor Neuron Axon Guidance	0.955724	1	0.995907	0.621537	0.00481729	1	1	1	1	1	0.545105	0.757633	0.995092	0.55226	0.00482414
815	GOBP Positive Regulation Of Biomineralization	0.956896	1	1	1	0.251863	1	1	1	0.860372	0.999795	0.991626	0.9263	0.995092	0.939862	0.248202
283	GOBP Dna Biosynthetic Process	0.959108	1	1	1	0.304949	1	1	1	1	0.763328	0.753849	0.934482	0.995092	0.526574	0.252427
367	GOBP Forebrain Cell Migration	0.968243	1	1	1	0.235501	1	0.654417	0.809979	0.982798	1	0.805808	0.97305	0.995897	0.971972	0.264678
1031	GOBP Protein Targeting	0.968243	0.988925	1	0.878347	0.569548	1	0.373231	0.890339	0.955995	1	0.97324	0.41361	0.995092	0.902565	0.634831
692	GOBP Negative Regulation Of Synaptic Transmission	0.971039	1	1	1	0.59399	1	0.484261	0.894527	1	1	0.916053	0.878073	0.9981	0.927459	0.662458
941	GOBP Positive Regulation Of Protein Catabolic Process	0.971088	1	1	1	0.379448	1	0.674333	0.846426	1	1	0.842002	0.934532	0.995092	0.6623	0.470617
33	GOBP Amine Metabolic Process	0.976141	1	1	0.948909	0.89437	1	0.963979	1	1	0.611565	0.998123	0.993907	0.995092	0.981561	0.786463
1587	KEGG Amyotrophic Lateral Sclerosis	0.976141	0.962619	0.995907	1	1	1	0.867036	0.956409	0.654159	0.891171	0.791203	0.573235	0.995092	0.6602	0.594421
736	GOBP Nucleic Acid Phosphodiester Bond Hydrolysis	0.976866	0.988925	0.995907	0.41	1	1	1	0.947957	0.583856	0.900017	0.920118	0.926463	0.995092	0.366527	0.302757
1401	GOBP Response To Peptide Hormone	0.976866	1	0.998603	0.884663	1	1	0.579995	1	1	1	0.920118	0.915511	0.995092	0.98922	0.663418
578	GOBP Muscle Cell Proliferation	0.976868	1	1	1	0.234159	1	0.979031	1	0.978776	1	0.629928	0.960781	0.995092	0.897938	0.252297
621	GOBP Negative Regulation Of Cellular Response To Growth Factor Stimulus	0.982538	1	0.995907	1	0.242124	1	0.525913	0.846426	0.761435	1	0.67595	0.737781	0.995092	0.885174	0.27766
241	GOBP Cortical Actin Cytoskeleton Organization	0.983557	1	1	0.779083	0.486352	1	0.969615	1	1	1	0.891208	0.995003	0.995092	0.973917	0.553277
855	GOBP Positive Regulation Of Endothelial Cell Proliferation	0.988936	1	0.995907	0.876541	0.120763	1	0.828342	1	1	1	0.67591	0.960781	0.9981	0.983131	0.14793
854	GOBP Positive Regulation Of Endothelial Cell Migration	0.99174	1	1	0.844499	0.0433309	1	1	1	0.989311	1	0.532517	0.878073	0.995092	0.925054	0.0565993
1	GOBP Actin Cytoskeleton Reorganization	1	0.988925	1	0.256007	0.0949901	1	1	1	1	0.765999	0.916053	0.93267	0.995092	0.787159	0.0745461
11	GOBP Activation Of Gtpase Activity	1	1	1	1	0.45305	1	0.699012	1	0.9404	1	0.960466	0.915154	0.995092	0.977906	0.514026
66	GOBP Artery Morphogenesis	1	1	0.995907	1	0.469838	1	0.907109	1	1	0.538166	0.785693	0.992508	0.995092	0.925054	0.358102
72	GOBP Axon Extension	1	0.988925	0.996365	1	0.0305928	1	0.923005	1	1	1	0.293975	0.939632	0.995092	0.379156	0.030171
85	GOBP Blastocyst Development	1	1	0.995907	1	0.521295	1	0.455486	1	1	1	0.66258	0.700767	0.995092	0.891741	0.569332
86	GOBP Blood Vessel Endothelial Cell Migration	1	0.988925	0.995907	0.957335	0.00331046	1	0.936423	1	1	1	0.368211	0.93267	0.995092	0.518008	0.00482414
146	GOBP Cell Fate Commitment	1	1	1	1	0.0435704	1	0.403018	1	1	1	0.177807	0.78202	0.995092	0.54431	0.0644531
155	GOBP Cell Migration Involved In Sprouting Angiogenesis	1	1	0.995907	1	0.0357204	1	0.829831	1	1	1	0.359206	0.915511	0.995092	0.724481	0.04623
212	GOBP Cellular Response To Retinoic Acid	1	0.999202	1	0.930981	0.00284067	1	0.829831	1	1	1	0.542839	0.915154	0.995092	0.518209	0.00315421
215	GOBP Cellular Response To Topologically Incorrect Protein	1	0.991973	1	1	1	1	0.338868	0.95753	0.884974	0.942933	0.548284	0.434723	0.995092	0.978828	0.718715
217	GOBP Cellular Response To Unfolded Protein	1	0.988925	1	1	1	1	0.239829	0.955656	0.874194	0.915186	0.572005	0.41361	0.995092	0.96571	0.800805
218	GOBP Cellular Response To Vascular Endothelial Growth Factor Stimulus	1	1	0.995907	1	0.615726	1	0.828648	1	1	0.651915	0.800357	0.93267	0.995092	0.928496	0.515445
237	GOBP Collagen Metabolic Process	1	1	1	1	0.174461	1	0.794711	0.846426	1	1	0.476643	0.93267	0.995829	0.595416	0.198401
284	GOBP Dna Conformation Change	1	1	1	1	1	1	0.403018	0.83212	1	1	0.657406	0.93267	0.995092	0.644085	0.827372
313	GOBP Endoplasmic Reticulum Unfolded Protein Response	1	0.988925	1	1	1	1	0.338868	0.937344	0.903678	0.896574	0.64335	0.422201	0.995092	0.979737	0.688764
315	GOBP Endothelial Cell Apoptotic Process	1	0.988925	1	1	1	1	1	1	1	0.821835	0.887444	0.774762	0.995092	0.935801	0.882952
343	GOBP Establishment Of Protein Localization To Plasma Membrane	1	0.988925	0.995907	1	0.93908	1	1	1	1	0.896574	0.900921	0.951819	0.995092	0.939863	0.916575
365	GOBP Filopodium Assembly	1	1	1	1	0.852808	1	1	0.457063	1	1	0.367846	0.492434	0.9981	0.48475	0.885626
373	GOBP Gene Silencing By Rna	1	1	0.995907	1	0.773033	1	0.294422	0.987813	0.89158	1	0.623255	0.700767	0.995092	0.995844	0.835941
379	GOBP Glial Cell Differentiation	1	1	0.995907	0.942964	0.0173042	1	0.735301	1	1	0.899351	0.882347	0.899275	0.995092	0.462512	0.0147951
381	GOBP Gliogenesis	1	1	1	1	0.00609627	1	0.697857	1	1	1	0.891208	0.915511	0.995092	0.352861	0.0054185
404	GOBP Heart Valve Development	1	1	1	1	0.101896	1	0.494608	1	1	0.763328	0.543724	0.737781	0.995092	0.400193	0.0733203
441	GOBP Insulin Secretion	1	0.988925	0.995907	0.905421	1	1	1	1	1	0.861438	0.66258	0.982603	0.995092	0.94779	0.698068
491	GOBP Locomotory Behavior	1	1	0.995907	0.714814	0.654119	1	1	0.890767	1	1	0.589271	0.737781	0.995092	0.861236	0.704635
494	GOBP Lung Alveolus Development	1	1	0.995907	1	0.174307	1	0.847068	1	1	1	0.113419	0.992508	0.995829	0.481307	0.192888
520	GOBP Meiotic Cell Cycle Process	1	1	1	1	1	1	0.828342	1	1	1	0.518525	0.93267	0.995092	0.595663	0.662458
548	GOBP Mitotic Nuclear Division	1	1	1	0.714814	0.811068	1	0.455486	0.890339	1	1	0.891208	0.878073	0.995092	0.724481	0.879381
566	GOBP Mrna Processing	1	1	1	1	1	1	0.513323	1	0.887266	1	0.708241	0.9263	0.995092	0.98933	0.679776
594	GOBP Myoblast Differentiation	1	0.988925	0.995907	1	0.314757	1	0.846438	1	1	0.765515	0.746146	0.764322	0.995092	0.203261	0.27766
595	GOBP Myotube Differentiation	1	1	0.995907	1	0.854555	1	0.718197	1	0.727879	1	0.867631	0.993907	0.995092	0.823357	0.9101
618	GOBP Negative Regulation Of Cellular Amide Metabolic Process	1	1	1	1	1	1	0.0815875	0.956409	1	1	0.585782	0.633345	0.995092	0.709895	0.369424
630	GOBP Negative Regulation Of Epithelial Cell Apoptotic Process	1	0.988925	1	1	0.930595	1	1	0.969306	0.87983	0.765515	0.867631	0.993907	0.995092	0.923237	0.882129
638	GOBP Negative Regulation Of Growth	1	0.988925	0.995907	0.833694	0.211963	1	1	1	1	1	0.867631	0.93267	0.995092	0.674029	0.227531
668	GOBP Negative Regulation Of Neuron Projection Development	1	0.988925	0.995907	1	0.552775	1	1	0.955656	1	1	0.698921	0.939632	0.995092	0.59645	0.619518
676	GOBP Negative Regulation Of Protein Catabolic Process	1	0.988925	1	0.954201	0.52336	1	1	1	1	1	0.337307	0.93267	0.995092	0.752803	0.590089
718	GOBP Neuromuscular Process	1	1	1	1	0.823408	1	0.819277	0.782991	1	0.833261	0.630164	0.93267	0.995092	0.786147	0.796055
750	GOBP Organelle Fission	1	1	1	0.859419	0.802292	1	0.343454	0.865022	1	1	0.665414	0.840586	0.995092	0.399894	0.885626
765	GOBP Organophosphate Ester Transport	1	0.805688	0.995907	0.185976	0.784516	1	1	1	1	0.942933	0.926845	0.757633	0.995092	0.711941	0.779558
793	GOBP Phospholipid Transport	1	0.988925	0.995907	0.0317947	0.289593	1	1	1	1	0.937963	0.879974	0.93267	0.995092	0.78739	0.279342
795	GOBP Placenta Development	1	0.988925	0.995907	1	0.0517854	1	1	1	1	1	0.674195	0.915154	0.995092	0.714367	0.0678048
816	GOBP Positive Regulation Of Blood Vessel Endothelial Cell Migration	1	1	0.995907	0.959875	0.227775	1	1	1	1	1	0.665414	0.869318	0.995092	0.759846	0.261754
827	GOBP Positive Regulation Of Cell Cycle Process	1	1	1	1	0.61192	1	0.81543	0.846426	1	1	0.630164	0.915511	0.995829	0.925531	0.676904
840	GOBP Positive Regulation Of Cellular Response To Transforming Growth Factor Beta Stimulus	1	0.643902	0.995907	0.19219	1	1	1	1	1	0.943897	0.353266	0.633345	0.995092	0.803393	0.522454
852	GOBP Positive Regulation Of Dna Metabolic Process	1	0.988925	1	1	0.980259	1	0.661518	0.800222	1	0.763328	0.791203	0.633345	0.995092	0.836533	0.915913
856	GOBP Positive Regulation Of Epithelial Cell Differentiation	1	0.988925	1	1	0.0398773	1	0.601644	1	0.983007	1	0.927508	0.698106	0.995092	0.993992	0.0476601
918	GOBP Positive Regulation Of Neuron Projection Development	1	1	1	1	0.190844	1	0.802426	1	1	1	0.925276	0.993907	0.995092	0.595416	0.203406
978	GOBP Positive Regulation Of Transmembrane Receptor Protein Serine Threonine Kinase Signaling Pathway	1	0.626273	1	0.202013	0.423808	1	1	1	1	0.990426	0.359206	0.737781	0.995092	0.515038	0.416719
984	GOBP Positive Regulation Of Ubiquitin Dependent Protein Catabolic Process	1	1	1	1	0.548295	1	0.714227	0.846426	1	1	0.855173	0.987412	0.995092	0.449286	0.615082
992	GOBP Posttranscriptional Regulation Of Gene Expression	1	1	1	1	0.826931	1	0.0815875	1	1	1	0.782383	0.41361	0.995092	0.707459	0.913669
1001	GOBP Proteasomal Protein Catabolic Process	1	0.988925	1	1	1	1	0.50063	0.846426	1	1	0.430937	0.521419	0.995092	0.526574	0.820101
1067	GOBP Regulation Of Axonogenesis	1	1	0.995907	1	0.133244	1	0.969208	1	1	1	0.623255	0.960781	0.995092	0.599713	0.167046
1077	GOBP Regulation Of Bone Mineralization	1	1	0.995907	0.970543	0.189207	1	0.963979	1	1	0.763328	0.960466	0.990561	0.995092	0.676992	0.14793
1106	GOBP Regulation Of Cell Size	1	0.988925	0.995907	0.785111	0.236817	1	1	1	1	1	0.457241	0.945762	0.995829	0.724481	0.275108
1114	GOBP Regulation Of Cellular Protein Catabolic Process	1	0.991973	1	1	0.852808	1	0.808677	0.846426	1	1	0.456538	0.868799	0.995092	0.449286	0.933849
1120	GOBP Regulation Of Cyclin Dependent Protein Kinase Activity	1	1	1	1	0.709056	1	0.749265	0.963874	1	1	0.867631	0.961187	0.9981	0.792317	0.726743
1130	GOBP Regulation Of Dna Biosynthetic Process	1	0.988925	1	0.987566	0.618039	1	1	0.969306	1	0.611565	0.891208	0.993907	0.995092	0.666839	0.509643
1143	GOBP Regulation Of Extracellular Matrix Organization	1	1	0.995907	0.877011	0.141095	1	0.654417	1	1	1	0.485776	0.960781	0.995092	0.2087	0.168006
1157	GOBP Regulation Of Gtpase Activity	1	1	1	0.912236	0.502151	1	0.918561	1	1	1	0.916053	0.845537	0.995092	0.897938	0.578615
1171	GOBP Regulation Of Insulin Secretion	1	0.988925	1	0.894318	1	1	1	0.956409	0.887554	0.905729	0.791203	0.989419	0.995092	0.830677	0.656268
1206	GOBP Regulation Of Membrane Protein Ectodomain Proteolysis	1	0.988925	1	0.917574	0.734964	1	0.989968	1	1	1	0.811808	0.982603	0.995092	0.979633	0.807784
1220	GOBP Regulation Of Mrna Metabolic Process	1	1	1	1	1	1	0.665872	1	1	1	0.860086	0.867141	0.995092	0.885174	0.877566
1231	GOBP Regulation Of Nervous System Development	1	1	1	1	0.153944	1	0.526956	1	1	1	0.700356	0.960781	0.995092	0.775425	0.212407
1232	GOBP Regulation Of Nervous System Process	1	1	1	1	1	1	0.751399	0.86236	0.847813	1	0.916053	0.993907	0.995092	0.901171	0.82902
1234	GOBP Regulation Of Neurogenesis	1	1	1	1	0.112809	1	0.455486	1	1	1	0.583048	0.93267	0.995092	0.645049	0.160243
1237	GOBP Regulation Of Neuron Projection Development	1	1	0.995907	1	0.0440613	1	0.865485	0.998751	1	1	0.433238	0.989736	0.995092	0.425997	0.0653294
1273	GOBP Regulation Of Proteasomal Ubiquitin Dependent Protein Catabolic Process	1	1	1	1	0.598355	1	0.705671	0.846426	1	1	0.774534	0.845537	0.995092	0.468133	0.660588
1277	GOBP Regulation Of Protein Catabolic Process	1	1	1	1	0.342273	1	0.634989	0.900467	1	1	0.449274	0.74708	0.995092	0.503657	0.413855
1301	GOBP Regulation Of Response To Dna Damage Stimulus	1	1	0.995907	1	0.925571	1	0.281142	0.809979	1	1	0.690321	0.698106	0.995092	0.803394	0.977205
1302	GOBP Regulation Of Response To Endoplasmic Reticulum Stress	1	0.988925	1	1	0.87185	1	0.997177	0.931457	1	0.888055	0.810504	0.93267	0.995829	0.692063	0.851906
1306	GOBP Regulation Of Rna Splicing	1	1	1	1	0.881437	1	0.947219	1	1	1	0.623255	0.980848	0.995092	0.811805	0.887896
1315	GOBP Regulation Of Sprouting Angiogenesis	1	1	1	1	0.0749595	1	1	1	1	1	0.883888	0.880597	0.995092	0.657529	0.0890989
1344	GOBP Regulation Of Ubiquitin Dependent Protein Catabolic Process	1	1	1	1	0.737346	1	0.589249	0.846426	1	1	0.772391	0.774762	0.995092	0.387718	0.811128
1361	GOBP Response To Axon Injury	1	0.988925	1	1	0.100608	1	0.807991	0.809979	1	1	0.430937	0.737781	0.995092	0.630639	0.11142
1379	GOBP Response To Heat	1	1	0.995907	0.844499	0.153039	1	0.819277	1	1	0.995963	0.359206	0.973008	0.995092	0.811805	0.154145
1391	GOBP Response To Light Stimulus	1	1	1	1	0.729934	1	0.959292	0.0583491	0.842269	1	0.90149	0.774762	0.995092	0.935801	0.808489
1396	GOBP Response To Nutrient	1	0.988925	0.995907	0.868898	1	1	1	0.937344	1	0.763328	0.679446	0.93267	0.995092	0.707459	0.712292
1407	GOBP Response To Retinoic Acid	1	1	1	0.972583	0.0294157	1	0.649738	1	1	1	0.542123	0.737781	0.995092	0.6623	0.0357689
1411	GOBP Response To Topologically Incorrect Protein	1	0.988925	1	1	1	1	0.360307	1	1	1	0.354094	0.422201	0.995092	0.885174	0.542382
1419	GOBP Response To Vitamin	1	0.988925	0.995907	0.886176	1	1	1	0.846426	1	1	0.623255	0.800803	0.995092	0.737768	0.788489
1433	GOBP Rna Splicing	1	1	1	1	1	1	0.837065	1	0.963215	1	0.69701	0.982603	0.995092	0.910282	0.882129
1434	GOBP Rna Splicing Via Transesterification Reactions	1	1	1	1	1	1	0.947219	1	1	1	0.542716	0.899275	0.995092	0.842521	0.663418
1442	GOBP Semi Lunar Valve Development	1	1	0.995907	1	0.0341583	1	0.525913	1	1	0.651915	0.684238	0.695425	0.995092	0.456869	0.0185048
1468	GOBP Smooth Muscle Cell Proliferation	1	1	0.995907	1	0.700665	1	1	0.956409	1	1	0.623255	0.869318	0.995092	0.622125	0.711814
1477	GOBP Sprouting Angiogenesis	1	1	0.995907	1	0.0203977	1	0.938402	0.98513	1	1	0.616831	0.915511	0.995092	0.686451	0.0277515
1527	GOBP Tissue Regeneration	1	1	1	0.844499	0.477265	1	0.78675	1	1	0.985545	0.66258	0.93267	0.995092	0.645049	0.477991
1567	GOBP Vesicle Mediated Transport To The Plasma Membrane	1	1	1	1	0.798798	1	0.751399	0.900467	1	1	0.925276	0.960781	0.995829	0.82883	0.834842
1580	KEGG Adrenergic Signaling In Cardiomyocytes	1	1	1	1	1	1	0.829831	0.846426	0.397155	1	0.811808	0.967618	0.995092	0.523353	0.67343
1584	KEGG Alzheimer Disease	1	0.566855	1	1	0.541068	1	0.975157	1	1	0.905729	0.908627	0.49195	0.995092	0.676733	0.530061
1592	KEGG Arginine And Proline Metabolism	1	1	1	0.716866	1	1	0.751399	0.846426	1	1	0.589702	0.878073	0.995092	0.819559	0.654797
1606	KEGG Cell Cycle	1	1	0.995907	0.920943	0.270067	1	0.94399	0.865022	1	0.995963	0.872628	0.986535	0.995092	0.657529	0.265949
1626	KEGG Erbb Signaling Pathway	1	1	1	1	0.0243976	1	0.873854	1	1	1	0.462483	0.978247	0.995092	0.376779	0.0324688
1668	KEGG Melanoma	1	1	0.995907	0.767093	0.0093095	1	1	0.642019	1	1	0.772391	0.521419	0.995092	0.387718	0.00942683
1699	KEGG Ras Signaling Pathway	1	1	1	1	0.179563	1	1	0.937344	1	1	0.772391	0.91657	0.995092	0.399675	0.201513
1700	KEGG Regulation Of Actin Cytoskeleton	1	1	1	0.8704	0.00231409	1	0.828953	0.103222	1	1	0.15151	0.954152	0.995092	0.374865	0.00341884

## Sheet: TableS4B_DEL
Table S4B The gene sets enrichment for differentially expressed long non-coding RNAs (DELs) assocatied with each factor
	ID	Factor1_positive	Factor2_positive	Factor3_positive	Factor4_positive	Factor5_positive	Factor1_negative	Factor2_negative	Factor3_negative	Factor4_negative	Factor5_negative	Factor1_all	Factor2_all	Factor3_all	Factor4_all	Factor5_all
1597	GOBP Regulation Of Defense Response	1	0.00174972	1	1	1	7.40545e-27	1	1.84129e-07	0.000356134	0.868244	8.55845e-20	0.24872	1.58563e-10	0.00109504	0.942046
1664	GOBP Regulation Of Immune System Process	1	0.144476	1	1	0.847015	1.32052e-26	1	3.66333e-07	2.67815e-08	0.868244	1.16084e-21	0.674694	1.41067e-16	1.49754e-06	0.743478
103	GOBP Biological Process Involved In Interspecies Interaction Between Organisms	1	0.000831508	1	1	1	1.75446e-26	1	1.41139e-07	7.53006e-05	0.868244	2.46914e-17	0.489056	2.54132e-20	0.000370627	0.952097
342	GOBP Defense Response To Other Organism	1	0.000197024	1	1	0.997679	5.01641e-25	1	4.16374e-08	1.32837e-05	0.868244	3.71834e-19	0.489056	1.55733e-14	7.13314e-05	0.881294
574	GOBP Immune Response	1	0.105826	1	1	0.95742	5.13599e-25	1	5.02376e-08	1.30239e-06	0.882435	1.44891e-18	0.910728	7.77406e-18	2.14441e-05	0.93881
586	GOBP Inflammatory Response	1	0.00480452	1	1	1	5.281e-25	1	7.36366e-05	0.000240178	0.868244	8.10685e-21	0.720707	1.62133e-12	0.00266734	0.842933
338	GOBP Defense Response	1	0.00966234	1	1	1	7.0508e-25	1	9.3208e-08	3.35851e-06	0.868244	3.15726e-18	0.972514	1.52337e-18	2.25263e-05	0.942046
1663	GOBP Regulation Of Immune Response	1	0.00268419	1	1	1	7.09289e-24	1	4.62899e-07	3.88599e-06	0.868244	2.95644e-22	0.429053	3.05111e-12	5.68792e-05	0.970425
2295	KEGG Influenza A	1	0.0061796	1	1	1	8.40396e-24	1	0.000181284	0.00252029	0.868244	4.92321e-19	0.55537	8.19599e-05	0.0201414	0.945627
1835	GOBP Regulation Of Response To External Stimulus	1	0.0374333	1	1	0.966883	1.22375e-23	1	1.53881e-05	9.63129e-05	0.868244	1.63703e-18	0.313053	3.47872e-12	0.000614542	0.895763
1666	GOBP Regulation Of Inflammatory Response	1	0.0215663	1	1	1	1.91505e-23	1	0.000530994	0.000132537	0.868244	8.10685e-21	0.435831	1.33517e-07	0.00152505	0.952097
1844	GOBP Regulation Of Secretion	1	0.0197986	1	1	1	3.97818e-23	1	0.0121309	3.06243e-09	0.893376	1.05448e-25	0.733743	1.42707e-07	1.60531e-06	0.473266
1921	GOBP Response To Bacterium	1	0.00641511	1	1	1	8.38569e-23	1	0.00111403	0.000339304	0.870051	1.44891e-18	0.753719	8.92589e-13	0.00924367	0.975331
1930	GOBP Response To Cytokine	1	0.0577182	1	1	1	1.71034e-22	1	2.75576e-06	9.31366e-05	1	1.14426e-14	0.827075	3.44751e-12	0.00172185	0.833456
1966	GOBP Response To Molecule Of Bacterial Origin	1	0.00254735	1	1	1	2.73403e-22	1	0.0185258	0.00719771	0.952983	1.63703e-18	0.640676	3.78598e-09	0.0873471	0.822288
1246	GOBP Positive Regulation Of Immune System Process	1	0.700099	1	1	1	7.48106e-22	1	7.36366e-05	6.14488e-10	1	2.8679e-17	0.981386	3.79243e-12	2.74023e-07	0.910388
588	GOBP Innate Immune Response	1	0.000285406	1	1	1	1.06111e-21	1	4.22087e-08	0.00942076	0.868244	1.07821e-14	0.333755	7.2616e-11	0.0160021	0.942046
1650	GOBP Regulation Of Guanyl Nucleotide Exchange Factor Activity	1	2.5006e-05	1	1	0.939472	3.80611e-21	1	0.0196302	1.67767e-10	0.868244	2.62372e-23	0.13555	0.000397726	1.73732e-07	0.895419
472	GOBP Export From Cell	1	0.044877	1	1	1	4.92049e-21	1	0.00129301	3.52951e-07	1	2.29237e-22	0.472622	1.57362e-08	3.86044e-05	0.467642
896	GOBP Negative Regulation Of Immune System Process	1	0.0141908	1	1	0.612711	8.91994e-21	1	0.000104793	5.74758e-06	0.868244	1.44891e-18	0.589678	9.79024e-09	0.000115871	0.241854
1999	GOBP Retrograde Transport Endosome To Golgi	1	0.000432175	1	1	1	1.36674e-20	1	7.9394e-06	0.00135283	0.868244	7.11284e-18	0.282273	0.000824464	0.00807688	0.928857
325	GOBP Cytokine Mediated Signaling Pathway	1	0.0136931	1	1	1	1.8909e-20	1	0.000430961	6.97276e-06	0.938011	1.88409e-16	0.498491	4.18359e-09	0.000560304	0.842933
475	GOBP Extracellular Matrix Constituent Secretion	1	2.5006e-05	1	1	1	1.94414e-20	1	0.00141567	0.000253641	0.868244	2.29237e-22	0.141449	0.0190684	0.00311233	0.881294
1541	GOBP Regulation Of Cell Activation	1	0.350635	1	1	1	1.94414e-20	1	0.000779277	1.22534e-05	1	6.13033e-17	0.737615	1.5478e-09	0.000617462	0.957327
1627	GOBP Regulation Of Extracellular Matrix Constituent Secretion	1	2.5006e-05	1	1	1	1.94414e-20	1	0.00141567	0.000253641	0.868244	2.29237e-22	0.141449	0.0190684	0.00311233	0.881294
1648	GOBP Regulation Of Gtp Binding	1	2.37105e-05	1	1	0.847015	1.00555e-19	1	0.0303914	6.14488e-10	0.868244	1.09511e-21	0.141449	0.000569089	4.68715e-07	0.795511
1649	GOBP Regulation Of Gtpase Activity	1	0.0598052	1	1	1	2.59772e-19	1	0.000395077	6.97276e-06	1	1.1498e-16	0.806197	2.7319e-08	0.000275745	0.943393
1671	GOBP Regulation Of Intracellular Signal Transduction	1	0.154525	1	1	1	2.99117e-19	1	4.36258e-06	0.00028636	0.868244	4.93702e-11	0.894962	3.47847e-17	0.00193648	0.885389
1831	GOBP Regulation Of Response To Biotic Stimulus	1	1.50506e-05	1	1	1	3.49213e-19	1	3.66333e-07	0.0282149	0.868244	4.60125e-13	0.0469936	3.89843e-07	0.0382601	0.842933
337	GOBP Cytosolic Transport	1	0.00560688	1	1	1	7.58978e-19	1	8.71688e-07	0.00642675	0.868244	2.13398e-14	0.443158	8.16311e-05	0.047744	0.87352
2050	GOBP Signal Release	1	0.0136351	1	1	1	1.1438e-18	1	0.0290572	8.41861e-06	0.981509	4.83149e-24	0.405995	2.60188e-06	0.000801068	0.839741
421	GOBP Endosomal Transport	1	0.0138151	1	1	1	1.29992e-18	1	1.53881e-05	0.00753668	0.960498	1.57983e-16	0.595633	0.000305683	0.0710762	0.87131
2281	KEGG Hepatitis B	1	0.00792432	1	1	1	1.3062e-18	1	0.000189323	0.00471077	0.868244	6.53075e-15	0.508597	0.000219494	0.0123507	0.957637
2036	GOBP Secretion	1	0.0622373	1	1	1	1.52342e-18	1	0.00678459	2.01973e-08	1	2.62189e-21	0.682168	5.41255e-09	3.72623e-06	0.467642
158	GOBP Cell Activation	1	0.311995	1	1	0.880828	1.62943e-18	1	0.0014692	0.00023608	1	1.75658e-12	0.805779	5.73878e-15	0.00337529	0.975331
238	GOBP Cellular Response To Biotic Stimulus	1	0.000838666	1	1	1	2.44089e-18	1	0.0151104	0.0136801	0.981509	5.08456e-15	0.489056	1.75547e-07	0.0663494	0.833456
261	GOBP Cellular Response To Molecule Of Bacterial Origin	1	0.000838666	1	1	1	2.44089e-18	1	0.0151104	0.0136801	0.981509	5.08456e-15	0.489056	1.75547e-07	0.0663494	0.833456
2317	KEGG Necroptosis	1	5.74185e-05	1	1	1	3.94486e-18	1	0.00154165	0.0219897	0.868244	8.64025e-18	0.0175381	0.000278731	0.029246	0.952097
1838	GOBP Regulation Of Response To Stress	1	0.104683	1	1	1	4.18299e-18	1	0.000296674	0.00123466	1	3.9368e-15	0.403967	3.05111e-12	0.00480342	0.885389
2300	KEGG Kaposi Sarcoma Associated Herpesvirus Infection	1	0.0640087	1	1	1	5.33755e-18	1	5.23803e-05	0.0125291	0.868244	2.66688e-14	0.843573	0.000209085	0.0236318	0.951641
1994	GOBP Response To Virus	1	2.68499e-05	1	0.955536	1	1.10808e-17	1	3.3677e-06	0.15047	0.915098	5.03018e-11	0.172735	9.39386e-08	0.151662	0.833456
2328	KEGG P53 Signaling Pathway	1	1.49193e-10	1	1	1	1.16952e-17	1	0.000298305	0.00152243	0.888587	3.32841e-18	0.0110122	0.00335411	0.0230008	0.839741
326	GOBP Cytokine Production	1	0.0204973	1	0.676675	1	1.84445e-17	1	4.62899e-07	0.00156373	1	2.53134e-12	0.962695	6.97073e-09	0.000335207	0.845638
814	GOBP Myeloid Leukocyte Activation	1	0.0110951	1	1	1	1.98333e-17	1	0.105827	4.5235e-05	0.953727	3.63736e-16	0.697515	5.99592e-05	0.000890187	0.884879
1545	GOBP Regulation Of Cell Cell Adhesion	1	0.328047	1	1	0.877567	2.25049e-17	1	0.00310902	1.57735e-05	0.981509	5.66269e-17	0.784758	2.10539e-06	0.00088957	0.910388
639	GOBP Leukocyte Apoptotic Process	1	0.0661808	1	1	1	2.67213e-17	1	0.0935714	7.46055e-05	0.882435	1.63601e-18	0.996344	0.000165897	0.00129497	0.833456
2096	GOBP Stress Activated Protein Kinase Signaling Cascade	1	0.0015117	1	1	1	3.19342e-17	1	0.0222215	0.00206055	0.868244	5.20466e-17	0.405995	2.22599e-07	0.0107949	0.910388
576	GOBP Immune Response Regulating Signaling Pathway	1	0.00727135	1	1	1	4.72898e-17	1	0.00672768	1.08413e-05	0.798791	1.44891e-18	0.763399	3.5271e-07	0.000312984	0.895419
1114	GOBP Pattern Recognition Receptor Signaling Pathway	1	2.27087e-05	1	1	1	4.88267e-17	1	0.0283231	0.0284795	0.0450462	4.37245e-18	0.167451	3.07851e-05	0.149194	0.942046
2256	KEGG Cytokine Cytokine Receptor Interaction	1	0.00641341	1	1	1	7.78991e-17	1	0.053534	8.06051e-05	0.890426	2.27873e-13	0.42676	3.52643e-06	0.00495835	0.86793
2326	KEGG Osteoclast Differentiation	1	0.00509738	1	1	1	9.74815e-17	1	1.75089e-05	0.230073	0.868244	2.53788e-13	0.388634	0.00136514	0.511492	0.839741
1243	GOBP Positive Regulation Of I Kappab Kinase Nf Kappab Signaling	1	1.7638e-05	1	1	1	1.15446e-16	1	0.0028601	0.00545522	0.0799951	4.28793e-17	0.264109	0.000303829	0.108657	0.942046
1326	GOBP Positive Regulation Of Proteasomal Ubiquitin Dependent Protein Catabolic Process	1	1.20431e-08	1	1	1	1.24177e-16	1	0.00588475	1.07915e-05	0.868244	1.16359e-16	0.0145114	0.00851447	0.000614542	0.987901
845	GOBP Negative Regulation Of Cell Cell Adhesion	1	0.0618206	1	1	0.902463	1.66996e-16	1	0.016834	2.99905e-06	0.874387	6.41257e-19	0.529656	3.77617e-05	2.35472e-05	0.883429
571	GOBP I Kappab Kinase Nf Kappab Signaling	1	3.78187e-05	1	1	1	1.81682e-16	1	0.00754726	0.0117229	0.047403	2.40983e-14	0.167614	2.99193e-07	0.259861	0.885389
1357	GOBP Positive Regulation Of Response To External Stimulus	1	0.0406487	1	1	1	1.87037e-16	1	0.000162007	0.00175338	0.868244	1.92945e-11	0.634118	3.92384e-06	0.0038189	0.950174
840	GOBP Negative Regulation Of Catabolic Process	1	0.00192283	1	0.797722	1	2.43136e-16	1	8.99462e-06	0.00324565	0.868244	3.76895e-12	0.364994	1.51273e-07	0.00178731	0.952097
1237	GOBP Positive Regulation Of Gtpase Activity	1	0.0473309	1	1	1	2.43136e-16	1	0.00045073	0.00237524	1	4.15264e-14	0.505268	1.39516e-06	0.00813306	0.957637
331	GOBP Cytoplasmic Pattern Recognition Receptor Signaling Pathway	1	8.25355e-06	1	1	1	2.50729e-16	1	0.00678459	0.0822114	0.00164696	6.62138e-19	0.141449	0.00598948	0.222922	0.902066
813	GOBP Myeloid Cell Homeostasis	1	6.04232e-05	1	1	1	2.50729e-16	1	0.00803706	0.00125192	1	7.25743e-15	0.0469936	0.000497924	0.0103066	0.790023
2369	KEGG Toxoplasmosis	1	0.0558297	1	1	1	2.57987e-16	1	0.00140295	0.041635	0.987477	3.64057e-14	0.647342	0.0028969	0.136128	0.833456
2321	KEGG Nod Like Receptor Signaling Pathway	1	0.0263844	1	0.880051	1	2.65326e-16	1	8.95936e-05	0.289056	1	7.91978e-12	0.851625	6.20348e-06	0.226971	0.806804
626	GOBP Jnk Cascade	1	0.00444662	1	1	1	2.72419e-16	1	0.0196052	0.00979156	1	1.63075e-16	0.399414	5.7812e-06	0.0329617	0.866377
683	GOBP Macrophage Activation	1	6.30162e-05	1	1	1	3.3391e-16	1	0.0521925	0.00269863	0.874387	5.51211e-18	0.215005	0.0119759	0.0155381	0.896694
1097	GOBP Organonitrogen Compound Catabolic Process	1	0.0178708	1	1	1	3.3597e-16	0.911621	0.000337144	0.000310392	1	3.18041e-09	0.0621194	4.68693e-14	0.00168804	0.868468
1696	GOBP Regulation Of Lymphocyte Activation	1	0.639245	1	1	0.914452	5.15141e-16	1	0.00275573	1.11867e-05	1	8.02612e-14	0.858195	1.25171e-08	0.000726998	0.94738
180	GOBP Cell Differentiation In Hindbrain	1	1.7638e-05	1	1	1	7.41675e-16	1	0.0222215	0.00603696	0.868244	1.44891e-18	0.0145114	0.0396484	0.0734328	0.891895
285	GOBP Cerebellar Cortex Formation	1	1.7638e-05	1	1	1	7.41675e-16	1	0.0222215	0.00603696	0.868244	1.44891e-18	0.0145114	0.0396484	0.0734328	0.891895
288	GOBP Cerebellar Purkinje Cell Layer Formation	1	1.7638e-05	1	1	1	7.41675e-16	1	0.0222215	0.00603696	0.868244	1.44891e-18	0.0145114	0.0396484	0.0734328	0.891895
1285	GOBP Positive Regulation Of Molecular Function	1	0.35037	1	1	0.880828	7.41675e-16	1	0.000188247	0.00489624	0.945366	2.42499e-11	0.758432	1.92683e-14	0.0461651	0.905798
844	GOBP Negative Regulation Of Cell Adhesion	1	0.446563	1	1	1	8.71514e-16	1	0.00140295	6.54709e-06	0.993388	1.05484e-17	0.887795	4.56172e-05	5.17654e-05	0.997712
1242	GOBP Positive Regulation Of Hydrolase Activity	1	0.0634757	1	1	0.871828	1.01391e-15	1	0.000188247	0.00015206	1	1.38183e-15	0.692098	2.73825e-09	0.00505689	0.94738
1888	GOBP Regulation Of Transport	1	0.527588	1	1	1	1.01391e-15	1	5.12391e-07	3.81293e-05	1	1.95111e-10	0.954823	2.76524e-11	0.00017398	0.596864
2171	GOBP Tumor Necrosis Factor Mediated Signaling Pathway	1	0.0263844	1	1	1	1.0409e-15	1	0.00106439	0.00315403	0.868244	7.89816e-14	0.203275	0.000567536	0.0220929	0.985041
1361	GOBP Positive Regulation Of Secretion	1	0.00368004	1	1	1	1.0717e-15	1	0.0303914	0.000191227	0.868244	5.55025e-20	0.354936	0.000204776	0.00610141	0.839741
1542	GOBP Regulation Of Cell Adhesion	1	0.905195	1	1	0.877567	1.0717e-15	1	0.00516288	6.14488e-10	1	5.99941e-16	0.86511	7.80485e-09	1.54793e-06	0.97592
1465	GOBP Proteolysis	1	0.00966234	1	1	1	1.24985e-15	1	3.39817e-05	1.2673e-05	1	3.20609e-13	0.141449	5.37668e-13	0.000136768	0.910388
1716	GOBP Regulation Of Mitochondrial Fission	1	2.69258e-06	1	1	1	1.2899e-15	1	0.00021582	0.172612	0.868244	1.25107e-14	0.0657144	0.0205054	0.280534	0.839741
832	GOBP Negative Regulation Of Autophagy	1	0.0015117	1	1	1	1.38475e-15	1	4.96809e-05	0.0621586	0.874387	1.57902e-13	0.250007	9.28131e-05	0.139109	0.99296
69	GOBP Apoptotic Signaling Pathway	1	0.000122916	1	1	1	1.62846e-15	1	7.36366e-05	0.0157017	1	8.54448e-14	0.0692721	1.38017e-05	0.0251595	0.910388
2299	KEGG Jak Stat Signaling Pathway	1	0.00951621	1	1	1	1.62846e-15	1	0.00343103	0.000543163	0.959521	3.86369e-13	0.484931	0.00055848	0.00813306	0.881294
343	GOBP Defense Response To Symbiont	1	2.27087e-05	1	0.932122	1	1.80262e-15	1	1.41139e-07	0.3242	0.868244	3.60185e-10	0.107067	1.69633e-05	0.288993	0.877809
1038	GOBP Neutrophil Apoptotic Process	1	0.059568	1	1	1	1.96919e-15	1	0.0901167	0.0120634	0.868244	3.33704e-18	0.595633	0.0199502	0.0796417	0.95086
2284	KEGG Herpes Simplex Virus 1 Infection	1	0.0521855	1	1	1	2.11366e-15	1	2.82934e-05	0.00694353	0.868244	5.47271e-12	0.333755	2.10744e-05	0.0541157	0.952097
1344	GOBP Positive Regulation Of Protein Secretion	1	0.0170222	1	1	1	2.2779e-15	1	0.0919918	7.46055e-05	0.868244	1.51571e-19	0.600608	0.000279254	0.00135042	0.839741
1406	GOBP Programmed Cell Death	1	0.183121	1	1	0.847015	2.2779e-15	1	2.63824e-05	3.84191e-06	1	1.39386e-12	0.556521	1.36034e-17	1.90842e-05	0.87352
2309	KEGG Measles	1	0.00749096	1	1	1	2.33358e-15	1	1.25666e-05	0.212765	0.868244	4.11134e-12	0.502493	0.00673025	0.321248	0.910388
1384	GOBP Positive Regulation Of Transport	1	0.00294123	1	1	1	3.26123e-15	1	0.000212047	5.74758e-06	0.92226	8.9361e-15	0.251593	2.37272e-06	0.00027027	0.913492
1869	GOBP Regulation Of T Cell Activation	1	0.748402	1	1	0.860273	3.89844e-15	1	0.0094855	1.56855e-06	1	4.62491e-14	0.987653	2.31919e-06	0.000168344	0.942046
1040	GOBP Neutrophil Homeostasis	1	0.0725232	1	1	1	4.22402e-15	1	0.197153	0.0523737	0.868244	1.01591e-17	0.594909	0.0113957	0.25521	0.909655
2248	KEGG Chemokine Signaling Pathway	1	0.132359	1	1	1	4.57417e-15	1	0.000834032	0.000795668	1	2.98129e-11	0.753534	1.34102e-05	0.0156699	0.484182
1288	GOBP Positive Regulation Of Multicellular Organismal Process	1	0.1309	1	0.858809	0.847015	4.67836e-15	1	0.000996553	2.99905e-06	1	5.82232e-11	0.977738	3.23825e-12	1.60531e-06	0.94738
1022	GOBP Neuromuscular Process Controlling Balance	1	2.69258e-06	1	1	1	4.83808e-15	1	0.0212943	0.0227612	0.868244	1.37925e-18	0.0582464	0.00763935	0.144115	0.842933
1955	GOBP Response To Interleukin 6	1	0.00153683	1	1	1	4.83808e-15	1	0.102605	0.0202978	0.868244	1.1392e-15	0.286477	0.00587131	0.0786279	0.909655
1347	GOBP Positive Regulation Of Proteolysis	1	0.000735597	1	1	1	5.34337e-15	1	0.000244965	0.00417661	0.963204	6.54813e-15	0.215452	8.93291e-05	0.00785467	0.987901
1991	GOBP Response To Tumor Necrosis Factor	1	0.121461	1	1	1	5.34337e-15	1	0.00529237	0.000685606	0.943504	2.51146e-11	0.326682	3.4381e-07	0.00813306	0.867046
2282	KEGG Hepatitis C	1	0.042166	1	1	1	6.08867e-15	1	0.000543544	0.169513	0.868244	1.85578e-11	0.489056	0.00082613	0.278242	0.97592
573	GOBP Immune Effector Process	1	0.104755	1	1	0.851015	6.1173e-15	1	0.00345516	0.000237753	0.937938	2.5535e-13	0.690819	4.77619e-09	0.00654316	0.875652
1661	GOBP Regulation Of Hydrolase Activity	1	0.204696	1	1	0.858091	6.75144e-15	1	0.000518158	8.92829e-07	1	1.01885e-15	0.973467	8.69756e-11	0.000199051	0.996026
730	GOBP Metencephalon Development	1	0.00950678	1	1	1	8.6968e-15	1	0.0112634	7.97942e-05	0.870051	7.25743e-15	0.240079	0.0070093	0.00116643	0.833456
1961	GOBP Response To Lipid	1	0.00873782	1	1	1	8.91034e-15	1	0.0121595	2.96065e-05	1	4.86614e-16	0.459242	6.51378e-09	0.000487915	0.876606
2172	GOBP Tumor Necrosis Factor Superfamily Cytokine Production	1	0.0085226	1	1	1	9.58911e-15	1	0.00186036	0.00337833	1	6.33584e-12	0.55537	0.000191027	0.00785467	0.84371
287	GOBP Cerebellar Purkinje Cell Layer Development	1	0.000246452	1	1	1	1.02875e-14	1	0.0226315	0.00539169	0.868244	2.56267e-16	0.0469936	0.0258349	0.0817521	0.910388
549	GOBP Hindbrain Development	1	0.0155246	1	1	1	1.03827e-14	1	0.0202951	0.000297109	0.868244	3.03573e-14	0.289456	0.00694274	0.00556729	0.910388
1173	GOBP Positive Regulation Of Cell Activation	1	0.777357	1	1	1	1.11696e-14	1	0.000383752	0.000249322	1	1.30551e-11	0.929155	2.72342e-05	0.00512184	0.87352
286	GOBP Cerebellar Cortex Morphogenesis	1	4.06688e-05	1	1	1	1.2169e-14	1	0.0369463	0.00985917	0.829098	1.70387e-17	0.0145114	0.0542341	0.10909	0.955857
289	GOBP Cerebellar Purkinje Cell Layer Morphogenesis	1	4.06688e-05	1	1	1	1.2169e-14	1	0.0369463	0.00985917	0.829098	1.70387e-17	0.0145114	0.0542341	0.10909	0.955857
2304	KEGG Lipid And Atherosclerosis	1	0.266227	1	1	1	1.2169e-14	1	0.0219414	0.0177127	0.868244	2.40718e-10	0.975298	1.34861e-05	0.058786	0.838793
868	GOBP Negative Regulation Of Defense Response	1	0.0048089	1	1	1	1.23623e-14	1	6.0767e-05	0.00883089	0.868244	1.62335e-09	0.167614	1.46246e-06	0.0479849	0.857447
764	GOBP Modification Dependent Macromolecule Catabolic Process	1	0.00128998	1	1	1	1.60411e-14	0.982554	0.000390133	0.000436691	0.870051	3.47807e-10	0.0149955	1.12904e-06	0.0158739	0.942046
744	GOBP Mitochondrial Fission	1	8.22868e-06	1	1	1	1.7664e-14	1	0.000530994	0.219923	0.868244	3.31809e-14	0.100062	0.0329599	0.361117	0.839741
1628	GOBP Regulation Of Extracellular Matrix Organization	1	0.00143426	1	1	0.847015	1.91655e-14	1	0.0056164	0.00429681	0.868244	1.25288e-16	0.348158	0.045404	0.019947	0.83527
640	GOBP Leukocyte Cell Cell Adhesion	1	0.715114	1	1	0.850689	2.14571e-14	0.999695	0.014183	3.35851e-06	1	2.1033e-13	0.801201	5.00573e-07	0.000230723	0.910388
665	GOBP Locomotion	1	1	1	1	0.847015	2.32589e-14	1	0.000899391	2.14821e-08	0.961711	4.56845e-11	0.600608	4.97745e-17	2.64753e-06	0.833456
697	GOBP Mapk Cascade	1	0.104683	1	1	1	3.01571e-14	1	0.014183	0.000645866	1	3.34425e-14	0.910988	2.55515e-08	0.00311233	0.949917
1204	GOBP Positive Regulation Of Cytokine Production	1	0.0327075	1	0.676675	1	3.12913e-14	1	1.39321e-05	0.00177606	1	9.10986e-12	0.982722	9.32537e-06	0.000248863	0.839741
1170	GOBP Positive Regulation Of Catalytic Activity	1	0.557471	1	1	0.847015	3.15616e-14	1	0.000866563	0.00359166	0.981509	2.83559e-12	0.682489	3.44751e-12	0.0248897	0.833456
1305	GOBP Positive Regulation Of Nitric Oxide Synthase Biosynthetic Process	1	0.00292173	1	1	1	3.16141e-14	1	0.00594931	1.08413e-05	0.909673	2.21699e-15	0.276794	0.0505941	0.000370627	0.867046
644	GOBP Leukocyte Homeostasis	1	0.235865	1	1	0.945492	3.40346e-14	1	0.109744	0.0173585	0.961711	8.9361e-15	0.761077	0.00662204	0.0590268	0.952097
193	GOBP Cell Migration	1	1	1	1	0.847015	3.66538e-14	1	0.00144651	2.67815e-08	0.878286	4.50614e-12	0.732174	1.44956e-14	1.44406e-06	0.787345
258	GOBP Cellular Response To Lipid	1	0.00480452	1	1	1	4.29908e-14	1	0.0913383	0.000803401	0.939673	9.72348e-13	0.356654	2.05642e-09	0.0101835	0.990976
1389	GOBP Positive Regulation Of Ubiquitin Dependent Protein Catabolic Process	1	6.83758e-07	1	1	1	4.29908e-14	1	0.00529237	0.000131357	0.868244	6.31873e-14	0.0469936	0.0358348	0.00247603	0.942046
1536	GOBP Regulation Of Catabolic Process	1	0.00192613	1	0.966351	1	6.48358e-14	1	1.02471e-06	0.00209212	0.981509	7.50971e-08	0.0849529	5.96246e-12	0.00258263	0.98023
1561	GOBP Regulation Of Cell Population Proliferation	1	0.097852	1	0.849206	0.847015	6.4845e-14	1	0.000203571	4.98175e-07	1	9.0125e-12	0.733743	2.34324e-14	2.85036e-07	0.842933
1662	GOBP Regulation Of Immune Effector Process	1	0.0810371	1	1	0.847015	6.59069e-14	1	0.0135592	1.1175e-05	0.943504	3.69173e-12	0.529656	5.01793e-08	0.000187276	0.842933
1449	GOBP Protein Modification By Small Protein Conjugation Or Removal	1	0.00235037	1	1	1	7.08215e-14	1	5.50457e-07	0.000355181	1	9.99223e-10	0.0582464	1.70232e-09	0.00327552	0.862466
2254	KEGG Coronavirus Disease Covid 19	1	0.511879	1	0.948864	1	7.31346e-14	1	3.0673e-05	0.191149	0.927518	6.32858e-11	0.92606	0.000270421	0.18663	0.927821
1974	GOBP Response To Oxygen Containing Compound	1	0.141076	1	1	1	7.71317e-14	1	0.00238775	8.3524e-05	1	8.12601e-13	0.814202	1.65657e-14	0.00132	0.883429
473	GOBP External Encapsulating Structure Organization	1	0.0208522	1	0.886608	1	8.11829e-14	1	0.00893814	0.00304689	1	1.75376e-14	0.822784	0.0015278	0.00247603	0.93364
272	GOBP Cellular Response To Stress	1	0.0520356	1	0.676675	1	8.17239e-14	1	1.03432e-06	0.0387295	1	1.66928e-08	0.749651	3.32915e-16	0.00811988	0.863007
884	GOBP Negative Regulation Of Fibroblast Proliferation	1	0.0248858	1	1	0.86934	1.32856e-13	1	0.184165	0.000375391	0.868244	3.96472e-15	0.432862	0.00167047	0.00185303	0.839741
27	GOBP Aging	1	0.0635371	1	1	1	1.41316e-13	1	0.00201706	3.18715e-05	1	1.20117e-14	0.544653	0.00055848	0.000349297	0.933134
973	GOBP Negative Regulation Of Response To External Stimulus	1	0.00610027	1	1	1	1.51457e-13	1	0.00104876	0.00699483	0.868244	1.20183e-11	0.141449	2.47933e-06	0.0458136	0.944393
1290	GOBP Positive Regulation Of Myeloid Cell Apoptotic Process	1	0.104683	1	1	1	1.5578e-13	1	0.150095	0.0256243	0.868244	2.56267e-16	0.72577	0.0698621	0.144894	0.93881
1499	GOBP Regulation Of Adiponectin Secretion	1	0.104683	1	1	1	1.5578e-13	1	0.150095	0.0233193	0.868244	5.30833e-16	0.595633	0.0258829	0.135685	0.940941
671	GOBP Lymphocyte Activation	1	0.433694	1	1	0.934877	1.62184e-13	1	0.00143616	0.000637234	1	6.02553e-09	0.758958	6.3239e-12	0.00626189	0.966092
2194	GOBP Vesicle Mediated Transport	1	0.442821	1	1	1	1.66933e-13	1	2.53059e-05	0.00199274	1	6.35122e-09	0.629425	6.06624e-11	0.116647	0.83527
2264	KEGG Epstein Barr Virus Infection	1	0.158351	1	1	1	2.02227e-13	1	1.13854e-05	0.201	0.335459	1.14417e-08	0.900744	0.00142545	0.261219	0.843752
284	GOBP Cerebellar Cortex Development	1	0.0011998	1	1	1	2.09261e-13	1	0.0410198	0.0077951	0.868244	3.64057e-14	0.0582464	0.0179183	0.115897	0.885389
1179	GOBP Positive Regulation Of Cell Death	1	6.04232e-05	1	0.935976	0.847015	2.2022e-13	1	0.000188247	0.00684158	0.868244	8.57827e-10	0.0458609	3.38101e-07	0.00693991	0.833456
1795	GOBP Regulation Of Proteasomal Ubiquitin Dependent Protein Catabolic Process	1	3.12334e-07	1	1	1	2.45283e-13	1	0.00297768	2.18639e-06	0.813117	2.70356e-13	0.0206753	0.00539484	0.000186349	0.842933
1667	GOBP Regulation Of Innate Immune Response	1	0.00162401	1	1	1	2.66361e-13	1	3.73868e-06	0.203465	0.868244	1.5473e-08	0.141449	0.000332718	0.313491	0.833456
970	GOBP Negative Regulation Of Response To Cytokine Stimulus	1	6.04232e-05	1	1	1	2.88305e-13	1	5.62202e-06	0.53861	1	4.93897e-10	0.118437	0.0115686	0.868045	0.909655
909	GOBP Negative Regulation Of Leukocyte Cell Cell Adhesion	1	0.243058	1	1	0.89209	2.94003e-13	1	0.107886	1.08413e-05	0.868244	1.92269e-15	0.774246	4.00561e-05	0.000168344	0.876606
1264	GOBP Positive Regulation Of Leukocyte Apoptotic Process	1	0.129582	1	1	1	2.94003e-13	1	0.10421	0.00896308	0.868244	1.08972e-14	0.851625	0.0356158	0.0477136	0.910388
2119	GOBP T Cell Activation	1	0.688015	1	1	0.922714	3.05386e-13	1	0.000787038	4.5235e-05	1	5.05025e-10	0.89063	1.8129e-07	0.000490394	0.97592
319	GOBP Copii Coated Vesicle Cargo Loading	1	0.000201001	1	1	1	3.46563e-13	1	0.0211482	5.74758e-06	0.676247	3.9368e-15	0.141449	0.0722595	0.000168344	0.999272
456	GOBP Establishment Of Planar Polarity Involved In Neural Tube Closure	1	0.000201001	1	1	1	3.46563e-13	1	0.0211482	5.74758e-06	0.676247	3.9368e-15	0.141449	0.0722595	0.000168344	0.999272
457	GOBP Establishment Of Planar Polarity Of Embryonic Epithelium	1	0.000201001	1	1	1	3.46563e-13	1	0.0211482	5.74758e-06	0.676247	3.9368e-15	0.141449	0.0722595	0.000168344	0.999272
914	GOBP Negative Regulation Of Lipid Catabolic Process	1	0.168845	1	1	1	3.46563e-13	1	0.075351	0.0385097	0.868244	2.10031e-15	0.814204	0.067591	0.127415	0.957327
1410	GOBP Proteasome Mediated Ubiquitin Dependent Protein Catabolic Process	1	2.3995e-05	1	1	0.936356	3.67151e-13	1	0.00226366	2.25468e-05	0.868244	7.26407e-10	0.0561261	8.68107e-06	0.00017398	0.839741
561	GOBP Homeostasis Of Number Of Cells	1	0.00532205	1	1	0.90586	4.26862e-13	1	0.00087255	0.00549945	1	5.55605e-10	0.22127	0.000450485	0.0350915	0.99296
232	GOBP Cellular Protein Catabolic Process	1	0.00149673	1	1	1	4.77983e-13	0.988324	0.00126129	0.00237524	0.945366	3.63046e-08	0.0175381	1.71068e-08	0.0251363	0.876606
1820	GOBP Regulation Of Proteolysis	1	0.000857147	1	0.97082	1	5.58669e-13	1	3.0673e-05	8.88777e-05	0.958706	8.49442e-14	0.314489	1.12305e-06	0.000168344	0.987901
843	GOBP Negative Regulation Of Cell Activation	1	0.268244	1	1	0.847015	5.74613e-13	1	0.183092	1.6457e-05	0.868244	6.53075e-15	0.733743	3.22905e-06	0.000288632	0.810146
612	GOBP Intracellular Protein Transport	1	0.018253	1	1	0.847015	5.76005e-13	0.997339	9.42932e-05	0.00486879	0.868244	1.35338e-10	0.100062	9.79024e-09	0.0297384	0.833456
812	GOBP Myeloid Cell Differentiation	1	4.06688e-05	1	1	1	5.76005e-13	1	0.00648646	0.0243535	1	1.09113e-10	0.259655	6.53288e-05	0.065862	0.957637
476	GOBP Extrinsic Apoptotic Signaling Pathway	1	0.044877	1	1	0.847015	5.96997e-13	1	0.000956968	0.00696244	1	4.2319e-12	0.178056	0.00400108	0.0119124	0.892327
499	GOBP G Protein Coupled Receptor Signaling Pathway	1	1	1	1	0.847015	6.60632e-13	1	0.0384841	1.30239e-06	1	5.36281e-12	0.489168	5.41255e-09	0.000117799	0.957327
2113	GOBP Synaptic Vesicle Endosomal Processing	1	0.000165389	1	1	1	7.00027e-13	1	0.0198577	0.348279	1	1.08972e-14	0.124384	0.0750194	0.715944	0.833456
2302	KEGG Leishmaniasis	1	0.0605733	1	0.737705	1	7.52576e-13	1	0.00648646	0.0459749	0.868244	8.09603e-12	0.752981	0.00727997	0.0206251	0.845983
859	GOBP Negative Regulation Of Cellular Catabolic Process	1	0.000857147	1	0.676675	1	9.45254e-13	1	4.78125e-06	0.0737774	0.868244	1.58341e-10	0.219	4.16657e-05	0.0216294	0.955857
850	GOBP Negative Regulation Of Cell Death	1	0.0471944	1	1	0.847015	9.50169e-13	1	0.000966211	0.00655717	1	3.3409e-09	0.600608	5.66767e-09	0.0191594	0.833456
614	GOBP Intracellular Transport	1	0.0785803	1	0.957974	0.914452	9.66944e-13	0.988324	2.95549e-09	0.00316595	1	2.39402e-07	0.21602	3.70843e-11	0.0038189	0.944916
1358	GOBP Positive Regulation Of Response To Tumor Cell	1	2.37105e-05	1	1	1	9.66944e-13	1	0.0228656	0.000921399	0.798791	4.7182e-14	0.0621194	0.0484551	0.00404146	0.98456
1353	GOBP Positive Regulation Of Response To Biotic Stimulus	1	0.00232166	1	1	1	1.0702e-12	1	7.6673e-05	0.0157017	0.868244	5.06532e-10	0.141449	0.00437449	0.0269287	0.839741
980	GOBP Negative Regulation Of Signaling	1	0.0232144	1	1	0.925168	1.07916e-12	1	0.00162745	0.000138296	0.894489	3.36525e-09	0.55537	1.11015e-15	0.0012958	0.910388
241	GOBP Cellular Response To Chemical Stress	1	0.0183789	1	1	1	1.09441e-12	1	0.00648646	0.000278591	1	2.80795e-09	0.595633	7.46398e-07	0.00293566	0.885389
1043	GOBP Nitric Oxide Synthase Biosynthetic Process	1	0.0066914	1	1	0.977113	1.19504e-12	1	0.0126242	3.81293e-05	0.934801	2.20902e-14	0.181483	0.0240121	0.00110047	0.957637
613	GOBP Intracellular Receptor Signaling Pathway	1	1.08321e-05	1	1	1	1.52746e-12	1	0.00801141	0.00731323	0.532189	9.05816e-16	0.0812213	0.00459373	0.0271974	0.985979
550	GOBP Hindbrain Morphogenesis	1	0.000270789	1	1	1	1.89236e-12	1	0.0859928	0.011747	0.868244	4.61258e-14	0.0230977	0.0824218	0.13357	0.957327
1718	GOBP Regulation Of Mitochondrion Organization	1	4.81973e-06	1	0.955536	1	1.94612e-12	1	0.000304627	0.237179	0.976408	1.04218e-11	0.141449	0.00226429	0.230447	0.787345
1247	GOBP Positive Regulation Of Inflammatory Response	1	0.0249562	1	0.9861	1	2.04467e-12	1	0.00705491	0.0613683	0.868244	2.31718e-12	0.606321	0.01034	0.0710762	0.966772
1832	GOBP Regulation Of Response To Cytokine Stimulus	1	0.000735597	1	1	0.970494	2.38208e-12	1	6.81341e-05	0.283328	1	7.14339e-11	0.141449	0.000574974	0.483898	0.960794
1307	GOBP Positive Regulation Of Nucleobase Containing Compound Metabolic Process	1	0.00292173	1	1	0.098274	2.38297e-12	1	3.32445e-08	0.04442	0.959521	1.48932e-08	0.429053	3.9855e-09	0.175076	0.125268
1348	GOBP Positive Regulation Of Proteolysis Involved In Cellular Protein Catabolic Process	1	1.07084e-05	1	0.980478	1	2.39414e-12	1	0.00260855	0.00181836	0.868244	1.22161e-10	0.0582464	0.0445124	0.00241831	0.940941
2332	KEGG Pathways In Cancer	1	0.123822	1	1	0.847015	2.49675e-12	1	0.0102616	0.000615494	0.927163	3.62141e-09	0.716474	4.69032e-09	0.00200331	0.839741
1197	GOBP Positive Regulation Of Cellular Protein Catabolic Process	1	1.7638e-05	1	0.999558	1	3.07328e-12	1	0.00330956	0.00135283	0.870051	2.27368e-10	0.0582464	0.0300162	0.0020213	0.987278
1455	GOBP Protein Processing	1	0.00331207	1	1	1	3.1063e-12	1	0.00275665	0.114109	0.868244	5.8108e-11	0.203457	0.00261843	0.177072	0.885389
917	GOBP Negative Regulation Of Lymphocyte Activation	1	0.261164	1	1	0.847015	3.22816e-12	1	0.231922	1.08413e-05	0.868244	5.08625e-15	0.727297	3.25398e-06	0.000145221	0.833456
2362	KEGG Th1 And Th2 Cell Differentiation	1	0.153816	1	0.954062	1	3.22816e-12	1	0.00167403	0.00570949	1	2.85349e-09	0.874545	0.0044144	0.00654316	0.833456
1487	GOBP Receptor Signaling Pathway Via Stat	1	0.0785803	1	1	1	3.75442e-12	1	0.00856444	0.00263451	1	3.89995e-10	0.505268	2.75324e-05	0.0572821	0.883429
1207	GOBP Positive Regulation Of Defense Response	1	0.00292173	1	0.795645	1	3.84471e-12	1	7.36366e-05	0.10311	0.868244	6.74625e-10	0.30083	0.00640981	0.0652253	0.922843
1363	GOBP Positive Regulation Of Signaling Receptor Activity	1	0.0759031	1	1	1	3.84471e-12	1	0.0222073	0.0268488	1	1.19502e-12	0.719003	0.00619962	0.0805998	0.833456
1373	GOBP Positive Regulation Of T Cell Mediated Immune Response To Tumor Cell	1	2.5006e-05	1	1	1	3.84471e-12	1	0.0585514	0.000250225	0.85959	1.45855e-13	0.0582464	0.0400599	0.00346372	0.985041
1551	GOBP Regulation Of Cell Death	1	0.00544223	1	0.986007	0.847015	3.84471e-12	1	0.000356749	0.00194646	0.955039	2.43423e-07	0.19185	3.77395e-14	0.0026414	0.833456
1871	GOBP Regulation Of T Cell Mediated Immune Response To Tumor Cell	1	2.5006e-05	1	1	1	3.84471e-12	1	0.0585514	0.000250225	0.85959	1.45855e-13	0.0582464	0.0400599	0.00346372	0.985041
646	GOBP Leukocyte Mediated Immunity	1	0.299499	1	1	0.847015	3.87663e-12	1	0.0148822	0.000675182	0.868244	5.02071e-11	0.955723	1.17288e-07	0.00351651	0.83527
681	GOBP Macromolecule Catabolic Process	1	0.00803327	1	1	1	3.87663e-12	0.790427	0.000477319	0.000639601	1	1.03402e-05	0.0175381	7.62243e-13	0.006264	0.833456
1415	GOBP Protein Catabolic Process	1	0.00444662	1	1	1	3.87663e-12	0.982554	0.00214618	0.00345313	0.981509	6.79476e-07	0.0458609	2.7108e-09	0.0325857	0.93881
585	GOBP Inflammatory Cell Apoptotic Process	1	0.170296	1	1	1	4.79685e-12	1	0.282167	0.0222356	0.868244	3.92619e-14	0.883247	0.0639941	0.144303	0.885389
682	GOBP Macromolecule Deacylation	1	0.0411939	1	1	1	4.90273e-12	1	0.0193392	6.97276e-06	0.894985	2.56836e-11	0.785674	0.0112518	0.000370627	0.833456
1386	GOBP Positive Regulation Of Tumor Necrosis Factor Superfamily Cytokine Production	1	0.0642408	1	1	1	5.11639e-12	1	0.0145647	0.00202556	1	1.67445e-10	0.741628	0.00250046	0.00635684	0.839741
976	GOBP Negative Regulation Of Response To Stimulus	1	0.080345	1	1	0.847015	5.19235e-12	1	0.00288969	4.5235e-05	1	2.55248e-09	0.356765	1.41067e-16	0.000411328	0.833456
1511	GOBP Regulation Of Autophagy	1	0.000188719	1	0.907824	1	5.19235e-12	1	1.75089e-05	0.0678211	0.945366	2.64143e-07	0.0657144	7.69771e-07	0.0593608	0.83527
552	GOBP Histone Deacetylation	1	0.0287782	1	1	1	5.30871e-12	1	0.0335605	4.78754e-06	0.886697	1.43741e-11	0.725155	0.0106506	0.000242724	0.833456
1839	GOBP Regulation Of Response To Tumor Cell	1	0.000100401	1	0.921819	1	5.47762e-12	1	0.00731887	0.00259238	0.868244	1.8763e-12	0.0752529	0.0629053	0.00247603	0.961986
1139	GOBP Phosphorylation	1	0.0368938	1	1	1	5.56269e-12	1	0.000112093	1.11044e-05	0.868244	8.93576e-09	0.439232	2.32598e-15	4.23331e-05	0.876606
2357	KEGG Snare Interactions In Vesicular Transport	1	0.00194224	1	1	0.945492	5.56269e-12	1	0.0238043	0.43439	1	1.40635e-16	0.167614	0.0404848	0.728374	0.942046
1409	GOBP Proteasomal Protein Catabolic Process	1	2.5006e-05	1	1	1	5.61175e-12	1	0.00224805	0.000240178	0.868244	2.162e-08	0.0812213	1.73178e-06	0.00129497	0.909655
2245	KEGG Chagas Disease	1	0.0466268	1	1	1	5.81432e-12	1	0.06794	0.00698585	0.868244	2.86116e-10	0.595633	0.00259818	0.0521688	0.883429
578	GOBP Immune System Development	1	0.0476283	1	1	0.847015	6.49226e-12	1	0.000316234	0.0116176	1	8.93576e-09	0.459242	4.35024e-11	0.0654653	0.833456
2127	GOBP T Cell Mediated Immune Response To Tumor Cell	1	0.000132925	1	1	1	7.23581e-12	1	0.0283447	0.000815871	0.868244	1.11279e-12	0.124384	0.0427981	0.00947408	0.965308
2180	GOBP Vacuolar Transport	1	0.00912195	1	1	1	7.62046e-12	1	0.016834	0.00521145	0.927163	1.62351e-09	0.399414	7.74823e-05	0.0356006	0.833456
1969	GOBP Response To Nitrogen Compound	1	0.075674	1	1	1	7.64315e-12	1	0.00127576	0.00040842	1	2.78005e-08	0.544904	1.143e-08	0.00307804	0.910388
1450	GOBP Protein Modification By Small Protein Removal	1	0.00752539	1	1	1	7.78202e-12	1	0.00306534	0.0196495	1	1.11279e-12	0.333482	0.002545	0.0683796	0.863832
1681	GOBP Regulation Of Leukocyte Apoptotic Process	1	0.381673	1	1	1	9.71748e-12	1	0.095232	0.00694353	0.868244	1.16571e-12	0.713003	0.0164205	0.0241029	0.833456
412	GOBP Endocrine Hormone Secretion	1	0.201452	1	1	0.856641	9.93831e-12	1	0.053534	0.17059	0.878286	2.35524e-16	0.547824	0.196218	0.595516	0.857447
1439	GOBP Protein Localization To Extracellular Region	1	0.272789	1	1	1	9.93831e-12	1	0.160331	8.3524e-05	0.927518	3.32841e-18	0.634118	0.00170587	0.00238024	0.833456
1448	GOBP Protein Modification By Small Protein Conjugation	1	0.00146083	1	1	1	9.93831e-12	1	2.17968e-05	0.000363761	1	7.44598e-08	0.0561261	1.33943e-09	0.00304196	0.872484
1753	GOBP Regulation Of Neurotransmitter Transport	1	0.0367773	1	1	1	9.97722e-12	1	0.175893	0.000119402	0.868244	1.64867e-14	0.559251	0.0028476	0.000587017	0.959394
901	GOBP Negative Regulation Of Intracellular Signal Transduction	1	0.0520366	1	0.957974	1	1.02476e-11	1	0.00453698	6.76166e-05	0.868244	1.74387e-08	0.973467	9.9218e-10	0.000122715	0.90903
2209	GOBP Wnt Protein Secretion	1	0.066664	1	1	1	1.0367e-11	1	0.0238043	0.270276	0.0132845	4.87623e-12	0.733743	0.0329496	0.640854	0.877809
1339	GOBP Positive Regulation Of Protein Metabolic Process	1	0.126429	1	1	1	1.04072e-11	1	0.000513055	0.000199031	0.981509	3.06108e-10	0.889502	1.99458e-10	0.0007823	0.999272
958	GOBP Negative Regulation Of Protein Maturation	1	0.000840904	1	1	1	1.04257e-11	1	0.0175906	0.000732291	1	7.33804e-13	0.21602	0.0802158	0.00807688	0.83527
538	GOBP Head Development	1	0.0998894	1	1	0.847015	1.07662e-11	1	0.000104689	0.00530462	1	4.04092e-10	0.539829	1.3118e-06	0.00828516	0.835287
458	GOBP Establishment Of Protein Localization	1	0.250244	1	1	1	1.08781e-11	0.888884	0.00010793	0.00129453	1	7.85706e-09	0.315232	3.97133e-11	0.0172334	0.883429
1362	GOBP Positive Regulation Of Signaling	1	0.308989	1	1	0.953792	1.20851e-11	1	8.12173e-05	0.00198856	0.829098	7.72793e-10	0.999559	1.06337e-10	0.0215457	0.833456
1258	GOBP Positive Regulation Of Intracellular Signal Transduction	1	0.179041	1	1	1	1.23076e-11	1	0.00276413	0.00412788	0.868244	2.45152e-09	0.988325	7.1423e-08	0.0362538	0.87364
557	GOBP Histone Modification	1	0.0208522	1	1	1	1.23101e-11	1	0.000227795	0.00123399	0.868244	3.3409e-09	0.71555	2.03215e-06	0.006272	0.895188
1571	GOBP Regulation Of Cellular Component Movement	1	0.976435	1	1	0.847015	1.33622e-11	1	0.0069361	6.70136e-06	1	1.7785e-10	0.852752	1.01255e-10	6.27434e-05	0.87131
1241	GOBP Positive Regulation Of Hormone Secretion	1	0.00828244	1	1	1	1.36357e-11	1	0.168075	0.000310392	0.934801	1.25288e-16	0.525545	0.00633716	0.00411309	0.833456
615	GOBP Intrinsic Apoptotic Signaling Pathway	1	0.000553661	1	1	1	1.46149e-11	1	0.0397228	0.00100175	1	2.2894e-11	0.0684885	2.09158e-05	0.00495835	0.885389
1021	GOBP Neuromuscular Process	1	0.000232152	1	1	1	1.49269e-11	1	0.0683222	0.0177365	0.868244	4.40703e-13	0.164419	0.00338992	0.156341	0.944393
1152	GOBP Pons Development	1	0.000857147	1	1	1	1.66194e-11	1	0.00612963	2.73356e-05	0.829098	4.04226e-12	0.215005	0.0950791	0.000168344	0.97592
80	GOBP Auditory Receptor Cell Development	1	0.000857147	1	1	0.847015	2.03464e-11	1	0.0452175	1.1994e-05	0.829098	7.25743e-15	0.141449	0.0325543	0.000367109	0.790023
81	GOBP Auditory Receptor Cell Morphogenesis	1	0.000857147	1	1	0.847015	2.03464e-11	1	0.0452175	1.1994e-05	0.829098	7.25743e-15	0.141449	0.0325543	0.000367109	0.790023
320	GOBP Coronary Artery Morphogenesis	1	0.000857147	1	1	1	2.03464e-11	1	0.0452175	7.43162e-06	0.829098	4.87254e-13	0.198903	0.118692	0.000236881	0.975331
1468	GOBP Pulmonary Artery Morphogenesis	1	0.000857147	1	1	1	2.03464e-11	1	0.0452175	1.03173e-05	0.829098	3.52688e-13	0.210243	0.133456	0.000298419	0.977345
1188	GOBP Positive Regulation Of Cell Population Proliferation	1	0.5128	1	1	0.847015	2.07747e-11	1	0.000441547	5.34906e-07	1	2.02925e-09	0.804668	3.40364e-08	1.54793e-06	0.833456
1230	GOBP Positive Regulation Of Gene Expression	1	0.0624609	1	1	0.847015	2.14646e-11	1	0.00412577	0.00663967	0.945366	2.05917e-10	0.729225	2.84664e-08	0.0100288	0.833456
969	GOBP Negative Regulation Of Response To Biotic Stimulus	1	0.000980431	1	1	1	2.26997e-11	1	0.000127027	0.305962	0.575411	1.99655e-08	0.310668	0.00128617	0.549795	0.909655
1044	GOBP Nitrogen Compound Transport	1	0.0714449	1	1	1	2.74961e-11	0.971305	7.36366e-05	0.00146398	0.874387	3.66007e-08	0.19185	1.93861e-12	0.00820419	0.910388
264	GOBP Cellular Response To Oxygen Containing Compound	1	0.225284	1	1	0.877567	2.837e-11	1	0.0230393	7.06936e-05	1	1.20691e-09	0.814204	3.77395e-14	0.00129497	0.999272
810	GOBP Myeloid Cell Apoptotic Process	1	0.209683	1	1	1	3.12163e-11	1	0.0791998	0.0990312	0.868244	1.43741e-11	0.969911	0.0555038	0.261011	0.87352
1736	GOBP Regulation Of Myeloid Cell Apoptotic Process	1	0.209683	1	1	1	3.12163e-11	1	0.0791998	0.0990312	0.868244	1.43741e-11	0.969911	0.0555038	0.261011	0.87352
100	GOBP Biological Adhesion	1	1	1	1	0.680883	3.1419e-11	0.712887	0.0247111	3.84636e-06	1	7.15721e-12	0.884332	8.80524e-13	9.41255e-05	0.833456
1794	GOBP Regulation Of Proteasomal Protein Catabolic Process	1	1.07084e-05	1	1	1	3.22783e-11	1	0.00432375	7.46055e-05	0.868244	3.84702e-10	0.0511221	0.00144285	0.000696676	0.910388
1690	GOBP Regulation Of Lipid Catabolic Process	1	0.423246	1	1	1	3.32986e-11	1	0.0582499	0.0483923	0.0799951	4.38705e-13	0.977738	0.0537934	0.201269	0.94738
1395	GOBP Post Embryonic Development	1	0.000857147	1	1	1	3.34252e-11	1	0.171758	0.000966187	0.868244	2.1085e-11	0.312328	0.000650507	0.00327552	0.910388
1167	GOBP Positive Regulation Of Canonical Wnt Signaling Pathway	1	0.05758	1	1	1	3.63036e-11	1	0.0047749	0.00545069	0.635107	7.69858e-11	0.530776	0.0118437	0.0288402	0.943393
1578	GOBP Regulation Of Cellular Protein Catabolic Process	1	0.000128041	1	1	1	3.70739e-11	1	0.00218393	0.00164185	0.868244	9.39122e-10	0.0759591	0.00169629	0.00610141	0.987023
673	GOBP Lymphocyte Apoptotic Process	1	0.080345	1	1	1	3.75089e-11	1	0.130815	5.56218e-05	0.868244	2.80598e-12	0.888594	0.000988265	0.000442621	0.87069
2217	KEGG Alcoholic Liver Disease	1	0.144476	1	1	1	3.75089e-11	1	0.012299	0.345929	0.868244	4.77936e-09	0.862313	0.00544248	0.758241	0.942046
281	GOBP Central Nervous System Neuron Differentiation	1	0.00444662	1	1	1	4.63443e-11	1	0.244589	0.00822957	0.960498	1.17071e-14	0.21144	0.0083193	0.077116	0.857558
1175	GOBP Positive Regulation Of Cell Cell Adhesion	1	0.864659	1	1	1	4.63443e-11	1	0.0094855	8.54029e-05	0.981509	2.85105e-09	0.883247	9.72692e-05	0.00362362	0.977345
1686	GOBP Regulation Of Leukocyte Mediated Immunity	1	0.175812	1	1	0.860739	5.11385e-11	1	0.00666481	4.26929e-05	0.868244	2.32793e-09	0.910988	1.66147e-05	0.000168344	0.839741
562	GOBP Homeostatic Process	1	0.245609	1	1	0.847015	5.32021e-11	1	0.0135651	6.97276e-06	1	9.59941e-11	0.822784	3.52813e-14	0.000186349	0.977345
1193	GOBP Positive Regulation Of Cellular Biosynthetic Process	1	0.00206948	1	1	0.0755184	5.50701e-11	1	7.31797e-07	0.0142558	1	5.21702e-10	0.364664	1.09484e-08	0.0779601	0.166566
116	GOBP Bone Trabecula Morphogenesis	1	0.00368591	1	1	0.847573	5.50765e-11	1	0.131433	0.290661	0.868244	3.52353e-12	0.364016	0.0460619	0.683547	0.833456
679	GOBP Lytic Vacuole Organization	1	0.00292173	1	1	1	6.03666e-11	1	0.0327577	0.139713	0.868244	3.34497e-10	0.439232	0.000692514	0.366515	0.911213
2226	KEGG Apoptosis	1	0.123822	1	1	1	6.1398e-11	1	0.0103997	0.0288739	0.925066	1.46144e-08	0.733743	0.00388509	0.0477136	0.909655
199	GOBP Cell Projection Organization	1	0.389221	1	1	0.998722	6.24203e-11	1	2.2526e-05	0.00134689	0.868244	1.74438e-09	0.972581	8.69756e-11	0.00838093	0.89581
1893	GOBP Regulation Of Ubiquitin Dependent Protein Catabolic Process	1	7.93296e-06	1	1	1	6.25795e-11	1	0.00345516	4.5235e-05	0.868244	1.16118e-10	0.0849529	0.0179183	0.00138819	0.91705
1897	GOBP Regulation Of Vesicle Mediated Transport	1	0.120094	1	1	1	6.89344e-11	1	0.00218393	0.00108506	1	7.46003e-10	0.459242	1.88871e-05	0.0364732	0.833456
58	GOBP Anterior Posterior Axis Specification	1	0.177907	1	1	0.847015	6.91722e-11	1	0.129511	0.099017	0.47403	1.63947e-15	0.508914	0.0136167	0.509559	0.436426
1971	GOBP Response To Organic Cyclic Compound	1	0.0150987	1	1	1	7.02473e-11	1	0.0175237	0.000109265	1	3.03573e-14	0.59388	9.22002e-05	0.000288632	0.833456
2142	GOBP Tissue Development	1	0.21933	1	1	2.09517e-05	7.47037e-11	1	5.56665e-05	0.00111534	1	1.51578e-10	0.697515	6.47517e-12	0.00247603	0.000329813
795	GOBP Multinuclear Osteoclast Differentiation	1	0.00557775	1	1	0.922714	7.48644e-11	1	0.0757823	0.317809	0.868244	2.47708e-12	0.405995	0.0150832	0.679568	0.845983
1105	GOBP Osteoclast Fusion	1	0.00557775	1	1	0.922714	7.48644e-11	1	0.0757823	0.317809	0.868244	2.47708e-12	0.405995	0.0150832	0.679568	0.845983
1841	GOBP Regulation Of Retrograde Transport Endosome To Golgi	1	0.0205867	1	1	1	7.88391e-11	1	0.00404339	2.99905e-06	1	4.1306e-11	0.489056	0.11377	4.9839e-05	0.833456
1429	GOBP Protein K48 Linked Ubiquitination	1	0.000840904	1	0.91527	1	8.30245e-11	1	0.0230393	0.00451315	0.868244	3.74271e-10	0.148183	0.0355363	0.00411309	0.910388
1210	GOBP Positive Regulation Of Developmental Process	1	0.594434	1	1	0.847015	9.29469e-11	1	0.0163295	1.42e-05	1	1.78645e-07	0.907485	7.42539e-13	5.68792e-05	0.839741
1815	GOBP Regulation Of Protein Secretion	1	0.317298	1	1	1	1.00405e-10	1	0.25485	3.54694e-05	0.878286	4.61418e-17	0.703042	0.00102383	0.000783665	0.839741
493	GOBP Fibroblast Proliferation	1	0.0436454	1	1	0.944744	1.06678e-10	1	0.107676	0.00440222	0.868244	1.06072e-11	0.576164	0.0135574	0.00665289	0.896694
1379	GOBP Positive Regulation Of Transcription By Rna Polymerase Ii	1	0.000251207	1	1	0.00361314	1.11166e-10	1	1.23292e-05	0.105922	0.978244	2.45571e-10	0.167614	4.32524e-05	0.341275	0.00754935
2118	GOBP Syncytium Formation	1	0.0181767	1	1	0.993954	1.14216e-10	1	0.12152	0.092031	0.868244	2.87933e-11	0.491425	0.000922847	0.376367	0.942316
322	GOBP Coronary Vasculature Morphogenesis	1	0.000525365	1	1	1	1.16126e-10	1	0.018759	3.22635e-05	0.868244	2.01912e-11	0.178089	0.130403	0.000658378	0.999272
927	GOBP Negative Regulation Of Molecular Function	1	0.337319	1	1	1	1.31578e-10	1	0.00371634	0.00947392	0.917284	5.20492e-08	0.97594	6.8068e-10	0.0387486	0.972806
1035	GOBP Neurotransmitter Transport	1	0.000873567	1	1	1	1.39612e-10	1	0.174455	0.000159145	0.890426	5.97585e-11	0.167614	8.9753e-05	0.00260151	0.885389
32	GOBP Alpha Beta T Cell Activation	1	0.0891871	1	1	1	1.47928e-10	1	0.0118628	0.0563644	0.919693	1.05392e-07	0.864401	4.16671e-05	0.164423	0.885389
1025	GOBP Neuron Development	1	0.751403	1	1	1	1.64823e-10	1	0.00338753	0.0187217	0.908292	7.0425e-09	0.845176	1.58312e-07	0.084901	0.956554
827	GOBP Negative Regulation Of Alpha Beta T Cell Activation	1	0.0837278	1	1	1	1.66069e-10	1	0.185067	0.00688041	0.868244	9.59941e-11	0.733729	0.00536415	0.0369441	0.955857
1034	GOBP Neurotransmitter Secretion	1	0.00484377	1	1	1	1.66069e-10	1	0.175893	0.00011471	0.885641	9.64903e-12	0.24872	0.00107584	0.00113098	0.910388
1024	GOBP Neuron Death	1	0.0837278	1	1	0.847015	1.79302e-10	0.988324	0.00815116	4.53721e-05	1	3.02097e-07	0.231467	2.96968e-07	0.000125227	0.839741
1174	GOBP Positive Regulation Of Cell Adhesion	1	0.854103	1	1	1	1.89556e-10	1	0.0620545	1.76967e-08	1	5.06532e-10	0.874545	1.41725e-06	4.57005e-05	0.909655
1245	GOBP Positive Regulation Of Immune Response	1	0.135625	1	1	1	1.96024e-10	1	0.000391558	0.000122272	0.868244	1.7722e-09	0.706955	3.48039e-06	0.000560304	0.957637
1403	GOBP Process Utilizing Autophagic Mechanism	1	0.00174972	1	1	1	2.01587e-10	1	0.000203571	0.0144476	0.92226	1.32518e-05	0.105328	2.16037e-08	0.0230864	0.833456
1992	GOBP Response To Type I Interferon	1	0.00625735	1	1	1	2.09419e-10	1	4.29703e-05	0.792042	0.963711	6.37807e-09	0.141449	0.0180449	0.982364	0.843752
256	GOBP Cellular Response To Ketone	1	0.000687851	1	1	1	2.22177e-10	1	0.141307	0.000142787	1	5.61438e-10	0.141449	0.000126125	0.00113098	0.910388
1393	GOBP Positive Regulation Of Wnt Signaling Pathway	1	0.080345	1	1	1	2.28018e-10	1	0.00289648	0.0186975	0.829098	4.8271e-09	0.662179	0.0122883	0.0600831	0.977345
684	GOBP Macrophage Activation Involved In Immune Response	1	0.00146083	1	1	1	2.39296e-10	1	0.235014	0.282782	0.868244	1.03069e-11	0.257715	0.0950213	0.738035	0.942046
669	GOBP Lung Lobe Development	1	0.00328677	1	1	0.847015	2.44148e-10	1	0.0571846	1.66215e-05	0.868244	2.22395e-12	0.333482	0.086998	0.000550436	0.790023
413	GOBP Endocrine Process	1	0.374453	1	1	0.876443	2.57396e-10	1	0.0250234	0.355443	0.981509	3.59693e-13	0.890278	0.0844614	0.85517	0.910388
643	GOBP Leukocyte Differentiation	1	0.0706377	1	1	0.847015	2.5791e-10	1	0.00648646	0.00909515	0.868244	4.56146e-08	0.595633	1.33943e-09	0.0955766	0.833456
676	GOBP Lymphocyte Mediated Immunity	1	0.18433	1	1	0.872453	2.5791e-10	1	0.0171829	0.00263522	0.868244	2.6186e-09	0.651874	1.00739e-06	0.0106921	0.839741
1407	GOBP Programmed Necrotic Cell Death	1	0.00369057	1	1	0.871828	2.5791e-10	1	0.129511	0.00753668	0.868244	1.97738e-14	0.2295	0.0248814	0.0244859	0.833456
1947	GOBP Response To Hyperoxia	1	0.000687851	1	1	1	2.66301e-10	1	0.298062	0.0167034	0.631992	2.39939e-10	0.133575	0.00722281	0.0655062	0.985041
1956	GOBP Response To Ionizing Radiation	1	4.06688e-05	1	1	1	2.72117e-10	1	0.000316234	0.00678392	1	3.31527e-09	0.0469936	0.000191027	0.0382346	0.862466
1964	GOBP Response To Metal Ion	1	0.226018	1	1	1	3.03499e-10	1	0.020298	0.0228155	1	1.29941e-07	0.782892	0.000416428	0.0625285	0.863793
825	GOBP Necrotic Cell Death	1	0.000211753	1	1	0.922714	3.0788e-10	1	0.0946393	0.0267579	0.813741	3.45651e-13	0.0927963	0.0142586	0.0579206	0.833456
1000	GOBP Negative Regulation Of Type I Interferon Mediated Signaling Pathway	1	6.12112e-05	1	1	1	3.2246e-10	1	7.36366e-05	1	0.868244	1.25372e-08	0.0759591	0.101519	0.64518	0.87352
1500	GOBP Regulation Of Alpha Beta T Cell Activation	1	0.0922464	1	1	1	3.39026e-10	1	0.031428	0.0241687	0.921987	3.20462e-08	0.881036	0.000194005	0.0961266	0.942046
1508	GOBP Regulation Of Apoptotic Signaling Pathway	1	0.000232152	1	1	1	3.4086e-10	1	0.00750171	0.0930719	0.868244	3.99658e-09	0.0582464	0.000898854	0.146156	0.942046
678	GOBP Lysosomal Transport	1	0.00557775	1	1	1	3.74471e-10	1	0.0620601	0.00954316	0.874387	8.99444e-09	0.30083	0.000267779	0.0804743	0.87069
1226	GOBP Positive Regulation Of Establishment Of Protein Localization	1	0.0777382	1	1	0.939472	3.9071e-10	1	0.00607872	0.00146557	0.906427	4.04092e-10	0.290936	0.000312931	0.0176682	0.93881
1329	GOBP Positive Regulation Of Protein Catabolic Process	1	0.000623569	1	1	0.849637	4.02033e-10	1	0.00463163	0.00338182	0.934801	4.86645e-07	0.231467	0.0130556	0.00501948	0.873356
1854	GOBP Regulation Of Stress Activated Protein Kinase Signaling Cascade	1	0.00322505	1	1	1	4.31795e-10	1	0.16406	0.310579	0.927328	7.56657e-09	0.264109	0.000236852	0.37578	0.944532
179	GOBP Cell Death In Response To Oxidative Stress	1	0.0605215	1	1	0.902463	4.59371e-10	1	0.0108576	0.000202523	1	5.69679e-09	0.383856	0.00204582	0.00131289	0.987901
1949	GOBP Response To Inorganic Substance	1	0.446563	1	1	0.847015	5.12822e-10	1	0.00371634	0.00571316	1	5.62276e-07	0.670864	8.09586e-06	0.0242045	0.966772
531	GOBP Golgi Vesicle Transport	1	0.0468857	1	1	1	6.01408e-10	1	0.000135375	0.00420734	1	1.1933e-08	0.666334	0.000319958	0.043539	0.843752
2236	KEGG C Type Lectin Receptor Signaling Pathway	1	0.200128	1	1	1	6.01408e-10	1	0.000430961	0.381643	0.993851	1.31159e-07	0.96414	0.0218456	0.595516	0.833456
318	GOBP Copii Coated Vesicle Budding	1	0.00245922	1	1	1	6.1153e-10	1	0.0858273	7.46055e-05	0.798791	9.73198e-12	0.264109	0.11657	0.00148264	0.957637
1582	GOBP Regulation Of Cellular Response To Stress	1	0.0253212	1	1	1	6.12426e-10	1	0.0102616	0.0279076	1	5.27485e-09	0.333482	1.70131e-06	0.0793155	0.833456
1446	GOBP Protein Maturation	1	0.00268419	1	1	1	6.2815e-10	1	0.0150744	0.3455	0.921598	3.69253e-08	0.141449	0.0016273	0.536354	0.970991
501	GOBP Gastrulation	1	0.00749096	1	1	1	6.74964e-10	1	0.0673031	0.123989	0.868244	1.15181e-10	0.572843	0.00460397	0.448112	0.876606
2190	GOBP Vesicle Cargo Loading	1	0.00206948	1	1	1	6.88972e-10	1	0.0270063	0.000161979	0.868244	4.56845e-11	0.181583	0.20415	0.001757	0.90903
529	GOBP Golgi Ribbon Formation	1	0.00745308	1	1	1	7.59733e-10	1	0.050204	0.565375	1	3.14357e-09	0.124384	0.0157425	0.96231	0.813111
415	GOBP Endocytic Recycling	1	0.00465448	1	1	1	7.63448e-10	1	0.0504735	0.0701151	1	5.53707e-11	0.640676	0.065573	0.325143	0.731804
1959	GOBP Response To Leukemia Inhibitory Factor	1	0.000193862	1	1	1	7.9192e-10	1	0.107378	0.659041	0.868244	3.16142e-09	0.0849529	0.0106046	0.717162	0.839741
1467	GOBP Proximal Distal Pattern Formation	1	0.00162401	1	1	0.210618	8.83357e-10	1	0.201425	0.00674114	0.868244	1.17645e-14	0.254047	0.0464074	0.0551591	0.074983
577	GOBP Immune Response To Tumor Cell	1	0.00162401	1	1	1	8.93298e-10	1	0.0448133	0.018977	0.868244	6.39192e-11	0.167614	0.0194614	0.078933	0.910388
1360	GOBP Positive Regulation Of Rna Metabolic Process	1	0.000550735	1	1	0.0175755	9.20035e-10	1	1.09159e-06	0.0243535	1	9.10675e-08	0.182806	2.21185e-07	0.173434	0.0460033
1160	GOBP Positive Regulation Of Apoptotic Signaling Pathway	1	0.0318966	1	1	0.847015	9.44687e-10	1	0.0727349	0.0116995	0.290002	6.97747e-12	0.191575	0.0106019	0.0468547	0.54748
647	GOBP Leukocyte Migration	1	0.833329	1	1	0.983651	9.6765e-10	1	0.133674	0.000132537	1	5.68863e-07	0.754745	1.51867e-06	0.0101835	0.97592
862	GOBP Negative Regulation Of Cellular Protein Catabolic Process	1	0.00444662	1	1	1	9.70275e-10	1	0.0117885	0.00248303	0.401294	6.58309e-11	0.333482	0.0312957	0.0215457	0.883429
1812	GOBP Regulation Of Protein Modification Process	1	0.072385	1	1	1	1.06259e-09	1	0.00436435	0.00237524	0.868244	1.23491e-07	0.536334	1.31093e-12	0.00745748	0.939535
2287	KEGG Human Cytomegalovirus Infection	1	0.252555	1	1	1	1.10704e-09	1	0.0162014	0.000297495	0.868244	2.14443e-07	0.964004	8.66372e-09	0.0161467	0.947794
1934	GOBP Response To Endogenous Stimulus	1	0.0328792	1	1	1	1.12799e-09	1	0.00197527	1.16422e-05	1	1.4862e-09	0.362738	2.4407e-10	0.00012183	0.866377
1203	GOBP Positive Regulation Of Cysteine Type Endopeptidase Activity Involved In Apoptotic Signaling Pathway	1	0.00286035	1	1	1	1.13076e-09	1	0.167445	0.00220746	0.648546	6.98036e-11	0.242253	0.0523244	0.0224679	0.996026
2333	KEGG Pathways Of Neurodegeneration Multiple Diseases	1	0.146154	1	0.930284	1	1.14034e-09	1	0.00345516	0.387903	0.924215	1.6712e-06	0.733743	9.45382e-06	0.349722	0.885389
2181	GOBP Vacuole Organization	1	0.00792432	1	1	1	1.15766e-09	1	0.0403985	0.0940334	0.868244	2.56184e-09	0.429053	9.08872e-05	0.232451	0.842933
467	GOBP Exocrine Pancreas Development	1	0.20868	1	1	1	1.27267e-09	1	0.167068	0.202323	0.0337709	1.36415e-10	0.950511	0.0525968	0.595006	0.902
898	GOBP Negative Regulation Of Innate Immune Response	1	0.00332915	1	1	1	1.36584e-09	1	5.49866e-05	0.550819	0.631992	2.27372e-06	0.405995	0.00986651	0.912142	0.910388
1958	GOBP Response To Ketone	1	0.00444662	1	1	1	1.47253e-09	1	0.0259871	1.42e-05	1	5.08986e-13	0.24872	9.26723e-05	0.000117799	0.833456
1181	GOBP Positive Regulation Of Cell Differentiation	1	0.336752	1	1	0.896901	1.52277e-09	1	0.0218904	1.03462e-06	1	8.94403e-08	0.664989	5.26901e-09	5.68792e-05	0.987901
929	GOBP Negative Regulation Of Multicellular Organismal Process	1	0.367462	1	0.890209	0.757902	1.57163e-09	1	0.0156133	0.00129453	0.868244	2.03345e-09	0.865998	4.92823e-06	0.00107583	0.512361
568	GOBP Hormone Transport	1	0.367462	1	1	1	1.58265e-09	1	0.333099	0.000647499	1	4.61418e-17	0.640676	0.00155822	0.0211304	0.961986
502	GOBP Gene Silencing By Rna	1	7.92693e-05	1	0.86094	1	1.62185e-09	1	0.0198577	0.014292	0.00766371	7.66152e-08	0.141449	0.0238733	0.0101835	0.910388
1482	GOBP Reactive Oxygen Species Metabolic Process	1	0.0793846	1	0.849489	0.873965	1.66227e-09	1	0.00371634	0.00114231	0.878286	1.53908e-06	0.407264	1.31208e-06	0.0007823	0.87352
732	GOBP Microglial Cell Activation	1	0.00035735	1	0.955536	1	1.8598e-09	1	0.046844	0.00639624	1	8.96386e-10	0.242253	0.0597825	0.00745748	0.960794
621	GOBP Ion Homeostasis	1	0.137473	1	1	1	2.00161e-09	1	0.0102616	2.73869e-05	1	1.12422e-06	0.972514	2.21185e-07	0.000103439	0.642388
712	GOBP Membrane Organization	1	0.0456525	1	1	0.890302	2.01115e-09	0.794572	0.0117885	0.153793	1	8.93819e-06	0.0684885	3.78598e-09	0.469774	0.9946
198	GOBP Cell Projection Assembly	1	0.207785	1	1	0.854305	2.04346e-09	1	1.75089e-05	0.000526515	0.524456	7.27947e-08	0.749651	2.52748e-08	0.0014719	0.731804
1658	GOBP Regulation Of Hormone Levels	1	0.535386	1	1	1	2.1853e-09	1	0.213026	0.00688041	1	1.15721e-14	0.880506	0.000392464	0.0733264	0.966772
651	GOBP Lipid Catabolic Process	1	0.567212	1	1	1	2.32737e-09	0.866964	0.166032	0.00445436	0.49134	1.16118e-10	0.51343	0.00182304	0.0450093	0.957637
2214	KEGG Adipocytokine Signaling Pathway	1	0.488451	1	1	1	2.32737e-09	1	0.191075	0.00642606	0.901825	4.13e-09	0.748273	0.00210642	0.0347386	0.83527
12	GOBP Activation Of Gtpase Activity	1	0.179387	1	0.944799	1	2.33623e-09	1	0.00431115	0.0105731	0.868244	9.5176e-08	0.813374	0.00126591	0.0109103	0.895094
2376	KEGG Viral Protein Interaction With Cytokine And Cytokine Receptor	1	0.139265	1	1	1	2.60492e-09	1	0.725003	0.00275009	1	2.29845e-06	0.706955	4.23758e-05	0.0530443	0.833456
263	GOBP Cellular Response To Organic Cyclic Compound	1	0.00641511	1	1	1	2.66674e-09	1	0.178749	0.000132537	1	1.87323e-11	0.403145	0.000954933	0.000370627	0.83984
1119	GOBP Peptidyl Amino Acid Modification	1	0.339782	1	1	0.934877	2.68163e-09	1	0.00169118	5.53697e-05	0.874387	1.73483e-05	0.92606	9.7048e-15	0.00131289	0.909655
1931	GOBP Response To Dexamethasone	1	0.00374473	1	1	1	2.68163e-09	1	0.328622	6.60571e-05	1	2.87512e-07	0.203275	0.000925856	0.00027404	0.833456
1776	GOBP Regulation Of Peptidase Activity	1	0.0299428	1	1	0.898217	2.92393e-09	1	0.00553221	7.46055e-05	1	4.87254e-13	0.503915	2.47903e-05	0.00141716	0.944594
225	GOBP Cellular Macromolecule Localization	1	0.493355	1	1	0.847015	3.22995e-09	0.766107	0.000104689	0.00212887	0.918125	1.27319e-05	0.35599	7.10418e-13	0.0282256	0.833456
323	GOBP Cranial Skeletal System Development	1	0.00286035	1	1	0.148918	3.3673e-09	1	0.122438	0.000292954	0.945366	9.55775e-12	0.251593	0.002545	0.00323596	0.165358
885	GOBP Negative Regulation Of Gene Expression	1	0.225284	1	0.962803	0.900678	3.52366e-09	1	0.0028601	0.000785009	0.888587	3.45267e-05	0.595633	1.23877e-09	0.0010099	0.885389
168	GOBP Cell Cell Signaling	1	0.503027	1	1	0.55324	3.55623e-09	0.972238	0.0114993	0.000162574	1	6.45697e-10	0.595633	6.48541e-11	0.00169355	0.790023
1624	GOBP Regulation Of Establishment Of Protein Localization	1	0.22735	1	1	1	3.55623e-09	0.968965	0.00672768	0.000272856	1	3.23785e-10	0.364664	0.000206511	0.00194334	0.961986
692	GOBP Maintenance Of Protein Location In Nucleus	1	0.00245189	1	1	0.876443	3.70484e-09	1	0.328447	1.71299e-06	0.868244	1.60784e-10	0.0812213	0.0143213	7.05252e-05	0.833456
1026	GOBP Neuron Differentiation	1	0.876201	1	1	0.770844	4.05806e-09	1	0.0228925	0.00294603	1	2.68335e-08	0.934966	2.01156e-09	0.0269287	0.829952
1176	GOBP Positive Regulation Of Cell Cycle	1	0.00292173	1	0.890139	1	4.33207e-09	1	0.0519492	7.88043e-05	0.868244	2.76036e-08	0.326682	8.74039e-05	9.5205e-05	0.999867
2138	GOBP Temperature Homeostasis	1	0.20523	1	1	1	4.33207e-09	1	0.16426	0.137828	1	1.52455e-08	0.936434	0.00422164	0.325143	0.902866
2192	GOBP Vesicle Docking	1	0.0130907	1	1	0.996213	4.6614e-09	1	0.120546	0.786231	1	3.31289e-12	0.167614	0.0242571	0.79073	0.93881
1981	GOBP Response To Radiation	1	0.017381	1	1	1	4.94285e-09	1	0.000128799	0.00304689	1	6.49778e-07	0.386267	3.36134e-05	0.012719	0.791327
2316	KEGG Natural Killer Cell Mediated Cytotoxicity	1	0.0529883	1	1	1	5.12442e-09	1	0.00975655	0.0102259	0.868244	6.56152e-07	0.651874	0.0138452	0.105363	0.842933
85	GOBP Axis Specification	1	0.217148	1	1	0.666095	5.52114e-09	1	0.264796	0.149098	0.215743	3.55269e-13	0.594125	0.0101013	0.668898	0.074983
1280	GOBP Positive Regulation Of Mapk Cascade	1	0.191816	1	1	1	5.69721e-09	1	0.0879665	0.00946245	1	1.15201e-08	0.911446	4.35491e-05	0.052155	0.833456
895	GOBP Negative Regulation Of Immune Response	1	0.0306453	1	1	1	5.73791e-09	1	0.000421518	0.0547314	0.868244	5.80513e-06	0.521184	0.000626876	0.195342	0.99296
1948	GOBP Response To Increased Oxygen Levels	1	0.00523388	1	1	1	6.07093e-09	1	0.451302	0.00474541	0.798791	6.12648e-09	0.254327	0.00141286	0.027352	0.97592
105	GOBP Biomineralization	1	0.210228	1	1	0.847015	6.07378e-09	1	0.0198577	0.550513	0.868244	3.17641e-07	0.756804	0.00158098	0.967278	0.833456
1594	GOBP Regulation Of Cytoplasmic Transport	1	0.0105886	1	1	1	6.39604e-09	1	0.00617338	0.000155519	1	4.40926e-08	0.493689	0.13414	0.00135042	0.830354
1912	GOBP Response To Abiotic Stimulus	1	0.101343	1	1	0.930861	7.10988e-09	1	0.00436435	0.000543163	1	5.54761e-07	0.694061	1.62133e-12	0.00178731	0.955857
687	GOBP Maintenance Of Location	1	0.512938	1	1	1	7.27845e-09	1	0.00135897	0.00471077	0.868244	6.29042e-06	0.853394	0.000123015	0.0219639	0.95086
1865	GOBP Regulation Of Synaptic Vesicle Recycling	1	0.00292173	1	1	1	7.33018e-09	1	0.0192944	0.000422851	1	9.62211e-10	0.356654	0.0713843	0.00258263	0.833456
280	GOBP Central Nervous System Development	1	0.313791	1	0.948864	0.297579	7.42894e-09	1	0.00285844	0.00486979	1	1.33828e-09	0.557252	2.24076e-07	0.00547367	0.484273
252	GOBP Cellular Response To Inorganic Substance	1	0.0882269	1	1	1	7.60677e-09	1	0.0399478	0.014292	1	1.12422e-06	0.662336	0.00165366	0.0511848	0.87364
339	GOBP Defense Response To Bacterium	1	0.124864	1	1	0.930861	8.7728e-09	1	0.216137	0.00157182	0.924178	5.82232e-11	0.97326	4.25791e-05	0.0204035	0.936225
753	GOBP Mitochondrion Organization	1	0.00150143	1	1	1	9.40159e-09	1	5.62202e-06	0.386868	1	0.000112919	0.141449	2.67991e-05	0.470244	0.425974
1013	GOBP Neural Nucleus Development	1	0.0214421	1	0.948864	1	9.43612e-09	1	0.00136495	0.00237524	0.868244	2.03151e-08	0.77027	0.00686407	0.00266755	0.944393
842	GOBP Negative Regulation Of Cd4 Positive Alpha Beta T Cell Activation	1	0.0830203	1	1	1	9.59173e-09	1	0.233188	0.00289582	0.868244	1.51479e-08	0.640676	0.00612138	0.0124708	0.999867
1805	GOBP Regulation Of Protein Localization	1	0.491812	1	1	1	9.66001e-09	0.853375	0.00123499	0.000277475	1	2.79344e-08	0.450494	1.41192e-06	0.00331366	0.942046
2289	KEGG Human Papillomavirus Infection	1	0.126429	1	0.896937	1	9.70081e-09	1	9.74812e-06	0.603985	1	1.6288e-06	0.489056	0.00259617	0.528127	0.942046
1979	GOBP Response To Protozoan	1	0.0946266	1	1	1	9.74114e-09	1	0.167864	0.223946	0.981509	7.96444e-08	0.665258	0.0109924	0.591118	0.966772
161	GOBP Cell Aging	1	0.0527279	1	0.88679	1	9.74911e-09	1	0.00171225	0.0889646	0.868244	2.42602e-09	0.703042	0.0502671	0.0710754	0.99113
1798	GOBP Regulation Of Protein Catabolic Process	1	0.0113135	1	1	0.939472	1.00996e-08	1	0.00499399	0.00269863	0.868244	2.99262e-06	0.290936	0.000242554	0.0101835	0.897363
1341	GOBP Positive Regulation Of Protein Modification Process	1	0.254419	1	1	0.910946	1.01049e-08	1	0.0388883	0.00317547	0.909673	9.39505e-08	0.876656	1.34744e-08	0.0615866	0.909655
1892	GOBP Regulation Of Type I Interferon Mediated Signaling Pathway	1	0.00292173	1	1	1	1.09529e-08	1	0.000558165	1	0.901667	1.16705e-08	0.0812213	0.041846	0.657979	0.885389
124	GOBP Calmodulin Dependent Kinase Signaling Pathway	1	0.00557118	1	1	1	1.12135e-08	1	0.0281307	0.00154235	1	2.07561e-08	0.391713	0.0857776	0.0147764	0.833456
471	GOBP Exploration Behavior	1	0.0068836	1	1	1	1.14681e-08	1	0.0208148	0.00222553	1	5.05025e-10	0.429053	0.385467	0.0201087	0.839741
667	GOBP Locomotory Exploration Behavior	1	0.0068836	1	1	1	1.14681e-08	1	0.0208148	0.00222553	1	5.05025e-10	0.429053	0.385467	0.0201087	0.839741
1104	GOBP Osteoclast Differentiation	1	0.0214421	1	1	0.847015	1.24053e-08	1	0.0441144	0.175419	0.868244	3.79611e-08	0.670864	0.00635177	0.250506	0.833456
1244	GOBP Positive Regulation Of Immune Effector Process	1	0.0662574	1	1	1	1.30496e-08	1	0.0134704	0.00238101	0.868244	1.6712e-06	0.489056	5.27761e-05	0.00626349	0.899996
452	GOBP Erythrocyte Homeostasis	1	0.000687851	1	1	1	1.37449e-08	1	0.00745391	0.00575518	1	8.33341e-07	0.0730824	0.0116634	0.0176682	0.767443
269	GOBP Cellular Response To Reactive Oxygen Species	1	0.00421354	1	1	0.847015	1.41036e-08	1	0.131175	0.00801544	1	1.48834e-09	0.388114	0.000925856	0.0670531	0.97546
1335	GOBP Positive Regulation Of Protein Localization	1	0.297534	1	1	0.972539	1.46217e-08	0.79361	0.0155877	0.00348686	1	1.02048e-08	0.264265	3.2177e-05	0.0382346	0.999272
1752	GOBP Regulation Of Neurotransmitter Levels	1	0.0300441	1	1	1	1.491e-08	1	0.174584	1.48893e-05	0.97217	7.33308e-10	0.55537	9.87739e-05	7.46961e-05	0.862466
113	GOBP Bone Mineralization	1	0.242937	1	1	0.847015	1.60582e-08	1	0.0288638	0.776851	0.868244	6.21466e-07	0.765272	0.00353465	0.852269	0.813111
260	GOBP Cellular Response To Mechanical Stimulus	1	0.105711	1	0.784104	0.25814	1.60582e-08	1	0.055193	0.353096	0.868244	3.20355e-08	0.708133	0.00229318	0.226971	0.0561263
815	GOBP Myeloid Leukocyte Differentiation	1	0.0376637	1	1	0.954845	1.647e-08	1	0.127329	0.0457507	0.868244	1.42459e-08	0.905661	0.0023333	0.14428	0.876606
1659	GOBP Regulation Of Hormone Secretion	1	0.256176	1	1	1	1.64856e-08	1	0.455693	0.000385294	0.938393	3.23648e-14	0.716474	0.00055848	0.0101835	0.862466
1699	GOBP Regulation Of Lymphocyte Mediated Immunity	1	0.0785803	1	1	0.949771	1.65263e-08	1	0.0134704	0.000451915	0.868244	7.39988e-07	0.615239	7.24002e-05	0.000860248	0.842933
2344	KEGG Protein Processing In Endoplasmic Reticulum	1	0.0305889	1	1	1	1.70021e-08	1	0.0182878	0.00062226	0.868244	1.63021e-08	0.416765	0.114216	0.00378022	0.938555
1962	GOBP Response To Manganese Ion	1	0.0138705	1	1	1	1.84533e-08	1	0.256811	0.000220751	1	8.16729e-09	0.489056	0.0403006	0.00380272	0.833456
162	GOBP Cell Cell Adhesion	1	0.713802	1	1	0.365439	1.93393e-08	0.855356	0.110654	0.000615494	1	5.82952e-09	0.606321	7.0181e-08	0.0029386	0.531454
1990	GOBP Response To Tumor Cell	1	0.00645174	1	1	1	2.00319e-08	1	0.014183	0.0334684	0.868244	5.36969e-09	0.253097	0.0201524	0.0567699	0.885389
1239	GOBP Positive Regulation Of Histone Deacetylation	1	0.0521574	1	1	1	2.04442e-08	1	0.0303914	4.2523e-06	1	1.57889e-08	0.656081	0.0384044	0.000206601	0.833456
1331	GOBP Positive Regulation Of Protein Deacetylation	1	0.0521574	1	1	1	2.04442e-08	1	0.0303914	4.2523e-06	1	1.57889e-08	0.656081	0.0384044	0.000206601	0.833456
2121	GOBP T Cell Apoptotic Process	1	0.0269015	1	1	1	2.27318e-08	1	0.0329254	0.0474606	0.868244	7.4962e-09	0.642592	0.0263283	0.0612434	0.944594
1864	GOBP Regulation Of Synaptic Vesicle Exocytosis	1	0.000325938	1	1	1	2.29919e-08	1	0.0224264	0.000435633	1	1.10798e-08	0.178089	0.14237	0.00184399	0.833456
959	GOBP Negative Regulation Of Protein Metabolic Process	1	0.283322	1	1	1	2.31366e-08	0.875711	0.00169341	0.000155076	1	6.79476e-07	0.333291	3.77729e-11	0.000663753	0.862466
1490	GOBP Regionalization	1	0.0788064	1	1	0.0562191	2.31964e-08	1	0.178831	0.00664424	0.900372	8.78925e-12	0.344804	0.00309275	0.20158	0.0548342
417	GOBP Endomembrane System Organization	1	0.110108	1	1	0.779458	2.36422e-08	0.794572	0.0162014	0.0179196	1	3.71365e-06	0.141449	4.46805e-07	0.211836	0.833456
403	GOBP Embryonic Morphogenesis	1	0.0437931	1	1	0.00144285	2.50081e-08	1	0.275771	0.0150844	1	4.2309e-12	0.505268	4.75006e-05	0.310626	0.00637382
817	GOBP Myeloid Leukocyte Migration	1	0.337685	1	1	1	2.51735e-08	1	0.421155	0.00331223	0.897145	9.43077e-07	0.942909	0.000291929	0.0551718	0.987901
997	GOBP Negative Regulation Of Transport	1	0.790237	1	1	1	2.61925e-08	1	0.192695	0.000114498	1	2.06947e-07	0.934715	0.00169554	0.00079959	0.597977
1278	GOBP Positive Regulation Of Macrophage Activation	1	0.0318966	1	1	1	2.63294e-08	1	0.112818	0.000994165	1	6.31595e-08	0.716474	0.0818509	0.00476445	0.833456
1314	GOBP Positive Regulation Of Peptidase Activity	1	0.0635371	1	1	0.874841	2.63294e-08	1	0.018759	0.00466681	0.870051	3.13041e-11	0.565563	0.000303829	0.0543269	0.87022
1771	GOBP Regulation Of Oxidative Stress Induced Cell Death	1	0.101343	1	1	0.863743	2.65107e-08	1	0.0315405	0.00116902	1	1.90818e-07	0.40622	0.00272715	0.00941418	0.977345
809	GOBP Myeloid Cell Activation Involved In Immune Response	1	0.155998	1	1	1	2.6886e-08	1	0.233188	0.0489342	0.868244	7.27947e-08	0.865998	0.0146825	0.209962	0.851728
1300	GOBP Positive Regulation Of Neuron Projection Development	1	0.167763	1	1	0.945492	2.70629e-08	1	0.00599927	0.145809	0.868244	1.92738e-06	0.738945	0.00586881	0.28047	0.867046
1872	GOBP Regulation Of T Cell Mediated Immunity	1	0.0298812	1	1	1	2.73224e-08	1	0.00803706	0.00953341	0.798791	3.0955e-07	0.592125	0.0108261	0.0666243	0.895419
2052	GOBP Signal Transduction In Absence Of Ligand	1	0.101919	1	1	0.847015	2.74215e-08	0.900825	0.0110264	0.0618743	0.868244	1.20627e-07	0.182806	0.0083193	0.0817521	0.833456
1654	GOBP Regulation Of Histone Deacetylation	1	0.0263844	1	1	1	3.01143e-08	1	0.00353358	4.26929e-05	1	1.2355e-07	0.527252	0.0606391	0.000404888	0.833456
1458	GOBP Protein Targeting	1	0.0648978	1	1	1	3.01173e-08	0.745174	0.00305858	0.000673383	1	8.24606e-06	0.0657144	1.1013e-05	0.00474902	0.872071
19	GOBP Adaptive Immune Response	1	0.472886	1	1	1	3.02576e-08	1	0.053534	0.00502247	0.868244	4.19719e-07	0.664381	1.52155e-05	0.0180527	0.97592
1801	GOBP Regulation Of Protein Deacetylation	1	0.0457425	1	1	1	3.02769e-08	1	0.00143859	8.4407e-05	1	2.4873e-07	0.640676	0.0639901	0.0007823	0.833456
21	GOBP Adaptive Thermogenesis	1	0.401432	1	1	1	3.09163e-08	1	0.353376	0.0844559	1	2.3952e-08	0.910988	0.00231386	0.288111	0.910388
1053	GOBP Nuclear Transport	1	0.000232152	1	0.676675	1	3.09351e-08	1	0.000787038	0.0716933	0.868244	1.23027e-06	0.257715	0.0023299	0.0212618	0.833456
123	GOBP Calcium Mediated Signaling	1	0.718087	1	1	1	3.37951e-08	1	0.203595	0.000374256	0.868244	8.24606e-06	0.845176	1.40083e-05	0.0108878	0.910388
1592	GOBP Regulation Of Cysteine Type Endopeptidase Activity Involved In Apoptotic Signaling Pathway	1	0.0029763	1	1	1	3.40234e-08	1	0.0215738	0.011113	0.868244	6.31677e-08	0.285613	0.0868478	0.0463065	0.97592
938	GOBP Negative Regulation Of Nf Kappab Transcription Factor Activity	1	0.130843	1	1	1	3.44535e-08	1	0.0521925	0.226343	0.868244	7.21917e-06	0.973411	0.00235783	0.42461	0.979021
243	GOBP Cellular Response To Dexamethasone Stimulus	1	0.0166873	1	1	1	3.45484e-08	1	0.711756	0.000131357	1	1.26471e-06	0.562114	0.00100917	0.000333607	0.833456
308	GOBP Cilium Organization	1	0.00535729	1	0.994956	1	3.50528e-08	1	0.00106439	0.000435902	0.133733	2.53621e-07	0.333482	1.09738e-05	0.000746167	0.843264
422	GOBP Endosome Organization	1	5.16093e-05	1	1	1	3.50528e-08	1	0.134131	0.786198	1	1.20206e-06	0.0145114	0.00126515	0.820867	0.858847
1604	GOBP Regulation Of Dna Binding Transcription Factor Activity	1	0.00833563	1	1	1	3.5614e-08	1	0.0171514	0.0829203	0.868244	2.4785e-05	0.790928	4.03149e-05	0.384015	0.87131
1803	GOBP Regulation Of Protein Kinase A Signaling	1	0.00557775	1	1	0.915014	3.66356e-08	1	0.11058	0.000572333	0.978115	3.29248e-09	0.157113	0.0256871	0.00665289	0.942046
1240	GOBP Positive Regulation Of Histone Modification	1	0.0214582	1	1	1	3.7039e-08	1	0.00136495	0.000168149	0.868244	4.72313e-06	0.640676	0.0190646	0.000377214	0.881294
423	GOBP Endosome To Lysosome Transport	1	0.020297	1	1	1	3.90424e-08	1	0.263885	0.243906	0.868244	1.05409e-06	0.438422	0.00526492	0.658719	0.94738
300	GOBP Chromatin Organization	1	5.89264e-05	1	0.751932	1	4.0738e-08	1	4.21336e-05	0.43081	0.888587	3.16306e-05	0.0619484	0.000234603	0.261475	0.83527
1029	GOBP Neuron Projection Arborization	1	0.00221941	1	1	1	4.0738e-08	1	0.0533602	0.000135911	1	5.15191e-09	0.267485	0.0580322	0.00204421	0.833456
1092	GOBP Organic Cyclic Compound Catabolic Process	1	0.0327075	1	0.689121	1	4.52404e-08	1	0.0164353	0.0121248	1	3.1789e-05	0.405995	7.12795e-08	0.00382889	0.430087
583	GOBP Import Into Nucleus	1	0.00299199	1	0.999558	1	4.63123e-08	1	0.0177861	0.0103542	0.868244	2.98957e-07	0.403967	0.00347914	0.0145292	0.863676
945	GOBP Negative Regulation Of Oxidoreductase Activity	1	0.00331207	1	1	1	5.87775e-08	1	0.0336394	0.0157017	1	2.54071e-07	0.376341	0.0836483	0.0385852	0.833456
604	GOBP Interleukin 10 Production	1	0.203604	1	1	1	5.88427e-08	1	0.0639406	0.0846973	1	1.26308e-06	0.964773	0.0222413	0.204509	0.942046
528	GOBP Golgi Organization	1	0.00444662	1	1	0.528721	6.05168e-08	1	0.00377663	0.0434031	1	8.25249e-06	0.169464	0.00230551	0.125611	0.675134
1973	GOBP Response To Oxidative Stress	1	0.208637	1	1	1	6.10441e-08	1	0.0013572	0.00483478	1	2.91546e-05	0.640676	8.53255e-06	0.014812	0.885389
1274	GOBP Positive Regulation Of Locomotion	1	1	1	1	0.847015	6.14134e-08	0.988324	0.0444415	0.000795011	1	1.8556e-06	0.665258	5.46152e-07	0.00474902	0.957327
1766	GOBP Regulation Of Organelle Organization	1	0.0627815	1	1	1	6.37364e-08	1	8.6742e-05	0.00335038	0.868244	1.53957e-07	0.785918	4.25407e-10	0.0157806	0.942046
419	GOBP Endoplasmic Reticulum To Golgi Vesicle Mediated Transport	1	0.00221691	1	1	1	6.73795e-08	1	0.00436435	0.000367294	0.868244	3.04789e-07	0.242253	0.0383174	0.00352621	0.97592
378	GOBP Dna Metabolic Process	1	0.148705	1	0.676675	1	6.87839e-08	1	2.82934e-05	0.499006	1	0.0036265	0.606321	2.81925e-10	0.211169	0.839741
1011	GOBP Nervous System Process	1	0.522675	1	1	0.86934	6.95062e-08	1	0.0151158	1.93328e-05	1	1.15201e-08	0.977738	5.16179e-06	0.000370627	0.97592
234	GOBP Cellular Response To Abiotic Stimulus	1	0.207751	1	1	0.832686	6.97705e-08	1	0.219745	0.0295905	0.945366	5.05437e-07	0.551439	1.21074e-06	0.0889107	0.790023
460	GOBP Establishment Of Protein Localization To Organelle	1	0.0276153	1	1	1	7.04827e-08	1	0.00648646	0.0104876	1	2.40689e-05	0.141449	1.04174e-06	0.0172754	0.830354
602	GOBP Interferon Gamma Production	1	0.349268	1	0.81635	1	7.17311e-08	1	0.0306824	0.0789719	0.9203	2.66559e-06	0.749651	0.00279015	0.0518163	0.910388
1923	GOBP Response To Cadmium Ion	1	0.060032	1	0.849489	1	7.17311e-08	1	0.16406	0.118337	1	1.05392e-07	0.634118	0.00786192	0.0848845	0.790023
155	GOBP Cd4 Positive Alpha Beta T Cell Activation	1	0.137473	1	1	1	7.27983e-08	1	0.109441	0.0978373	0.870051	6.0112e-06	0.804668	0.000123015	0.287475	0.943666
254	GOBP Cellular Response To Interferon Gamma	1	0.0657293	1	1	0.871828	7.27983e-08	1	0.000501505	0.100801	1	7.92551e-07	0.708998	0.050962	0.138669	0.965308
1281	GOBP Positive Regulation Of Microglial Cell Activation	1	0.00486466	1	1	1	7.57733e-08	1	0.104902	0.0010425	1	6.36911e-08	0.416765	0.109474	0.00408191	0.833456
1953	GOBP Response To Interferon Gamma	1	0.147549	1	1	0.887197	7.71375e-08	1	0.00218393	0.0212427	1	5.05764e-07	0.908373	0.0531535	0.0434697	0.987901
707	GOBP Membrane Docking	1	0.0707126	1	1	1	7.89711e-08	1	0.258248	0.0889587	1	2.3532e-10	0.457667	0.0025581	0.431848	0.872505
1982	GOBP Response To Reactive Oxygen Species	1	0.0344644	1	1	0.847015	8.20422e-08	1	0.00649579	0.0114928	1	2.58329e-07	0.317809	0.000979204	0.0382346	0.94738
902	GOBP Negative Regulation Of Intracellular Transport	1	0.139265	1	1	1	8.56968e-08	1	0.0215738	0.000106686	1	3.98803e-07	0.656536	0.0373895	0.000333849	0.813111
72	GOBP Arf Protein Signal Transduction	1	0.0718525	1	1	1	8.78736e-08	1	0.061088	0.395841	1	3.06883e-07	0.752981	0.030038	0.639177	0.833456
1374	GOBP Positive Regulation Of T Cell Mediated Immunity	1	0.00940326	1	1	1	9.69684e-08	1	0.00499399	0.0165062	0.557364	1.03146e-06	0.481799	0.0166582	0.0982454	0.851652
1827	GOBP Regulation Of Regulated Secretory Pathway	1	0.11697	1	1	1	9.70117e-08	1	0.040145	0.00252029	1	6.02556e-10	0.443158	0.0346395	0.0279355	0.891895
691	GOBP Maintenance Of Protein Location In Cell	1	0.0766921	1	1	0.915014	9.74424e-08	1	0.196981	2.28154e-05	0.349519	1.15757e-07	0.426438	0.00479656	0.000789548	0.795511
953	GOBP Negative Regulation Of Protein Catabolic Process	1	0.0785803	1	1	1	1.00062e-07	1	0.0303914	0.00264792	0.631992	2.79886e-08	0.52717	0.0190646	0.0217518	0.957637
1863	GOBP Regulation Of Synaptic Vesicle Endocytosis	1	0.00173085	1	1	1	1.07842e-07	1	0.0252073	0.000163089	1	2.18177e-08	0.271539	0.0867726	0.000992122	0.833456
242	GOBP Cellular Response To Corticosteroid Stimulus	1	0.0198242	1	1	1	1.0978e-07	1	0.684647	3.93903e-06	0.963682	4.77727e-08	0.299393	0.000665443	2.98794e-05	0.833456
1340	GOBP Positive Regulation Of Protein Modification By Small Protein Conjugation Or Removal	1	0.00263949	1	1	1	1.09979e-07	1	0.340728	0.0268461	1	1.55259e-08	0.356654	0.000613036	0.130914	0.790023
2219	KEGG Allograft Rejection	1	0.0015117	1	1	1	1.11988e-07	1	0.0142386	0.126513	5.165e-05	5.05437e-07	0.251593	0.0895271	0.383465	0.833456
2229	KEGG Autoimmune Thyroid Disease	1	0.0015117	1	1	1	1.11988e-07	1	0.0142386	0.126513	5.165e-05	5.05437e-07	0.251593	0.0895271	0.383465	0.833456
2278	KEGG Graft Versus Host Disease	1	0.0015117	1	1	1	1.11988e-07	1	0.0142386	0.126513	5.165e-05	5.05437e-07	0.251593	0.0895271	0.383465	0.833456
2371	KEGG Type I Diabetes Mellitus	1	0.0015117	1	1	1	1.11988e-07	1	0.0142386	0.126513	5.165e-05	5.05437e-07	0.251593	0.0895271	0.383465	0.833456
65	GOBP Aorta Morphogenesis	1	0.00719586	1	1	1	1.12386e-07	1	0.208717	2.92898e-05	0.868244	1.11358e-07	0.254047	0.0794039	0.000890187	0.942046
589	GOBP Inner Ear Auditory Receptor Cell Differentiation	1	0.0150529	1	1	0.173478	1.12386e-07	1	0.208717	2.85022e-05	0.868244	7.6903e-11	0.266165	0.0709585	0.000883213	0.0544559
915	GOBP Negative Regulation Of Lipid Metabolic Process	1	0.288893	1	1	0.902463	1.12928e-07	1	0.171308	0.517833	0.868244	2.15567e-07	0.938202	0.0352483	0.643648	0.833456
1836	GOBP Regulation Of Response To Oxidative Stress	1	0.135051	1	1	0.871828	1.13032e-07	1	0.0478047	0.00202556	1	3.91648e-07	0.491425	0.00296862	0.0163554	0.996026
1530	GOBP Regulation Of Canonical Wnt Signaling Pathway	1	0.0699717	1	1	0.847015	1.22477e-07	1	0.0226836	0.0891295	0.868244	1.89641e-07	0.40199	0.00114242	0.237294	0.787345
2322	KEGG Non Alcoholic Fatty Liver Disease	1	0.271734	1	1	1	1.23914e-07	1	0.0649635	0.035038	0.868244	1.25036e-09	0.853394	0.0543264	0.203234	0.956514
1677	GOBP Regulation Of Jnk Cascade	1	0.0923429	1	0.986007	0.997679	1.34026e-07	1	0.231922	0.75946	1	1.21807e-07	0.54986	0.00138845	0.758423	0.910388
1023	GOBP Neuron Apoptotic Process	1	0.18295	1	1	0.752148	1.3434e-07	0.869572	0.0482557	0.00316744	0.888587	4.61645e-06	0.24872	0.000132296	0.00696342	0.656372
1108	GOBP Oxidative Demethylation	1	0.00532205	1	1	1	1.35087e-07	1	0.0452175	0.745022	0.868244	6.56152e-07	0.215838	0.0620561	0.789929	0.957637
1109	GOBP Oxidative Dna Demethylation	1	0.00532205	1	1	1	1.35087e-07	1	0.0452175	0.745022	0.868244	6.56152e-07	0.215838	0.0620561	0.789929	0.957637
1862	GOBP Regulation Of Synaptic Transmission Glutamatergic	1	0.0338638	1	1	1	1.35087e-07	1	0.0729994	0.000384468	1	2.56026e-08	0.634118	0.14566	0.00417177	0.833456
1625	GOBP Regulation Of Establishment Of Protein Localization To Mitochondrion	1	0.00294123	1	0.948864	1	1.41185e-07	1	0.0014282	0.00114667	1	7.05558e-07	0.250007	0.0904864	0.00132	0.833456
897	GOBP Negative Regulation Of Inflammatory Response	1	0.351117	1	1	1	1.54166e-07	0.882363	0.102044	0.00511653	1	5.34672e-05	0.399414	5.59544e-05	0.0347386	0.910388
1517	GOBP Regulation Of Binding	1	0.0436454	1	1	0.871828	1.55095e-07	1	0.16406	0.000405306	0.868244	2.21851e-06	0.489056	8.68107e-06	0.00425873	0.862466
344	GOBP Demethylation	1	0.0376637	1	0.764308	1	1.57066e-07	1	0.0134704	0.563416	0.868244	7.99657e-06	0.353706	0.0558176	0.380792	0.951714
831	GOBP Negative Regulation Of Autophagosome Assembly	1	0.00306543	1	1	1	1.58404e-07	1	0.0683222	0.00138822	0.982499	4.45173e-08	0.0582464	0.0525294	0.0134827	0.856461
2112	GOBP Synaptic Transmission Glutamatergic	1	0.0335485	1	0.97082	1	1.58421e-07	1	0.0264785	0.00106192	1	7.58845e-08	0.662179	0.171232	0.00135042	0.833456
388	GOBP Dopamine Receptor Signaling Pathway	1	0.0154221	1	1	1	1.58715e-07	1	0.0921863	0.000263922	1	3.05262e-07	0.475331	0.0282651	0.00305159	0.83527
1296	GOBP Positive Regulation Of Neuroinflammatory Response	1	0.0124958	1	1	1	1.62449e-07	1	0.126804	0.00224984	1	4.09604e-07	0.563325	0.0646343	0.00922161	0.833456
689	GOBP Maintenance Of Protein Localization In Organelle	1	0.0250539	1	1	0.856641	1.66886e-07	1	0.153145	1.11044e-05	0.868244	6.87117e-08	0.315232	0.0181814	0.000377214	0.833456
1131	GOBP Phagocytosis	1	0.535386	1	1	1	1.72337e-07	1	0.0152256	0.0475844	0.958731	7.20121e-05	0.941962	0.00283826	0.289239	0.942046
1169	GOBP Positive Regulation Of Catabolic Process	1	0.00304638	1	1	1	1.73227e-07	1	0.00407265	0.00807282	1	2.48653e-05	0.168947	3.34752e-05	0.0237277	0.942046
1946	GOBP Response To Hydrogen Peroxide	1	0.108456	1	1	0.953792	1.77053e-07	1	0.00238775	0.00191301	1	2.78747e-05	0.312706	0.00152484	0.0056291	0.949917
941	GOBP Negative Regulation Of Organelle Assembly	1	0.0436454	1	1	1	1.80483e-07	1	0.0416829	0.00774648	1	5.90796e-07	0.215452	0.056098	0.0662198	0.898282
2288	KEGG Human Immunodeficiency Virus 1 Infection	1	0.289695	1	1	1	1.85902e-07	1	0.00374549	0.0638957	0.868244	5.55281e-05	0.962695	0.000236852	0.256623	0.97592
1656	GOBP Regulation Of Histone Modification	1	0.0504803	1	0.918401	1	1.86396e-07	1	0.000573887	0.00190876	0.587384	1.82813e-05	0.684214	0.00469905	0.00175565	0.942046
545	GOBP Hemostasis	1	0.0784205	1	1	0.847015	1.882e-07	1	0.147389	0.0105238	0.868244	5.77874e-06	0.333482	0.00257147	0.0569165	0.833456
188	GOBP Cell Junction Disassembly	1	0.0521512	1	1	1	1.92187e-07	1	0.585097	0.554764	1	1.21705e-07	0.644261	0.0358695	0.970683	0.833456
923	GOBP Negative Regulation Of Mapk Cascade	1	0.0521574	1	0.746616	1	1.93173e-07	1	0.125513	0.00123466	0.919671	7.30925e-08	0.652668	0.000124647	0.000499172	0.910388
751	GOBP Mitochondrion Distribution	1	0.00155437	1	1	1	1.95043e-07	1	0.0362968	9.31366e-05	1	6.05988e-08	0.264265	0.207506	0.00150216	0.833456
1321	GOBP Positive Regulation Of Phosphatidylinositol 3 Kinase Signaling	1	0.262575	1	1	0.86342	1.95043e-07	1	0.284015	0.0431055	1	2.5248e-07	0.999559	0.0526304	0.151289	0.97592
1898	GOBP Regulation Of Viral Genome Replication	1	0.598486	1	1	1	2.19427e-07	1	0.055034	0.0253034	1	9.31558e-05	0.900744	0.00128683	0.108886	0.833456
1276	GOBP Positive Regulation Of Lymphocyte Mediated Immunity	1	0.00919779	1	0.898954	0.945492	2.20332e-07	1	0.00345516	0.0451233	0.557364	1.49858e-05	0.203275	0.00128609	0.0377292	0.833456
2151	GOBP Trabecula Morphogenesis	1	0.0232144	1	1	0.849637	2.25731e-07	1	0.303957	0.243906	0.868244	2.74397e-08	0.508597	0.0161107	0.671578	0.833456
127	GOBP Canonical Wnt Signaling Pathway	1	0.0907417	1	1	0.847015	2.31167e-07	1	0.0303914	0.114365	0.868244	6.4896e-07	0.481951	0.000974556	0.30659	0.813111
2202	GOBP Viral Process	1	0.0548474	1	1	1	2.34497e-07	1	0.040468	0.019155	0.874387	0.00113234	0.761077	6.97779e-06	0.192218	0.999272
374	GOBP Dna Dealkylation	1	0.0299428	1	0.980478	1	2.49078e-07	1	0.0211482	0.499482	0.868244	5.54666e-06	0.455982	0.0460619	0.507022	0.927821
1503	GOBP Regulation Of Anatomical Structure Morphogenesis	1	0.598553	1	1	0.847015	2.55511e-07	1	0.000203571	7.97942e-05	1	3.099e-06	0.907485	2.78586e-06	0.000355983	0.872971
939	GOBP Negative Regulation Of Nucleobase Containing Compound Metabolic Process	1	0.00625657	1	1	0.0776986	2.6292e-07	1	0.00135897	0.0118735	1	2.94463e-05	0.141449	4.56606e-08	0.0264962	0.228564
1575	GOBP Regulation Of Cellular Localization	1	0.711564	1	1	0.977113	2.67466e-07	0.780398	0.000166531	0.000756353	1	0.00017098	0.516589	9.67269e-07	0.00129497	0.902
1626	GOBP Regulation Of Exocytosis	1	0.0703262	1	1	1	2.69551e-07	1	0.189038	0.000602477	0.924178	7.70754e-10	0.403677	0.00407249	0.0170292	0.945908
2320	KEGG Nf Kappa B Signaling Pathway	1	0.798257	1	0.968734	1	2.74174e-07	1	0.055414	0.0810476	1	3.19303e-05	0.640676	0.000484873	0.0871159	0.833456
690	GOBP Maintenance Of Protein Location	1	0.144476	1	1	1	2.96697e-07	1	0.266936	1.80102e-05	0.635107	2.5343e-07	0.713333	0.000330403	0.000650021	0.839741
1428	GOBP Protein Import	1	0.00553671	1	1	1	3.13241e-07	1	0.0452175	0.0432614	0.901825	3.79259e-06	0.508597	0.00189061	0.0734328	0.833456
688	GOBP Maintenance Of Location In Cell	1	0.771585	1	1	0.887197	3.1548e-07	1	0.00390178	0.00324828	0.868244	2.39528e-05	0.862582	0.00651033	0.0217518	0.833456
1929	GOBP Response To Corticosteroid	1	0.0566069	1	0.952337	1	3.23539e-07	1	0.334968	2.88454e-09	1	3.6216e-10	0.551961	0.000114721	8.17156e-09	0.833456
743	GOBP Mitochondrial Depolarization	1	0.0173763	1	1	1	3.28474e-07	1	0.00670847	0.00134821	1	4.25945e-06	0.478888	0.0910759	0.00271157	0.833456
321	GOBP Coronary Vasculature Development	1	0.00165564	1	1	1	3.288e-07	1	0.0819922	0.00222033	0.441214	1.15757e-07	0.383856	0.103629	0.0237277	0.957327
2197	GOBP Vesicle Organization	1	0.0138705	1	1	1	3.31858e-07	1	0.0928846	0.135367	0.870051	5.13605e-06	0.141449	0.000819589	0.579925	0.960794
1563	GOBP Regulation Of Cell Projection Organization	1	1	1	1	0.86934	3.37244e-07	1	1.53691e-05	0.022606	0.868244	3.5868e-05	0.725155	3.48039e-06	0.0333526	0.833456
1846	GOBP Regulation Of Signaling Receptor Activity	1	0.422737	1	1	1	3.37679e-07	1	0.0636231	0.260467	1	5.51498e-06	0.883472	0.00288756	0.292278	0.833456
1717	GOBP Regulation Of Mitochondrial Membrane Potential	1	0.00938409	1	1	1	3.43551e-07	1	0.060775	0.0088424	1	6.71422e-06	0.450651	0.0146825	0.0235683	0.813111
1826	GOBP Regulation Of Receptor Signaling Pathway Via Stat	1	0.254234	1	1	1	3.43551e-07	1	0.379999	0.000626432	1	1.36946e-05	0.936434	0.000558297	0.0209198	0.833456
498	GOBP Formation Of Primary Germ Layer	1	0.0452439	1	1	1	3.59305e-07	1	0.454237	0.105557	0.868244	1.528e-07	0.708133	0.00680022	0.343276	0.93881
1018	GOBP Neurogenesis	1	0.790237	1	1	0.666095	3.59305e-07	1	0.0192944	0.00468102	1	3.93325e-06	0.92606	7.97688e-10	0.0310793	0.813111
645	GOBP Leukocyte Mediated Cytotoxicity	1	0.758526	1	0.980478	1	3.72944e-07	1	0.0123078	0.0857528	0.868244	7.4678e-05	0.867982	8.43821e-05	0.0957109	0.97592
1552	GOBP Regulation Of Cell Development	1	0.484623	1	1	1	3.7651e-07	1	0.022606	2.46635e-05	0.981509	2.54122e-07	0.783485	1.04174e-06	0.000484734	0.839741
190	GOBP Cell Killing	1	0.837447	1	1	0.633936	3.79064e-07	1	0.0197623	0.0353722	0.868244	7.084e-05	0.973411	7.42895e-06	0.0589209	0.413146
1938	GOBP Response To Extracellular Stimulus	1	0.270926	1	1	1	3.79064e-07	1	0.000219654	0.040036	0.888587	9.75904e-06	0.640676	3.24863e-05	0.0557685	0.999272
350	GOBP Dendritic Spine Development	1	0.0627815	1	1	1	3.81007e-07	1	0.385296	0.149079	1	3.24429e-08	0.498636	0.0348458	0.62196	0.833456
1810	GOBP Regulation Of Protein Maturation	1	0.00415486	1	1	1	3.85301e-07	1	0.00950345	0.205513	1	7.0952e-06	0.399414	0.150814	0.281305	0.818941
1817	GOBP Regulation Of Protein Stability	1	0.10654	1	0.924723	0.922714	3.85301e-07	1	0.0877643	1.11867e-05	0.868244	1.74938e-09	0.315232	5.43224e-06	2.14441e-05	0.867046
1704	GOBP Regulation Of Map Kinase Activity	1	0.243058	1	1	1	3.88216e-07	1	0.0846734	0.00417661	0.888587	7.81947e-07	0.763399	0.0147698	0.0143398	0.99296
117	GOBP Branching Morphogenesis Of A Nerve	1	0.0105886	1	1	1	3.91416e-07	1	0.0260109	0.00288064	1	3.30937e-07	0.203463	0.12697	0.0221037	0.833456
1115	GOBP Pattern Specification Process	1	0.0640673	1	1	0.104217	3.93088e-07	1	0.202529	0.030466	0.868244	1.06976e-10	0.334673	0.00474478	0.384243	0.04657
974	GOBP Negative Regulation Of Response To Oxidative Stress	1	0.00374473	1	1	0.847015	4.04481e-07	1	0.141323	0.000795668	1	2.45152e-09	0.333482	0.0308949	0.00807688	0.833456
975	GOBP Negative Regulation Of Response To Reactive Oxygen Species	1	0.00374473	1	1	0.847015	4.04481e-07	1	0.141323	0.000795668	1	2.45152e-09	0.333482	0.0308949	0.00807688	0.833456
1481	GOBP Reactive Oxygen Species Biosynthetic Process	1	0.060032	1	0.676675	1	4.11102e-07	1	0.00343103	0.4279	0.906793	4.44807e-06	0.4433	0.0274796	0.195293	0.862466
1553	GOBP Regulation Of Cell Differentiation	1	0.345148	1	1	0.0371671	4.49266e-07	1	0.00536709	6.52063e-06	1	3.56484e-06	0.891196	3.77729e-11	0.000168344	0.143438
876	GOBP Negative Regulation Of Endoplasmic Reticulum Stress Induced Intrinsic Apoptotic Signaling Pathway	1	0.00271062	1	1	1	4.50985e-07	1	0.0419854	0.01215	1	8.10553e-08	0.24872	0.157026	0.0904152	0.833456
2033	GOBP Scf Dependent Proteasomal Ubiquitin Dependent Protein Catabolic Process	1	0.0043261	1	1	1	4.68219e-07	1	0.108507	0.00359166	0.525192	1.60722e-07	0.141449	0.0708793	0.0066411	0.879366
1591	GOBP Regulation Of Cysteine Type Endopeptidase Activity	1	0.00444662	1	1	1	4.75732e-07	1	0.00693066	1.30239e-06	0.868244	4.55968e-10	0.264109	0.000294298	5.68792e-05	0.975331
641	GOBP Leukocyte Chemotaxis	1	0.604715	1	1	1	4.79273e-07	1	0.553121	0.00677702	0.868244	0.000129107	0.878618	0.000103105	0.12103	0.882469
228	GOBP Cellular Nitrogen Compound Catabolic Process	1	0.0345023	1	0.676675	1	4.83541e-07	1	0.0164353	0.131861	1	0.000998577	0.380781	3.06208e-07	0.0426649	0.453827
178	GOBP Cell Death In Response To Hydrogen Peroxide	1	0.00959937	1	1	0.847015	4.86173e-07	1	0.0633864	0.00201129	1	1.03658e-08	0.167451	0.0370055	0.0186003	0.833456
1431	GOBP Protein Kinase A Signaling	1	0.00496881	1	1	0.939581	5.32386e-07	1	0.18079	0.000448218	1	5.65277e-08	0.168947	0.0358695	0.00615913	0.957889
654	GOBP Lipid Metabolic Process	1	0.382135	1	1	0.945492	5.50094e-07	1	0.0541157	0.0243535	0.874387	4.02684e-06	0.595633	2.18089e-08	0.071706	0.910388
532	GOBP Granulocyte Activation	1	0.818785	1	1	1	5.87452e-07	1	0.850639	0.00663967	1	1.12143e-05	0.790008	0.000819258	0.0661771	0.83527
437	GOBP Epithelial Cell Apoptotic Process	1	0.813528	1	0.952337	1	5.88887e-07	1	0.00975655	0.06462	1	3.22862e-05	0.99349	0.0346395	0.0669496	0.885389
1712	GOBP Regulation Of Microglial Cell Activation	1	0.0117533	1	0.960045	1	5.95108e-07	1	0.0175705	0.00643459	1	9.19851e-06	0.439232	0.097909	0.0076993	0.833456
270	GOBP Cellular Response To Starvation	1	0.0436454	1	1	0.915014	6.03108e-07	1	0.00268251	0.0142558	0.962179	1.46569e-05	0.361791	0.00900785	0.0527971	0.942046
608	GOBP Interleukin 6 Production	1	0.0627661	1	1	1	6.04727e-07	1	0.00343103	0.403629	0.868244	8.31779e-07	0.92606	0.160615	0.542792	0.960364
670	GOBP Lung Morphogenesis	1	0.0620318	1	1	0.144917	6.06203e-07	1	0.0585514	0.000310392	0.868244	6.9206e-08	0.790928	0.114768	0.00675817	0.074983
693	GOBP Male Gamete Generation	1	0.299076	1	1	0.847015	6.16244e-07	0.811295	0.265291	7.7723e-07	0.958706	1.52874e-10	0.273589	8.93597e-07	4.9839e-05	0.842933
2196	GOBP Vesicle Mediated Transport To The Plasma Membrane	1	0.0138705	1	1	1	6.16244e-07	1	0.179986	0.0591132	1	2.05782e-07	0.595633	0.0384044	0.209266	0.622782
1703	GOBP Regulation Of Macrophage Activation	1	0.148529	1	1	1	6.72616e-07	1	0.109744	0.00490556	1	2.89781e-06	0.785948	0.0733623	0.0127268	0.830354
2200	GOBP Viral Genome Replication	1	0.830046	1	1	1	7.05366e-07	1	0.02913	0.0222931	1	0.00092011	0.737615	0.00259577	0.139109	0.830354
219	GOBP Cellular Ion Homeostasis	1	0.148705	1	1	1	7.21628e-07	1	0.0238484	0.000218875	1	2.6559e-05	0.964004	2.60188e-06	0.000468225	0.733979
418	GOBP Endoplasmic Reticulum Organization	1	0.192209	1	1	1	7.243e-07	0.982554	0.110636	1.16422e-05	1	8.80422e-08	0.338842	0.0142348	0.000490394	0.884879
617	GOBP Intrinsic Apoptotic Signaling Pathway In Response To Dna Damage	1	0.0188717	1	1	0.946046	7.39402e-07	1	0.535562	0.00052017	1	1.12598e-06	0.286477	0.000154875	0.00647472	0.942046
1081	GOBP Organelle Fission	1	0.00706279	1	0.899573	1	7.82758e-07	1	0.0117885	0.26442	0.955039	1.24968e-05	0.287603	1.4805e-05	0.218143	0.910388
251	GOBP Cellular Response To Hydrogen Peroxide	1	0.0208522	1	1	0.851015	7.9899e-07	1	0.0404766	0.00812063	1	4.69305e-06	0.254047	0.00216928	0.0251876	0.952097
855	GOBP Negative Regulation Of Cell Population Proliferation	1	0.444289	1	1	0.397549	8.04432e-07	1	0.246858	1.02465e-05	1	6.52442e-08	0.989931	2.16556e-07	3.86044e-05	0.521826
259	GOBP Cellular Response To Manganese Ion	1	0.0193834	1	1	1	8.0999e-07	1	0.125885	0.00122673	1	3.91648e-07	0.466856	0.134805	0.0120275	0.833456
720	GOBP Mesoderm Development	1	0.00017543	1	1	0.847015	8.0999e-07	1	0.208717	0.0418176	0.868244	1.66928e-08	0.0798814	0.0114886	0.186631	0.790023
1404	GOBP Production Of Molecular Mediator Involved In Inflammatory Response	1	0.0549638	1	1	1	8.15417e-07	1	0.165876	0.619338	1	5.69114e-06	0.708894	0.0451057	0.842324	0.842933
1261	GOBP Positive Regulation Of Ion Transport	1	0.446563	1	1	1	8.25336e-07	1	0.554682	0.00176496	0.868244	2.2294e-06	0.827257	0.00396535	0.0255598	0.883429
1672	GOBP Regulation Of Intracellular Transport	1	0.0762069	1	0.798065	0.847015	8.26697e-07	1	4.5597e-05	0.00734819	1	1.46873e-05	0.251593	0.0404186	0.00415041	0.885389
1976	GOBP Response To Peptide	1	0.202616	1	1	1	8.66971e-07	1	0.0311059	0.00643459	1	1.44487e-05	0.749651	3.38156e-06	0.015149	0.774887
303	GOBP Chromosome Organization	1	0.0078774	1	0.737705	1	9.05817e-07	1	0.000128799	0.578278	0.868244	0.000430214	0.105102	6.43363e-08	0.363927	0.839741
822	GOBP Natural Killer Cell Mediated Immunity	1	0.567461	1	0.925019	1	9.07614e-07	1	0.00463163	0.312613	0.868244	0.000194114	0.859413	0.00136846	0.275017	0.885389
2370	KEGG Tuberculosis	1	0.130869	1	1	1	9.07614e-07	1	0.103627	0.0431908	1	5.31503e-05	0.772579	0.00118706	0.206864	0.813111
591	GOBP Inner Ear Receptor Cell Development	1	0.0389547	1	1	0.847015	9.16503e-07	1	0.25485	0.000155519	0.0885753	3.63046e-08	0.215452	0.0355441	0.00389764	0.316757
592	GOBP Inner Ear Receptor Cell Stereocilium Organization	1	0.0389547	1	1	0.847015	9.16503e-07	1	0.25485	0.000155519	0.0885753	3.63046e-08	0.215452	0.0355441	0.00389764	0.316757
1479	GOBP Ras Protein Signal Transduction	1	0.950444	1	1	0.925168	9.2498e-07	1	0.00561324	0.122108	0.868244	0.000161592	0.592125	1.4805e-05	0.166398	0.876606
1491	GOBP Regulated Exocytosis	1	0.131472	1	1	1	9.2498e-07	1	0.050155	0.00547816	1	4.67098e-07	0.312706	0.00019441	0.0667804	0.833456
723	GOBP Metal Ion Homeostasis	1	0.245364	1	0.944799	1	9.27996e-07	1	0.00499399	0.00138822	1	0.000715822	0.84072	1.50035e-05	0.00151977	0.602799
255	GOBP Cellular Response To Interleukin 1	1	0.691799	1	1	0.847015	9.59275e-07	1	0.326806	0.051048	1	4.91134e-05	0.876517	0.00259818	0.0845586	0.977345
64	GOBP Aorta Development	1	0.0150529	1	1	1	9.72777e-07	1	0.219168	0.000362913	0.868244	3.93325e-06	0.418024	0.0450418	0.00681719	0.974257
2201	GOBP Viral Life Cycle	1	0.567461	1	1	1	9.9588e-07	1	0.125513	0.0293571	0.993851	0.0011968	0.910988	2.06407e-05	0.273031	0.935563
1813	GOBP Regulation Of Protein Phosphorylation	1	0.221362	1	1	0.992336	1.00314e-06	1	0.0279963	0.0082627	0.868244	1.20314e-05	0.564528	2.73825e-09	0.0349767	0.902066
1442	GOBP Protein Localization To Organelle	1	0.180347	1	1	0.943873	1.01597e-06	0.854988	0.00355298	0.00289582	0.878286	0.00151252	0.22609	9.87261e-09	0.0206251	0.910388
1750	GOBP Regulation Of Neuron Maturation	1	0.0027367	1	1	1	1.03981e-06	1	0.0200369	0.00291278	1	4.31065e-07	0.271379	0.108732	0.0076993	0.833456
163	GOBP Cell Cell Adhesion Mediated By Cadherin	1	0.133389	1	1	1	1.04586e-06	1	0.231999	0.338887	0.12292	5.54761e-07	0.55183	0.147871	0.724626	0.87022
2238	KEGG Camp Signaling Pathway	1	0.449345	1	1	0.847015	1.05343e-06	1	0.237494	0.116148	1	1.44892e-06	0.909784	0.00524798	0.301557	0.883429
741	GOBP Midbrain Development	1	0.433694	1	1	1	1.08829e-06	1	0.0638121	0.447206	0.676247	4.05298e-06	0.863903	0.0151227	0.667511	0.839741
59	GOBP Anterior Posterior Pattern Specification	1	0.516893	1	1	0.0304874	1.12222e-06	0.955223	0.167463	0.115885	0.868244	4.23525e-08	0.588142	0.0049121	0.679568	0.0224584
424	GOBP Endosome Transport Via Multivesicular Body Sorting Pathway	1	0.0677743	1	1	1	1.12222e-06	0.999695	0.12225	0.387903	0.958731	5.27557e-07	0.21602	0.0584252	0.778567	0.902066
796	GOBP Multivesicular Body Sorting Pathway	1	0.0677743	1	1	1	1.12222e-06	0.999695	0.12225	0.387903	0.958731	5.27557e-07	0.21602	0.0584252	0.778567	0.902066
1102	GOBP Ossification	1	0.374453	1	0.79023	0.720309	1.12222e-06	1	0.00754726	0.445272	0.868244	0.000212159	0.84072	0.000209498	0.304779	0.528729
1951	GOBP Response To Interferon Alpha	1	0.457136	1	1	1	1.12222e-06	1	0.011856	0.532908	1	2.15032e-05	0.992174	0.0956084	0.778567	0.839741
48	GOBP Amyloid Precursor Protein Catabolic Process	1	0.0124774	1	1	1	1.13205e-06	1	0.249616	0.0720808	0.868244	2.5332e-07	0.310668	0.00488161	0.233576	0.977345
49	GOBP Amyloid Precursor Protein Metabolic Process	1	0.0124774	1	1	1	1.13205e-06	1	0.249616	0.0720808	0.868244	2.5332e-07	0.310668	0.00488161	0.233576	0.977345
262	GOBP Cellular Response To Nitrogen Compound	1	0.675909	1	1	1	1.13205e-06	1	0.0558884	0.000272856	1	8.68252e-06	0.832247	3.54882e-05	0.00135951	0.842933
395	GOBP Embryo Development	1	0.383057	1	1	0.00153097	1.16307e-06	0.982554	0.175715	0.00075603	1	2.87438e-09	0.503957	4.30689e-07	0.00766079	0.0226151
536	GOBP Gtp Metabolic Process	1	0.0105886	1	1	1	1.20339e-06	1	0.0837436	0.00156021	1	1.96284e-08	0.42676	0.134335	0.01487	0.84371
1911	GOBP Respiratory System Development	1	0.406375	1	1	0.358577	1.20669e-06	1	0.155437	0.000595613	0.888587	8.27251e-07	0.977738	0.00243214	0.0248263	0.323632
1932	GOBP Response To Dopamine	1	0.0632566	1	1	1	1.20733e-06	1	0.160793	0.00129453	1	2.43161e-06	0.484931	0.0596817	0.0128352	0.839741
1476	GOBP Pyrimidine Containing Compound Catabolic Process	1	0.0627815	1	1	1	1.31076e-06	1	0.256811	0.764944	0.868244	2.03151e-08	0.503915	0.0227318	0.872424	0.966772
872	GOBP Negative Regulation Of Dna Binding Transcription Factor Activity	1	0.62156	1	1	0.970494	1.31951e-06	1	0.159452	0.0480433	0.868244	0.000265133	0.898413	0.000308733	0.301849	0.881294
1757	GOBP Regulation Of Nitric Oxide Metabolic Process	1	0.231546	1	1	1	1.35545e-06	1	0.475374	9.49051e-06	1	2.76383e-09	0.950545	0.0267544	0.0001393	0.873984
628	GOBP Keratinocyte Migration	1	0.16478	1	1	1	1.38195e-06	1	0.370065	0.810161	1	6.09687e-06	0.845176	0.00922821	0.855443	0.833456
1679	GOBP Regulation Of Keratinocyte Migration	1	0.16478	1	1	1	1.38195e-06	1	0.370065	0.810161	1	6.09687e-06	0.845176	0.00922821	0.855443	0.833456
2334	KEGG Pd L1 Expression And Pd 1 Checkpoint Pathway In Cancer	1	0.394753	1	0.856902	1	1.38195e-06	1	0.00575378	0.175703	0.981509	9.47586e-05	0.872962	0.0271268	0.129145	0.942046
1747	GOBP Regulation Of Neuroblast Proliferation	1	0.00684097	1	0.676675	1	1.39354e-06	1	0.0187265	0.000440288	1	2.84273e-07	0.418024	0.334709	0.000117799	0.839741
446	GOBP Epithelium Development	1	0.289219	1	1	2.29772e-06	1.39778e-06	0.9259	0.0044933	0.000716893	1	7.00805e-09	0.376341	2.21559e-08	0.00163902	5.25592e-05
866	GOBP Negative Regulation Of Cytokine Production	1	0.574543	1	1	1	1.40964e-06	1	0.0134704	0.0238801	0.934801	0.00045086	0.662556	6.65823e-05	0.0346593	0.862466
1786	GOBP Regulation Of Phosphatidylinositol 3 Kinase Signaling	1	0.201133	1	1	0.910946	1.42818e-06	1	0.233188	0.0121654	1	4.50133e-08	0.93679	0.0119553	0.0783541	0.942046
2290	KEGG Human T Cell Leukemia Virus 1 Infection	1	0.11697	1	1	1	1.43702e-06	1	0.0512459	0.155464	0.888587	0.00038687	0.910988	0.00201903	0.254974	0.975331
620	GOBP Intrinsic Apoptotic Signaling Pathway In Response To Oxidative Stress	1	0.231706	1	0.961332	1	1.50546e-06	1	0.286217	0.000943679	1	6.74705e-05	0.716474	0.0115188	0.00119653	0.83527
83	GOBP Autophagosome Organization	1	0.0048089	1	1	1	1.52294e-06	1	0.0245983	0.00607588	0.868244	4.45237e-06	0.24872	0.00463014	0.0115314	0.851652
537	GOBP Hair Cell Differentiation	1	0.0525226	1	1	0.277505	1.55428e-06	1	0.16406	0.000270572	0.868244	9.80543e-09	0.338842	0.0393632	0.00158035	0.12694
1539	GOBP Regulation Of Cd4 Positive Alpha Beta T Cell Activation	1	0.200572	1	1	1	1.56332e-06	1	0.171481	0.11368	0.868244	5.24824e-05	0.887288	0.000656677	0.259204	0.975375
1811	GOBP Regulation Of Protein Modification By Small Protein Conjugation Or Removal	1	0.00318199	1	1	1	1.58271e-06	1	0.0499104	0.131188	1	1.18658e-05	0.178056	0.00022108	0.174927	0.822288
944	GOBP Negative Regulation Of Oxidative Stress Induced Cell Death	1	0.0385242	1	1	0.84978	1.6354e-06	1	0.0780834	0.00114231	1	2.39562e-06	0.364994	0.00744504	0.0060749	0.952097
2115	GOBP Synaptic Vesicle Localization	1	0.0013992	1	1	1	1.6354e-06	1	0.00750171	0.00946245	1	7.4236e-07	0.254327	0.398064	0.0358148	0.862466
2117	GOBP Synaptic Vesicle Transport	1	0.0013992	1	1	1	1.6354e-06	1	0.00750171	0.00946245	1	7.4236e-07	0.254327	0.398064	0.0358148	0.862466
1202	GOBP Positive Regulation Of Cysteine Type Endopeptidase Activity	1	0.0122284	1	1	1	1.63882e-06	1	0.0382361	0.000272856	0.868244	1.83843e-07	0.271379	0.000671539	0.00388604	0.910388
132	GOBP Carbohydrate Derivative Metabolic Process	1	0.110108	1	0.793148	1	1.65148e-06	1	0.0250297	0.066082	1	1.82024e-05	0.467134	3.37716e-08	0.0392887	0.839741
1125	GOBP Peptidyl Serine Modification	1	0.00295359	1	1	0.996328	1.67491e-06	1	0.0723309	3.14035e-05	0.893376	1.4015e-05	0.267485	8.05934e-06	0.000801068	0.957327
1614	GOBP Regulation Of Endoplasmic Reticulum Stress Induced Intrinsic Apoptotic Signaling Pathway	1	0.0108819	1	1	1	1.67491e-06	1	0.110636	0.0169413	1	2.18789e-07	0.183127	0.242773	0.132916	0.830354
1441	GOBP Protein Localization To Nucleus	1	0.0330225	1	1	0.847015	1.70112e-06	1	0.128925	0.00122841	0.868244	4.25585e-06	0.212944	0.000175959	0.00910822	0.737913
1477	GOBP Pyrimidine Containing Compound Metabolic Process	1	0.0318966	1	0.980411	1	1.72462e-06	1	0.275799	0.857743	0.886697	6.56932e-07	0.489056	0.0026506	0.845917	0.885389
1111	GOBP P38mapk Cascade	1	0.0350807	1	0.999558	1	1.83192e-06	1	0.102044	0.704915	0.933753	4.6775e-05	0.649473	0.0672067	0.724626	0.843752
1319	GOBP Positive Regulation Of Phagocytosis	1	0.311995	1	1	1	1.83497e-06	1	0.115586	0.000747983	1	7.0259e-05	0.821912	0.0170248	0.00675817	0.833456
244	GOBP Cellular Response To Dna Damage Stimulus	1	0.0039506	1	0.676675	1	1.91929e-06	1	0.000820625	0.362797	0.995592	0.000535966	0.322739	4.98098e-09	0.154355	0.833456
1688	GOBP Regulation Of Leukocyte Proliferation	1	1	1	1	0.847015	1.96151e-06	1	0.130815	0.00164185	1	2.05731e-05	0.595633	0.00040723	0.0112221	0.890988
1189	GOBP Positive Regulation Of Cell Projection Organization	1	0.930289	1	1	0.55324	2.03791e-06	0.982418	0.000203652	0.0531921	0.868244	0.000265147	0.908373	0.00132965	0.131971	0.210433
619	GOBP Intrinsic Apoptotic Signaling Pathway In Response To Endoplasmic Reticulum Stress	1	0.0658368	1	1	1	2.05583e-06	1	0.0194107	0.0413282	1	8.42408e-07	0.407264	0.293748	0.155932	0.813111
1196	GOBP Positive Regulation Of Cellular Component Organization	1	0.328859	1	1	0.497797	2.07621e-06	1	0.0123985	0.0106467	0.882435	2.66004e-06	0.776476	1.14483e-07	0.06778	0.430588
964	GOBP Negative Regulation Of Proteolysis	1	0.0411028	1	1	1	2.13851e-06	1	0.00711492	0.000195522	1	8.21736e-08	0.640676	0.00564733	0.00092127	0.975375
708	GOBP Membrane Fusion	1	0.0101712	1	1	0.987903	2.14033e-06	1	0.141636	0.375404	1	1.21807e-07	0.268063	0.0079448	0.690228	0.960794
1267	GOBP Positive Regulation Of Leukocyte Mediated Immunity	1	0.020297	1	0.945111	0.977113	2.14033e-06	1	0.00944892	0.0233193	0.47403	7.07368e-05	0.282273	0.00121595	0.0242045	0.833456
1900	GOBP Regulation Of Wnt Signaling Pathway	1	0.203023	1	1	0.790763	2.21409e-06	1	0.0316508	0.197891	0.868244	2.73615e-06	0.598192	0.000361531	0.433403	0.504307
1977	GOBP Response To Peptide Hormone	1	0.433694	1	1	1	2.34752e-06	1	0.120312	0.00256513	1	7.3721e-06	0.962695	1.67584e-05	0.00947408	0.833456
1419	GOBP Protein Containing Complex Organization	1	0.192209	1	1	0.847015	2.38035e-06	1	0.0102616	0.000711766	1	8.29242e-06	0.589678	7.2616e-11	0.0231454	0.902066
1895	GOBP Regulation Of Vacuole Organization	1	0.00369057	1	1	1	2.38035e-06	1	0.0323924	0.0353078	0.868244	5.68751e-06	0.0970161	0.0692636	0.122258	0.842933
1866	GOBP Regulation Of System Process	1	0.0924109	1	1	0.922714	2.49732e-06	1	0.0566407	0.00267739	0.968861	4.25585e-06	0.908373	0.00178918	0.00681719	0.942046
2368	KEGG Toll Like Receptor Signaling Pathway	1	1	1	1	1	2.61768e-06	1	0.0457283	0.263921	0.868244	0.000603743	0.484931	0.0166172	0.459731	0.944393
1201	GOBP Positive Regulation Of Cold Induced Thermogenesis	1	0.558525	1	1	0.925168	2.77175e-06	1	0.611854	0.0372936	1	1.04262e-06	0.845407	0.0185931	0.127415	0.956554
2134	GOBP Telencephalon Development	1	0.584034	1	0.935976	1	2.81552e-06	1	0.03668	0.00235041	1	0.000100949	0.880506	0.000693744	0.00239902	0.833456
1124	GOBP Peptidyl Lysine Trimethylation	1	0.00444662	1	0.945111	1	2.89206e-06	1	0.109744	0.99271	0.868244	5.21817e-05	0.253097	0.0110633	0.943552	0.942046
1707	GOBP Regulation Of Membrane Depolarization	1	0.0376637	1	1	1	3.03967e-06	1	0.0158455	0.00277237	1	2.84643e-05	0.450494	0.112421	0.00645199	0.833456
170	GOBP Cell Chemotaxis	1	1	1	1	0.847015	3.04721e-06	1	0.808929	0.00126732	0.868244	8.89787e-05	0.864401	2.05722e-07	0.0652253	0.601215
1397	GOBP Postreplication Repair	1	0.442813	1	1	1	3.09099e-06	1	0.0672674	0.0122026	1	1.72764e-05	0.981337	0.0716139	0.0753297	0.833456
903	GOBP Negative Regulation Of Intrinsic Apoptotic Signaling Pathway	1	0.00444662	1	1	1	3.19867e-06	1	0.0772859	0.0172377	1	1.03221e-05	0.383856	0.0301259	0.0254662	0.645967
912	GOBP Negative Regulation Of Leukocyte Proliferation	1	1	1	1	0.847015	3.30264e-06	1	0.284015	0.0621586	0.868244	6.40743e-08	0.883247	0.00229705	0.169996	0.833456
1298	GOBP Positive Regulation Of Neuron Death	1	0.243058	1	1	0.155887	3.30264e-06	0.861625	0.166425	0.00233449	1	6.24517e-05	0.271379	0.000262317	0.00705031	0.482862
2227	KEGG Apoptosis Multiple Species	1	0.304949	1	1	1	3.30334e-06	1	0.0746526	0.239672	1	8.30127e-05	0.812637	0.0368633	0.373787	0.833456
292	GOBP Chemical Homeostasis	1	0.180004	1	1	1	3.4317e-06	1	0.0698647	9.60741e-05	1	2.54071e-07	0.695633	8.37519e-09	0.000414925	0.839741
1935	GOBP Response To Endoplasmic Reticulum Stress	1	0.259536	1	1	1	3.43873e-06	1	0.040145	0.000298385	1	8.02329e-05	0.503957	0.00364064	0.0111292	0.833456
1984	GOBP Response To Starvation	1	0.0392522	1	1	0.887197	3.52893e-06	1	0.00106519	0.0406632	1	7.66341e-05	0.245968	0.011326	0.12544	0.942046
20	GOBP Adaptive Immune Response Based On Somatic Recombination Of Immune Receptors Built From Immunoglobulin Superfamily Domains	1	0.125822	1	1	0.997679	3.54693e-06	1	0.0870883	0.0146109	0.868244	5.98631e-06	0.595633	0.000213181	0.0264962	0.914737
246	GOBP Cellular Response To External Stimulus	1	0.208637	1	0.921819	0.205716	3.67354e-06	1	0.00464547	0.0978226	0.868244	2.53428e-06	0.6429	0.000113518	0.0885364	0.136038
2156	GOBP Transition Metal Ion Homeostasis	1	0.548445	1	0.89096	1	3.80582e-06	1	0.0992996	0.0360338	1	0.000436087	0.987653	0.000881856	0.0291811	0.833456
496	GOBP Forebrain Cell Migration	1	0.0350807	1	1	1	3.80832e-06	1	0.0839895	0.000645866	1	1.0431e-06	0.571561	0.0084419	0.00556729	0.83527
1837	GOBP Regulation Of Response To Reactive Oxygen Species	1	0.0214421	1	1	0.847015	3.84269e-06	1	0.109744	0.00464922	1	5.14324e-08	0.254047	0.0403006	0.0387163	0.839741
1783	GOBP Regulation Of Phagocytosis	1	0.297534	1	1	1	3.89994e-06	1	0.16406	0.0595043	1	4.29959e-05	0.880506	0.0516329	0.174517	0.821294
2319	KEGG Neutrophil Extracellular Trap Formation	1	0.668152	1	0.81035	1	3.99638e-06	1	0.00131499	0.942429	0.868244	0.000125224	0.845176	0.191646	0.778567	0.910388
1899	GOBP Regulation Of Viral Process	1	0.142001	1	1	1	4.05535e-06	1	0.0192261	0.0136131	1	0.00987502	0.964004	0.00104196	0.0711072	0.822288
2042	GOBP Sensory Organ Morphogenesis	1	0.268244	1	1	0.00176633	4.14072e-06	0.990135	0.0913199	0.00609094	1	3.71753e-06	0.429053	0.0198524	0.0174326	0.00754935
2063	GOBP Small Gtpase Mediated Signal Transduction	1	1	1	1	0.86934	4.20635e-06	1	0.0166533	0.115725	0.890433	0.000565144	0.594991	1.19888e-07	0.192218	0.876606
1003	GOBP Negative Regulation Of Viral Genome Replication	1	0.836982	1	1	1	4.4046e-06	1	0.0545733	0.0204224	1	0.000219413	0.84072	0.0194161	0.0920783	0.833456
701	GOBP Mechanoreceptor Differentiation	1	0.0627815	1	1	0.480521	4.44768e-06	1	0.334467	0.000105878	0.133733	1.20147e-08	0.274747	0.0378539	0.00311233	0.0353622
1438	GOBP Protein Localization To Endoplasmic Reticulum	1	0.186475	1	1	1	4.51706e-06	0.908898	0.0154865	0.00228026	1	3.29342e-05	0.266301	0.0253387	0.0333693	0.862466
2339	KEGG Platinum Drug Resistance	1	0.0788064	1	1	1	4.65533e-06	1	0.0544391	0.0485695	0.868244	7.15115e-05	0.26369	0.0718399	0.166716	0.915209
497	GOBP Forebrain Development	1	0.526665	1	1	1	4.71443e-06	1	0.0145091	0.00569179	1	1.06745e-05	0.898413	0.00526492	0.0140995	0.839741
1163	GOBP Positive Regulation Of B Cell Activation	1	0.877288	1	1	0.88557	4.7208e-06	1	0.0182878	0.0367598	1	3.02417e-05	0.950664	0.0158584	0.105363	0.998665
227	GOBP Cellular Monovalent Inorganic Cation Homeostasis	1	0.0614346	1	1	1	4.83231e-06	1	0.536479	0.00849016	1	2.38123e-05	0.455245	0.000863172	0.0243566	0.862466
790	GOBP Multicellular Organism Aging	1	0.126136	1	1	1	4.83231e-06	1	0.019501	8.4407e-05	1	3.79467e-06	0.403677	0.0406707	0.00184012	0.833456
1927	GOBP Response To Catecholamine	1	0.045812	1	1	1	4.83871e-06	1	0.346656	0.00377239	1	3.99371e-06	0.530776	0.0626129	0.0364437	0.833456
13	GOBP Activation Of Immune Response	1	0.700099	1	1	1	4.91674e-06	1	0.109739	0.000210701	1	6.66071e-07	0.959501	0.000140202	0.00200331	0.85063
1017	GOBP Neuroblast Proliferation	1	0.108486	1	0.795645	1	5.07189e-06	1	0.0151365	0.00156373	1	9.25756e-06	0.706955	0.304986	0.000853685	0.833456
534	GOBP Granulocyte Migration	1	0.489219	1	1	1	5.07466e-06	1	0.628758	0.00739423	0.868244	0.000167166	0.909761	0.00735279	0.0733264	0.884879
1701	GOBP Regulation Of Lysosomal Lumen Ph	1	0.0271329	1	1	1	5.08179e-06	1	0.121138	0.00134632	1	2.06101e-06	0.356654	0.0226367	0.00838093	0.83527
1785	GOBP Regulation Of Phosphatidylinositol 3 Kinase Activity	1	1	1	1	1	5.08179e-06	0.814765	0.157342	0.0791377	1	1.98888e-06	0.946655	0.0512601	0.338292	0.830354
706	GOBP Membrane Depolarization	1	0.179041	1	1	1	5.24601e-06	1	0.00705491	0.00694353	1	0.000173522	0.684214	0.143146	0.0215862	0.833456
1489	GOBP Regeneration	1	0.332258	1	0.684473	1	5.38118e-06	1	0.00536748	0.460606	0.893349	0.000234032	0.777157	0.006735	0.228276	0.883429
949	GOBP Negative Regulation Of Phagocytosis	1	0.317365	1	1	1	5.48088e-06	1	0.25958	0.372978	1	9.96924e-07	0.97594	0.196888	0.762534	0.833456
2128	GOBP T Cell Mediated Immunity	1	0.0088283	1	0.685392	0.96066	5.69998e-06	1	0.00884158	0.0726558	0.516139	0.000101325	0.551961	0.0229227	0.0266986	0.833456
2034	GOBP Second Messenger Mediated Signaling	1	0.740653	1	1	0.915014	5.76665e-06	1	0.291939	0.00103397	0.868244	0.000125224	0.741628	2.25676e-05	0.00408015	0.84371
1687	GOBP Regulation Of Leukocyte Migration	1	1	1	1	1	5.959e-06	1	0.0987126	0.00044596	1	0.000833741	0.405995	0.00200984	0.00922743	0.862466
1985	GOBP Response To Steroid Hormone	1	0.00444662	1	0.91527	1	6.12666e-06	1	0.0397228	1.30239e-06	1	7.79626e-09	0.215452	0.00181933	1.49754e-06	0.833456
102	GOBP Biological Process Involved In Interaction With Symbiont	1	0.610683	1	1	1	6.21052e-06	1	0.779893	0.000240178	1	4.66221e-05	0.983485	0.00645596	0.00474902	0.833456
159	GOBP Cell Activation Involved In Immune Response	1	0.341267	1	1	1	6.21243e-06	1	0.106754	0.322544	1	4.59745e-05	0.845848	0.000265601	0.915278	0.951714
366	GOBP Developmental Process Involved In Reproduction	1	0.454913	1	1	0.210618	6.41134e-06	0.804236	0.279855	7.9376e-05	0.868244	2.07327e-09	0.386267	2.55515e-08	0.0013745	0.135655
50	GOBP Anatomical Structure Formation Involved In Morphogenesis	1	0.459393	1	1	0.00522945	6.43458e-06	0.869572	0.360077	0.000626432	1	3.38084e-06	0.454455	4.87742e-08	0.00162875	0.033167
889	GOBP Negative Regulation Of Gtpase Activity	1	0.276204	1	1	1	6.48039e-06	1	0.00950345	0.0405491	1	4.87896e-05	0.733743	0.187768	0.192218	0.833456
1909	GOBP Respiratory Burst Involved In Inflammatory Response	1	0.0480616	1	1	1	6.5429e-06	1	0.251797	1	1	1.62606e-06	0.47281	0.220536	0.580936	0.885389
2114	GOBP Synaptic Vesicle Exocytosis	1	0.000139285	1	1	1	6.9204e-06	1	0.102605	0.00148513	1	7.32861e-08	0.0582464	0.0406733	0.0107949	0.942046
1623	GOBP Regulation Of Establishment Of Planar Polarity	1	0.0155246	1	1	1	7.0798e-06	1	0.0564563	0.00129406	0.868244	6.66071e-07	0.356654	0.0611263	0.00495835	0.94738
1262	GOBP Positive Regulation Of Jnk Cascade	1	0.0677956	1	1	1	7.4669e-06	1	0.567304	0.955241	1	8.90717e-07	0.591504	0.0201692	0.741905	0.885389
1380	GOBP Positive Regulation Of Transferase Activity	1	0.934206	1	1	0.847015	7.5417e-06	1	0.195857	0.145369	1	2.75133e-05	0.603577	3.48039e-06	0.536354	0.907403
1788	GOBP Regulation Of Phosphorus Metabolic Process	1	0.144292	1	1	0.896901	7.74436e-06	1	0.0380379	0.00588503	0.868244	4.78126e-06	0.416765	3.30949e-10	0.0230864	0.83527
1945	GOBP Response To Hormone	1	0.0640087	1	1	1	8.10704e-06	1	0.0521925	2.10655e-05	1	1.04316e-06	0.416765	7.33982e-07	0.000528181	0.790023
635	GOBP Late Endosome To Lysosome Transport	1	0.0915667	1	1	1	8.19336e-06	1	0.0992996	0.00807282	1	9.76079e-06	0.267485	0.0561013	0.0619475	0.885389
1019	GOBP Neuroinflammatory Response	1	0.0907417	1	1	1	8.19793e-06	1	0.0986361	0.00362364	1	7.13726e-05	0.730612	0.0337947	0.00785467	0.833456
1618	GOBP Regulation Of Epithelial Cell Apoptotic Process	1	0.825176	1	0.871126	1	8.30119e-06	1	0.00409092	0.10862	1	0.00326123	0.912997	0.0290198	0.0840898	0.830354
172	GOBP Cell Cycle	1	0.0644892	1	0.676675	0.871828	8.48599e-06	1	0.00169118	0.0161296	0.888587	0.000226453	0.424908	7.72737e-13	0.0017328	0.876606
1083	GOBP Organelle Localization	1	0.955317	1	1	0.858091	8.64393e-06	0.814765	0.00875389	0.00696244	1	2.09862e-05	0.761077	0.000140208	0.0884231	0.957637
1084	GOBP Organelle Membrane Fusion	1	0.0101792	1	1	1	8.86345e-06	1	0.377072	0.559643	1	7.9531e-07	0.26634	0.0254989	0.97157	0.839741
1074	GOBP Olfactory Lobe Development	1	0.0294647	1	1	1	9.47282e-06	1	0.084403	0.00275009	0.870051	7.30544e-06	0.333482	0.132129	0.02736	0.883429
217	GOBP Cellular Homeostasis	1	0.520376	1	1	1	9.62335e-06	1	0.241146	0.000115128	1	1.8731e-05	0.981337	8.80402e-09	0.000746167	0.719834
2367	KEGG Tnf Signaling Pathway	1	0.999751	1	1	1	1.0007e-05	1	0.129197	0.498836	1	0.000148786	0.898413	0.0331672	0.680141	0.833456
2106	GOBP Superoxide Anion Generation	1	0.317298	1	0.790973	0.847015	1.01011e-05	0.868962	0.343842	0.764574	0.868244	4.83142e-07	0.344669	0.00403835	0.588998	0.72184
1191	GOBP Positive Regulation Of Cell Substrate Junction Organization	1	0.188017	1	1	1	1.01175e-05	1	0.564294	0.0167034	1	7.48044e-06	0.915984	0.0362598	0.119875	0.833456
245	GOBP Cellular Response To Endogenous Stimulus	1	0.0524718	1	1	1	1.02532e-05	1	0.030527	0.000124953	1	1.57646e-05	0.286477	1.90792e-08	0.000594741	0.87364
1228	GOBP Positive Regulation Of Extrinsic Apoptotic Signaling Pathway	1	0.190004	1	0.920143	0.847015	1.02767e-05	1	0.0683222	0.0999132	1	3.05087e-05	0.399414	0.0245089	0.0894747	0.913928
1691	GOBP Regulation Of Lipid Kinase Activity	1	1	1	1	1	1.0376e-05	0.934212	0.223805	0.184511	1	6.83273e-06	0.950656	0.0239871	0.568722	0.868468
404	GOBP Embryonic Organ Development	1	0.214917	1	1	3.21962e-06	1.0503e-05	1	0.945516	0.00801544	1	1.35522e-08	0.733743	0.000191027	0.167989	0.000201866
1265	GOBP Positive Regulation Of Leukocyte Cell Cell Adhesion	1	1	1	1	0.915014	1.07405e-05	1	0.0636653	0.00048353	1	0.000165574	0.737615	0.0010844	0.00813306	0.952097
596	GOBP Inositol Lipid Mediated Signaling	1	0.718642	1	1	0.858091	1.08e-05	1	0.224638	0.0146786	1	1.64043e-07	0.84072	0.0313722	0.0496016	0.987901
776	GOBP Monovalent Inorganic Cation Homeostasis	1	0.04678	1	1	1	1.0812e-05	1	0.676665	0.00976206	1	9.94706e-05	0.417097	0.000721299	0.030535	0.839741
2195	GOBP Vesicle Mediated Transport In Synapse	1	6.04232e-05	1	1	0.997234	1.08756e-05	1	0.040145	0.0021762	1	9.67284e-08	0.0970161	0.00960869	0.0157806	0.939068
345	GOBP Dendrite Development	1	0.596439	1	1	1	1.099e-05	0.935487	0.155195	0.069782	1	3.28359e-06	0.630402	0.00184178	0.532139	0.977345
648	GOBP Leukocyte Proliferation	1	0.867304	1	0.97269	0.847015	1.09984e-05	1	0.0897164	0.00275009	0.922532	0.000305623	0.834852	0.000389155	0.00352621	0.85063
987	GOBP Negative Regulation Of Synaptic Transmission	1	0.044877	1	1	1	1.12071e-05	1	0.105711	0.000710827	1	1.7017e-06	0.364994	0.0709216	0.00135042	0.833456
834	GOBP Negative Regulation Of Binding	1	0.067274	1	0.887825	1	1.13238e-05	1	0.172864	0.00408485	0.882435	0.000112919	0.489056	0.00320525	0.00329175	0.910388
2308	KEGG Mapk Signaling Pathway	1	0.582411	1	1	0.960408	1.15655e-05	1	0.161892	0.05789	1	6.39256e-05	0.827257	0.0040832	0.117678	0.981551
1156	GOBP Positive Regulation Of Adaptive Immune Response	1	0.0945551	1	1	0.939472	1.16208e-05	1	0.0244641	0.0843331	0.684794	2.04315e-05	0.450651	0.00368255	0.294456	0.833456
900	GOBP Negative Regulation Of Intracellular Protein Transport	1	0.0492518	1	0.996484	1	1.17075e-05	1	0.0420788	0.00431827	1	4.6775e-05	0.418024	0.0739446	0.00617882	0.833456
2041	GOBP Sensory Organ Development	1	0.548284	1	1	3.59318e-05	1.17075e-05	0.968965	0.257755	0.0106467	1	2.41313e-06	0.633813	0.000829752	0.0885621	0.000247147
1773	GOBP Regulation Of Oxidoreductase Activity	1	4.06688e-05	1	0.840214	1	1.18875e-05	1	0.018759	0.0871955	1	3.07611e-06	0.150765	0.0671748	0.0611521	0.87022
1673	GOBP Regulation Of Intrinsic Apoptotic Signaling Pathway	1	0.0173763	1	1	1	1.2191e-05	1	0.165876	0.063308	1	1.82875e-05	0.254327	0.0139729	0.101293	0.839741
213	GOBP Cellular Defense Response	1	0.0887272	1	1	1	1.22143e-05	1	0.128477	0.954888	1	3.77793e-05	0.690819	0.0771919	0.657969	0.833456
1459	GOBP Protein Targeting To Membrane	1	0.249331	1	1	1	1.2507e-05	0.712887	0.0211482	0.0165452	0.945366	0.000100947	0.167614	0.0108284	0.116473	0.952097
2116	GOBP Synaptic Vesicle Recycling	1	1.50506e-05	1	1	0.904954	1.2507e-05	1	0.0205656	0.0211437	1	3.90405e-08	0.0230977	0.0461257	0.0760551	0.992276
836	GOBP Negative Regulation Of Biosynthetic Process	1	0.126529	1	1	0.0332887	1.25506e-05	1	0.000166531	0.0152643	1	0.00103602	0.333482	8.56932e-08	0.0375693	0.166566
192	GOBP Cell Maturation	1	0.380501	1	1	1	1.28157e-05	0.868962	0.124862	0.00408485	1	2.98624e-06	0.395037	0.00141867	0.0128214	0.795511
52	GOBP Anatomical Structure Maturation	1	0.422704	1	0.803577	1	1.28807e-05	0.989375	0.0186015	0.0161296	1	1.84913e-05	0.559251	0.000605794	0.00941418	0.790023
1529	GOBP Regulation Of Calcium Mediated Signaling	1	0.11475	1	1	1	1.29937e-05	1	0.142572	0.0659523	1	5.2353e-05	0.634595	0.0155464	0.215287	0.910388
2147	GOBP Toll Like Receptor Signaling Pathway	1	0.105711	1	1	1	1.30781e-05	1	0.49701	0.362797	0.933753	6.55319e-06	0.777632	0.00118216	0.540033	0.975331
1454	GOBP Protein Polyubiquitination	1	0.0454707	1	0.676675	1	1.34259e-05	1	0.0187502	0.0310832	1	0.00239976	0.356525	0.0202576	0.00474902	0.883429
590	GOBP Inner Ear Morphogenesis	1	0.0715615	1	1	6.16037e-07	1.38577e-05	0.741718	0.26029	0.00062226	0.882435	3.39286e-08	0.0684885	0.0349974	0.01487	1.10315e-06
236	GOBP Cellular Response To Alcohol	1	0.0640673	1	0.676675	1	1.41518e-05	1	0.0772859	0.138579	1	8.57111e-05	0.387201	0.00954311	0.0451183	0.833456
224	GOBP Cellular Macromolecule Biosynthetic Process	1	1	1	1	1	1.43007e-05	0.76271	0.00171225	0.0732294	1	0.00363944	0.813374	1.47944e-09	0.253057	0.601566
951	GOBP Negative Regulation Of Phosphorylation	1	0.136686	1	1	1	1.43007e-05	1	0.121224	0.0051956	1	1.96347e-05	0.340959	1.31661e-06	0.0250286	0.86793
935	GOBP Negative Regulation Of Neuron Death	1	0.466479	1	0.807176	1	1.4629e-05	1	0.0225524	0.00199274	1	0.0010709	0.865998	0.000650507	0.00113098	0.873356
1312	GOBP Positive Regulation Of P38mapk Cascade	1	0.0785803	1	1	1	1.49224e-05	1	0.0859928	1	1	4.59745e-05	0.644261	0.301805	0.953735	0.833456
1350	GOBP Positive Regulation Of Receptor Signaling Pathway Via Stat	1	0.130635	1	1	1	1.52637e-05	1	0.560492	0.0042302	1	0.000131017	0.708133	0.0172174	0.0463668	0.885389
2353	KEGG Rig I Like Receptor Signaling Pathway	1	1	1	1	1	1.57415e-05	1	0.653499	0.0766712	1	0.000905854	0.539829	0.00132881	0.112373	0.883429
2189	GOBP Vesicle Budding From Membrane	1	0.360607	1	1	0.915014	1.63032e-05	0.882363	0.230847	0.00639196	0.868244	4.63011e-05	0.403677	0.0394117	0.0510488	0.883429
470	GOBP Exocytosis	1	0.126529	1	1	1	1.63559e-05	0.988324	0.128477	0.00486979	1	1.6011e-05	0.276794	0.000185458	0.0738722	0.833456
1781	GOBP Regulation Of Peptidyl Tyrosine Phosphorylation	1	0.595523	1	1	1	1.65878e-05	1	0.538538	0.00489624	1	0.000134914	0.880506	1.41629e-05	0.103957	0.833456
798	GOBP Muscle Cell Apoptotic Process	1	0.0677956	1	0.735368	1	1.68993e-05	1	0.21991	0.104629	0.047403	0.000506435	0.839012	0.0152717	0.0501232	0.911459
1064	GOBP Nucleoside Triphosphate Metabolic Process	1	0.356136	1	1	0.960408	1.80724e-05	1	0.0716407	0.0236463	0.874387	4.40012e-07	0.92606	0.016985	0.169996	0.929999
169	GOBP Cell Cell Signaling By Wnt	1	0.193561	1	0.940345	0.657563	1.81148e-05	1	0.0142386	0.369098	0.868244	3.17424e-05	0.745452	0.000114721	0.341275	0.487851
623	GOBP Ion Transport	1	0.745285	1	0.676675	1	1.81148e-05	1	0.0283447	0.000423209	0.981509	0.000576453	0.831258	1.48189e-07	7.93654e-05	0.833456
714	GOBP Membrane Protein Proteolysis	1	0.159079	1	0.999767	1	1.81148e-05	1	0.111641	0.0889587	0.868244	9.88369e-06	0.706955	0.0149693	0.107085	0.942046
1004	GOBP Negative Regulation Of Viral Process	1	0.299008	1	1	1	1.96526e-05	1	0.014183	0.0162361	1	0.00693606	0.905739	0.00946971	0.0663494	0.833456
2340	KEGG Prion Disease	1	0.489443	1	0.676675	1	1.96526e-05	1	0.00509064	0.746134	0.946188	0.00494614	0.853429	0.0450078	0.37578	0.833456
394	GOBP Electron Transport Chain	1	0.567461	1	0.91527	0.848506	2.02627e-05	0.932672	0.01793	0.827513	1	0.000263677	0.595633	0.00873606	0.755243	0.990976
1834	GOBP Regulation Of Response To Endoplasmic Reticulum Stress	1	0.101378	1	1	1	2.02627e-05	1	0.0985407	0.0129818	1	2.82567e-06	0.26561	0.305778	0.153531	0.822288
2007	GOBP Ribonucleoside Triphosphate Metabolic Process	1	0.28376	1	1	0.939581	2.02627e-05	1	0.136509	0.0157017	0.868244	2.32103e-07	0.854038	0.0144852	0.122399	0.909655
1128	GOBP Peptidyl Tyrosine Modification	1	0.889916	1	1	0.634411	2.03215e-05	1	0.263885	0.0334429	1	6.73648e-05	0.915316	5.41026e-06	0.275763	0.833456
15	GOBP Activation Of Janus Kinase Activity	1	0.301527	1	1	1	2.03963e-05	1	0.228468	0.00989615	1	3.8817e-05	0.929155	0.0633291	0.0524027	0.833456
1020	GOBP Neuromuscular Junction Development	1	0.166546	1	1	0.953506	2.06727e-05	1	0.107854	0.000940377	1	3.76673e-05	0.529656	0.00769081	0.0120517	0.952097
1790	GOBP Regulation Of Postsynapse Organization	1	0.0362952	1	1	1	2.11021e-05	1	0.0196302	0.00822957	1	5.53158e-06	0.427935	0.0905531	0.0417853	0.865611
1346	GOBP Positive Regulation Of Protein Tyrosine Kinase Activity	1	0.374453	1	1	1	2.13127e-05	1	0.12225	0.804895	1	2.91546e-05	0.959501	0.00976322	0.953735	0.830354
1653	GOBP Regulation Of Hemopoiesis	1	0.220592	1	1	0.735329	2.1446e-05	1	0.0131705	0.0292249	0.976408	5.61199e-05	0.749651	5.42001e-05	0.0947732	0.776413
1036	GOBP Neurotrophin Signaling Pathway	1	0.0467273	1	1	1	2.17252e-05	1	0.803415	0.00566389	1	5.48287e-05	0.703042	0.0212353	0.0385852	0.839741
1082	GOBP Organelle Fusion	1	0.00368004	1	1	1	2.17551e-05	1	0.343658	0.7947	1	6.15762e-06	0.248295	0.017458	0.994035	0.83527
2173	GOBP Type 2 Immune Response	1	0.825797	1	1	0.939472	2.19523e-05	1	0.289458	0.0051956	1	0.000146091	0.55537	0.0313013	0.0400822	0.965308
1498	GOBP Regulation Of Adaptive Immune Response	1	0.27613	1	1	0.949771	2.20587e-05	1	0.168175	0.0119856	0.868244	3.48495e-05	0.814977	0.000514548	0.0673322	0.852078
311	GOBP Circulatory System Development	1	1	1	1	0.267914	2.28388e-05	0.982418	0.78316	3.84191e-06	1	8.30676e-06	0.730612	1.47874e-08	0.000370627	0.719834
2250	KEGG Cholinergic Synapse	1	0.610016	1	1	1	2.30773e-05	1	0.000826342	0.0619335	1	0.000290584	0.972581	0.367874	0.156147	0.833456
524	GOBP Glycoprotein Metabolic Process	1	0.117849	1	0.69276	0.969593	2.31492e-05	1	0.0390788	1	0.882435	0.00357196	0.737003	0.000608096	0.815055	0.942046
713	GOBP Membrane Protein Ectodomain Proteolysis	1	0.32823	1	1	1	2.32427e-05	1	0.313192	0.0930719	0.829098	3.48506e-06	0.804668	0.0114877	0.193362	0.967353
500	GOBP Gamete Generation	1	0.567212	1	1	0.877658	2.41193e-05	0.702865	0.314555	2.52087e-05	1	9.01365e-08	0.326719	3.92384e-06	0.000322239	0.942046
778	GOBP Morphogenesis Of A Polarized Epithelium	1	0.0520356	1	1	1	2.41992e-05	1	0.142255	0.000239843	0.868244	1.10441e-07	0.561668	0.00587131	0.000525215	0.89581
1402	GOBP Presynaptic Endocytosis	1	2.78905e-06	1	1	0.873927	2.42761e-05	1	0.016548	0.0106684	1	1.99714e-07	0.0145114	0.0381153	0.0380425	0.97592
1039	GOBP Neutrophil Chemotaxis	1	0.639723	1	1	1	2.45546e-05	1	0.773179	0.00269863	0.868244	0.00119673	0.950545	0.00586881	0.0224686	0.913928
1577	GOBP Regulation Of Cellular Ph	1	0.0436454	1	1	1	2.52637e-05	1	0.68047	0.0385097	1	9.25087e-05	0.382415	0.000980128	0.0685511	0.887982
1782	GOBP Regulation Of Ph	1	0.0436454	1	1	1	2.52637e-05	1	0.68047	0.0385097	1	9.25087e-05	0.382415	0.000980128	0.0685511	0.887982
1113	GOBP Pancreas Development	1	0.858554	1	1	0.0244314	2.54535e-05	1	0.708352	0.443635	0.56927	2.78747e-05	0.853394	0.0521958	0.97157	0.00210633
1774	GOBP Regulation Of P38mapk Cascade	1	0.0214582	1	0.944799	1	2.58546e-05	1	0.126846	0.884801	1	0.000436087	0.503957	0.120368	0.84022	0.833456
203	GOBP Cell Surface Receptor Signaling Pathway Involved In Cell Cell Signaling	1	0.350635	1	0.999148	0.600971	2.6995e-05	1	0.0218744	0.315838	0.875449	1.39519e-05	0.794062	0.000126998	0.33916	0.484182
2144	GOBP Tissue Morphogenesis	1	0.717929	1	1	0.000167103	2.6995e-05	0.9917	0.347821	0.000218875	1	3.91394e-08	0.782892	2.53913e-06	0.00413928	0.000871113
787	GOBP Mucopolysaccharide Metabolic Process	1	0.733577	1	0.751932	1	2.70995e-05	1	0.0491191	0.250979	0.909673	0.00241033	0.972581	0.0646343	0.139145	0.866563
1318	GOBP Positive Regulation Of Peptidyl Tyrosine Phosphorylation	1	0.339782	1	1	1	2.70995e-05	1	0.233188	0.00750827	1	0.000190591	0.858195	0.000139122	0.0928988	0.86793
1891	GOBP Regulation Of Tumor Necrosis Factor Mediated Signaling Pathway	1	0.0471242	1	0.944799	0.898217	2.99491e-05	1	0.0800307	1	1	6.66683e-05	0.277029	0.0330664	0.996919	0.975375
2337	KEGG Pi3k Akt Signaling Pathway	1	0.959632	1	1	0.847015	3.01591e-05	1	0.25485	0.000440288	1	3.1489e-05	0.977738	2.85449e-05	0.00954856	0.977345
1106	GOBP Outflow Tract Morphogenesis	1	0.144153	1	1	0.847015	3.1142e-05	1	0.510266	0.000320412	0.925066	6.96525e-08	0.481951	0.320988	0.0038189	0.863007
841	GOBP Negative Regulation Of Catalytic Activity	1	0.349268	1	1	1	3.19425e-05	1	0.00805503	0.0951419	1	4.19387e-05	0.821912	4.0038e-05	0.177072	0.899157
1101	GOBP Organophosphate Metabolic Process	1	0.0820582	1	0.677903	1	3.19425e-05	0.962621	0.00246751	0.0278091	1	0.00100363	0.203275	5.98529e-08	0.00822608	0.839741
2162	GOBP Transmembrane Transport	1	1	1	0.786692	1	3.19635e-05	1	0.0188837	0.00186614	1	0.00144379	0.531215	3.07828e-08	0.00092127	0.791327
555	GOBP Histone H3 K4 Methylation	1	0.0924397	1	0.751932	1	3.32397e-05	1	0.0774704	0.724392	5.165e-05	0.000156524	0.571561	0.0478552	0.504619	0.833456
1224	GOBP Positive Regulation Of Erbb Signaling Pathway	1	0.249331	1	1	1	3.37277e-05	1	0.210933	0.831222	1	1.36582e-05	0.498491	0.0802158	0.821533	0.833456
1883	GOBP Regulation Of Trans Synaptic Signaling	1	0.287642	1	1	1	3.42838e-05	0.989255	0.418946	4.29555e-05	0.955039	1.40711e-07	0.447897	0.00498747	0.000884841	0.842933
1884	GOBP Regulation Of Transferase Activity	1	0.643922	1	1	0.847015	3.45915e-05	0.9917	0.17542	0.338495	1	0.000295282	0.739561	7.04258e-08	0.599149	0.87131
436	GOBP Epidermis Development	1	0.0337994	1	1	5.21672e-08	3.51167e-05	0.988324	0.0889622	0.00661118	0.981509	3.29529e-06	0.141449	0.000390392	0.0161467	4.72503e-07
1132	GOBP Phosphatidylinositol 3 Kinase Signaling	1	0.540291	1	1	0.847015	3.55728e-05	1	0.314189	0.014292	1	1.86189e-07	0.964004	0.0531719	0.0397097	0.977345
952	GOBP Negative Regulation Of Protein Binding	1	0.0138705	1	1	1	3.72909e-05	1	0.295304	0.000171968	1	9.586e-06	0.290411	0.00999924	0.00417177	0.942046
829	GOBP Negative Regulation Of Apoptotic Signaling Pathway	1	0.0016848	1	1	1	3.73623e-05	1	0.0390788	0.230174	1	0.00132877	0.198903	0.01684	0.288993	0.790023
276	GOBP Cellular Response To Virus	1	0.491812	1	0.780224	0.925168	3.76352e-05	1	0.233188	0.410611	0.878286	1.88655e-05	0.859413	0.0634329	0.265756	0.905798
1607	GOBP Regulation Of Dna Metabolic Process	1	0.645593	1	1	1	3.79874e-05	1	0.00343103	0.754213	1	0.00290826	0.784805	0.000566519	0.869981	0.833456
2268	KEGG Fc Gamma R Mediated Phagocytosis	1	0.777797	1	1	0.865659	3.80357e-05	0.937388	0.00972361	0.09126	1	0.000148786	0.752981	0.00504576	0.242613	0.987901
1513	GOBP Regulation Of B Cell Activation	1	0.616364	1	1	0.865026	3.92142e-05	1	0.209808	0.053951	1	0.000116452	0.758432	0.000946468	0.175957	0.99296
1079	GOBP Organelle Assembly	1	0.0521855	1	1	1	3.96425e-05	1	0.00218393	0.00108506	0.868244	0.0010636	0.595633	1.96082e-09	0.00227158	0.987901
2324	KEGG Notch Signaling Pathway	1	0.00745308	1	0.80861	1	3.96425e-05	1	0.0027777	1	1	0.00560989	0.215452	0.0806326	0.474774	0.833456
416	GOBP Endocytosis	1	0.202616	1	1	1	3.96464e-05	1	0.172664	0.127943	1	0.000417157	0.498491	8.1367e-06	0.59919	0.857558
637	GOBP Lens Development In Camera Type Eye	1	0.0436454	1	1	1	3.98945e-05	1	0.0531211	0.653647	1	1.46873e-05	0.559251	0.428295	0.92537	0.833456
930	GOBP Negative Regulation Of Muscle Cell Apoptotic Process	1	0.111344	1	0.927421	1	4.08769e-05	1	0.0485361	0.0568449	0.0885753	0.000189089	0.738945	0.149217	0.0521688	0.883429
1724	GOBP Regulation Of Morphogenesis Of A Branching Structure	1	0.0214421	1	1	0.708647	4.09834e-05	1	0.296984	0.00399452	1	1.46873e-05	0.286477	0.190111	0.00875047	0.833456
2015	GOBP Rna 3 End Processing	1	0.0198528	1	1	1	4.10097e-05	1	0.099537	0.0306618	0.868244	0.000277378	0.293275	0.131118	0.182594	0.943666
1915	GOBP Response To Alcohol	1	0.550942	1	1	1	4.1118e-05	0.99877	0.0805678	0.0082035	1	1.83696e-07	0.690993	0.00146357	0.0212895	0.839741
1908	GOBP Respiratory Burst Involved In Defense Response	1	0.0318966	1	1	1	4.11368e-05	1	0.546136	0.82563	0.870051	3.37708e-06	0.498491	0.268016	0.883684	0.910388
1420	GOBP Protein Dephosphorylation	1	0.019266	1	0.846534	1	4.2678e-05	1	0.0669894	0.00307605	0.951625	0.000140666	0.370627	0.000206511	0.00202232	0.910388
1385	GOBP Positive Regulation Of Transporter Activity	1	0.0980519	1	1	1	4.27959e-05	1	0.497618	0.195548	0.868244	0.000373664	0.686229	0.0105962	0.529449	0.952097
1333	GOBP Positive Regulation Of Protein Kinase Activity	1	0.641072	1	1	1	4.28197e-05	1	0.384633	0.12916	1	7.0259e-05	0.92606	5.77312e-05	0.437271	0.942046
393	GOBP Ear Morphogenesis	1	0.0766422	1	1	1.46517e-06	4.31976e-05	0.776903	0.332502	0.00125192	0.888587	1.58721e-07	0.0849529	0.0571009	0.0260254	2.9014e-06
2125	GOBP T Cell Homeostasis	1	0.0762069	1	1	0.847015	4.39477e-05	0.945725	0.264796	0.0222931	0.842152	1.94247e-05	0.178089	0.150378	0.0477136	0.345508
680	GOBP Macroautophagy	1	0.000246452	1	1	1	4.42062e-05	1	0.105827	0.0140225	0.955039	0.00639494	0.141449	3.8587e-07	0.029246	0.72184
1334	GOBP Positive Regulation Of Protein Kinase B Signaling	1	1	1	1	0.972315	4.48553e-05	1	0.330927	0.0421814	1	0.000282688	0.702999	0.00173015	0.105581	0.956554
2066	GOBP Small Molecule Metabolic Process	1	0.750514	1	1	1	4.49608e-05	1	0.0523033	0.00388429	1	0.000919849	0.965204	6.16478e-08	0.00647255	0.625424
1279	GOBP Positive Regulation Of Map Kinase Activity	1	0.78874	1	1	1	4.57234e-05	1	0.165773	0.0583198	1	1.64013e-05	0.977738	0.132439	0.21913	0.940941
397	GOBP Embryonic Appendage Morphogenesis	1	0.0940787	1	1	0.0385356	4.62758e-05	1	0.363257	0.219923	0.981509	1.35426e-07	0.338842	0.0537252	0.6204	0.0578416
1480	GOBP Reactive Nitrogen Species Metabolic Process	1	0.495065	1	1	1	4.66555e-05	1	0.601975	0.000108178	1	3.41763e-07	0.92606	0.0406981	0.00141716	0.867046
2186	GOBP Vasculature Development	1	1	1	1	0.847015	4.70978e-05	0.955223	0.593717	2.28154e-05	1	3.82321e-05	0.91438	9.70513e-07	0.000355983	0.942046
750	GOBP Mitochondrial Transport	1	0.248506	1	1	0.856641	4.71388e-05	0.825354	0.0302383	0.0350848	1	0.000747175	0.254047	0.000406758	0.052647	0.925657
1993	GOBP Response To Uv	1	0.324199	1	1	1	4.72906e-05	1	0.0426857	0.0691763	0.925755	0.00157555	0.594909	0.0422382	0.142538	0.839741
638	GOBP Lens Fiber Cell Differentiation	1	0.0193834	1	1	1	4.80679e-05	1	0.14763	0.524951	1	8.24606e-06	0.489056	0.37976	0.779453	0.833456
1293	GOBP Positive Regulation Of Natural Killer Cell Activation	1	0.196944	1	1	1	4.80997e-05	1	0.0164925	0.203465	1	0.00132355	0.950656	0.0831337	0.325551	0.84371
439	GOBP Epithelial Cell Differentiation	1	0.38916	1	1	1.42869e-07	4.85937e-05	0.872281	0.138849	0.0024893	1	1.97865e-08	0.405995	4.89278e-05	0.0389863	2.53091e-06
793	GOBP Multicellular Organismal Homeostasis	1	0.623366	1	1	0.266372	4.88243e-05	1	0.0493196	0.307865	1	1.6011e-05	0.977738	0.000126125	0.363927	0.790023
1096	GOBP Organonitrogen Compound Biosynthetic Process	1	0.882143	1	1	1	5.00295e-05	0.596387	0.00230392	0.12785	1	0.0383685	0.429053	3.34485e-10	0.177072	0.833456
587	GOBP Inflammatory Response To Antigenic Stimulus	1	0.107825	1	1	0.922714	5.09225e-05	1	0.00692378	0.132795	1	0.00506246	0.489056	0.0629652	0.189313	0.990976
1917	GOBP Response To Amino Acid Starvation	1	0.0078774	1	1	1	5.39013e-05	1	0.0234651	0.172567	0.868244	0.000183584	0.254047	0.0591745	0.252811	0.99296
2301	KEGG Legionellosis	1	0.604715	1	1	1	5.43119e-05	1	0.604112	0.786198	1	0.00366525	0.959501	0.00252814	0.852269	0.839741
1238	GOBP Positive Regulation Of Hemopoiesis	1	0.96367	1	1	0.886792	5.46665e-05	1	0.0992684	0.00235096	1	0.00022599	0.606321	9.72692e-05	0.015149	0.952097
1076	GOBP Oocyte Differentiation	1	0.335777	1	0.989602	1	5.55399e-05	1	0.0280328	0.511516	1	0.00172156	0.71555	0.0783763	0.530261	0.833456
721	GOBP Mesoderm Morphogenesis	1	0.0318966	1	1	1	5.57721e-05	1	0.417895	0.447206	0.727682	3.31664e-07	0.387058	0.103318	0.788335	0.839741
961	GOBP Negative Regulation Of Protein Modification Process	1	0.325687	1	1	1	5.63165e-05	0.807457	0.0493196	0.00446014	1	0.000320348	0.291958	1.72179e-07	0.0101835	0.910388
1657	GOBP Regulation Of Homotypic Cell Cell Adhesion	1	0.22735	1	1	1	5.80059e-05	1	0.605055	0.0107165	0.868244	4.50803e-05	0.721766	0.0492798	0.0427362	0.942346
293	GOBP Chemical Synaptic Transmission Postsynaptic	1	0.203023	1	1	0.86342	5.827e-05	1	0.0887982	0.0164174	1	2.85318e-07	0.503957	0.201169	0.124941	0.963067
1791	GOBP Regulation Of Postsynaptic Membrane Potential	1	0.203023	1	1	0.86342	5.827e-05	1	0.0887982	0.0164174	1	2.85318e-07	0.503957	0.201169	0.124941	0.963067
666	GOBP Locomotory Behavior	1	0.0524718	1	1	1	6.13373e-05	1	0.195857	0.0109034	1	0.00042274	0.747892	0.0124398	0.0619475	0.833456
364	GOBP Developmental Maturation	1	0.584517	1	0.880678	1	6.44757e-05	0.881112	0.0204082	0.0658875	1	1.85161e-05	0.563325	0.00469998	0.0521688	0.833456
53	GOBP Animal Organ Morphogenesis	1	0.30662	1	1	3.91241e-05	6.53284e-05	1	0.016834	0.0146496	1	8.43253e-07	0.508546	1.88871e-05	0.0684069	0.00153761
1260	GOBP Positive Regulation Of Ion Transmembrane Transport	1	0.808056	1	1	1	6.5779e-05	1	0.648008	0.0247663	0.868244	0.000840526	0.842609	0.00586881	0.138669	0.943804
1504	GOBP Regulation Of Anatomical Structure Size	1	0.263651	1	1	0.880877	6.5973e-05	1	0.208717	0.12785	1	0.000115524	0.765272	3.83159e-05	0.638212	0.952097
533	GOBP Granulocyte Chemotaxis	1	0.693424	1	1	1	6.73121e-05	1	0.850307	0.00198856	0.868244	0.00250137	0.888594	0.00874328	0.0183985	0.908826
1041	GOBP Neutrophil Migration	1	0.423246	1	1	1	6.73121e-05	1	0.850307	0.00454582	0.868244	0.00226075	0.964004	0.00599693	0.0358961	0.94738
1248	GOBP Positive Regulation Of Innate Immune Response	1	0.417434	1	0.898278	1	6.7709e-05	0.988324	0.00149789	0.284026	1	0.0028621	0.547385	0.0666655	0.233576	0.833456
1263	GOBP Positive Regulation Of Kinase Activity	1	0.790237	1	1	0.847015	6.80158e-05	1	0.461234	0.139167	1	1.5449e-05	0.716474	3.1954e-05	0.397423	0.913917
1600	GOBP Regulation Of Dendritic Spine Morphogenesis	1	0.0411028	1	1	1	6.81602e-05	1	0.135807	0.00686806	1	6.29612e-06	0.55537	0.060681	0.0470987	0.885389
1954	GOBP Response To Interleukin 1	1	0.829246	1	1	0.877567	6.82902e-05	1	0.594674	0.0994073	1	0.00159165	0.71316	0.00125389	0.208562	0.942046
1077	GOBP Oogenesis	1	0.62156	1	1	1	7.0204e-05	0.956418	0.00976478	0.359651	1	0.00288626	0.665428	0.0506186	0.427447	0.833456
1516	GOBP Regulation Of B Cell Proliferation	1	1	1	1	0.821746	7.07101e-05	0.961492	0.142978	0.0641091	1	7.30375e-05	0.999559	0.0468085	0.228475	0.839741
104	GOBP Biological Process Involved In Symbiotic Interaction	1	0.717667	1	1	1	7.27591e-05	1	0.77932	0.00745746	0.878286	0.0051372	0.883247	1.28849e-05	0.134615	0.961986
2175	GOBP Tyrosine Phosphorylation Of Stat Protein	1	0.700099	1	1	1	7.42284e-05	1	0.369439	0.00122673	1	0.0013666	0.863394	0.00580995	0.0239971	0.947794
2269	KEGG Fluid Shear Stress And Atherosclerosis	1	0.540891	1	1	1	7.57907e-05	1	0.0117963	1	1	0.000167356	0.97326	0.12697	0.60554	0.842933
1342	GOBP Positive Regulation Of Protein Phosphorylation	1	0.436075	1	1	0.847015	7.59119e-05	1	0.236405	0.0174614	1	6.60089e-05	0.827257	3.9158e-06	0.201269	0.833456
1997	GOBP Response To Xenobiotic Stimulus	1	0.760154	1	1	0.856641	7.65565e-05	0.999695	0.0401435	7.46055e-05	0.845841	0.000330422	0.832537	0.000170216	0.000840087	0.822288
792	GOBP Multicellular Organism Reproduction	1	0.922787	1	1	0.865659	8.11027e-05	0.715086	0.482269	9.45282e-05	1	3.26538e-07	0.595633	5.85204e-06	0.0007823	0.932896
2069	GOBP Smooth Muscle Cell Proliferation	1	0.962921	1	1	1	8.17697e-05	1	0.402324	0.000168149	0.933753	4.42418e-05	0.785918	0.00366999	0.000507867	0.942046
1366	GOBP Positive Regulation Of Smooth Muscle Cell Proliferation	1	1	1	1	0.992432	8.19597e-05	0.978844	0.245363	0.0120634	1	0.000825257	0.987653	0.0150832	0.0253289	0.952728
765	GOBP Modulation Of Excitatory Postsynaptic Potential	1	0.121084	1	1	0.847015	8.29142e-05	1	0.0900587	0.0376536	1	5.04936e-07	0.339354	0.0912731	0.198371	0.939068
464	GOBP Establishment Of Tissue Polarity	1	0.02442	1	0.952337	1	8.30987e-05	1	0.0943556	0.00476972	0.85959	1.86919e-06	0.407264	0.0274796	0.00546964	0.952097
575	GOBP Immune Response Regulating Cell Surface Receptor Signaling Pathway	1	0.959632	1	1	1	8.56331e-05	1	0.150152	0.000130725	1	1.57244e-05	0.563325	0.000659932	0.000679715	0.776413
379	GOBP Dna Methylation Or Demethylation	1	0.197329	1	1	0.858091	8.60453e-05	1	0.162567	0.219543	0.874387	0.000340501	0.716474	0.0513749	0.33916	0.857558
1146	GOBP Platelet Activation	1	0.479121	1	1	1	8.62705e-05	1	0.644426	0.0700183	1	0.00174908	0.887795	0.0211709	0.15722	0.961986
1367	GOBP Positive Regulation Of Stress Activated Protein Kinase Signaling Cascade	1	0.108486	1	1	1	8.76683e-05	1	0.411923	1	1	0.0001348	0.692098	0.0346395	0.736732	0.867046
2037	GOBP Secretory Granule Organization	1	0.382135	1	1	0.960898	9.17953e-05	0.991728	0.158448	0.559643	1	8.4428e-05	0.529656	0.122245	0.998264	0.977345
972	GOBP Negative Regulation Of Response To Endoplasmic Reticulum Stress	1	0.037545	1	1	1	9.19613e-05	1	0.195322	0.0125291	1	1.12508e-05	0.296183	0.242043	0.129645	0.790023
2363	KEGG Th17 Cell Differentiation	1	0.30662	1	0.799846	1	9.20258e-05	1	0.086056	0.0235986	1	0.00194724	0.881036	0.0192225	0.0139187	0.839741
2224	KEGG Amyotrophic Lateral Sclerosis	1	0.529444	1	1	1	9.42609e-05	1	0.0804853	0.85981	0.987477	0.0282249	0.910988	0.00132965	0.883001	0.787345
709	GOBP Membrane Invagination	1	0.147305	1	1	1	9.79116e-05	1	0.163555	0.766987	1	0.00232126	0.429053	0.0174444	0.953735	0.833456
1144	GOBP Placenta Development	1	0.146076	1	1	0.847015	0.000101463	1	0.594408	0.169513	0.888587	0.000124752	0.876517	0.0175853	0.365885	0.839741
95	GOBP B Cell Proliferation	1	1	1	1	0.847015	0.000109053	0.967112	0.162467	0.115885	1	0.000388456	0.914391	0.0204822	0.319997	0.862466
1751	GOBP Regulation Of Neuron Projection Development	1	0.717826	1	1	1	0.000111511	1	0.053154	0.277852	0.868244	0.000397779	0.977738	0.00044253	0.724249	0.956107
1558	GOBP Regulation Of Cell Maturation	0.642465	0.0299428	1	1	1	0.000112934	1	0.127329	3.84191e-06	0.870051	5.4338e-10	0.478424	0.0888406	4.9839e-05	0.855209
657	GOBP Lipid Storage	1	0.14467	1	0.867127	1	0.000114964	1	0.0593125	0.760127	0.927163	0.0115165	0.749651	0.0172726	0.653359	0.883429
1523	GOBP Regulation Of Body Fluid Levels	1	0.062513	1	1	0.70261	0.000116388	1	0.377222	0.00084093	1	1.06644e-06	0.268063	0.000777908	0.00380649	0.790023
1250	GOBP Positive Regulation Of Interferon Gamma Production	1	0.598486	1	0.784104	1	0.000118433	1	0.208777	0.26638	0.905364	0.000674431	0.751975	0.012177	0.165373	0.987901
1190	GOBP Positive Regulation Of Cell Substrate Adhesion	1	0.289435	1	1	1	0.000120344	1	0.741948	4.16826e-06	1	4.06677e-05	0.999556	0.00269742	0.000487915	0.833456
435	GOBP Epidermal Cell Differentiation	1	0.0521574	1	1	0.000680428	0.000122547	0.932672	0.22828	0.00148055	0.931447	4.86852e-06	0.141449	0.00101315	0.0108617	0.00110689
271	GOBP Cellular Response To Steroid Hormone Stimulus	1	0.00427358	1	1	1	0.000122842	1	0.354552	8.62414e-05	1	3.1489e-05	0.141449	0.00320525	0.000223292	0.87022
894	GOBP Negative Regulation Of Immune Effector Process	1	0.776777	1	1	0.847015	0.000125099	1	0.32604	0.00822809	0.901825	0.000251509	0.92332	0.00133576	0.0868305	0.833456
2336	KEGG Phospholipase D Signaling Pathway	1	0.895838	1	1	1	0.000125099	1	0.00962177	0.0899058	1	0.000199193	0.758432	0.0241023	0.327367	0.799428
1905	GOBP Reproduction	1	0.567461	1	1	0.358577	0.000129291	0.968965	0.421022	0.000204751	0.957603	5.54761e-07	0.641403	3.30949e-10	0.000624598	0.404344
2220	KEGG Alzheimer Disease	1	0.5128	1	0.777273	1	0.00013132	1	0.0319448	1	0.882435	0.00518014	0.97326	0.00152708	0.994268	0.876606
1440	GOBP Protein Localization To Mitochondrion	1	0.235865	1	1	1	0.000134162	0.735613	0.0338932	0.0607525	1	0.00135595	0.169464	0.0149191	0.078933	0.842933
1818	GOBP Regulation Of Protein Targeting	1	0.120187	1	1	1	0.000136135	0.914767	0.0100969	0.00304689	1	0.000442915	0.215452	0.0782081	0.00807688	0.883429
989	GOBP Negative Regulation Of T Cell Proliferation	1	1	1	1	0.930533	0.000138288	1	0.294743	0.0169881	0.955039	1.36898e-05	0.749651	0.00894425	0.0375693	0.942046
1746	GOBP Regulation Of Neural Precursor Cell Proliferation	1	0.0541464	1	0.763916	1	0.000143301	1	0.0161575	0.00248637	1	8.9701e-05	0.484931	0.163475	0.00112472	0.839741
505	GOBP Gland Development	0.93362	0.504211	1	0.788874	0.567955	0.000146905	1	0.312251	0.00162242	0.868244	1.38909e-08	0.963504	0.00103883	0.000840087	0.425974
1739	GOBP Regulation Of Myeloid Leukocyte Mediated Immunity	1	1	1	1	1	0.000149706	1	0.172799	0.048349	1	0.00297825	0.478888	0.0288445	0.169124	0.839741
153	GOBP Cation Transmembrane Transport	1	0.496304	1	0.677236	1	0.000152715	1	0.00706079	0.0204224	0.868244	0.0120181	0.965767	1.3012e-05	0.00591407	0.955857
1117	GOBP Peptide Metabolic Process	1	0.441636	1	1	1	0.000160667	0.712887	0.00463163	0.19084	1	0.0229717	0.264109	7.42895e-06	0.253259	0.833456
204	GOBP Cellular Amide Metabolic Process	1	0.445868	1	1	1	0.000162171	0.711611	0.0239928	0.159153	1	0.0188907	0.264109	2.52303e-08	0.191035	0.790023
195	GOBP Cell Morphogenesis Involved In Differentiation	1	1	1	1	0.393554	0.000162969	1	0.0437675	0.00290159	1	8.00089e-05	0.637109	6.2657e-05	0.030535	0.519738
1730	GOBP Regulation Of Multicellular Organismal Development	1	0.572172	1	0.931113	0.00540309	0.000168969	1	0.0288468	0.0167034	1	0.00131993	0.831258	2.57925e-08	0.0161467	0.0227419
1670	GOBP Regulation Of Intracellular Protein Transport	1	0.114219	1	1	0.847015	0.000170962	0.872373	0.00112085	0.0259353	1	0.00369352	0.181483	0.0756114	0.0389863	0.885389
1693	GOBP Regulation Of Lipid Metabolic Process	1	0.424107	1	1	0.95565	0.000170962	1	0.262068	0.0974218	0.868244	1.79113e-05	0.865445	0.00636508	0.247022	0.843752
921	GOBP Negative Regulation Of Macroautophagy	1	0.00718809	1	1	1	0.000179071	1	0.102973	0.0325009	0.995706	0.000117612	0.167614	0.0105517	0.132304	0.833456
1399	GOBP Postsynaptic Signal Transduction	1	0.526665	1	1	1	0.000179169	1	0.269334	9.63124e-05	1	0.000393566	0.855642	0.00815458	0.000768861	0.839741
1126	GOBP Peptidyl Threonine Modification	1	0.00031687	1	1	1	0.000180443	1	0.613451	0.00298851	1	0.000766018	0.248295	0.00182284	0.00880875	0.790023
1684	GOBP Regulation Of Leukocyte Differentiation	1	0.706873	1	1	0.766501	0.000182641	1	0.0628675	0.00619707	0.88466	9.25087e-05	0.990001	0.00010079	0.0405477	0.663488
519	GOBP Glycerolipid Metabolic Process	1	0.101893	1	1	0.977113	0.00018555	0.983869	0.071991	0.174009	0.88466	0.00222317	0.24872	9.41834e-06	0.333698	0.944594
752	GOBP Mitochondrion Localization	1	0.0344759	1	1	1	0.000186415	1	0.020651	0.00269863	1	0.000311103	0.536039	0.168671	0.00939209	0.833456
2133	GOBP Taxis	1	1	1	1	0.847015	0.000187135	1	0.921173	0.00130359	0.868244	0.00215026	0.595633	5.19489e-09	0.093974	0.833456
548	GOBP Heterotypic Cell Cell Adhesion	1	0.777357	1	1	0.666095	0.000190303	0.997041	0.237494	0.118303	1	9.47494e-05	0.84072	0.191623	0.514044	0.833456
1045	GOBP Nk T Cell Activation	1	0.394753	1	1	1	0.000190365	1	0.505221	0.135252	1	0.00020732	0.950545	0.0460619	0.364952	0.833456
1758	GOBP Regulation Of Nk T Cell Activation	1	0.394753	1	1	1	0.000190365	1	0.505221	0.135252	1	0.00020732	0.950545	0.0460619	0.364952	0.833456
1460	GOBP Protein Targeting To Mitochondrion	1	0.168891	1	1	1	0.000191043	0.758892	0.0563493	0.0431719	1	0.000819823	0.145902	0.0220547	0.0551591	0.87022
1323	GOBP Positive Regulation Of Phosphorus Metabolic Process	1	0.491812	1	1	0.708647	0.000192699	1	0.123337	0.0199466	0.900372	0.000168894	0.959501	1.31661e-06	0.126228	0.625055
1874	GOBP Regulation Of T Cell Proliferation	1	1	1	1	0.847015	0.000194823	1	0.242737	0.000795668	1	0.00112257	0.737615	0.000720858	0.00395668	0.87352
1629	GOBP Regulation Of Extrinsic Apoptotic Signaling Pathway	1	0.243058	1	1	0.92808	0.000196155	0.98425	0.053534	0.375404	1	0.00638448	0.399414	0.0243883	0.429838	0.951033
1963	GOBP Response To Mechanical Stimulus	1	0.536183	1	0.93155	0.795761	0.000199852	1	0.186722	0.0976212	0.868244	0.00219779	0.910988	4.43303e-05	0.0901593	0.453827
556	GOBP Histone Methylation	1	0.000376189	1	0.676675	1	0.000203445	1	0.0383981	1	0.0132845	0.01595	0.12697	0.00477678	0.953735	0.957327
459	GOBP Establishment Of Protein Localization To Membrane	1	0.758091	1	1	1	0.000204177	0.729317	0.129957	0.0134989	1	0.00236375	0.485657	0.00312087	0.125169	0.842933
1162	GOBP Positive Regulation Of Autophagy	1	0.000735597	1	1	1	0.000205062	1	0.0283447	0.0150844	1	0.000519767	0.0799344	0.00544248	0.0295366	0.652355
2107	GOBP Superoxide Metabolic Process	1	0.488071	1	0.989602	0.847015	0.000206941	0.999695	0.735403	0.282382	0.868244	6.79785e-06	0.640676	0.00312087	0.295637	0.833456
523	GOBP Glycoprotein Biosynthetic Process	1	0.497501	1	1	0.922714	0.000207281	1	0.289396	0.987063	0.882435	0.00342139	0.925675	0.00118706	0.994268	0.907403
1164	GOBP Positive Regulation Of B Cell Proliferation	1	1	1	1	0.847015	0.000210124	1	0.0456615	0.0525755	1	0.000204813	0.876517	0.114768	0.130072	0.895419
1566	GOBP Regulation Of Cell Substrate Adhesion	1	0.93261	1	1	1	0.000213521	1	0.0949241	1.30239e-06	1	3.87584e-05	0.640676	0.00377735	5.68792e-05	0.813111
675	GOBP Lymphocyte Homeostasis	1	0.266227	1	0.90565	0.847015	0.000213788	1	0.256947	0.0895218	0.868244	0.000117478	0.505268	0.346432	0.076563	0.830354
2251	KEGG Chronic Myeloid Leukemia	1	1	1	1	1	0.000216797	1	0.0452175	0.267648	1	0.00483433	0.745452	0.0224749	0.357308	0.913928
781	GOBP Mrna 3 End Processing	1	0.00979834	1	1	1	0.000218184	1	0.092473	0.0376536	0.868244	0.00476754	0.181483	0.0625265	0.19011	0.950174
1616	GOBP Regulation Of Epidermal Growth Factor Activated Receptor Activity	1	0.246617	1	1	1	0.000218184	1	0.203595	1	1	0.000587408	0.459242	0.0567356	0.414344	0.839741
1091	GOBP Organic Anion Transport	1	0.0677743	1	1	1	0.000222628	1	0.660952	0.0745316	0.868244	0.000199876	0.716474	0.00486328	0.188176	0.857447
1996	GOBP Response To Wounding	1	0.900095	1	1	0.12467	0.000227195	0.729317	0.493377	0.0082035	1	0.000122645	0.595633	5.71076e-06	0.0229426	0.37999
2047	GOBP Sensory System Development	1	0.76012	1	1	0.0225017	0.000227993	1	0.208717	0.175703	1	0.000645558	0.880524	0.0117769	0.334704	0.0903782
950	GOBP Negative Regulation Of Phosphorus Metabolic Process	1	0.297796	1	1	1	0.000231804	0.92301	0.25667	0.00587005	1	7.46975e-05	0.380781	1.88276e-06	0.0383598	0.865611
1546	GOBP Regulation Of Cell Cycle	1	0.0828373	1	0.676675	0.859126	0.000232188	1	0.0117885	0.00822957	0.888587	0.00102357	0.486391	4.66881e-09	0.00189705	0.86793
354	GOBP Detection Of Biotic Stimulus	1	0.0272869	1	1	1	0.000234605	1	0.169346	0.818641	0.868244	0.00712336	0.589678	0.0237032	0.815909	0.942046
816	GOBP Myeloid Leukocyte Mediated Immunity	1	1	1	1	1	0.000236325	1	0.372262	0.0399023	1	0.00771118	0.450494	0.00347914	0.132304	0.833456
468	GOBP Exocrine System Development	1	0.770688	1	1	0.847015	0.000237222	1	0.751356	0.239	0.567408	1.80794e-06	0.733743	0.0843684	0.469774	0.442101
3	GOBP Actin Filament Based Process	1	1	1	1	0.242501	0.000239536	0.718893	0.00251213	0.00914667	1	1.42615e-05	0.594909	1.378e-06	0.0414862	0.506753
2111	GOBP Synaptic Signaling	1	0.158009	1	1	1	0.000239536	0.998722	0.113332	2.90821e-05	1	2.15872e-05	0.333482	0.000405235	0.000928842	0.838793
821	GOBP Natural Killer Cell Activation	1	0.540291	1	1	1	0.000240954	1	0.0319302	0.108883	1	0.0208508	0.888594	0.0181502	0.174517	0.839741
595	GOBP Inorganic Ion Transmembrane Transport	1	0.540291	1	0.702753	1	0.000243487	1	0.0186015	0.0233193	0.868244	0.0199781	0.97326	1.51867e-06	0.00828399	0.952097
663	GOBP Liver Regeneration	1	0.190757	1	1	1	0.000250548	1	0.0373968	0.348747	0.868244	0.00446414	0.909761	0.0365261	0.661177	0.910388
74	GOBP Artery Morphogenesis	1	0.101378	1	1	1	0.000261178	1	0.25344	0.00267253	0.868244	0.000449658	0.484931	0.256035	0.0106552	0.902
784	GOBP Mrna Metabolic Process	1	0.00346903	1	0.91527	1	0.000265758	1	0.035938	0.00209985	1	0.0141122	0.135386	9.67269e-07	0.00190676	0.839741
1253	GOBP Positive Regulation Of Interleukin 10 Production	1	0.4843	1	1	0.960519	0.000265758	1	0.143232	0.394779	1	0.00373869	0.97326	0.0639901	0.487093	0.975375
335	GOBP Cytoskeleton Organization	1	1	1	1	0.104975	0.000266078	0.609949	0.000802614	0.00423605	0.965088	5.65673e-05	0.749651	2.29119e-08	0.0177337	0.135655
194	GOBP Cell Morphogenesis	1	1	1	1	0.847015	0.000275756	1	0.00490715	0.00340565	0.987477	0.000532966	0.532122	3.44188e-05	0.0361409	0.833456
992	GOBP Negative Regulation Of Transcription By Rna Polymerase Ii	1	0.0722141	1	1	0.00261353	0.000277085	1	0.0545733	0.0105142	1	0.000104151	0.382415	0.00041925	0.0686288	0.0201439
2246	KEGG Chemical Carcinogenesis Reactive Oxygen Species	1	0.853162	1	1	0.916875	0.00027781	1	0.0409614	0.455903	1	0.00289289	0.867982	0.0760833	0.658719	0.952097
1447	GOBP Protein Methylation	1	0.00233966	1	0.745899	1	0.00028747	1	0.0139167	0.994909	0.101764	0.0541139	0.333482	0.00586881	0.758536	0.943666
1414	GOBP Protein Autoubiquitination	1	0.00290949	1	0.783471	0.905765	0.000289769	1	0.00759132	0.216199	1	0.00296355	0.100062	0.0819124	0.129755	0.965308
370	GOBP Divalent Inorganic Cation Homeostasis	1	0.389927	1	1	1	0.00029784	1	0.0117885	0.023469	1	0.0100029	0.84072	0.00166312	0.0406503	0.833456
73	GOBP Artery Development	1	0.156296	1	1	1	0.000300491	1	0.210933	0.00688041	0.868244	0.000969471	0.681323	0.179187	0.030535	0.952097
1426	GOBP Protein Homooligomerization	1	0.815863	1	1	1	0.000303246	1	0.143232	0.00180104	1	0.0136039	0.972581	0.000744406	0.0406101	0.72184
1430	GOBP Protein K63 Linked Ubiquitination	1	0.487831	1	0.676675	1	0.000305814	1	0.108615	0.449145	1	0.00358122	0.976814	0.0282651	0.103895	0.833456
1505	GOBP Regulation Of Animal Organ Morphogenesis	1	0.0492518	1	1	0.367598	0.000307154	1	0.227433	0.00145428	0.868244	1.64866e-05	0.35823	0.0536299	0.00292514	0.214419
351	GOBP Dendritic Spine Morphogenesis	1	0.0648978	1	1	1	0.000309818	1	0.208194	0.0125291	1	2.29571e-05	0.690819	0.100366	0.0793334	0.876606
1322	GOBP Positive Regulation Of Phosphoprotein Phosphatase Activity	1	0.270926	1	1	1	0.000310518	1	0.240212	0.0164488	1	3.69464e-05	0.867982	0.11324	0.0972443	0.86793
1622	GOBP Regulation Of Erbb Signaling Pathway	1	0.189343	1	1	1	0.000315444	1	0.208717	0.266264	1	0.00151703	0.380781	0.00321407	0.539664	0.833456
771	GOBP Mononuclear Cell Differentiation	1	0.483963	1	1	0.908146	0.000321855	1	0.0277637	0.0431504	0.945366	0.00241269	0.782892	1.49047e-07	0.257301	0.911459
[truncated: 1,432 more rows]

## Sheet: TableS4C_dMHB
Table S4C The gene sets enrichment for differential methylation haplotype blocks (dMHBs) assocatied with each factor
[truncated: 3,081 more rows]

[truncated: 2 more sheets: TableS4D_DEM, TableS4E]
