# Supplementary material for: Multi-omics integration identifies regulatory factors underlying bovine subclinical mastitis
Source: J Anim Sci Biotechnol. 2024 Mar 14;15:46. doi: 10.1186/s40104-024-00996-8 (PMC10938844; doi:10.1186/s40104-024-00996-8)
Supplement: Supplementary file 5 — Additional file 5: Table S5. Candidate discriminant signatures from different omics for distingusing subclinical mastitis from healthy cows. [file 40104_2024_996_MOESM5_ESM.xlsx]

## Sheet: DIABLO_nonNA_4omics_2groups
Table S5 Candidate discriminant signatures from different OMICs for distingusing subclinical mastitis from healthy cows
	ID	DIABLO.loading	chr_NC	ID.y	pvalue.sac	diff.sac	pvalue.sa	diff.sa	pvalue.sc	diff.sc	var.sac	padj_sac	var.sa	padj_sa	var.sc	padj_sc	sac.hc	sa.hc	sc.hc	start	end	chr	type	promoter_symbol	gene_symbol	TSS_symbol	X5UTR_symbol	X3UTR_symbol	downstream_symbol	fistExon_symbol	fistIntron_symbol
dMHB	12	chr3:19656072:19656166	0.456833	NC_037330.1	NC_037330.1:19656072:19656166	0.000192282	-0.444526	0.00017969	-0.447848	0.000233791	-0.431235	0.0628948	0.00213491	0.0695586	0.00188615	0.0787441	0.0228211	DM_hypo	DM_hypo	DM_hypo	19656072	19656166	chr3	transcripts;first intron;CpG-shores;genes	NA	TNFAIP8L2	NA	NA	NA	NA	NA	TNFAIP8L2
	7	chr23:19239903:19239949	0.377109	NC_037350.1	NC_037350.1:19239903:19239949	7.48621e-05	-0.481076	6.25751e-05	-0.497221	0.00110531	-0.416494	0.073414	0.00163657	0.0817493	0.00123328	0.0780876	0.0290849	DM_hypo	DM_hypo	DM_hypo	19239903	19239949	chr23	transcripts;first intron;repeats;CpG-deserts;genes	NA	CLIC5	NA	NA	NA	NA	NA	CLIC5
	11	chr3:117128685:117128768	0.330017	NC_037330.1	NC_037330.1:117128685:117128768	2.20261e-05	-0.598509	1.9752e-05	-0.616697	0.000100305	-0.525757	0.103477	0.000922139	0.115866	0.000855478	0.104207	0.0199357	DM_hypo	DM_hypo	DM_hypo	117128685	117128768	chr3	transcripts;first intron;CpG-deserts;genes	NA	LRRFIP1	NA	NA	NA	NA	NA	LRRFIP1
	1	chr10:79361192:79361299	0.325821	NC_037337.1	NC_037337.1:79361192:79361299	6.1255e-05	-0.523218	5.23054e-05	-0.552365	0.00213023	-0.406631	0.0857141	0.00155083	0.0968089	0.00124645	0.0815	0.0330645	DM_hypo	DM_hypo	DM_hypo	79361192	79361299	chr10	transcripts;first intron;CpG-deserts;genes	NA	TMEM229B	NA	NA	NA	NA	NA	TMEM229B
	14	chr5:9472480:9472510	0.28228	NC_037332.1	NC_037332.1:9472480:9472510	1.01389e-05	-0.257006	1.24271e-05	-0.274273	0.00744234	-0.187935	0.0198676	0.000616587	0.0222415	0.000658133	0.0163127	0.0708715	DM_hypo	DM_hypo	no	9472480	9472510	chr5	transcripts;first intron;CpG-deserts;genes	NA	PPP1R12A	NA	NA	NA	NA	NA	PPP1R12A
	6	chr21:21486096:21486179	-0.266748	NC_037348.1	NC_037348.1:21486096:21486179	0.00106175	0.334943	0.000725753	0.357679	0.0145036	0.243995	0.0440634	0.00468288	0.0499904	0.00383075	0.0504076	0.0707736	DM_hyper	DM_hyper	no	21486096	21486179	chr21	transcripts;first intron;CpG-deserts;genes	NA	IDH2	NA	NA	NA	NA	NA	IDH2
	13	chr3:8902020:8902136	0.261625	NC_037330.1	NC_037330.1:8902020:8902136	3.75864e-05	-0.42946	3.2163e-05	-0.451673	0.00656136	-0.340609	0.0587183	0.00120698	0.0652274	0.00104687	0.0559463	0.0479468	DM_hypo	DM_hypo	DM_hypo	8902020	8902136	chr3	transcripts;CDS;promoters;first exon;5UTR;CpG-deserts;inter;genes;TSS	CD48	CD48	CD48	CD48	NA	NA	CD48	NA
	9	chr25:3528623:3528683	-0.24002	NC_037352.1	NC_037352.1:3528623:3528683	4.85002e-06	0.597433	3.52429e-06	0.604399	3.09749e-05	0.569567	0.103753	0.000505919	0.113694	0.00044615	0.106563	0.0133684	DM_hyper	DM_hyper	DM_hyper	3528623	3528683	chr25	transcripts;transcripts;first intron;introns;CpG-shelves;genes;genes	NA	CORO7;VASN	NA	NA	NA	NA	NA	VASN
	3	chr15:40830553:40830625	-0.227334	NC_037342.1	NC_037342.1:40830553:40830625	0.000617972	0.318105	0.000507185	0.32661	0.00139583	0.284086	0.0370074	0.00378077	0.0416697	0.00321118	0.0455147	0.0303594	DM_hyper	DM_hyper	DM_hyper	40830553	40830625	chr15	transcripts;first intron;CpG-deserts;genes	NA	USP47	NA	NA	NA	NA	NA	USP47
	10	chr28:27989872:27989923	-0.204841	NC_037355.1	NC_037355.1:27989872:27989923	3.57709e-05	0.429487	2.58744e-05	0.448152	0.000173271	0.354828	0.056327	0.00116481	0.0641411	0.000987743	0.0529928	0.0208777	DM_hyper	DM_hyper	DM_hyper	27989872	27989923	chr28	transcripts;first intron;CpG-deserts;genes	NA	PSAP	NA	NA	NA	NA	NA	PSAP
	8	chr24:30338101:30338188	-0.198893	NC_037351.1	NC_037351.1:30338101:30338188	0.000156035	0.45138	9.8564e-05	0.479517	0.00203331	0.338828	0.0711	0.0021334	0.0813821	0.00150321	0.0665345	0.0328913	DM_hyper	DM_hyper	DM_hyper	30338101	30338188	chr24	transcripts;first intron;CpG-shores;genes	NA	KCTD1	NA	NA	NA	NA	NA	KCTD1
	2	chr11:100396835:100396912	0.134069	NC_037338.1	NC_037338.1:100396835:100396912	0.000425753	-0.482349	0.000333326	-0.503224	0.00180079	-0.39885	0.0805246	0.00328396	0.0914415	0.00245666	0.092517	0.0327402	DM_hypo	DM_hypo	DM_hypo	100396835	100396912	chr11	transcripts;first intron;CpG-shores;genes	NA	FNBP1	NA	NA	NA	NA	NA	FNBP1
	5	chr2:35925290:35925359	0.0660383	NC_037329.1	NC_037329.1:35925290:35925359	1.82612e-07	-0.431489	1.09392e-07	-0.454019	0.00152347	-0.341369	0.0547656	0.000107972	0.0616409	8.96776e-05	0.0399278	0.0327402	DM_hypo	DM_hypo	DM_hypo	35925290	35925359	chr2	transcripts;first intron;CpG-deserts;genes	NA	RBMS1	NA	NA	NA	NA	NA	RBMS1
	4	chr15:65205359:65205411	-0.0399202	NC_037342.1	NC_037342.1:65205359:65205411	2.38404e-06	0.409695	2.35674e-06	0.436158	0.000621637	0.303846	0.048635	0.000414159	0.055413	0.000413382	0.0358566	0.0277711	DM_hyper	DM_hyper	DM_hyper	65205359	65205411	chr15	transcripts;first intron;CpG-deserts;genes	NA	EHF	NA	NA	NA	NA	NA	EHF
	ID	value.var	baseMean	log2FoldChange	lfcSE	stat	pvalue	padj
DEG	1	ACOT4	0.207456	32.3691	-1.57973	0.243536	-6.48663	8.77751e-11	1.77869e-08
	2	AMOTL1	0.0239592	121.357	-2.21495	0.409196	-5.41292	6.20036e-08	2.1479e-06
	3	C2CD2	0.019554	107.875	-1.22734	0.228075	-5.38129	7.39542e-08	2.48893e-06
	4	CASKIN2	0.103613	54.6624	-1.8332	0.344698	-5.31828	1.04753e-07	3.2217e-06
	5	CRYAB	0.0599212	318.066	-2.34611	0.475216	-4.93694	7.93579e-07	1.4644e-05
	6	ECHDC2	0.0104684	76.1699	-2.655	0.550958	-4.81887	1.44371e-06	2.29163e-05
	7	GINS1	0.00293985	178.941	-1.10113	0.192584	-5.71767	1.07993e-08	5.90606e-07
	8	GNA12	0.12539	342.502	-1.07352	0.185936	-5.77359	7.75992e-09	4.51707e-07
	9	GSTM1	0.137145	126.726	-2.10772	0.412846	-5.10533	3.30213e-07	7.77549e-06
	10	GSTM2	0.510966	138.773	-2.30634	0.362491	-6.36248	1.9852e-10	3.16768e-08
	11	HBQ1	0.0151449	57.0686	-2.42375	0.451365	-5.36982	7.88156e-08	2.5946e-06
	12	HDDC3	0.0909502	54.3394	-1.06194	0.155243	-6.84052	7.89066e-12	3.82218e-09
	13	LOC101904642	0.415604	41.4601	-1.34526	0.224291	-5.99783	1.99971e-09	1.66845e-07
	14	MSRB2	0.185623	77.6203	-1.6762	0.244813	-6.84688	7.54777e-12	3.82218e-09
	15	MTHFSD	0.0084036	22.3455	-1.08213	0.223972	-4.83153	1.35486e-06	2.19045e-05
	16	MTUS1	0.228984	216.242	-2.13628	0.414328	-5.15603	2.52242e-07	6.20899e-06
	17	NTN4	0.082165	162.858	-1.51376	0.398873	-3.79509	0.000147587	0.000782118
	18	PC	0.035043	93.0884	-1.33251	0.249297	-5.34506	9.0387e-08	2.86072e-06
	19	PRADC1	0.0275137	76.042	-1.25057	0.267713	-4.67132	2.99264e-06	3.9407e-05
	20	SHROOM2	0.0138533	32.8826	-2.25606	0.456357	-4.94362	7.66843e-07	1.43063e-05
	21	TCTN2	0.211453	30.6414	-1.19497	0.220893	-5.40972	6.31217e-08	2.17289e-06
	22	TMEM53	0.512752	23.447	-1.1105	0.17552	-6.32694	2.50076e-10	3.72723e-08
	23	TTYH1	0.0652079	14.9264	-1.06089	0.28036	-3.78405	0.000154298	0.000810388
	24	ZNF664	0.231737	589.181	-1.26008	0.210524	-5.98543	2.1582e-09	1.77404e-07
	25	ZNF704	0.0569709	121.956	-1.87396	0.426161	-4.3973	1.09605e-05	0.000103665
DEM	1	bta-miR-151-3p	0.866742	6287.15	-1.64686	0.368332	-4.47114	7.78031e-06	0.000505078
	2	bta-miR-2285r	0.0547262	32.2814	-1.00139	0.311323	-3.21655	0.00129741	0.00908185
	3	bta-miR-499	0.131917	43.7704	-1.76648	0.452916	-3.90023	9.61006e-05	0.00166056
	4	bta-miR-95	0.453468	20.9335	-1.97842	0.463938	-4.2644	2.00439e-05	0.000761669
	5	bta-miR-99a-5p	0.150755	30661.7	-1.62531	0.559276	-2.90609	0.00365976	0.0197039
DEL	1	LOC100335404	0.00534726	14.9884	-1.31691	0.330654	-3.98276	6.81209e-05	0.000753834
	2	LOC100847819	0.0588826	11.5812	-1.34061	0.407625	-3.28884	0.00100601	0.00525688
	3	LOC100848574	0.167451	56.773	-2.24228	0.413468	-5.42309	5.85776e-08	5.14488e-06
	4	LOC101905883	0.369906	70.8604	-2.06654	0.442616	-4.66893	3.02773e-06	8.49179e-05
	5	LOC101906754	0.324744	34.9923	-1.66525	0.322088	-5.17015	2.339e-07	1.40296e-05
	6	LOC101907369	0.0615386	19.2542	-2.40037	0.576597	-4.16299	3.1411e-05	0.000434154
	7	LOC101907668	0.208488	17.4823	-3.45701	0.713121	-4.84772	1.24886e-06	4.4608e-05
	8	LOC107133302	0.479856	89.8502	-3.08214	0.603686	-5.10553	3.29865e-07	1.82851e-05
	9	LOC112442644	0.384174	19.1157	-3.03602	0.53266	-5.69973	1.2e-08	3.12519e-06
	10	LOC112443857	0.24958	11.4509	-3.40384	0.797647	-4.26736	1.97803e-05	0.000308513
	11	LOC112444147	0.144954	34.0661	-2.38202	0.559148	-4.26009	2.04342e-05	0.000316879
	12	LOC112444301	0.212376	13.1915	-3.27087	0.723319	-4.52203	6.12481e-06	0.000135692
	13	LOC112444727	0.212931	34.8075	-2.14892	0.456156	-4.71094	2.46578e-06	7.53723e-05
	14	LOC112444920	0.0608771	50.9027	-1.71438	0.350114	-4.89663	9.74932e-07	3.73411e-05
	15	LOC112448838	0.0543939	15.6409	-1.7155	0.3769	-4.5516	5.32391e-06	0.000125368
	16	LOC112449262	0.066167	71.0059	-1.17748	0.300701	-3.91578	9.01138e-05	0.000906556
	17	LOC112449271	0.0176113	242.113	-1.74434	0.420507	-4.14818	3.35124e-05	0.000455282
	18	TMSB15B	0.340547	17.1353	-2.52014	0.546048	-4.61524	3.92651e-06	9.98589e-05
